# Supplementary material for: CASZ1 induces skeletal muscle and rhabdomyosarcoma differentiation through a feed-forward loop with MYOD and MYOG
Source: Nat Commun. 2020 Feb 14;11:911. doi: 10.1038/s41467-020-14684-4 (PMC7021771; doi:10.1038/s41467-020-14684-4)
Supplement: Supplementary file 4 — Supplementary Data 1 [file 41467_2020_14684_MOESM4_ESM.xlsx]

## Sheet: MyoD ChIPseq in C2C12 cells
Chr	Start	End	Peak Score	Annotation	Distance to TSS	Nearest PromoterID	Entrez ID	Nearest Unigene	Nearest Refseq	Nearest Ensembl	Gene Name	Gene Alias	Gene Description	Gene Type
chr17	44508261	44508643	4068	intron (NR_073425, intron 5 of 5)	227724	NR_073425	12393	Mm.391013	NM_009820	ENSMUSG00000039153	Runx2	AML3|Cbf|Cbfa-1|Cbfa1|LS3|Osf2|PEBP2aA|Pebp2a1|Pebpa2a	runt related transcription factor 2	protein-coding
chr17	25575262	25575971	4025	TTS (NR_045176)	-3558	NR_045520	76483	Mm.12787	NM_029624	ENSMUSG00000002279	Lmf1	2400010G15Rik|AW822050|Tmem112|cld	lipase maturation factor 1	protein-coding
chr7	45639553	45639889	3974	promoter-TSS (NM_172418)	-256	NM_172418	74490	Mm.107442	NM_172418	ENSMUSG00000042918	Mamstr	2810022D01Rik|5430432N15Rik|AW743872|Mastr	MEF2 activating motif and SAP domain containing transcriptional regulator	protein-coding
chr3	89090704	89091114	3967	promoter-TSS (NM_001083808)	-878	NM_001083808	72296	Mm.27687	NM_028188	ENSMUSG00000041263	Rusc1	2210403N08Rik|AA408288|NESCA	RUN and SH3 domain containing 1	protein-coding
chr11	59322992	59323519	3928	intron (NM_139298, intron 1 of 3)	16325	NM_139298	216795	Mm.218794	NM_139298	ENSMUSG00000000126	Wnt9a	Wnt14	wingless-type MMTV integration site family, member 9A	protein-coding
chr8	122651417	122651944	3902	intron (NM_009824, intron 1 of 11)	26495	NM_177289	12398	Mm.194339	NM_009824	ENSMUSG00000006362	Cbfa2t3	A630044F12Rik|AI465270|AW229127|Cbfa2t3h|ETO-2|Eto2|MTGR2	core-binding factor, runt domain, alpha subunit 2, translocated to, 3 (human)	protein-coding
chr4	151983615	151983902	3891	intron (NM_175152, intron 2 of 3)	5228	NM_001145929	69876	Mm.226820	NM_175152	ENSMUSG00000039759	Thap3	2010013E08Rik|2210418H06Rik	THAP domain containing, apoptosis associated protein 3	protein-coding
chr3	95164060	95164333	3878	promoter-TSS (NM_011351)	-143	NM_011351	20360	Mm.23662	NM_011351	ENSMUSG00000038777	Sema6c	Semay|mKIAA1869	sema domain, transmembrane domain (TM), and cytoplasmic domain, (semaphorin) 6C	protein-coding
chr7	112229136	112229573	3874	intron (NM_001193305, intron 1 of 25)	3518	NM_177282	320878	Mm.52312	NM_177282	ENSMUSG00000038244	Mical2	5330438E18Rik|9530064J02|MICAL-2|mKIAA0750	microtubule associated monooxygenase, calponin and LIM domain containing 2	protein-coding
chr11	88231179	88231617	3863	Intergenic	27010	NM_001291271	64656	Mm.168680	NM_024174	ENSMUSG00000023723	Mrps23	D11Bwg1153e|MRP-S23|Rpms23|S23mt	mitochondrial ribosomal protein S23	protein-coding
chr17	15371918	15372230	3836	intron (NM_007865, intron 4 of 10)	3749	NM_007865	13388	Mm.4875	NM_007865	ENSMUSG00000014773	Dll1	Delta1	delta like canonical Notch ligand 1	protein-coding
chr10	45076512	45076943	3828	intron (NM_011156, intron 2 of 14)	9513	NM_011156	19072	Mm.10281	NM_011156	ENSMUSG00000019849	Prep	AI047692|AI450383|D10Wsu136e|PEP|Pop	prolyl endopeptidase	protein-coding
chr17	8006795	8007132	3823	Intergenic	61349	NM_025789	66832	Mm.29830	NM_025789	ENSMUSG00000073471	Rsph3a	1700012G05Rik|4930524H12Rik|R74860|Rshl2|Rshl2a	radial spoke 3A homolog (Chlamydomonas)	protein-coding
chr18	77825203	77825519	3823	intron (NM_013831, intron 1 of 14)	-28971	NR_152167	619308	Mm.490456	NM_001033812		F830208F22Rik	-	RIKEN cDNA F830208F22 gene	ncRNA
chr6	29439141	29439623	3809	intron (NM_001081185, intron 2 of 47)	6126	NM_001311074	68794	Mm.39046	NM_026839	ENSMUSG00000068699	Flnc	1110055E19Rik|ABP-280|ABPL|Fln2	filamin C, gamma	protein-coding
chr2	91035439	91035773	3782	promoter-TSS (NM_009023)	-21	NM_009023	19400	Mm.1272	NM_009023	ENSMUSG00000002104	Rapsn	43kDa|Nraps|Raps|rapsyn	receptor-associated protein of the synapse	protein-coding
chr1	183309686	183309974	3781	intron (NM_181732, intron 4 of 9)	-12537	NM_001357242	71678	Mm.392270	NM_027861	ENSMUSG00000046836	Brox	0610010K06Rik	BRO1 domain and CAAX motif containing	protein-coding
chr14	58152180	58152563	3781	Intergenic	79685	NM_013518	14180	Mm.8846	NM_013518	ENSMUSG00000021974	Fgf9	Eks	fibroblast growth factor 9	protein-coding
chr9	62166163	62166511	3754	Intergenic	-43743	NR_039595	100628602		NR_039595	ENSMUSG00000092696	Mir5133	mir-5133|mmu-mir-5133|mu-mir-5133	microRNA 5133	ncRNA
chr4	133013237	133013875	3744	intron (NM_146155, intron 2 of 6)	2050	NM_146155	230793	Mm.31816	NM_146155	ENSMUSG00000037692	Ahdc1	D030015G18Rik	AT hook, DNA binding motif, containing 1	protein-coding
chr16	18195599	18196037	3741	Intergenic	17715	NR_027843	66779	Mm.387525	NR_015575		4933432I09Rik	-	RIKEN cDNA 4933432I09 gene	ncRNA
chr17	25656202	25656496	3726	intron (NR_045520, intron 8 of 8)	-60823	NM_022422	64337	Mm.171123	NM_022422	ENSMUSG00000025739	Gng13	1500031D04Rik|AB030194|Ggamma13	guanine nucleotide binding protein (G protein), gamma 13	protein-coding
chr4	117317771	117318100	3717	intron (NM_025739, intron 2 of 14)	-28480	NM_001310731	66743	Mm.318331	NM_025739	ENSMUSG00000028677	Rnf220	4732477A13|4931406I20Rik|5730503K05Rik|AV302541	ring finger protein 220	protein-coding
chr15	73131955	73132246	3707	intron (NM_153178, intron 3 of 18)	41688	NM_053068	93696	Mm.23095	NM_053068	ENSMUSG00000068391	Chrac1	2410152E03Rik|2810406L04Rik|YCL1	chromatin accessibility complex 1	protein-coding
chr15	79097560	79097904	3698	Intergenic	-11251	NM_177461	27008	Mm.196480	NM_177461	ENSMUSG00000033039	Micall1	AI448246|D15Mit260|D15N2e|EST573322|EST820961|MIRab13|mKIAA1668	microtubule associated monooxygenase, calponin and LIM domain containing -like 1	protein-coding
chr10	80913882	80914781	3648	intron (NM_010722, intron 1 of 11)	3914	NM_010722	16907	Mm.7362	NM_010722	ENSMUSG00000062075	Lmnb2	-	lamin B2	protein-coding
chr8	122848191	122848529	3613	promoter-TSS (NM_007662)	-14	NM_007662	12555	Mm.1976	NM_007662	ENSMUSG00000031962	Cdh15	AI323380|Cdh14|Mcad	cadherin 15	protein-coding
chr2	155050590	155050866	3611	exon (NM_015770, exon 4 of 4)	23769	NM_016661	269378	Mm.330692	NM_016661	ENSMUSG00000027597	Ahcy	AA987153|AL024110|CuBP|SAHH	S-adenosylhomocysteine hydrolase	protein-coding
chr3	28219988	28220326	3590	Intergenic	-43057	NM_001163009	665113	Mm.126193	NM_026910	ENSMUSG00000027692	Tnik	1500031A17Rik|4831440I19Rik|AI451411|C530008O15Rik|C630040K21Rik	TRAF2 and NCK interacting kinase	protein-coding
chr4	119198134	119198520	3590	intron (NM_001038998, intron 2 of 2)	2802	NM_001038998	69216	Mm.36697	NM_024462	ENSMUSG00000028643	Svbp	2410005K17Rik|AI851162|Ccdc23	small vasohibin binding protein	protein-coding
chr12	9113716	9114001	3575	Intergenic	83861	NM_029321	75516	Mm.37581	NM_029321	ENSMUSG00000066637	Ttc32	1700013G20Rik	tetratricopeptide repeat domain 32	protein-coding
chr7	19291345	19291587	3563	intron (NM_001025364, intron 1 of 6)	397	NM_001025364	20167	Mm.24142	NM_013648	ENSMUSG00000030401	Rtn2	MMS10-P|Ms10p|NSPLI|Nspl1	reticulon 2 (Z-band associated protein)	protein-coding
chr17	68107878	68108165	3563	Intergenic	-103913	NM_172964	268970	Mm.9935	NM_172964	ENSMUSG00000024043	Arhgap28	AU044757|AW550892|E130310N06	Rho GTPase activating protein 28	protein-coding
chr15	83469366	83469907	3540	Intergenic	-5030	NM_001159509	23970	Mm.23978	NM_011862	ENSMUSG00000016664	Pacsin2	AI197433	protein kinase C and casein kinase substrate in neurons 2	protein-coding
chr13	49020254	49020549	3535	Intergenic	52289	NR_015601	68128	Mm.426304	NR_015601		Fam120aos	C030044B11Rik	family with sequence similarity 120A, opposite strand	ncRNA
chr5	147293201	147293533	3535	Intergenic	-10069	NR_105854	102465309		NR_105854	ENSMUSG00000098687	Mir7k	Gm27814|Mirlet7k|mmu-let-7k	microRNA 7k	ncRNA
chr10	79760653	79760973	3507	non-coding (NR_027505, exon 7 of 8)	5694	NM_023304	67112	Mm.154211	NM_023304	ENSMUSG00000020327	Fgf22	2210414E06Rik|FGF-22	fibroblast growth factor 22	protein-coding
chr19	47222124	47222852	3499	intron (NM_021360, intron 1 of 5)	-6355	NM_001163480	18011	Mm.313651	NM_021360	ENSMUSG00000006435	Neurl1a	2410129E16Rik|AI450910|AI481072|Neu1|Neur1|Neurl|Neurl1|Nlz|Rnf67	neuralized E3 ubiquitin protein ligase 1A	protein-coding
chr3	88629997	88630440	3489	intron (NM_001198913, intron 2 of 21)	8824	NM_001198913	16800	Mm.239329	NM_008487	ENSMUSG00000028059	Arhgef2	AA408978|GEF|GEF-H1|GEFH1|LFP40|Lbcl1|Lfc|P40|mKIAA0651	rho/rac guanine nucleotide exchange factor (GEF) 2	protein-coding
chr1	74754180	74754515	3481	Intergenic	-5392	NM_153744	241113	Mm.166501	NM_153744	ENSMUSG00000006542	Prkag3	AMPKg3L|AMPKg3S|Amkg3|Ampkg3	protein kinase, AMP-activated, gamma 3 non-catalytic subunit	protein-coding
chr4	32983647	32983995	3481	intron (NM_027491, intron 1 of 6)	823	NM_027491	52187	Mm.300814	NM_027491	ENSMUSG00000028278	Rragd	5730543C08Rik|AI467523|C030003H22Rik|D4Ertd174e	Ras-related GTP binding D	protein-coding
chr11	69362067	69362285	3470	exon (NM_146019, exon 5 of 40)	7250	NM_146019	216848	Mm.178246	NM_146019	ENSMUSG00000018474	Chd3	2600010P09Rik|AF020312|Chd7|Prp7|Prp9-1	chromodomain helicase DNA binding protein 3	protein-coding
chr18	57212187	57212554	3456	exon (NM_001001979, exon 5 of 25)	79280	NM_001001979	70417	Mm.297863	NM_001001979	ENSMUSG00000024593	Megf10	3000002B06Rik|Gm331	multiple EGF-like-domains 10	protein-coding
chr3	123116260	123116487	3454	intron (NM_080451, intron 3 of 4)	-81386	NM_001355462	59006	Mm.141157	NM_021503	ENSMUSG00000028116	Myoz2	1110012I24Rik|Fatz-2|Myozl2	myozenin 2	protein-coding
chr12	102224112	102224417	3454	intron (NM_172152, intron 7 of 16)	-58810	NM_177620	217835	Mm.24145	NM_177620	ENSMUSG00000044456	Rin3	6430500K07|C86933	Ras and Rab interactor 3	protein-coding
chr12	111696260	111696517	3453	Intergenic	16565	NM_001324482	70369	Mm.44239	NM_027404	ENSMUSG00000049792	Bag5	1600025G07Rik|4930405J06Rik|Bag-5	BCL2-associated athanogene 5	protein-coding
chr6	83137617	83137928	3435	5' UTR (NM_133641, exon 1 of 12)	688	NM_133641	20166	Mm.4139	NM_009106	ENSMUSG00000034930	Rtkn	-	rhotekin	protein-coding
chr10	128937777	128938100	3430	intron (NM_008398, intron 1 of 24)	4125	NM_008398	16404	Mm.179747	NM_008398	ENSMUSG00000025348	Itga7	[a]7|alpha7	integrin alpha 7	protein-coding
chr1	92787135	92787624	3426	Intergenic	-44266	NM_016696	14733	Mm.297976	NM_016696	ENSMUSG00000034220	Gpc1	AI462976	glypican 1	protein-coding
chr10	99592208	99592460	3420	Intergenic	-16837	NR_038019	100504202	Mm.403801	NR_038019	ENSMUSG00000111962	Gm20110	-	predicted gene, 20110	ncRNA
chr18	25522042	25522257	3408	intron (NM_001362304, intron 3 of 12)	157599	NM_001362337	108013	Mm.266435	NM_133195	ENSMUSG00000024268	Celf4	A230070D14Rik|BRUNOL-4|Brul4|Brunol4|C130060B05Rik	CUGBP, Elav-like family member 4	protein-coding
chr6	89345840	89346281	3382	intron (NM_008881, intron 3 of 31)	16553	NM_008881	18844	Mm.3789	NM_008881	ENSMUSG00000030084	Plxna1	2600013D04Rik|NOV|PlexA1|Plxn1|mKIAA4053	plexin A1	protein-coding
chr19	47654828	47655284	3373	intron (NM_007732, intron 37 of 52)	36986	NM_007732	12821	Mm.1225	NM_007732	ENSMUSG00000025064	Col17a1	BP180|Bpag|Bpag2	collagen, type XVII, alpha 1	protein-coding
chr15	66892149	66892480	3371	intron (NM_018865, intron 1 of 4)	921	NM_018865	22402	Mm.10222	NM_018865	ENSMUSG00000005124	Wisp1	AW146261|CCN4|Elm1	WNT1 inducible signaling pathway protein 1	protein-coding
chr11	11855100	11855405	3368	intron (NM_016672, intron 6 of 14)	-12871	NR_045178	73321	Mm.443306	NR_045178	ENSMUSG00000086391	1700042O10Rik	-	RIKEN cDNA 1700042O10 gene	ncRNA
chr16	17208813	17209331	3363	exon (NM_001033338, exon 1 of 1)	937	NM_001033338	239731	Mm.86671	NM_001033338	ENSMUSG00000071636	Rimbp3	Gm1759|Gm603|RIM-BP3|mKIAA1666	RIMS binding protein 3	protein-coding
chr19	3923415	3924000	3359	intron (NM_026316, intron 2 of 9)	6009	NM_026316	67689	Mm.109341	NM_026316	ENSMUSG00000024885	Aldh3b1	1700001N19Rik|ALDH4|ALDH7	aldehyde dehydrogenase 3 family, member B1	protein-coding
chr1	92699059	92699494	3340	Intergenic	-50435	NM_153114	260301	Mm.219545	NM_153114	ENSMUSG00000044055	Otos	OTOSP	otospiralin	protein-coding
chr17	79355571	79356058	3336	promoter-TSS (NM_026514)	-723	NM_026514	260409	Mm.140601	NM_026514	ENSMUSG00000036533	Cdc42ep3	3200001F04Rik|AA986861|Borg2|Cep3|UB1	CDC42 effector protein (Rho GTPase binding) 3	protein-coding
chr12	83848906	83849226	3334	intron (NR_073564, intron 3 of 12)	-6708	NM_010949	18222	Mm.4390	NM_010949	ENSMUSG00000021224	Numb	Nb	NUMB endocytic adaptor protein	protein-coding
chr13	55168980	55169472	3323	TTS (NM_008011)	16408	NM_008011	14186	Mm.276715	NM_008011	ENSMUSG00000005320	Fgfr4	Fgfr-4	fibroblast growth factor receptor 4	protein-coding
chr10	71292367	71292664	3319	Intergenic	-7253	NM_145420	216080	Mm.270530	NM_145420	ENSMUSG00000019927	Ube2d1	UBCH5	ubiquitin-conjugating enzyme E2D 1	protein-coding
chr7	67373130	67373653	3319	promoter-TSS (NM_001291191)	-533	NM_001357324	17258	Mm.132788	NM_001033713	ENSMUSG00000030557	Mef2a	A430079H05Rik	myocyte enhancer factor 2A	protein-coding
chr1	135864915	135865176	3316	Intergenic	24184	NM_001130176	21956	Mm.247470	NM_011619	ENSMUSG00000026414	Tnnt2	Tnt|cTnT	troponin T2, cardiac	protein-coding
chr7	34969093	34969460	3309	intron (NM_008820, intron 7 of 14)	56869	NM_008820	18624	Mm.69751	NM_008820	ENSMUSG00000063931	Pepd	Pep-4|Pep4|dal	peptidase D	protein-coding
chr2	25460509	25460816	3292	exon (NM_153557, exon 2 of 7)	432	NM_153557	227622	Mm.261780	NM_153557	ENSMUSG00000047617	Paxx	D930050G13Rik	non-homologous end joining factor	protein-coding
chr4	31723568	31723885	3292	Intergenic	-240381	NM_009316	26409	Mm.258589	NM_009316	ENSMUSG00000028284	Map3k7	B430101B05|C87327|Tak1	mitogen-activated protein kinase kinase kinase 7	protein-coding
chr6	88886411	88886768	3292	intron (NM_008564, intron 12 of 15)	-11545	NM_001347327	319655	Mm.302613	NM_176973	ENSMUSG00000033152	Podxl2	D130074J02Rik|PODLX2	podocalyxin-like 2	protein-coding
chr12	111851790	111852117	3291	intron (NM_011625, intron 4 of 16)	37783	NM_026752	68520	Mm.390497	NM_026752	ENSMUSG00000021286	Zfyve21	1110013H04Rik|AW558780|C85416	zinc finger, FYVE domain containing 21	protein-coding
chr11	102394430	102394771	3288	intron (NM_001252347, intron 1 of 10)	1197	NM_016759	51799	Mm.2560	NM_016759	ENSMUSG00000006575	Rundc3a	RPIP-8|Rap2ip|Rpip8	RUN domain containing 3A	protein-coding
chr8	122850662	122851111	3276	intron (NM_007662, intron 1 of 13)	2512	NM_007662	12555	Mm.1976	NM_007662	ENSMUSG00000031962	Cdh15	AI323380|Cdh14|Mcad	cadherin 15	protein-coding
chr9	72217338	72217613	3260	Intergenic	-57413	NM_146224	235469	Mm.242791	NM_146224	ENSMUSG00000038535	Zfp280d	A930005F02Rik|BC027163|Suhw4|ZNF634|Znf280d	zinc finger protein 280D	protein-coding
chr10	69208062	69208602	3260	promoter-TSS (NM_001252636)	-220	NM_001252636	69288	Mm.26659	NM_001081347	ENSMUSG00000019944	Rhobtb1	1700008H16Rik|3110048G13Rik|AI173445|AI573858|AV350930	Rho-related BTB domain containing 1	protein-coding
chr17	45615989	45616430	3257	Intergenic	-14107	NM_001177469	653016	Mm.45676	NM_001177468	ENSMUSG00000079471	Mymx	EG653016|Esgp|Gm7325|minion|myomerger	myomixer, myoblast fusion factor	protein-coding
chr6	89348469	89348830	3244	intron (NM_008881, intron 3 of 31)	13964	NM_008881	18844	Mm.3789	NM_008881	ENSMUSG00000030084	Plxna1	2600013D04Rik|NOV|PlexA1|Plxn1|mKIAA4053	plexin A1	protein-coding
chr6	31158802	31159020	3238	intron (NR_110471, intron 2 of 3)	59563	NR_110469	232685	Mm.443019	NM_144555	ENSMUSG00000044471	Lncpint	Lincpint|MNCb-1768|Pint|linc-Pint	long non-protein coding RNA, Trp53 induced transcript	ncRNA
chr12	73241942	73242379	3236	intron (NM_008612, intron 7 of 7)	44551	NM_029580	76357	Mm.311344	NM_029580	ENSMUSG00000034442	Trmt5	2610027O18Rik|mKIAA1393	TRM5 tRNA methyltransferase 5	protein-coding
chr2	102936923	102937433	3228	Intergenic	-35513	NM_001177786	12505	Mm.423621	NM_009851	ENSMUSG00000005087	Cd44	AU023126|AW121933|AW146109|HERMES|Ly-24|Pgp-1	CD44 antigen	protein-coding
chr1	184922924	184923184	3211	intron (NM_145515, intron 6 of 17)	-40018	NM_178692	226777	Mm.169542	NM_178692	ENSMUSG00000039349	C130074G19Rik	-	RIKEN cDNA C130074G19 gene	protein-coding
chr10	80813407	80813668	3211	promoter-TSS (NM_028001)	-39	NM_028001	71912	Mm.45137	NM_028001	ENSMUSG00000020216	Jsrp1	2300003C06Rik|2310032K21Rik|JP-45|JP45	junctional sarcoplasmic reticulum protein 1	protein-coding
chr5	24600274	24600566	3211	intron (NM_025891, intron 1 of 12)	1582	NM_025891	66993	Mm.436539	NM_025891	ENSMUSG00000028949	Smarcd3	1500001J14Rik|2210409C08Rik|BAF60C	SWI/SNF related, matrix associated, actin dependent regulator of chromatin, subfamily d, member 3	protein-coding
chr4	123228261	123228647	3207	Intergenic	-5102	NM_013905	56198	Mm.103615	NM_013905	ENSMUSG00000032744	Heyl	Hey3|Hrt3|bHLHb33|hesr3	hairy/enhancer-of-split related with YRPW motif-like	protein-coding
chr10	25533932	25534234	3205	intron (NM_001195596, intron 1 of 1)	2189	NM_001195596	100504474	Mm.46323	NM_001195596	ENSMUSG00000096546	Smlr1	2010003K15Rik	small leucine-rich protein 1	protein-coding
chr18	35362676	35363012	3202	intron (NM_001360814, intron 3 of 9)	107108	NM_001360814	81500	Mm.291482	NM_030749	ENSMUSG00000024357	Sil1	1810057E01Rik|AI042831|wz	endoplasmic reticulum chaperone SIL1 homolog (S. cerevisiae)	protein-coding
chr1	78537546	78537978	3187	intron (NM_026713, intron 6 of 6)	26702	NM_026713	68393	Mm.41325	NM_026713	ENSMUSG00000012187	Mogat1	0610030A14Rik|1110064N14Rik|Dgat2l|Dgat2l1|MGAT1|WI1-2612I11.1|mDC2	monoacylglycerol O-acyltransferase 1	protein-coding
chr2	155606356	155606680	3184	Intergenic	-4725	NM_001085378	668940	Mm.469980	NM_001085378	ENSMUSG00000074652	Myh7b	Myh14	myosin, heavy chain 7B, cardiac muscle, beta	protein-coding
chr2	6872405	6872907	3183	promoter-TSS (NM_001347094)	-621	NM_001347094	14007	Mm.398543	NM_010160	ENSMUSG00000002107	Celf2	B230218O03|B230345P09Rik|C88023|CELF-2|CUG-BP2|Cugbp2|D230046B21Rik|Etr-3|Napor|Napor-2|mETR-3	CUGBP, Elav-like family member 2	protein-coding
chr11	117239649	117239908	3182	intron (NM_001113486, intron 2 of 11)	-26468	NM_001113487	53860	Mm.38450	NM_017380	ENSMUSG00000059248	2019-09-09	MSF1|Msf|PNUTL4|Sint1	septin 9	protein-coding
chr1	91414051	91414482	3177	promoter-TSS (NM_001360900)	-228	NM_001360900	55927	Mm.280029	NM_019479	ENSMUSG00000067071	Hes6	AI326893|bHLHb41	hairy and enhancer of split 6	protein-coding
chr6	72112635	72112888	3173	intron (NM_011375, intron 1 of 6)	10179	NR_045163	71265	Mm.442035	NR_045163	ENSMUSG00000108709	4933431G14Rik	4930565C19Rik	RIKEN cDNA 4933431G14 gene	ncRNA
chr7	112885551	112885876	3163	intron (NM_001166584, intron 11 of 13)	-68249	NM_175279	78748	Mm.349943	NM_175279	ENSMUSG00000098132	Rassf10	4632411J06Rik	Ras association (RalGDS/AF-6) domain family (N-terminal) member 10	protein-coding
chr13	99259496	99260020	3160	Intergenic	74935	NM_001004149	238803	Mm.343207	NM_001004149	ENSMUSG00000050919	Zfp366	DC-SCRIPT|Znf366	zinc finger protein 366	protein-coding
chr11	51442663	51442943	3157	intron (NM_153393, intron 2 of 28)	-141954	NM_028398	72947	Mm.256875	NM_028398	ENSMUSG00000020359	Phykpl	2900006B13Rik|Agxt2l2	5-phosphohydroxy-L-lysine phospholyase	protein-coding
chr4	107106864	107107109	3157	exon (NM_172873, exon 4 of 4)	10095	NM_172873	242603	Mm.257231	NM_172873	ENSMUSG00000047636	Cdcp2	D030010E02Rik	CUB domain containing protein 2	protein-coding
chr6	128236557	128236979	3150	intron (NM_001080979, intron 8 of 10)	-52965	NR_077223	330427	Mm.426356	NR_077223	ENSMUSG00000107879	9330102E08Rik	-	RIKEN cDNA 9330102E08 gene	ncRNA
chr8	25554761	25555095	3138	intron (NR_110510, intron 2 of 4)	1155	NR_110510	102633315	Mm.437828	NR_110510	ENSMUSG00000086134	Gm16159	-	predicted gene 16159	ncRNA
chr2	167540226	167540495	3137	intron (NM_011427, intron 2 of 2)	2165	NM_011427	20613	Mm.2093	NM_011427	ENSMUSG00000042821	Snai1	Sna|Sna1|Snail|Snail1	snail family zinc finger 1	protein-coding
chr8	123515273	123515556	3130	promoter-TSS (NM_001170976)	41	NM_001170975	72185	Mm.27925	NM_028146	ENSMUSG00000031970	Dbndd1	2810427I04Rik|D8Ertd590e	dysbindin (dystrobrevin binding protein 1) domain containing 1	protein-coding
chr15	76485240	76485622	3115	intron (NR_138588, intron 1 of 10)	8069	NM_001331153	15499	Mm.347444	NM_008296	ENSMUSG00000022556	Hsf1	AA960185|HSTF|HSTF 1|Hsf1alpha|Hsf1beta	heat shock factor 1	protein-coding
chr15	95757209	95757448	3114	Intergenic	-5737	NR_131148	629300	Mm.247258	NR_131148	ENSMUSG00000115699	Gm6961	EG629300	predicted gene 6961	ncRNA
chr2	60710381	60710641	3110	intron (NM_001159564, intron 1 of 17)	12092	NM_001159564	16420	Mm.98193	NM_021359	ENSMUSG00000026971	Itgb6	2210409C20Rik|4831415H04Rik	integrin beta 6	protein-coding
chrX	73526371	73526583	3104	intron (NM_177236, intron 2 of 20)	23391	NM_001310537	320707	Mm.210095	NM_177236	ENSMUSG00000031376	Atp2b3	6430519O13Rik|Pmca3	ATPase, Ca++ transporting, plasma membrane 3	protein-coding
chr11	79047442	79047688	3104	intron (NM_013571, intron 2 of 17)	12271	NM_001348207	16706	Mm.4745	NM_013571	ENSMUSG00000018334	Ksr1	AW492498|B-KSR1|D11Bhm183e|D11Bhm184e|Ksr|RSU2|hb|mKSR1	kinase suppressor of ras 1	protein-coding
chr17	29056765	29057056	3092	TTS (NR_036469)	22216	NR_036469	100504267	Mm.438550	NR_036469	ENSMUSG00000085912	Trp53cor1	Gm16197|linc-p21|lincRNA-p21	tumor protein p53 pathway corepressor 1	ncRNA
chr16	87553343	87553689	3091	5' UTR (NM_144854, exon 1 of 5)	186	NM_144854	224419	Mm.194466	NM_144854	ENSMUSG00000025610	Map3k7cl	C21orf7|ORF63|Tak1l	Map3k7 C-terminal like	protein-coding
chr2	60688956	60689309	3089	intron (NM_001159564, intron 1 of 17)	-15439	NM_021359	16420	Mm.98193	NM_021359	ENSMUSG00000026971	Itgb6	2210409C20Rik|4831415H04Rik	integrin beta 6	protein-coding
chr11	81323222	81323501	3089	intron (NM_001034013, intron 1 of 9)	-170458	NM_007384	11418	Mm.234998	NM_007384	ENSMUSG00000020704	Asic2	ACIC2|Accn1|BNC1|BNaC1|BNaC1a|Mdeg	acid-sensing (proton-gated) ion channel 2	protein-coding
chr4	152267717	152267977	3088	intron (NM_133348, intron 8 of 8)	-6515	NM_178406	100129	Mm.23235	NM_178406	ENSMUSG00000042804	Gpr153	1110065N12Rik|AI449320|PGR1	G protein-coupled receptor 153	protein-coding
chr1	128857030	128857325	3088	Intergenic	-264878	NM_001356509	12767	Mm.1401	NM_009911	ENSMUSG00000045382	Cxcr4	CD184|CXC-R4|CXCR-4|Cmkar4|LESTR|PB-CKR|PBSF/SDF-1|Sdf1r|b2b220Clo	chemokine (C-X-C motif) receptor 4	protein-coding
chr8	123895301	123895542	3083	promoter-TSS (NM_009606)	-646	NM_001272041	11459	Mm.214950	NM_009606	ENSMUSG00000031972	Acta1	AA959943|Acta-2|Acts|Actsk-1	actin, alpha 1, skeletal muscle	protein-coding
chr8	22939139	22939730	3079	exon (NM_001081149, exon 18 of 18)	-35402	NM_001277280	11733	Mm.334444	NM_031158	ENSMUSG00000031543	Ank1	Ank-1|nb|pale	ankyrin 1, erythroid	protein-coding
chr1	135834180	135834521	3077	Intergenic	-1984	NM_001130177	21956	Mm.247470	NM_011619	ENSMUSG00000026414	Tnnt2	Tnt|cTnT	troponin T2, cardiac	protein-coding
chr5	35576696	35576938	3077	Intergenic	-1747	NM_030208	78890	Mm.98522	NM_030208	ENSMUSG00000029097	Trmt44	2310079F23Rik|Mettl19	tRNA methyltransferase 44	protein-coding
chr11	78162453	78162789	3069	intron (NM_009423, intron 1 of 6)	2929	NM_009423	22032	Mm.390418	NM_009423	ENSMUSG00000017386	Traf4	A530032M13Rik|CART1|msp2	TNF receptor associated factor 4	protein-coding
chr4	45184533	45184968	3067	promoter-TSS (NM_001081172)	-156	NM_001081172	666060	Mm.24783	NM_001081172	ENSMUSG00000035615	Frmpd1	BC031840|mKIAA0967	FERM and PDZ domain containing 1	protein-coding
chr8	77031266	77031543	3066	intron (NM_001083906, intron 2 of 8)	128896	NM_001083906	110784	Mm.324393	NM_001083906	ENSMUSG00000031618	Nr3c2	MR|Mlr	nuclear receptor subfamily 3, group C, member 2	protein-coding
chr11	102636983	102637217	3066	Intergenic	-12684	NR_033474	77132	Mm.194729	NR_033474		2810433D01Rik	-	RIKEN cDNA 2810433D01 gene	ncRNA
chr1	134245019	134245750	3065	Intergenic	-9927	NM_001291930	11539	Mm.298908	NM_009629	ENSMUSG00000042429	Adora1	A1-AR|A1AR|A1R|AA1R|AI848715|BB176431|Ri	adenosine A1 receptor	protein-coding
chr11	70764241	70764670	3065	promoter-TSS (NM_177565)	8	NM_177565	193043	Mm.40966	NM_177565	ENSMUSG00000043602	Zfp3	AI854635|B230309J24|Fnp-1|Zfp-3	zinc finger protein 3	protein-coding
chr15	31207365	31207662	3065	Intergenic	-16872	NM_146057	223453	Mm.222867	NM_146057	ENSMUSG00000039168	Dap	4921531N22Rik|AI789753|AU040360	death-associated protein	protein-coding
chr15	82127685	82128037	3062	promoter-TSS (NM_172428)	-61	NM_001326588	76457	Mm.440373	NM_172428	ENSMUSG00000068114	Ccdc134	2310042L06Rik|AW208859	coiled-coil domain containing 134	protein-coding
chr4	155135811	155136276	3062	intron (NM_001081100, intron 12 of 13)	49439	NM_001356327	76866	Mm.200590	NM_001081100	ENSMUSG00000029049	Morn1	2900057D20Rik|4930417P05Rik|AU042805	MORN repeat containing 1	protein-coding
chr1	132121966	132122270	3062	intron (NM_008795, intron 2 of 15)	17567	NM_008795	18557	Mm.28130	NM_008795	ENSMUSG00000026437	Cdk18	AA682070|Ctk18|Pctk3	cyclin-dependent kinase 18	protein-coding
chr2	50105683	50105883	3061	intron (NM_177139, intron 1 of 4)	39354	NM_177139	320343	Mm.130607	NM_177139	ENSMUSG00000050447	Lypd6	E130115E03Rik	LY6/PLAUR domain containing 6	protein-coding
chr7	80166823	80167098	3061	Intergenic	-19881	NM_013659	20352	Mm.275909	NM_013659	ENSMUSG00000030539	Sema4b	SemC|Semac|mKIAA1745	sema domain, immunoglobulin domain (Ig), transmembrane domain (TM) and short cytoplasmic domain, (semaphorin) 4B	protein-coding
chr11	77462433	77462779	3053	Intergenic	-1307	NM_139128	216961	Mm.33477	NM_139128	ENSMUSG00000020836	Coro6	-	coronin 6	protein-coding
chr2	165629894	165630322	3050	promoter-TSS (NM_001271962)	-237	NM_001271962	14049	Mm.282719	NM_010165	ENSMUSG00000017897	Eya2	Eab1	EYA transcriptional coactivator and phosphatase 2	protein-coding
chr3	144643578	144643927	3048	Intergenic	73325	NM_053102	93684	Mm.29812	NM_053102	ENSMUSG00000037072	Selenof	9430015P09Rik|Sep15	selenoprotein F	protein-coding
chr18	61380220	61380617	3047	intron (NM_133249, intron 1 of 11)	17482	NR_029879	723889		NR_029879	ENSMUSG00000105200	Mir378a	Mir378|Mirn378|mmu-mir-378|mmu-mir-378a	microRNA 378a	ncRNA
chr17	7140442	7140748	3036	Intergenic	-29520	NM_011299	20112	Mm.268383	NM_011299	ENSMUSG00000023809	Rps6ka2	90kDa|D17Wsu134e|Rps6ka-rs1|Rsk3|p90rsk|pp90rsk	ribosomal protein S6 kinase, polypeptide 2	protein-coding
chr15	76205166	76205563	3034	intron (NM_001163542, intron 1 of 33)	957	NM_001163540	18810	Mm.234912	NM_011117	ENSMUSG00000022565	Plec	AA591047|AU042537|EBS1|PCN|PLTN|Plec1	plectin	protein-coding
chr3	98410730	98411125	3027	intron (NM_172863, intron 1 of 2)	28446	NM_172863	242109	Mm.358911	NM_172863	ENSMUSG00000050064	Zfp697	9430053K19|AI467503|Znf697	zinc finger protein 697	protein-coding
chr9	21337601	21338030	3027	promoter-TSS (NM_152808)	-13	NM_152808	68682	Mm.148425	NM_152808	ENSMUSG00000057193	Slc44a2	1110028E10Rik|CTL2	solute carrier family 44, member 2	protein-coding
chr11	6481604	6482033	3027	Intergenic	-5742	NM_011221	19291	Mm.296150	NM_011221	ENSMUSG00000094483	Purb	2310015K15Rik|AA114818|Cager-2|D11Bwg0414e	purine rich element binding protein B	protein-coding
chr5	125111192	125111501	3025	intron (NM_011424, intron 4 of 46)	67868	NM_001253905	20602	Mm.278646	NM_011424	ENSMUSG00000029478	Ncor2	N-CoR|SMRT|SMRTe	nuclear receptor co-repressor 2	protein-coding
chr11	116285773	116286279	3024	TTS (NM_001347636)	5087	NM_010254	14428	Mm.57149	NM_010254	ENSMUSG00000020793	Galr2	mGalR	galanin receptor 2	protein-coding
chr17	27119966	27120330	3024	intron (NM_080553, intron 56 of 57)	13743	NM_026063	67267	Mm.272389	NM_026063	ENSMUSG00000024208	Uqcc2	2900010M23Rik|Cbp6|M19|Mnf1	ubiquinol-cytochrome c reductase complex assembly factor 2	protein-coding
chr10	81072314	81072670	3023	intron (NM_022653, intron 1 of 12)	2409	NM_022653	50492	Mm.26995	NM_022653	ENSMUSG00000004929	Thop1	AI131655|AI327041|EP24.15	thimet oligopeptidase 1	protein-coding
chr7	101834340	101834685	3017	intron (NM_010567, intron 2 of 28)	3312	NM_001122739	16332	Mm.476000	NM_010567	ENSMUSG00000032737	Inppl1	51C|SHIP2	inositol polyphosphate phosphatase-like 1	protein-coding
chr15	103169957	103170510	3016	Intergenic	-6949	NM_027885	71726	Mm.254820	NM_027885	ENSMUSG00000036061	Smug1	1200013B09Rik|A930006H09Rik|C85220	single-strand selective monofunctional uracil DNA glycosylase	protein-coding
chr6	125156863	125157545	3011	intron (NM_001039669, intron 8 of 9)	8569	NM_008084	14433	Mm.304088	NM_008084	ENSMUSG00000057666	Gapdh	Gapd	glyceraldehyde-3-phosphate dehydrogenase	protein-coding
chr8	78642496	78642685	2997	intron (NM_001009981, intron 5 of 10)	133262	NM_001009981	76775	Mm.334631	NM_029736	ENSMUSG00000031684	Slc10a7	2410193C02Rik|P7	solute carrier family 10 (sodium/bile acid cotransporter family), member 7	protein-coding
chr4	119185802	119186072	2997	intron (NM_013848, intron 4 of 12)	4074	NM_013848	27028	Mm.290753	NM_013848	ENSMUSG00000028644	Ermap	AA409279|AI666418	erythroblast membrane-associated protein	protein-coding
chr2	104572767	104573050	2997	Intergenic	13449	NR_040323	74959	Mm.417819	NR_040322	ENSMUSG00000086454	Platr14	4930500J02Rik	pluripotency associated transcript 14	ncRNA
chr4	130516491	130516788	2992	Intergenic	57397	NM_025998	67149	Mm.423029	NM_025998	ENSMUSG00000078532	Nkain1	2610200G18Rik|2810426C15Rik	Na+/K+ transporting ATPase interacting 1	protein-coding
chr10	79934229	79934694	2992	intron (NM_001288625, intron 3 of 8)	7120	NM_001288625	13496	Mm.301282	NM_007880	ENSMUSG00000019564	Arid3a	Bright|Dri1|Dril1	AT rich interactive domain 3A (BRIGHT-like)	protein-coding
chr2	160941005	160941219	2992	Intergenic	-28773	NM_182840	280635	Mm.330747	NM_182840	ENSMUSG00000050700	Emilin3	1110013O17Rik|EMILIN-3|EMILIN-5|EMILIN-T|Emilin5	elastin microfibril interfacer 3	protein-coding
chr9	71874774	71875171	2986	intron (NM_001253863, intron 6 of 13)	21124	NM_001253863	21406	Mm.171615	NM_011544	ENSMUSG00000032228	Tcf12	A130037E08Rik|ALF1|HEB|HEBAlt|HTF-4|HTF4|ME1|REB|bHLHb20	transcription factor 12	protein-coding
chr2	93469245	93469466	2975	non-coding (NR_040532, exon 5 of 5)	-6405	NM_001271431	12521	Mm.4261	NM_007656	ENSMUSG00000027215	Cd82	AA682076|AL023070|C33|IA4|Kai1|Tspan27	CD82 antigen	protein-coding
chr5	123766543	123766761	2970	intron (NM_001042421, intron 13 of 63)	16926	NM_001042421	208628	Mm.441089	NM_001042421	ENSMUSG00000029414	Kntc1	D330012D13|jgl	kinetochore associated 1	protein-coding
chr7	102065065	102065285	2970	promoter-TSS (NM_001286689)	-10	NM_029211	75212	Mm.101141	NM_029211	ENSMUSG00000070426	Rnf121	4930544L10Rik	ring finger protein 121	protein-coding
chr17	74715746	74716031	2970	Intergenic	-1862	NM_152817	74196	Mm.209503	NM_152817	ENSMUSG00000024078	Ttc27	2610511O17Rik	tetratricopeptide repeat domain 27	protein-coding
chr3	52603201	52603725	2968	Intergenic	86499	NR_153344	102631981	Mm.394225	NR_153344		Gm30173	-	predicted gene, 30173	ncRNA
chr4	139079506	139079797	2966	Intergenic	-4862	NM_021358	15565	Mm.291096	NM_021358	ENSMUSG00000028747	Htr6	5-HT6	5-hydroxytryptamine (serotonin) receptor 6	protein-coding
chr8	105276273	105276544	2949	promoter-TSS (NM_030152)	-39	NM_030152	78688	Mm.475715	NM_030152	ENSMUSG00000014776	Nol3	ARC|B430311C09Rik|MYC|NOP|Nop30	nucleolar protein 3 (apoptosis repressor with CARD domain)	protein-coding
chr8	120214035	120214287	2944	intron (NR_110496, intron 2 of 2)	14069	NR_110496	434353	Mm.411793	NR_110496	ENSMUSG00000097960	A330074K22Rik	-	RIKEN cDNA A330074K22 gene	ncRNA
chr2	26487739	26488091	2944	intron (NM_008714, intron 2 of 33)	15907	NM_008714	18128	Mm.290610	NM_008714	ENSMUSG00000026923	Notch1	9930111A19Rik|Mis6|N1|Tan1|lin-12	notch 1	protein-coding
chr7	19084277	19084674	2944	intron (NM_032418, intron 1 of 14)	626	NR_126095	13400	Mm.6529	NM_032418	ENSMUSG00000030409	Dmpk	DM|DMK|Dm15|MDPK|MT-PK	dystrophia myotonica-protein kinase	protein-coding
chr3	55226871	55227139	2944	Intergenic	-15359	NM_001195538	13175	Mm.393242	NM_019978	ENSMUSG00000027797	Dclk1	1700113D08Rik|2810480F11Rik|AI836758|Click-I|Cpg16|Dcamkl1|Dcl|Dclk|mKIAA0369	doublecortin-like kinase 1	protein-coding
chr4	154005534	154005810	2944	intron (NM_177673, intron 20 of 21)	-6131	NM_201226	72946	Mm.260690	NM_201226	ENSMUSG00000029028	Lrrc47	2900010D03Rik|AA960559|mKIAA1185	leucine rich repeat containing 47	protein-coding
chr1	177646121	177646527	2933	Intergenic	-3381	NR_037994	75589	Mm.86666	NR_037994	ENSMUSG00000101746	2310043L19Rik	-	RIKEN cDNA 2310043L19 gene	ncRNA
chr16	94360658	94361247	2925	intron (NM_001159620, intron 3 of 3)	9378	NM_001159620	56176	Mm.474449	NM_019543	ENSMUSG00000022940	Pigp	Dcrc|Dscr5	phosphatidylinositol glycan anchor biosynthesis, class P	protein-coding
chr11	100628782	100629507	2923	intron (NM_177790, intron 7 of 7)	6189	NM_028024	71966	Mm.274734	NM_028024	ENSMUSG00000017837	Nkiras2	2410003M04Rik|4930527H08Rik|D630018G21Rik|KBRAS2	NFKB inhibitor interacting Ras-like protein 2	protein-coding
chr15	98886764	98886980	2921	Intergenic	-5458	NM_026967	69159	Mm.259708	NM_026967	ENSMUSG00000023755	Rhebl1	1810036J22Rik|Rheb2	Ras homolog enriched in brain like 1	protein-coding
chr10	80911244	80911787	2920	intron (NM_010722, intron 1 of 11)	-5103	NM_001347140	16907	Mm.7362	NM_010722	ENSMUSG00000062075	Lmnb2	-	lamin B2	protein-coding
chr15	12136392	12136679	2920	exon (NM_011767, exon 3 of 20)	18684	NM_011767	22763	Mm.273496	NM_011767	ENSMUSG00000022201	Zfr	C920030H05Rik	zinc finger RNA binding protein	protein-coding
chr11	6274713	6274944	2920	promoter-TSS (NM_134020)	9	NM_134020	103694	Mm.254495	NM_134020	ENSMUSG00000004394	Tmed4	1110014L17Rik|AI326346	transmembrane p24 trafficking protein 4	protein-coding
chr15	77014910	77015330	2917	TTS (NM_001164047)	7607	NM_001164048	17189	Mm.404074	NM_013593	ENSMUSG00000018893	Mb	AI325109	myoglobin	protein-coding
chr1	12291938	12292168	2917	Intergenic	-133933	NR_105759	102465961		NR_105759	ENSMUSG00000098555	Mir6341	Gm27262|mmu-mir-6341	microRNA 6341	ncRNA
chr15	56764906	56765155	2917	Intergenic	-70484	NM_008216	15117	Mm.5148	NM_008216	ENSMUSG00000022367	Has2	-	hyaluronan synthase 2	protein-coding
chrX	166803104	166803603	2917	Intergenic	141328	NR_046015	382255	Mm.336320	NR_046015	ENSMUSG00000086860	Gm1720	-	predicted gene 1720	ncRNA
chr10	41552819	41553257	2904	intron (NM_001358562, intron 42 of 47)	-14978	NR_045341	70538	Mm.399807	NR_045341	ENSMUSG00000091370	5730435O14Rik	-	RIKEN cDNA 5730435O14 gene	ncRNA
chr14	25747652	25747934	2899	intron (NM_001101433, intron 2 of 3)	21063	NM_001101433	71918	Mm.41904	NM_001101433	ENSMUSG00000055538	Zcchc24	2310047A01Rik	zinc finger, CCHC domain containing 24	protein-coding
chr17	56593893	56594259	2896	intron (NM_001163300, intron 4 of 20)	9094	NM_001163300	224903	Mm.255066	NM_001163300	ENSMUSG00000071054	Safb	3110021E02Rik|5330423C17Rik|AU018122|D18386|E130307D12|HAP|HET|SAF-B1|SAFB1	scaffold attachment factor B	protein-coding
chr1	89538535	89538921	2896	intron (NM_001037136, intron 1 of 16)	83917	NM_001037136	347722	Mm.291135	NM_178119	ENSMUSG00000055013	Agap1	Centg2|Ggap1|R75364|mKIAA1099	ArfGAP with GTPase domain, ankyrin repeat and PH domain 1	protein-coding
chr7	67385442	67385853	2891	Intergenic	-12789	NM_001357324	17258	Mm.132788	NM_001033713	ENSMUSG00000030557	Mef2a	A430079H05Rik	myocyte enhancer factor 2A	protein-coding
chr8	123510793	123511164	2891	intron (NM_028146, intron 1 of 3)	4477	NM_001170975	72185	Mm.27925	NM_028146	ENSMUSG00000031970	Dbndd1	2810427I04Rik|D8Ertd590e	dysbindin (dystrobrevin binding protein 1) domain containing 1	protein-coding
chr2	174271366	174271895	2891	Intergenic	-4045	NR_029649	723832		NR_029649	ENSMUSG00000065410	Mir298	Mirn298|mir-298|mmu-mir-298	microRNA 298	ncRNA
chr10	80162711	80163099	2889	intron (NR_038088, intron 1 of 4)	-4934	NR_152857	12696	Mm.17898	NM_007705	ENSMUSG00000045193	Cirbp	Cirp|R74941	cold inducible RNA binding protein	protein-coding
chr4	53759692	53760043	2887	intron (NM_139309, intron 9 of 9)	-19838	NM_009317	21350	Mm.56955	NM_009317	ENSMUSG00000028417	Tal2	bHLHa19	T cell acute lymphocytic leukemia 2	protein-coding
chr2	73580217	73580549	2887	promoter-TSS (NM_007389)	-45	NM_007389	11435	Mm.4583	NM_007389	ENSMUSG00000027107	Chrna1	AI385656|AI608266|Achr-1|Acra	cholinergic receptor, nicotinic, alpha polypeptide 1 (muscle)	protein-coding
chr6	67138279	67138993	2872	Intergenic	-101229	NM_007836	13197	Mm.72235	NM_007836	ENSMUSG00000036390	Gadd45a	AA545191|Ddit1|GADD45	growth arrest and DNA-damage-inducible 45 alpha	protein-coding
chr8	123883218	123883504	2871	Intergenic	11414	NM_009606	11459	Mm.214950	NM_009606	ENSMUSG00000031972	Acta1	AA959943|Acta-2|Acts|Actsk-1	actin, alpha 1, skeletal muscle	protein-coding
chr9	41721615	41722021	2864	Intergenic	139892	NR_029822	387236		NR_029822	ENSMUSG00000093354	Mir125b-1	Mirn125b|Mirn125b-1|mir-125b-1	microRNA 125b-1	ncRNA
chr1	128444500	128444819	2864	Intergenic	-27243	NM_145507	226414	Mm.28693	NM_145507	ENSMUSG00000026356	Dars	5730439G15Rik	aspartyl-tRNA synthetase	protein-coding
chr6	30682519	30682713	2857	intron (NR_130775, intron 1 of 2)	11133	NR_130775	83922	Mm.65389	NM_031998	ENSMUSG00000029790	Cep41	1700017E11Rik|2810431D15Rik|Tsga14	centrosomal protein 41	protein-coding
chr15	82147666	82148110	2848	intron (NM_033218, intron 1 of 18)	619	NM_033218	20788	Mm.38016	NM_033218	ENSMUSG00000022463	Srebf2	AI608257|SREBP-2|SREBP2|SREBP2gc|bHLHd2|lop13|nuc	sterol regulatory element binding factor 2	protein-coding
chr14	69965547	69965939	2848	intron (NM_028560, intron 4 of 6)	-111702	NM_001289925	13655	Mm.103737	NM_018781	ENSMUSG00000033730	Egr3	Pilot	early growth response 3	protein-coding
chr2	60552972	60553217	2845	exon (NM_008867, exon 1 of 30)	214	NM_008867	18779	Mm.5092	NM_008867	ENSMUSG00000054580	Pla2r1	Pla2-r|Pla2g1br|Pla2r	phospholipase A2 receptor 1	protein-coding
chr6	42385683	42385964	2843	Intergenic	-12555	NM_023580	13835	Mm.133330	NM_023580	ENSMUSG00000029859	Epha1	5730453L17Rik|AL033318|Eph|Esk	Eph receptor A1	protein-coding
chr2	160621099	160621483	2843	Intergenic	-24606	NM_009408	21969	Mm.217233	NM_009408	ENSMUSG00000070544	Top1	AI467334|D130064I21Rik|Top-1	topoisomerase (DNA) I	protein-coding
chr10	45311621	45312004	2842	intron (NM_024286, intron 1 of 3)	22507	NM_024286	78977	Mm.24748	NM_024286	ENSMUSG00000019848	Popdc3	AA682104|Pop3	popeye domain containing 3	protein-coding
chr6	147788171	147788417	2838	Intergenic	98053	NR_033636	100039727	Mm.396220	NR_033636	ENSMUSG00000085077	1700049E15Rik	Gm15761	RIKEN cDNA 1700049E15 gene	ncRNA
chr10	128938546	128938835	2831	intron (NM_008398, intron 1 of 24)	4877	NM_008398	16404	Mm.179747	NM_008398	ENSMUSG00000025348	Itga7	[a]7|alpha7	integrin alpha 7	protein-coding
chr16	38370769	38371000	2824	intron (NM_022318, intron 2 of 3)	8694	NM_022318	64082	Mm.390856	NM_022318	ENSMUSG00000022803	Popdc2	AV006127|Pop2	popeye domain containing 2	protein-coding
chr2	35898739	35899159	2821	intron (NM_029774, intron 4 of 9)	79759	NR_040618	77665	Mm.400558	NR_040618	ENSMUSG00000086449	9030204H09Rik	-	RIKEN cDNA 9030204H09 gene	ncRNA
chr8	120265522	120265907	2820	Intergenic	-37484	NR_110496	434353	Mm.411793	NR_110496	ENSMUSG00000097960	A330074K22Rik	-	RIKEN cDNA A330074K22 gene	ncRNA
chr8	120264641	120265185	2818	Intergenic	-36683	NR_110496	434353	Mm.411793	NR_110496	ENSMUSG00000097960	A330074K22Rik	-	RIKEN cDNA A330074K22 gene	ncRNA
chr9	50457607	50457927	2811	Intergenic	-36758	NM_029639	76509	Mm.29959	NM_029639	ENSMUSG00000032068	Plet1	0610037B23Rik|1600029D21Rik|AA407923|AU043048	placenta expressed transcript 1	protein-coding
chr7	128004431	128004841	2811	exon (NM_001079932, exon 1 of 6)	258	NM_001079932	434246	Mm.389924	NM_001079932	ENSMUSG00000042828	Trim72	BC067209|MG53	tripartite motif-containing 72	protein-coding
chr17	12268579	12268909	2811	intron (NM_001357722, intron 3 of 25)	49916	NM_011948	26407	Mm.28587	NM_011948	ENSMUSG00000014426	Map3k4	D17Rp17|D17Rp17e|MAPKKK4|MEKK 4|MTK1|Mek4b|Mekk4|RP17|Rp17a|Tas|mKIAA0213	mitogen-activated protein kinase kinase kinase 4	protein-coding
chr1	172133646	172133834	2809	intron (NM_001356514, intron 6 of 6)	6985	NM_001159525	19298	Mm.247764	NM_023041	ENSMUSG00000003464	Pex19	Pxf	peroxisomal biogenesis factor 19	protein-coding
chr15	64117555	64117844	2806	intron (NM_010026, intron 25 of 30)	-57251	NM_144846	223601	Mm.246108	NM_144846	ENSMUSG00000022378	Fam49b	0910001A06Rik|AW122079	family with sequence similarity 49, member B	protein-coding
chr3	116929040	116929361	2803	intron (NM_023245, intron 3 of 7)	-39067	NR_040596	74654	Mm.410820	NR_040596	ENSMUSG00000080907	4930455H04Rik	-	RIKEN cDNA 4930455H04 gene	ncRNA
chr3	28417179	28417444	2794	intron (NM_026910, intron 2 of 32)	-2632	NR_130342	100628591		NR_130342	ENSMUSG00000092990	Mir466q	Mir446q|mmu-mir-466q|mu-mir-446q	microRNA 466q	ncRNA
chr16	14004298	14004514	2794	intron (NM_144518, intron 1 of 5)	-17539	NM_001270718	74482	Mm.484026	NM_028968	ENSMUSG00000065968	Ifitm7	4933438K12Rik|Mil4	interferon induced transmembrane protein 7	protein-coding
chr15	76050726	76051084	2793	intron (NM_001310542, intron 27 of 36)	13983	NR_105917	102466772		NR_105917	ENSMUSG00000098451	Mir6952	Gm27948|mmu-mir-6952	microRNA 6952	ncRNA
chr15	76206772	76207798	2787	promoter-TSS (NM_001163540)	-964	NM_201389	18810	Mm.234912	NM_011117	ENSMUSG00000022565	Plec	AA591047|AU042537|EBS1|PCN|PLTN|Plec1	plectin	protein-coding
chr9	117068128	117068362	2785	intron (NM_001172124, intron 2 of 13)	184238	NM_001172123	207181	Mm.326411	NM_178660	ENSMUSG00000039607	Rbms3	6720477E09Rik|8430436O14Rik	RNA binding motif, single stranded interacting protein	protein-coding
chr17	15194905	15195507	2785	Intergenic	45577	NR_046164	328747	Mm.256835	NR_046164	ENSMUSG00000097624	Gm5091	C330048F19	predicted gene 5091	ncRNA
chr1	88254879	88255147	2783	exon (NM_001281466, exon 32 of 42)	14395	NR_040291	78605	Mm.384762	NR_040291		6430706D22Rik	-	RIKEN cDNA 6430706D22 gene	ncRNA
chr7	30009404	30010057	2776	intron (NM_001167873, intron 6 of 9)	25775	NM_001167873	243905	Mm.322432	NM_001033355	ENSMUSG00000074221	Zfp568	C80731|Gm1691|Znf568|chato	zinc finger protein 568	protein-coding
chr15	100845025	100845252	2776	Intergenic	-25507	NM_001077499	20273	Mm.385012	NM_011323	ENSMUSG00000023033	Scn8a	AI853486|C630029C19Rik|NaCh6|Nav1.6|dmu|med|mnd-2|mnd2|nmf2|nmf335|nmf58|nur14|seal	sodium channel, voltage-gated, type VIII, alpha	protein-coding
chr8	106044205	106044642	2776	intron (NM_001301176, intron 8 of 14)	-15180	NM_010901	18021	Mm.383185	NM_010901	ENSMUSG00000031902	Nfatc3	C80703|D8Ertd281e|NFAT4|NFATx	nuclear factor of activated T cells, cytoplasmic, calcineurin dependent 3	protein-coding
chr1	170655543	170656003	2776	intron (NM_177068, intron 3 of 7)	11241	NM_177068	320078	Mm.287131	NM_177068	ENSMUSG00000038463	Olfml2b	1110018N05Rik|4832415H08Rik|AI467542	olfactomedin-like 2B	protein-coding
chr15	96604369	96604614	2774	intron (NM_001166456, intron 4 of 15)	37471	NM_134086	105727	Mm.103568	NM_134086	ENSMUSG00000023169	Slc38a1	AA408026|AA409865|AL022800|AU015942|NAT2	solute carrier family 38, member 1	protein-coding
chr5	120588458	120588738	2772	promoter-TSS (NM_145853)	15	NM_145853	252972	Mm.114054	NM_145853	ENSMUSG00000032741	Tpcn1	5730403B01Rik|Tpc1|mKIAA1169	two pore channel 1	protein-coding
chr2	180227751	180228168	2769	Intergenic	-2100	NM_001081171	16776	Mm.4339	NM_001081171	ENSMUSG00000015647	Lama5	AA408760|AA408762|AI853660|[a]5|laminin-511|mKIAA0533	laminin, alpha 5	protein-coding
chr11	59161472	59161719	2769	exon (NM_001270791, exon 2 of 2)	2150	NM_001270791	216792	Mm.266175	NM_173785	ENSMUSG00000049287	Iba57	4930543L23Rik|A230051G13Rik|C1orf69	IBA57 homolog, iron-sulfur cluster assembly	protein-coding
chr5	24591358	24591637	2768	promoter-TSS (NR_030423)	-617	NR_030423	735264		NR_030423	ENSMUSG00000076387	Mir671	Mirn671|mmu-mir-671	microRNA 671	ncRNA
chr12	81630490	81630764	2759	promoter-TSS (NM_001033149)	-622	NM_001033149	69480	Mm.130002	NM_001033149	ENSMUSG00000042734	Ttc9	-	tetratricopeptide repeat domain 9	protein-coding
chr8	122769565	122769823	2759	Intergenic	-5792	NM_144932	257633	Mm.334875	NM_144932	ENSMUSG00000015016	Acsf3	BB101783	acyl-CoA synthetase family member 3	protein-coding
chr14	64140175	64140658	2759	intron (NM_001253715, intron 4 of 4)	36093	NM_028525	73382	Mm.481055	NM_028525	ENSMUSG00000021966	Prss52	1700049K14Rik|Tesp3	protease, serine 52	protein-coding
chr9	88238429	88238652	2759	Intergenic	-89069	NM_011851	23959	Mm.244235	NM_011851	ENSMUSG00000032420	Nt5e	2210401F01Rik|5'-NT|AI447961|CD73|NT|Nt5|eNT	5' nucleotidase, ecto	protein-coding
chr8	83584812	83585158	2759	intron (NM_134118, intron 1 of 12)	9506	NM_134118	106529	Mm.352239	NM_027179	ENSMUSG00000031708	Tecr	2410016D23Rik|A230102P12Rik|AI173355|D17Ertd178e|Gpsn2|SC2	trans-2,3-enoyl-CoA reductase	protein-coding
chr12	104992886	104993312	2759	intron (NM_172500, intron 1 of 16)	5578	NM_001042699	212073	Mm.212688	NM_172500	ENSMUSG00000054150	Syne3	KASH3|nesprin-3	spectrin repeat containing, nuclear envelope family member 3	protein-coding
chr19	7125464	7126047	2758	intron (NM_134147, intron 3 of 10)	-20026	NM_201411	396184	Mm.386930	NM_201411	ENSMUSG00000047787	Flrt1	AW742165|D630040I23Rik	fibronectin leucine rich transmembrane protein 1	protein-coding
chr15	75748371	75748652	2752	promoter-TSS (NM_194350)	-589	NM_194350	378435	Mm.309589	NM_194350	ENSMUSG00000047591	Mafa	RIPE3b1	v-maf musculoaponeurotic fibrosarcoma oncogene family, protein A (avian)	protein-coding
chr4	45473112	45473504	2752	intron (NM_001033306, intron 2 of 5)	57520	NM_001033306	230126	Mm.251716	NM_001033306	ENSMUSG00000044813	Shb	BC028832	src homology 2 domain-containing transforming protein B	protein-coding
chr2	92947922	92948215	2752	intron (NM_030725, intron 4 of 5)	32967	NM_030725	80976	Mm.33490	NM_030725	ENSMUSG00000027220	Syt13	5730409J20Rik|AI549909|mKIAA1427	synaptotagmin XIII	protein-coding
chr17	31790633	31791186	2752	Intergenic	64895	NM_010831	17691	Mm.290941	NM_010831	ENSMUSG00000024042	Sik1	Hrt-20|Msk|Sik|Sik-1|Snf1lk	salt inducible kinase 1	protein-coding
chr2	104151092	104151358	2751	intron (NM_001033347, intron 20 of 20)	28456	NM_026634	68243	Mm.158191	NM_026634	ENSMUSG00000032671	A930018P22Rik	-	RIKEN cDNA A930018P22 gene	protein-coding
chr13	55484609	55484891	2749	intron (NM_001177371, intron 1 of 14)	3326	NM_001177372	56320	Mm.19016	NM_019813	ENSMUSG00000034675	Dbn1	-	drebrin 1	protein-coding
chr4	136177180	136177473	2742	intron (NM_177733, intron 1 of 6)	-3456	NM_001305399	242705	Mm.307932	NM_177733	ENSMUSG00000018983	E2f2	E2F-2	E2F transcription factor 2	protein-coding
chr12	24703080	24703359	2742	Intergenic	-5035	NM_009104	20135	Mm.99	NM_009104	ENSMUSG00000020649	Rrm2	AA407299|R2	ribonucleotide reductase M2	protein-coding
chr10	81119663	81120051	2732	intron (NM_001358539, intron 7 of 10)	13942	NM_001358539	26396	Mm.275436	NM_023138	ENSMUSG00000035027	Map2k2	AA589381|MEK2|MK2|Prkmk2	mitogen-activated protein kinase kinase 2	protein-coding
chr14	30137129	30137358	2730	intron (NM_001083616, intron 9 of 46)	114610	NM_175343	218865	Mm.259916	NM_172264	ENSMUSG00000015970	Chdh	AU041472|D630034H06Rik	choline dehydrogenase	protein-coding
chr8	88316667	88316901	2729	intron (NM_001037724, intron 12 of 27)	22580	NM_001037724	11513	Mm.288206	NM_007406	ENSMUSG00000031659	Adcy7	AA407758	adenylate cyclase 7	protein-coding
chr15	77163398	77163829	2726	intron (NM_001358772, intron 2 of 14)	-9768	NM_001358771	93686	Mm.202774	NM_053104	ENSMUSG00000033565	Rbfox2	Fbm2|Fxh|Hrnbp2|Rbm9	RNA binding protein, fox-1 homolog (C. elegans) 2	protein-coding
chr13	49554620	49554816	2723	intron (NM_025711, intron 3 of 7)	10275	NM_001172481	66695	Mm.383216	NM_025711	ENSMUSG00000021388	Aspn	4631401G09Rik|AA986886|Plap1|Slrr1c	asporin	protein-coding
chr19	7057686	7057956	2720	intron (NM_134147, intron 1 of 10)	1053	NM_134147	107227	Mm.439977	NM_134147	ENSMUSG00000036278	Macrod1	AI604841|AW743046|D930010J01Rik|Lrp16	MACRO domain containing 1	protein-coding
chr6	97227158	97227379	2718	intron (NM_022992, intron 1 of 2)	16476	NM_022992	65106	Mm.291014	NM_022992	ENSMUSG00000035199	Arl6ip5	5930404D22Rik|AV001879|Aip-5|Gtrap3-18|addiscin	ADP-ribosylation factor-like 6 interacting protein 5	protein-coding
chr11	69800137	69800400	2717	intron (NM_010198, intron 1 of 5)	1448	NM_001291104	14166	Mm.269011	NM_010198	ENSMUSG00000042826	Fgf11	Fgf-11|Fhf-3|Fhf3	fibroblast growth factor 11	protein-coding
chr1	91052614	91053101	2716	promoter-TSS (NM_001310732)	-587	NM_001111311	16978	Mm.45039	NM_008515	ENSMUSG00000026305	Lrrfip1	AU024550|Fliiap1	leucine rich repeat (in FLII) interacting protein 1	protein-coding
chr11	59312124	59312903	2714	intron (NM_139298, intron 1 of 3)	5583	NM_139298	216795	Mm.218794	NM_139298	ENSMUSG00000000126	Wnt9a	Wnt14	wingless-type MMTV integration site family, member 9A	protein-coding
chr5	31950605	31950841	2707	intron (NM_144541, intron 7 of 11)	-185749	NM_008037	14284	Mm.24684	NM_008037	ENSMUSG00000029135	Fosl2	Fra-2	fos-like antigen 2	protein-coding
chr7	38125523	38125788	2706	Intergenic	-18165	NM_007633	12447	Mm.16110	NM_007633	ENSMUSG00000002068	Ccne1	AW538188|CycE1	cyclin E1	protein-coding
chr4	99205857	99206140	2706	intron (NM_175029, intron 1 of 10)	11851	NM_001145967	242557	Mm.241663	NM_175029	ENSMUSG00000028550	Atg4c	Apg4-C|Apg4c|Atg4cl|Autl1	autophagy related 4C, cysteine peptidase	protein-coding
chr17	56147439	56147879	2706	Intergenic	-7316	NM_001130456	20359	Mm.8029	NM_013662	ENSMUSG00000001227	Sema6b	Sema|Seman|VIb|semaZ	sema domain, transmembrane domain (TM), and cytoplasmic domain, (semaphorin) 6B	protein-coding
chr17	16218661	16218966	2704	Intergenic	-392227	NM_178615	68799	Mm.293466	NM_178615	ENSMUSG00000048027	Rgmb	1110059F19Rik|DRAGON	repulsive guidance molecule family member B	protein-coding
chr8	87513860	87514102	2704	intron (NR_125722, intron 1 of 3)	40865	NR_125722	100040294	Mm.213632	NR_033430	ENSMUSG00000097248	Gm2694	C230036H16Rik|linc1582	predicted gene 2694	ncRNA
chr11	11855820	11856042	2704	intron (NM_016672, intron 6 of 14)	-12192	NR_045178	73321	Mm.443306	NR_045178	ENSMUSG00000086391	1700042O10Rik	-	RIKEN cDNA 1700042O10 gene	ncRNA
chr11	73036887	73037195	2702	intron (NM_018883, intron 11 of 15)	-10826	NM_025818	66874	Mm.41903	NM_025818	ENSMUSG00000020783	Ncbp3	1200014J11Rik|C130061O14Rik|C78393	nuclear cap binding subunit 3	protein-coding
chr11	103003318	103003570	2702	intron (NM_026551, intron 1 of 4)	-3523	NR_105896	102466988		NR_105896	ENSMUSG00000098613	Mir6931	Gm27303|mmu-mir-6931	microRNA 6931	ncRNA
chr11	71976796	71977489	2702	Intergenic	-37020	NR_045942	73816	Mm.390391	NR_045942	ENSMUSG00000085528	4930401O10Rik	-	RIKEN cDNA 4930401O10 gene	ncRNA
chr3	8830911	8831211	2696	intron (NM_025434, intron 2 of 2)	92796	NM_025434	66230	Mm.38460	NM_025434	ENSMUSG00000040269	Mrps28	1500012D08Rik|AW061224	mitochondrial ribosomal protein S28	protein-coding
chr18	20801918	20802245	2695	Intergenic	-55677	NM_019737	56386	Mm.393827	NM_019737	ENSMUSG00000056124	B4galt6	AA536803|AU022389	UDP-Gal:betaGlcNAc beta 1,4-galactosyltransferase, polypeptide 6	protein-coding
chr4	43523655	43523918	2689	promoter-TSS (NM_009416)	-232	NM_001277876	22004	Mm.646	NM_009416	ENSMUSG00000028464	Tpm2	Tpm-2|Trop-2	tropomyosin 2, beta	protein-coding
chr18	60864267	60864539	2681	Intergenic	-15439	NM_001198984	21453	Mm.486251	NM_011552	ENSMUSG00000024613	Tcof1	AA408847|AW209012|treacle	treacle ribosome biogenesis factor 1	protein-coding
chr10	85003704	85003943	2680	intron (NM_183172, intron 9 of 9)	86210	NM_183172	237422	Mm.18936	NM_183172	ENSMUSG00000035620	Ric8b	BC051080|Ric-8|Ric-8b	RIC8 guanine nucleotide exchange factor B	protein-coding
chr8	10061010	10061291	2680	Intergenic	54517	NM_033622	24099	Mm.28835	NM_033622	ENSMUSG00000031497	Tnfsf13b	BAFF|BLyS|D8Ertd387e|TALL-1|TALL1|THANK|TNFSF20|Tnlg7a|zTNF4	tumor necrosis factor (ligand) superfamily, member 13b	protein-coding
chr10	69736226	69736624	2680	intron (NM_170730, intron 1 of 17)	-189107	NM_009670	11735	Mm.235960	NM_009670	ENSMUSG00000069601	Ank3	2900054D09Rik|AI314020|Ank-3|AnkG|Ankyrin-3|Ankyrin-G	ankyrin 3, epithelial	protein-coding
chr7	75914070	75914339	2680	Intergenic	65866	NM_029652	207952	Mm.206223	NM_029652	ENSMUSG00000055652	Klhl25	2810402K13Rik|BC027373|Enc-1	kelch-like 25	protein-coding
chr18	47169968	47170273	2680	Intergenic	198748	NM_018744	20358	Mm.40909	NM_018744	ENSMUSG00000019647	Sema6a	A730020P05Rik|AI851735|Sema6A-1|Semaq|VIa	sema domain, transmembrane domain (TM), and cytoplasmic domain, (semaphorin) 6A	protein-coding
chr18	63790692	63790954	2680	intron (NM_001360837, intron 16 of 26)	82128	NM_001360837	104082	Mm.30850	NM_001014981	ENSMUSG00000040560	Wdr7	AI462727|TRAG|mKIAA0541	WD repeat domain 7	protein-coding
chr10	127501611	127501807	2680	promoter-TSS (NM_177707)	-8	NM_177707	237611	Mm.32087	NM_177707	ENSMUSG00000040287	Stac3	9.83012e+24	SH3 and cysteine rich domain 3	protein-coding
chr13	46619629	46619974	2680	intron (NM_026056, intron 7 of 12)	-49721	NM_001033192	97863	Mm.275934	NM_001033192	ENSMUSG00000069237	Fam8a1	C78339	family with sequence similarity 8, member A1	protein-coding
chr10	80566419	80566596	2675	TTS (NM_078477)	-4947	NM_025852	66932	Mm.1116	NM_025852	ENSMUSG00000047417	Rexo1	1700021P10Rik|2610511M11Rik|AW050347|EloA-BP1|Rex1|Tceb3bp1	REX1, RNA exonuclease 1	protein-coding
chr9	61439193	61439454	2673	Intergenic	66957	NM_009389	21887	Mm.24255	NM_009389	ENSMUSG00000032280	Tle3	2610103N05Rik|ESG|Grg3a|Grg3b|mKIAA1547	transducin-like enhancer of split 3	protein-coding
chr8	126595364	126595704	2670	Intergenic	-2098	NM_001164598	270110	Mm.334918	NM_001164598	ENSMUSG00000051495	Irf2bp2	E130305N23Rik|IRF-2BP2	interferon regulatory factor 2 binding protein 2	protein-coding
chr17	45602069	45602441	2668	promoter-TSS (NM_001177470)	-153	NM_001177469	653016	Mm.45676	NM_001177468	ENSMUSG00000079471	Mymx	EG653016|Esgp|Gm7325|minion|myomerger	myomixer, myoblast fusion factor	protein-coding
chr18	20809151	20809436	2668	Intergenic	-62889	NM_019737	56386	Mm.393827	NM_019737	ENSMUSG00000056124	B4galt6	AA536803|AU022389	UDP-Gal:betaGlcNAc beta 1,4-galactosyltransferase, polypeptide 6	protein-coding
chr3	88150433	88150762	2668	intron (NM_001310593, intron 1 of 10)	8225	NM_133665	17261	Mm.28184	NM_133665	ENSMUSG00000001419	Mef2d	C80750	myocyte enhancer factor 2D	protein-coding
chr6	113508953	113509208	2666	Intergenic	-7149	NM_001289699	210673	Mm.133060	NM_172487	ENSMUSG00000045009	Prrt3	6330505P20|B230206N24Rik	proline-rich transmembrane protein 3	protein-coding
chr19	46899955	46900196	2657	intron (NM_029810, intron 5 of 17)	62276	NM_029810	76952	Mm.40965	NM_029810	ENSMUSG00000025041	Nt5c2	2010002I23Rik|CnII|Gm9751|Gmp|Nt5b|Pnt5|cN-II	5'-nucleotidase, cytosolic II	protein-coding
chr18	38844619	38844874	2657	intron (NM_010197, intron 3 of 3)	-47710	NM_001033789	545253	Mm.244585	NM_001033789	ENSMUSG00000036452	Gm5820	EG545253	predicted gene 5820	protein-coding
chr5	123076192	123076617	2657	5' UTR (NM_001039723, exon 1 of 12)	129	NM_001039723	330189	Mm.391872	NM_001039723	ENSMUSG00000054434	Tmem120b	-	transmembrane protein 120B	protein-coding
chr6	97240136	97240456	2654	intron (NM_001081157, intron 2 of 2)	12484	NM_001081157	320502	Mm.68163	NM_001081157	ENSMUSG00000044086	Lmod3	5430424A14Rik	leiomodin 3 (fetal)	protein-coding
chr7	122167264	122167519	2654	intron (NM_011121, intron 5 of 9)	7956	NM_011121	18817	Mm.16525	NM_011121	ENSMUSG00000030867	Plk1	Plk|STPK13	polo like kinase 1	protein-coding
chr19	21586020	21586238	2654	Intergenic	66662	NM_025423	66206	Mm.272430	NM_025423	ENSMUSG00000035171	1110059E24Rik	-	RIKEN cDNA 1110059E24 gene	protein-coding
chr19	53754376	53754807	2652	intron (NM_001170847, intron 1 of 13)	77285	NM_001170847	73713	Mm.313695	NM_001170847	ENSMUSG00000043639	Rbm20	1110018J23Rik|2010003H22Rik|AI646761	RNA binding motif protein 20	protein-coding
chr15	83127145	83127467	2650	3' UTR (NM_178627, exon 9 of 9)	-4505	NM_001358061	74778	Mm.30056	NM_029101	ENSMUSG00000018040	Rrp7a	1110014J01Rik|AA408146|Kheg1	ribosomal RNA processing 7 homolog A (S. cerevisiae)	protein-coding
chr5	110607888	110608152	2649	intron (NR_104449, intron 1 of 5)	4515	NR_104449	231605	Mm.275748	NM_198306	ENSMUSG00000033316	Galnt9	GalNAc-T9	polypeptide N-acetylgalactosaminyltransferase 9	protein-coding
chr13	54562581	54562800	2648	intron (NM_001252646, intron 1 of 6)	2692	NM_001252646	97820	Mm.24593	NM_133797	ENSMUSG00000025871	4833439L19Rik	4930558H15Rik|C81457|Kiaa1191|P33monox	RIKEN cDNA 4833439L19 gene	protein-coding
chr17	68046349	68046581	2646	Intergenic	-42357	NM_172964	268970	Mm.9935	NM_172964	ENSMUSG00000024043	Arhgap28	AU044757|AW550892|E130310N06	Rho GTPase activating protein 28	protein-coding
chr9	62541331	62541737	2643	Intergenic	-4490	NM_175484	235431	Mm.335229	NM_175484	ENSMUSG00000041729	Coro2b	CLIPINC|E130012P22Rik	coronin, actin binding protein, 2B	protein-coding
chr17	6625275	6625481	2643	Intergenic	-4453	NR_028305	100040525	Mm.472852	NR_028305		Tmem181c-ps	100040596|Tmem181d-ps	transmembrane protein 181C, pseudogene	pseudo
chr8	83739957	83740337	2641	intron (NM_011925, intron 1 of 19)	1164	NM_001163030	26364	Mm.334648	NM_011925	ENSMUSG00000002885	Adgre5	AA409984|Cd97|TM7LN1	adhesion G protein-coupled receptor E5	protein-coding
chr17	10025146	10025626	2640	Intergenic	-249520	NR_045433	71092	Mm.243827	NR_045433		4930452A19Rik	4933424P20Rik	RIKEN cDNA 4930452A19 gene	ncRNA
chr15	10940180	10940468	2639	Intergenic	-12008	NM_030888	81799	Mm.280158	NM_030888	ENSMUSG00000058914	C1qtnf3	2310005P21Rik|CORS-26|CORS26|CTRP3|Corcs|Cors	C1q and tumor necrosis factor related protein 3	protein-coding
chr14	40955947	40956410	2633	intron (NM_145928, intron 1 of 8)	-7969	NM_001316748	52588	Mm.28876	NM_145928	ENSMUSG00000037824	Tspan14	AA958793|D14Ertd226e|Tm4sf14|tspan-14	tetraspanin 14	protein-coding
chr15	57796355	57796823	2633	intron (NM_199449, intron 2 of 3)	95829	NM_024207	67819	Mm.289387	NM_024207	ENSMUSG00000022365	Derl1	1110021N07Rik|AI195141|AW551338|Derlin-1	Der1-like domain family, member 1	protein-coding
chr7	112760825	112761067	2633	intron (NM_001166584, intron 2 of 13)	1562	NM_001166585	21676	Mm.24685	NM_009346	ENSMUSG00000055320	Tead1	2610024B07Rik|B230114H05Rik|Gtrgeo5|TEAD-1|TEF-1|Tcf13|mTEF-1	TEA domain family member 1	protein-coding
chr11	119665389	119665612	2633	intron (NM_028898, intron 2 of 33)	62595	NM_001306081	74370	Mm.209933	NM_028898	ENSMUSG00000025583	Rptor	4932417H02Rik|Rap|Raptor|mKIAA1303	regulatory associated protein of MTOR, complex 1	protein-coding
chr4	152038148	152038644	2633	promoter-TSS (NM_028727)	94	NM_031867	110326	Mm.29232	NM_031867	ENSMUSG00000028950	Tas1r1	Gpr70|T1r1|TR1	taste receptor, type 1, member 1	protein-coding
chr12	41090156	41090361	2628	intron (NM_053122, intron 3 of 6)	66168	NM_053122	93757	Mm.363813	NM_053122	ENSMUSG00000056899	Immp2l	AI853880|IMP2|Tg(HLA-A/H2-D)2Enge	IMP2 inner mitochondrial membrane peptidase-like (S. cerevisiae)	protein-coding
chr2	5381009	5381310	2628	intron (NR_030601, intron 1 of 1)	1769	NR_030601	100124465		NR_030601	ENSMUSG00000078031	Mir466d	Mirn466d	microRNA 466d	ncRNA
chr1	36580012	36580373	2622	intron (NM_001126046, intron 11 of 14)	13140	NM_027957	381337	Mm.17413	NM_027957	ENSMUSG00000046337	Fam178b	1700024G10Rik|Gm990	family with sequence similarity 178, member B	protein-coding
chr17	47523230	47523659	2622	intron (NM_001081635, intron 1 of 6)	18393	NM_001081635	12445	Mm.27291	NM_007632	ENSMUSG00000034165	Ccnd3	9230106B05Rik|AA682053|AL024085|AW146355|C78795	cyclin D3	protein-coding
chr10	4838181	4838423	2618	intron (NM_001302531, intron 4 of 8)	128144	NM_001302531	13982	Mm.9213	NM_007956	ENSMUSG00000019768	Esr1	ER|ER-alpha|ERa|ERalpha|ESR|Estr|Estra|Nr3a1	estrogen receptor 1 (alpha)	protein-coding
chr11	120269498	120269832	2609	intron (NM_198423, intron 4 of 27)	36718	NM_001347621	268515	Mm.309498	NM_198423	ENSMUSG00000039741	Bahcc1	B930044J06|BC060615	BAH domain and coiled-coil containing 1	protein-coding
chr16	21293624	21293914	2609	intron (NR_046162, intron 1 of 4)	3103	NR_046162	328646	Mm.404748	NR_046162	ENSMUSG00000096918	Gm16863	A830060N17	predicted gene, 16863	ncRNA
chr17	31915664	31916123	2609	Intergenic	-60089	NM_010831	17691	Mm.290941	NM_010831	ENSMUSG00000024042	Sik1	Hrt-20|Msk|Sik|Sik-1|Snf1lk	salt inducible kinase 1	protein-coding
chr2	31957277	31957579	2609	intron (NM_145144, intron 2 of 5)	7125	NM_145144	108897	Mm.24838	NM_145144	ENSMUSG00000001864	Aif1l	2810003C17Rik|AI043124|C87647|Iba2	allograft inflammatory factor 1-like	protein-coding
chr11	59640226	59641077	2607	Intergenic	-21844	NM_201245	26936	Mm.2402	NM_012027	ENSMUSG00000005417	Mprip	9530046C02|AA536749|AI647711|C76423|Gm34094|RIP3|Rhoip3|mKIAA0864|p116Rip	myosin phosphatase Rho interacting protein	protein-coding
chr11	119625503	119625800	2607	intron (NM_028898, intron 1 of 33)	22746	NM_001306081	74370	Mm.209933	NM_028898	ENSMUSG00000025583	Rptor	4932417H02Rik|Rap|Raptor|mKIAA1303	regulatory associated protein of MTOR, complex 1	protein-coding
chr1	134332940	134333291	2603	promoter-TSS (NM_001144855)	-187	NM_001144855	68507	Mm.295105	NM_001144855	ENSMUSG00000026458	Ppfia4	100042382|1110008G13Rik|AI448359|AI852265|C81506|Gm3812	protein tyrosine phosphatase, receptor type, f polypeptide (PTPRF), interacting protein (liprin), alpha 4	protein-coding
chr11	61027126	61027364	2602	intron (NM_001267593, intron 1 of 1)	4681	NM_001267593	16515	Mm.4970	NM_010603	ENSMUSG00000042529	Kcnj12	IRK-2|IRK2|Kir2.2|MB-IRK2	potassium inwardly-rectifying channel, subfamily J, member 12	protein-coding
chr2	127518341	127518596	2602	intron (NR_110989, intron 1 of 8)	2924	NM_019789	56461	Mm.315292	NM_019789	ENSMUSG00000079056	Kcnip3	4933407H12Rik|AI413860|Csen|DREAM|KChIP3|R74849	Kv channel interacting protein 3, calsenilin	protein-coding
chr8	10952301	10952539	2597	Intergenic	-23963	NR_135302	665306	Mm.358758	NR_030715	ENSMUSG00000038917	3930402G23Rik	-	RIKEN cDNA 3930402G23 gene	ncRNA
chr2	93438406	93438715	2593	intron (NM_001271431, intron 1 of 8)	14112	NM_001271462	12521	Mm.4261	NM_007656	ENSMUSG00000027215	Cd82	AA682076|AL023070|C33|IA4|Kai1|Tspan27	CD82 antigen	protein-coding
chr5	21144515	21144873	2593	Intergenic	-31585	NR_153366	212167	Mm.121705	NM_175437	ENSMUSG00000039934	Gsap	A530088I07Rik|Pion	gamma-secretase activating protein	protein-coding
chr10	60209267	60209499	2593	intron (NM_016803, intron 1 of 3)	9877	NM_016803	53374	Mm.12866	NM_016803	ENSMUSG00000057337	Chst3	C6ST|C6ST-1|GST-0	carbohydrate (chondroitin 6/keratan) sulfotransferase 3	protein-coding
chr4	76306051	76306268	2592	intron (NM_011211, intron 11 of 39)	38084	NM_001352628	19266	Mm.184021	NM_011211	ENSMUSG00000028399	Ptprd	1110002J03Rik|3000002J10Rik|B230219D21Rik|R-PTP-delta	protein tyrosine phosphatase, receptor type, D	protein-coding
chr4	45275756	45276123	2589	intron (NM_001081172, intron 14 of 15)	-21229	NM_027266	69934	Mm.46761	NM_027266	ENSMUSG00000035601	Trmt10b	2610042J10Rik|Rg9mtd3|Rnmtd3	tRNA methyltransferase 10B	protein-coding
chr10	31596801	31597139	2586	intron (NM_001146349, intron 1 of 5)	12755	NM_001146349	268291	Mm.295212	NM_001146349	ENSMUSG00000063760	Rnf217	AU016819|Ibrdc1	ring finger protein 217	protein-coding
chr11	88252965	88253241	2585	Intergenic	-40940	NM_028859	74297	Mm.207320	NM_028859	ENSMUSG00000034031	Ccdc182	1700106J16Rik	coiled-coil domain containing 182	protein-coding
chr1	136066672	136066924	2582	intron (NM_001081023, intron 2 of 43)	13897	NM_014193	12292	Mm.4418	NM_014193	ENSMUSG00000026407	Cacna1s	AW493108|Cav1.1|Cchl1a3|DHPR|fmd|mdg|sj	calcium channel, voltage-dependent, L type, alpha 1S subunit	protein-coding
chr15	38302253	38302613	2582	Intergenic	-1722	NM_001289471	21847	Mm.4292	NM_013692	ENSMUSG00000037465	Klf10	AI115143|EGR[a]|Egral|Gdnfif|TIEG-1|Tieg|Tieg1|mGIF	Kruppel-like factor 10	protein-coding
chr12	108135866	108136153	2576	intron (NM_028262, intron 6 of 12)	43275	NM_028262	52690	Mm.159185	NM_028262	ENSMUSG00000056770	Setd3	2610102I01Rik|2610305M23Rik|6030490B17Rik|D12Ertd771e	SET domain containing 3	protein-coding
chr6	115123245	115123591	2576	Intergenic	11417	NR_132436	100503783	Mm.102390	NR_132436	ENSMUSG00000097486	Gm17733	-	predicted gene, 17733	ncRNA
chr2	32064966	32065307	2573	promoter-TSS (NR_151495)	-225	NR_151494	241303	Mm.250441	NM_175511	ENSMUSG00000050592	Fam78a	A130092J06Rik	family with sequence similarity 78, member A	protein-coding
chr14	31212503	31212802	2567	TTS (NM_009393)	4340	NM_009393	21924	Mm.439921	NM_009393	ENSMUSG00000091898	Tnnc1	AI874626|TnC|cTnC|cTnI|tncc	troponin C, cardiac/slow skeletal	protein-coding
chr8	122636876	122637509	2566	intron (NM_001109873, intron 7 of 11)	-14457	NM_001007462	382035	Mm.25449	NM_001007462	ENSMUSG00000069867	Pabpn1l	Gm1108|Pabpnl1|ePABP2	poly(A)binding protein nuclear 1-like	protein-coding
chr15	76461231	76462007	2565	intron (NM_013481, intron 3 of 15)	4181	NM_198885	20289	Mm.322821	NM_198885	ENSMUSG00000034161	Scx	BB114693|Bhlha41|Scl	scleraxis	protein-coding
chr8	111710927	111711561	2563	exon (NM_009954, exon 7 of 7)	-20234	NM_025583	66473	Mm.34374	NM_025583	ENSMUSG00000031957	Ctrb1	2200008D09Rik|AI504462|Ctrb|Prt-2	chymotrypsinogen B1	protein-coding
chr18	23041764	23042156	2563	promoter-TSS (NM_001347510)	-279	NM_001361224	319211	Mm.209896	NM_199024	ENSMUSG00000041923	Nol4	1700013J13Rik|4930568N03Rik|Gm1262	nucleolar protein 4	protein-coding
chr15	103215274	103215485	2562	promoter-TSS (NM_001110216)	-27	NM_001110216	12419	Mm.262059	NM_007626	ENSMUSG00000009575	Cbx5	2610029O15Rik|C75991|HP1|Hp1a|Hp1alpha	chromobox 5	protein-coding
chr2	29624729	29625177	2562	intron (NM_054050, intron 1 of 23)	5233	NM_001039087	107746	Mm.298274	NM_054050	ENSMUSG00000039844	Rapgef1	4932418O06Rik|C3G|Grf2	Rap guanine nucleotide exchange factor (GEF) 1	protein-coding
chr4	129828192	129828451	2562	intron (NM_001164745, intron 1 of 5)	7613	NM_001164745	19244	Mm.193688	NM_008974	ENSMUSG00000028788	Ptp4a2	Prl-2	protein tyrosine phosphatase 4a2	protein-coding
chr4	136165065	136165331	2560	Intergenic	-7076	NM_177733	242705	Mm.307932	NM_177733	ENSMUSG00000018983	E2f2	E2F-2	E2F transcription factor 2	protein-coding
chr14	76631675	76631978	2560	Intergenic	-45742	NR_015485	73272	Mm.116804	NR_015485	ENSMUSG00000101009	1700108F19Rik	1700020I02Rik|BB065030	RIKEN cDNA 1700108F19 gene	ncRNA
chr14	74882869	74883141	2552	intron (NM_001033439, intron 1 of 19)	64872	NM_001033439	380916	Mm.288868	NM_001033439	ENSMUSG00000068015	Lrch1	4832412D13Rik|AI552548|AW215503|Chdc1|mKIAA1016	leucine-rich repeats and calponin homology (CH) domain containing 1	protein-coding
chr2	181550234	181550566	2549	non-coding (NR_073369, exon 6 of 6)	-28080	NR_027289	100271841	Mm.438007	NR_027289	ENSMUSG00000010492	Uckl1os	Gm16119	uridine-cytidine kinase 1-like 1, opposite strand	ncRNA
chr2	5352866	5353154	2542	intron (NM_001290374, intron 4 of 9)	-26380	NR_030601	100124465		NR_030601	ENSMUSG00000078031	Mir466d	Mirn466d	microRNA 466d	ncRNA
chr2	91633319	91633851	2540	intron (NM_010168, intron 4 of 13)	2872	NM_010168	14061	Mm.89048	NM_010168	ENSMUSG00000027249	F2	Cf-2|Cf2|FII	coagulation factor II	protein-coding
chr16	94655174	94655398	2538	intron (NM_001113389, intron 2 of 11)	43867	NM_001347731	13548	Mm.310973	NM_007890	ENSMUSG00000022897	Dyrk1a	2310043O08Rik|D16Ertd272e|D16Ertd493e|Dyrk|Gm10783|Mnbh|Mp86|mmb	dual-specificity tyrosine-(Y)-phosphorylation regulated kinase 1a	protein-coding
chr6	84022083	84022331	2538	intron (NM_001310152, intron 1 of 53)	2821	NM_001310152	26903	Mm.220982	NM_021469	ENSMUSG00000033788	Dysf	2310004N10Rik|AI604795|D6Pas3	dysferlin	protein-coding
chr2	167330679	167330925	2538	intron (NM_019835, intron 1 of 8)	18376	NM_019835	56336	Mm.200886	NM_019835	ENSMUSG00000017929	B4galt5	9430078I07Rik|AW049941|AW539721	UDP-Gal:betaGlcNAc beta 1,4-galactosyltransferase, polypeptide 5	protein-coding
chr11	114704025	114704259	2538	intron (NM_053273, intron 6 of 13)	-23270	NM_001034878	432611	Mm.212764	NM_001034878	ENSMUSG00000034706	Dnaic2	C030015H18Rik|Dnai2|Gm728|b2b3405Clo	dynein, axonemal, intermediate chain 2	protein-coding
chr9	94670310	94670606	2538	intron (NM_177909, intron 1 of 15)	566	NM_177909	331004	Mm.326125	NM_177909	ENSMUSG00000031129	Slc9a9	5730527A11Rik|9930105B05|AI854429|Nhe9	solute carrier family 9 (sodium/hydrogen exchanger), member 9	protein-coding
chr14	75855215	75855637	2538	Intergenic	7503	NR_028481	100303751	Mm.484707	NR_028481	ENSMUSG00000065147	Snora31	MBI-161	small nucleolar RNA, H/ACA box 31	snoRNA
chr19	7155197	7155660	2538	intron (NM_134147, intron 3 of 10)	-49699	NM_201411	396184	Mm.386930	NM_201411	ENSMUSG00000047787	Flrt1	AW742165|D630040I23Rik	fibronectin leucine rich transmembrane protein 1	protein-coding
chr1	192840703	192840991	2527	promoter-TSS (NR_040468)	-858	NR_040468	73455	Mm.414869	NR_040468		1700065J18Rik	-	RIKEN cDNA 1700065J18 gene	ncRNA
chr14	47356700	47356929	2525	Intergenic	-17046	NM_001145953	16854	Mm.248615	NM_010705	ENSMUSG00000050335	Lgals3	GBP|L-34|Mac-2|gal3	lectin, galactose binding, soluble 3	protein-coding
chr14	104468001	104468298	2523	promoter-TSS (NM_011143)	-150	NM_011143	18996	Mm.246550	NM_011143	ENSMUSG00000048349	Pou4f1	Brn-3|Brn-3.0|Brn3|Brn3.0|Brn3a|E130119J07Rik	POU domain, class 4, transcription factor 1	protein-coding
chr1	134307306	134307788	2523	intron (NM_001144855, intron 23 of 28)	17543	NM_031189	17928	Mm.16528	NM_031189	ENSMUSG00000026459	Myog	MYF4|bHLHc3|myo	myogenin	protein-coding
chr2	153071899	153072273	2523	exon (NM_145536, exon 5 of 9)	6131	NM_145536	228788	Mm.299979	NM_145536	ENSMUSG00000027474	Ccm2l	-	cerebral cavernous malformation 2-like	protein-coding
chr7	128058648	128058892	2523	Intergenic	-3870	NM_001082960	16409	Mm.262106	NM_008401	ENSMUSG00000030786	Itgam	CD11b/CD18|CR3|CR3A|Cd11b|F730045J24Rik|Ly-40|MAC1|Mac-1|Mac-1a	integrin alpha M	protein-coding
chr11	117233789	117234264	2518	intron (NM_001113486, intron 2 of 11)	-32220	NM_001113487	53860	Mm.38450	NM_017380	ENSMUSG00000059248	2019-09-09	MSF1|Msf|PNUTL4|Sint1	septin 9	protein-coding
chr19	56939809	56940183	2515	intron (NM_001177796, intron 5 of 19)	65580	NM_172840	240675	Mm.129534	NM_172840	ENSMUSG00000025082	Vwa2	Amaco	von Willebrand factor A domain containing 2	protein-coding
chr2	61453790	61454049	2515	Intergenic	-124667	NM_011529	21353	Mm.244393	NM_011529	ENSMUSG00000064289	Tank	C86182|E430026L09Rik|I-TRAF	TRAF family member-associated Nf-kappa B activator	protein-coding
chr1	57387978	57388175	2515	TTS (NM_001302963)	10456	NM_028546	73467	Mm.263673	NM_028546	ENSMUSG00000038323	1700066M21Rik	AI428479	RIKEN cDNA 1700066M21 gene	protein-coding
chr1	72969469	72969815	2515	Intergenic	46257	NM_009407	21958	Mm.425024	NM_009407	ENSMUSG00000026182	Tnp1	Stp-1|TP1|Tp-1	transition protein 1	protein-coding
chr11	116853683	116853902	2515	promoter-TSS (NM_011358)	30	NM_001361585	69900	Mm.348004	NM_178620	ENSMUSG00000020818	Mfsd11	2600014M03Rik	major facilitator superfamily domain containing 11	protein-coding
chr8	111745566	111745818	2514	Intergenic	-1843	NM_009954	12927	Mm.3758	NM_009954	ENSMUSG00000031955	Bcar1	AI385681|Cas|Crkas	breast cancer anti-estrogen resistance 1	protein-coding
chr2	167267805	167268352	2514	Intergenic	-27541	NM_008968	19223	Mm.2339	NM_008968	ENSMUSG00000017969	Ptgis	Cyp8|Cyp8a1|Pgis	prostaglandin I2 (prostacyclin) synthase	protein-coding
chr16	42152594	42152936	2513	intron (NM_001361282, intron 9 of 10)	150704	NR_105858	102466172		NR_105858	ENSMUSG00000098300	Mir6540	Gm27780|mir-6540|mmu-mir-6540	microRNA 6540	ncRNA
chr4	106868837	106869080	2513	Intergenic	-42512	NM_198438	72475	Mm.195635	NM_023672	ENSMUSG00000061887	Ssbp3	2610021L12Rik|2610200M23Rik|5730488C10Rik|AI854733|AW551939|LAST|SSDP1	single-stranded DNA binding protein 3	protein-coding
chr19	3681312	3681603	2510	intron (NM_008513, intron 1 of 22)	5107	NM_008513	16973	Mm.274581	NM_008513	ENSMUSG00000024913	Lrp5	BMND1|HBM|LR3|LRP7|OPPG|mKIAA4142	low density lipoprotein receptor-related protein 5	protein-coding
chr12	73779609	73779883	2507	Intergenic	-121578	NM_001313920	15251	Mm.3879	NM_010431	ENSMUSG00000021109	Hif1a	AA959795|HIF-1-alpha|HIF1-alpha|HIF1alpha|MOP1|bHLHe78	hypoxia inducible factor 1, alpha subunit	protein-coding
chr17	15807342	15807651	2506	exon (NM_178615, exon 3 of 3)	19090	NM_178615	68799	Mm.293466	NM_178615	ENSMUSG00000048027	Rgmb	1110059F19Rik|DRAGON	repulsive guidance molecule family member B	protein-coding
chr4	123034916	123035157	2502	intron (NR_151450, intron 1 of 9)	18443	NR_151450	66966	Mm.235030	NM_025873	ENSMUSG00000028653	Trit1	2310075G14Rik|AI314189|AI314635|AV099619|IPPT|IPT|MOD5	tRNA isopentenyltransferase 1	protein-coding
chr12	102223490	102223760	2502	exon (NM_001362345, exon 7 of 17)	-59449	NM_177620	217835	Mm.24145	NM_177620	ENSMUSG00000044456	Rin3	6430500K07|C86933	Ras and Rab interactor 3	protein-coding
chr10	66819581	66819844	2501	Intergenic	100672	NR_138561	68488	Mm.338835	NR_138560		1110002J07Rik	-	RIKEN cDNA 1110002J07 gene	ncRNA
chr11	115286278	115286539	2500	intron (NM_178035, intron 2 of 5)	-9439	NM_007997	14149	Mm.4719	NM_007997	ENSMUSG00000018861	Fdxr	AR	ferredoxin reductase	protein-coding
chr12	100101694	100101974	2497	Intergenic	-10497	NM_008947	19179	Mm.157105	NM_008947	ENSMUSG00000021178	Psmc1	AI325227|P26s4|Rpt2/S4|S4|rpt2	protease (prosome, macropain) 26S subunit, ATPase 1	protein-coding
chr8	70928122	70928411	2497	Intergenic	2741	NR_035495	100316777		NR_035495	ENSMUSG00000088248	Mir1969	mir-1969|mmu-mir-1969	microRNA 1969	ncRNA
chr4	148122424	148122729	2497	intron (NM_027426, intron 1 of 6)	8122	NM_027426	70433	Mm.275288	NM_027426	ENSMUSG00000029005	Draxin	2610109H07Rik|neucrin	dorsal inhibitory axon guidance protein	protein-coding
chr8	72646341	72646560	2496	promoter-TSS (NM_176940)	-261	NM_176940	319555	Mm.390076	NM_176940	ENSMUSG00000048148	Nwd1	A230063L24Rik	NACHT and WD repeat domain containing 1	protein-coding
chr1	92703995	92704326	2491	Intergenic	-55319	NM_153114	260301	Mm.219545	NM_153114	ENSMUSG00000044055	Otos	OTOSP	otospiralin	protein-coding
chr4	136713451	136713796	2491	intron (NM_010142, intron 3 of 15)	91002	NM_001243262	242707	Mm.448979	NM_001243262	ENSMUSG00000070683	Lactbl1	-	lactamase, beta-like 1	protein-coding
chr4	45524731	45524915	2490	intron (NM_001033306, intron 1 of 5)	6005	NM_001033306	230126	Mm.251716	NM_001033306	ENSMUSG00000044813	Shb	BC028832	src homology 2 domain-containing transforming protein B	protein-coding
chr4	123035739	123036005	2485	intron (NR_151450, intron 1 of 9)	19279	NR_151450	66966	Mm.235030	NM_025873	ENSMUSG00000028653	Trit1	2310075G14Rik|AI314189|AI314635|AV099619|IPPT|IPT|MOD5	tRNA isopentenyltransferase 1	protein-coding
chr7	16004521	16004758	2485	Intergenic	-5144	NM_001081418	243842	Mm.440249	NM_001081418	ENSMUSG00000070808	Bicra	Gltscr1	BRD4 interacting chromatin remodeling complex associated protein	protein-coding
chr2	32167907	32168173	2477	intron (NM_172661, intron 1 of 29)	16892	NM_172661	227723	Mm.25504	NM_172661	ENSMUSG00000039262	Prrc2b	5830434P21Rik|AI173903|Bat2l|Bat2l1|D430039P21|mKIAA0515	proline-rich coiled-coil 2B	protein-coding
chr19	6015577	6015911	2472	promoter-TSS (NM_007600)	81	NM_001110504	12333	Mm.6221	NM_007600	ENSMUSG00000024942	Capn1	Capa-1|Capa1|mu-calpin	calpain 1	protein-coding
chr17	56142364	56142649	2472	Intergenic	-2163	NM_001130456	20359	Mm.8029	NM_013662	ENSMUSG00000001227	Sema6b	Sema|Seman|VIb|semaZ	sema domain, transmembrane domain (TM), and cytoplasmic domain, (semaphorin) 6B	protein-coding
chr4	43447263	43447585	2472	TTS (NM_007654)	5147	NM_011571	21754	Mm.485441	NM_011571	ENSMUSG00000028458	Tesk1	AI326901	testis specific protein kinase 1	protein-coding
chr4	139280530	139280853	2472	intron (NM_001037761, intron 6 of 9)	30017	NM_145384	212555	Mm.45131	NM_145384	ENSMUSG00000028744	Pqlc2	BC019216	PQ loop repeat containing 2	protein-coding
chr7	112883919	112884233	2472	intron (NM_001166584, intron 11 of 13)	-69886	NM_175279	78748	Mm.349943	NM_175279	ENSMUSG00000098132	Rassf10	4632411J06Rik	Ras association (RalGDS/AF-6) domain family (N-terminal) member 10	protein-coding
chr17	6293972	6294186	2468	intron (NM_001357884, intron 5 of 16)	23395	NM_001166629	100310872	Mm.381893	NM_001166629	ENSMUSG00000092074	Dynlt1a	-	dynein light chain Tctex-type 1A	protein-coding
chr1	72951668	72952154	2468	Intergenic	63988	NM_009407	21958	Mm.425024	NM_009407	ENSMUSG00000026182	Tnp1	Stp-1|TP1|Tp-1	transition protein 1	protein-coding
chr11	75813035	75813391	2468	intron (NR_136933, intron 1 of 3)	-17153	NM_007873	13447	Mm.5137	NM_007873	ENSMUSG00000020848	Doc2b	-	double C2, beta	protein-coding
chr13	112067556	112067910	2468	Intergenic	199797	NR_130345	102636620	Mm.402328	NR_130345	ENSMUSG00000086111	Gm15326	-	predicted gene 15326	ncRNA
chr4	155163299	155163596	2468	intron (NM_011385, intron 1 of 6)	59088	NM_011385	20481	Mm.28520	NM_011385	ENSMUSG00000029050	Ski	2310012I02Rik|2610001A11Rik|AA062172|AA589460|BC004088	ski sarcoma viral oncogene homolog (avian)	protein-coding
chr2	32174119	32174721	2468	intron (NM_172661, intron 1 of 29)	23272	NM_172661	227723	Mm.25504	NM_172661	ENSMUSG00000039262	Prrc2b	5830434P21Rik|AI173903|Bat2l|Bat2l1|D430039P21|mKIAA0515	proline-rich coiled-coil 2B	protein-coding
chr3	88147502	88147832	2467	intron (NM_001310593, intron 1 of 10)	5295	NM_133665	17261	Mm.28184	NM_133665	ENSMUSG00000001419	Mef2d	C80750	myocyte enhancer factor 2D	protein-coding
chr18	57407893	57408171	2467	intron (NR_152223, intron 2 of 3)	2617	NR_152223	100503007	Mm.238087	NR_152223		Gm19500	-	predicted gene, 19500	ncRNA
chr16	11568111	11568438	2463	intron (NM_028964, intron 14 of 20)	162626	NM_001290148	74478	Mm.325831	NM_028964	ENSMUSG00000071669	Snx29	4933437K13Rik|Gm11170|Gm1737|Gm930|Rundc2a	sorting nexin 29	protein-coding
chr15	59004261	59004632	2462	intron (NM_144800, intron 3 of 14)	70636	NM_023172	66218	Mm.322294	NM_023172	ENSMUSG00000022354	Ndufb9	1190008J14Rik	NADH dehydrogenase (ubiquinone) 1 beta subcomplex, 9	protein-coding
chr6	128053094	128053306	2462	intron (NM_001356301, intron 1 of 7)	90378	NM_001356301	109246	Mm.21814	NM_175414	ENSMUSG00000030352	Tspan9	6720474K14Rik|9430079M16Rik|AU018597|Tspan-9	tetraspanin 9	protein-coding
chr6	89347847	89348245	2462	intron (NM_008881, intron 3 of 31)	14567	NM_008881	18844	Mm.3789	NM_008881	ENSMUSG00000030084	Plxna1	2600013D04Rik|NOV|PlexA1|Plxn1|mKIAA4053	plexin A1	protein-coding
chr12	112797616	112798097	2452	Intergenic	-11119	NM_145450	217887	Mm.186678	NM_145450	ENSMUSG00000037594	BC022687	AW050009|C130001I08Rik|Clba1|Flj20080	cDNA sequence BC022687	protein-coding
chr5	37699840	37700259	2448	intron (NM_022416, intron 1 of 11)	17104	NM_022416	64293	Mm.103714	NM_022416	ENSMUSG00000029123	Stk32b	2510009F08Rik|STKG6|Stk32|YANK2	serine/threonine kinase 32B	protein-coding
chr9	112207708	112208207	2446	intron (NM_001362019, intron 1 of 11)	9304	NM_001177617	74100	Mm.297444	NM_028755	ENSMUSG00000032503	Arpp21	0710001E13Rik|AI853636|ARPP-21|D9Bwg1012e|R3hdm3|Tarpp	cyclic AMP-regulated phosphoprotein, 21	protein-coding
chr2	33215575	33215994	2446	promoter-TSS (NM_011923)	-177	NM_011923	26360	Mm.208919	NM_011923	ENSMUSG00000004105	Angptl2	AI593246|AW260363|Arp2	angiopoietin-like 2	protein-coding
chr17	7623481	7623732	2446	Intergenic	181368	NM_001081416	68655	Mm.379161	NM_001081416	ENSMUSG00000071984	Fndc1	1110027O12Rik|1110051A18Rik|mKIAA1866	fibronectin type III domain containing 1	protein-coding
chr7	46317000	46317305	2444	Intergenic	-54251	NR_131190	105447647		NR_131190		Gm45923	DRReRNA|Munc	predicted gene, 45923	ncRNA
chr2	173689849	173690231	2444	intron (NM_024436, intron 3 of 6)	11108	NR_105758	102465173		NR_105758	ENSMUSG00000098588	Mir6340	Gm27909|mmu-mir-6340	microRNA 6340	ncRNA
chr2	163481496	163481947	2444	Intergenic	-9092	NM_173397	228859	Mm.242917	NM_173397	ENSMUSG00000048486	Fitm2	AI414861|D930001I22Rik|Fit2	fat storage-inducing transmembrane protein 2	protein-coding
chr5	125159473	125159727	2444	intron (NM_001253905, intron 1 of 42)	19614	NM_001253905	20602	Mm.278646	NM_011424	ENSMUSG00000029478	Ncor2	N-CoR|SMRT|SMRTe	nuclear receptor co-repressor 2	protein-coding
chr5	30931476	30931665	2444	TTS (NM_001349066)	10011	NM_008439	16548	Mm.22451	NM_008439	ENSMUSG00000029162	Khk	-	ketohexokinase	protein-coding
chr5	135513048	135513492	2440	intron (NM_146001, intron 1 of 30)	31852	NM_146001	215114	Mm.280805	NM_146001	ENSMUSG00000039959	Hip1	2610109B09Rik|A930014B11Rik|E130315I21Rik|mKIAA4113	huntingtin interacting protein 1	protein-coding
chr6	112848865	112849123	2437	intron (NM_080448, intron 1 of 21)	98272	NM_080448	259302	Mm.236401	NM_080448	ENSMUSG00000030257	Srgap3	AI452337|Arhgap14|D130026O08Rik|Gbi|MEGAP|WRP|mKIAA0411	SLIT-ROBO Rho GTPase activating protein 3	protein-coding
chr19	42031200	42031409	2432	intron (NM_145500, intron 1 of 2)	-4734	NM_020033	56642	Mm.143737	NM_020033	ENSMUSG00000025172	Ankrd2	Arpp|mArpp	ankyrin repeat domain 2 (stretch responsive muscle)	protein-coding
chr13	35503540	35503866	2430	Intergenic	-156159	NM_009881	12593	Mm.29002	NM_009881	ENSMUSG00000059288	Cdyl	AI325931	chromodomain protein, Y chromosome-like	protein-coding
chr2	27072025	27072265	2427	promoter-TSS (NM_025376)	16	NM_025376	66139	Mm.330087	NM_025376	ENSMUSG00000009214	Mymk	1110002H13Rik|AI131587|Tmem8c|myomaker	myomaker, myoblast fusion factor	protein-coding
chr7	110630483	110630713	2427	TTS (NM_009627)	2941	NM_009627	11535	Mm.1408	NM_009627	ENSMUSG00000030790	Adm	AM	adrenomedullin	protein-coding
chr2	167244174	167244483	2421	Intergenic	-3791	NM_008968	19223	Mm.2339	NM_008968	ENSMUSG00000017969	Ptgis	Cyp8|Cyp8a1|Pgis	prostaglandin I2 (prostacyclin) synthase	protein-coding
chr4	47293801	47294039	2421	intron (NM_009928, intron 28 of 39)	-59302	NM_001312868	21812	Mm.197552	NM_009370	ENSMUSG00000007613	Tgfbr1	ALK5|AU017191|Alk-5|ESK2|TGFR-1|TbetaR-I|TbetaRI	transforming growth factor, beta receptor I	protein-coding
chr9	77637408	77637717	2421	intron (NM_172925, intron 1 of 2)	830	NM_172925	244923	Mm.138238	NM_172925	ENSMUSG00000044938	Klhl31	9830147P19Rik|D930047P17Rik|Kbtbd1	kelch-like 31	protein-coding
chr8	119394596	119395385	2420	promoter-TSS (NM_019966)	98	NM_019966	56690	Mm.423037	NM_019966	ENSMUSG00000074064	Mlycd	AI324784|Mcd	malonyl-CoA decarboxylase	protein-coding
chr14	25083909	25084178	2420	Intergenic	-25218	NR_153781	102634576	Mm.317855	NR_153781		Gm32123	-	predicted gene, 32123	ncRNA
chr14	30559233	30559548	2420	intron (NM_009388, intron 2 of 13)	10259	NM_009388	21881	Mm.290692	NM_009388	ENSMUSG00000021957	Tkt	p68	transketolase	protein-coding
chr3	68608860	68609153	2420	intron (NM_001113421, intron 3 of 7)	36638	NM_013928	30953	Mm.331064	NM_013928	ENSMUSG00000027777	Schip1	Nf2ip|Schip-1	schwannomin interacting protein 1	protein-coding
chr15	65585614	65585966	2413	Intergenic	-201230	NM_001356582	76740	Mm.260647	NM_133766	ENSMUSG00000015002	Efr3a	A130089M23Rik|BB071175|C76891|C920006C10Rik|D030063F01Rik|mKIAA0143	EFR3 homolog A	protein-coding
chr7	65410853	65411088	2413	Intergenic	-39726	NM_001163574	21872	Mm.4342	NM_009386	ENSMUSG00000030516	Tjp1	ZO1	tight junction protein 1	protein-coding
chr15	83583018	83583234	2404	intron (NM_183017, intron 6 of 13)	12031	NM_183017	223723	Mm.46778	NM_183017	ENSMUSG00000016757	Ttll12	BC055368|D430005B17	tubulin tyrosine ligase-like family, member 12	protein-coding
chr11	29774369	29774652	2404	intron (NM_146016, intron 28 of 41)	51158	NM_176829	216622	Mm.443260	NM_176829	ENSMUSG00000078157	4931440F15Rik	Fem1ab	RIKEN cDNA 4931440F15 gene	protein-coding
chr3	97075874	97076304	2397	intron (NR_152120, intron 1 of 3)	16696	NR_152120	75888		NR_152120	ENSMUSG00000104766	4930573H18Rik	Gm43734	RIKEN cDNA 4930573H18 gene	ncRNA
chr18	78032772	78033026	2397	intron (NM_001195633, intron 43 of 43)	24369	NM_001101038	620235	Mm.35607	NM_001101038	ENSMUSG00000091055	Siglec15	Cd33l3|EG620235|SIGLEC-I	sialic acid binding Ig-like lectin 15	protein-coding
chr16	93006502	93007002	2396	Intergenic	-180678	NM_001111022	12394	Mm.4081	NM_009821	ENSMUSG00000022952	Runx1	AML1|CBF-alpha-2|Cbfa2|Pebp2a2|Pebpa2b	runt related transcription factor 1	protein-coding
chr3	40745637	40745951	2394	intron (NM_011020, intron 1 of 18)	181	NM_011020	18415	Mm.39330	NM_011020	ENSMUSG00000025757	Hspa4l	94kDa|AI461691|APG-1|Osp94	heat shock protein 4 like	protein-coding
chr7	121890684	121890934	2394	intron (NR_073548, intron 1 of 12)	25771	NM_011325	20277	Mm.7709	NM_011325	ENSMUSG00000030873	Scnn1b	-	sodium channel, nonvoltage-gated 1 beta	protein-coding
chr3	36551371	36551666	2394	Intergenic	-1088	NM_019393	50911	Mm.116711	NM_019393	ENSMUSG00000027714	Exosc9	PM/Scl-75|Pmscl1|RRP45|p5|p6	exosome component 9	protein-coding
chr9	121332197	121332398	2394	intron (NR_152160, intron 1 of 17)	-34661	NM_175114	67095	Mm.491112	NM_175114	ENSMUSG00000032536	Trak1	2310001H13Rik|AI413908|AI467545|hyrt|mKIAA1042	trafficking protein, kinesin binding 1	protein-coding
chr10	81416921	81417284	2379	promoter-TSS (NR_106141)	-805	NR_106141	102465778		NR_106141	ENSMUSG00000105379	Mir1191b	mmu-mir-1191b	microRNA 1191b	ncRNA
chr15	100414070	100414362	2379	intron (NM_008732, intron 1 of 16)	8839	NM_008732	18174	Mm.234608	NM_008732	ENSMUSG00000023030	Slc11a2	DCT1|DMT1|Nramp2|mk|van	solute carrier family 11 (proton-coupled divalent metal ion transporters), member 2	protein-coding
chr13	100440192	100440422	2374	intron (NM_008670, intron 4 of 15)	12557	NM_008670	17940	Mm.6898	NM_008670	ENSMUSG00000021640	Naip1	AV364616|Birc1a|D13Lsd1|Naip|Naip-rs1	NLR family, apoptosis inhibitory protein 1	protein-coding
chr1	134320720	134321420	2374	exon (NM_001144855, exon 12 of 29)	11858	NM_001144855	68507	Mm.295105	NM_001144855	ENSMUSG00000026458	Ppfia4	100042382|1110008G13Rik|AI448359|AI852265|C81506|Gm3812	protein tyrosine phosphatase, receptor type, f polypeptide (PTPRF), interacting protein (liprin), alpha 4	protein-coding
chr1	177555565	177555989	2374	Intergenic	87166	NR_037994	75589	Mm.86666	NR_037994	ENSMUSG00000101746	2310043L19Rik	-	RIKEN cDNA 2310043L19 gene	ncRNA
chr1	20633421	20633867	2372	Intergenic	-15587	NM_153179	241035	Mm.249253	NM_153179	ENSMUSG00000043760	Pkhd1	AI118496|AI182499|FPC|Tigm1	polycystic kidney and hepatic disease 1	protein-coding
chr1	156046815	156047021	2369	intron (NM_172843, intron 2 of 6)	6057	NM_001160181	240832	Mm.253335	NM_022329	ENSMUSG00000050565	Tor1aip2	1110020D10Rik|15kDa|A130072J07|AA103493|AW060462|AW610675|C77739|Ifrg15|Lull1	torsin A interacting protein 2	protein-coding
chr13	91460984	91461323	2368	promoter-TSS (NM_024186)	56	NM_024272	66970	Mm.343095	NM_024186	ENSMUSG00000003992	Ssbp2	1500004K09Rik|2310079I02Rik|9330163K02Rik|A830008M03Rik|AU067692|AW558684|Hspc116|SSDP2	single-stranded DNA binding protein 2	protein-coding
chr1	78181935	78182188	2368	intron (NM_008781, intron 4 of 7)	15075	NM_001159520	18505	Mm.1371	NM_008781	ENSMUSG00000004872	Pax3	Pax-3|Sp|Splchl2|splotch	paired box 3	protein-coding
chr10	127392355	127392913	2368	intron (NM_001359244, intron 2 of 25)	2323	NM_001168292	71750	Mm.29342	NM_027900	ENSMUSG00000025404	R3hdm2	1300003K24Rik|AU041262|mKIAA1002	R3H domain containing 2	protein-coding
chr4	125176888	125177123	2364	Intergenic	-49124	NM_153159	230738	Mm.402	NM_153159	ENSMUSG00000042677	Zc3h12a	BC036563|MCPIP|MCPIP-1|Mcpip1|Reg1	zinc finger CCCH type containing 12A	protein-coding
chr13	49172298	49172608	2361	Intergenic	-15094	NM_013610	18081	Mm.18503	NM_013610	ENSMUSG00000037966	Ninj1	AU024536	ninjurin 1	protein-coding
chr14	21659238	21659509	2360	intron (NM_017479, intron 12 of 16)	55203	NM_001013826	435391	Mm.295860	NM_001013826	ENSMUSG00000063821	Dupd1	EG435391	dual specificity phosphatase and pro isomerase domain containing 1	protein-coding
chr15	31269584	31269983	2359	intron (NM_146057, intron 2 of 3)	45398	NM_146057	223453	Mm.222867	NM_146057	ENSMUSG00000039168	Dap	4921531N22Rik|AI789753|AU040360	death-associated protein	protein-coding
chr3	89436098	89436519	2353	promoter-TSS (NM_146131)	-396	NM_146131	229534	Mm.65906	NM_146131	ENSMUSG00000042613	Pbxip1	4732463H20Rik	pre B cell leukemia transcription factor interacting protein 1	protein-coding
chr17	7119085	7119421	2352	Intergenic	-50862	NM_011299	20112	Mm.268383	NM_011299	ENSMUSG00000023809	Rps6ka2	90kDa|D17Wsu134e|Rps6ka-rs1|Rsk3|p90rsk|pp90rsk	ribosomal protein S6 kinase, polypeptide 2	protein-coding
chr19	45304515	45304843	2352	Intergenic	-59055	NM_001360120	12234	Mm.119717	NM_009771	ENSMUSG00000025217	Btrc	Beta-Trcp1|E3RS-IkappaB|E3RSIkappaB|FWD1|Fbw1a|HOS|SCF b-TRCP|Slimb|b-TrCP|beta-TrCP	beta-transducin repeat containing protein	protein-coding
chr18	66486670	66486978	2350	Intergenic	-17354	NR_040528	100503565	Mm.98256	NR_040528		Gm9926	-	predicted gene 9926	ncRNA
chr18	61346316	61346603	2350	intron (NM_133249, intron 1 of 11)	51441	NR_029879	723889		NR_029879	ENSMUSG00000105200	Mir378a	Mir378|Mirn378|mmu-mir-378|mmu-mir-378a	microRNA 378a	ncRNA
chr7	142550890	142551401	2350	intron (NR_002452, intron 2 of 2)	7453	NR_002452	330677	Mm.265130	NR_002452	ENSMUSG00000087090	Nctc1	9530074L01|Rhit1	non-coding transcript 1	ncRNA
chr17	64548578	64548848	2347	intron (NR_045899, intron 1 of 3)	6877	NR_045899	100043582	Mm.11170	NR_045899	ENSMUSG00000073377	AU016765	-	expressed sequence AU016765	ncRNA
chr19	16251904	16252177	2345	intron (NM_008139, intron 2 of 6)	62964	NR_105832	102465218		NR_105832	ENSMUSG00000098718	Mir496b	Gm28028|mmu-mir-496b	microRNA 496b	ncRNA
chr1	20669852	20670101	2342	promoter-TSS (NR_131249)	94	NR_131249	105661730	Mm.137893	NR_131249	ENSMUSG00000099906	Lincmd1	Linc-md1	long intergenic non-protein coding RNA of muscle differentiation 1	ncRNA
chr11	96906426	96906891	2342	TTS (NM_001308183)	9856	NM_030248	80280	Mm.28297	NM_030248	ENSMUSG00000018669	Cdk5rap3	1810007E24Rik|BC002318|C53|C81486|HSF-27|IC53|LZAP|MST016	CDK5 regulatory subunit associated protein 3	protein-coding
chr3	148696641	148696851	2342	Intergenic	257889	NM_001081298	99633	Mm.9776	NM_001081298	ENSMUSG00000028184	Adgrl2	AI450192|CIRL-2|Gm619|Lec1|Lphh1|Lphn2|mKIAA0786	adhesion G protein-coupled receptor L2	protein-coding
chr5	64541921	64542142	2339	Intergenic	65023	NR_045412	77382	Mm.366742	NR_045411	ENSMUSG00000105352	C030018K13Rik	-	RIKEN cDNA C030018K13 gene	ncRNA
chr18	11962427	11962789	2336	Intergenic	-122170	NR_035447	100316686		NR_035447	ENSMUSG00000084565	Mir1901	Mirn1901|mmu-mir-1901	microRNA 1901	ncRNA
chr14	21748563	21748794	2336	promoter-TSS (NM_001007268)	-56	NM_001007268	27389	Mm.390674	NM_013849	ENSMUSG00000021768	Dusp13	DUSP13A|DUSP13B|Gm1203|LMW-DSP6|MDSP|TMDP|TS-DSP6	dual specificity phosphatase 13	protein-coding
chr10	80667045	80667390	2336	exon (NM_021462, exon 14 of 14)	9076	NM_021462	17347	Mm.42126	NM_021462	ENSMUSG00000020190	Mknk2	2010016G11Rik|Gprk7|Mnk2	MAP kinase-interacting serine/threonine kinase 2	protein-coding
chr11	107716359	107716692	2335	promoter-TSS (NM_007582)	-49	NM_007582	12299	Mm.57093	NM_007582	ENSMUSG00000020722	Cacng1	-	calcium channel, voltage-dependent, gamma subunit 1	protein-coding
chr19	6287158	6287474	2334	intron (NM_010119, intron 2 of 4)	10420	NM_010119	13660	Mm.30169	NM_010119	ENSMUSG00000024772	Ehd1	AA409636|Past1|RME-1	EH-domain containing 1	protein-coding
chr8	121991675	121991990	2333	intron (NM_016812, intron 6 of 13)	13808	NR_106096	102466915		NR_106096	ENSMUSG00000099140	Mir7237	Gm27482|mmu-mir-7237	microRNA 7237	ncRNA
chr19	55544591	55544843	2331	intron (NM_001360431, intron 8 of 8)	157487	NR_045318	77594	Mm.329924	NR_045318	ENSMUSG00000097632	4930552P12Rik	-	RIKEN cDNA 4930552P12 gene	ncRNA
chr6	127109604	127109837	2328	promoter-TSS (NM_177003)	-168	NM_177003	319801	Mm.101836	NM_177003	ENSMUSG00000038028	Tigar	9630033F20Rik|AA793651|AI595337|C79710|C85509	Trp53 induced glycolysis repulatory phosphatase	protein-coding
chr14	61129001	61129434	2327	Intergenic	-9240	NM_015788	50720	Mm.440703	NM_015788	ENSMUSG00000048279	Sacs	A230052M14|DNAJC29|E130115J16Rik	sacsin	protein-coding
chr9	61434059	61434412	2327	Intergenic	61869	NM_009389	21887	Mm.24255	NM_009389	ENSMUSG00000032280	Tle3	2610103N05Rik|ESG|Grg3a|Grg3b|mKIAA1547	transducin-like enhancer of split 3	protein-coding
chr18	57259062	57259358	2321	intron (NM_001001979, intron 9 of 24)	-95523	NM_028447	73137	Mm.29889	NM_028447	ENSMUSG00000024594	Prrc1	1190002C06Rik|2310058D16Rik|3110038B19Rik|9430085A19Rik	proline-rich coiled-coil 1	protein-coding
chr9	57601447	57601689	2321	3' UTR (NM_146223, exon 3 of 3)	4713	NM_146223	235415	Mm.35242	NM_146223	ENSMUSG00000039714	Cplx3	BC016632|CpxIII|ERGIC-53L|ERGL|Lamn1l|Lman1l	complexin 3	protein-coding
chr16	45796892	45797172	2317	intron (NM_153412, intron 5 of 17)	47346	NM_153412	208177	Mm.211477	NM_153412	ENSMUSG00000033149	Phldb2	AV253284|C820004H04Rik|LL5b|LL5beta	pleckstrin homology like domain, family B, member 2	protein-coding
chr10	61747372	61747680	2317	intron (NM_207000, intron 6 of 8)	26877	NM_153779	71361	Mm.286309	NM_153779	ENSMUSG00000020085	Aifm2	5430437E11Rik|Amid|D730001I10Rik|PRG3	apoptosis-inducing factor, mitochondrion-associated 2	protein-coding
chr7	142600878	142601216	2317	Intergenic	-22901	NR_130974	14955	Mm.14802	NR_001592	ENSMUSG00000000031	H19	AI747191|EyeLinc6	H19, imprinted maternally expressed transcript	ncRNA
chr13	48545594	48545811	2317	Intergenic	-7430	NR_029725	387244		NR_029725	ENSMUSG00000065421	Mirlet7a-1	Let-7a|Mirnlet7a|Mirnlet7a-1|let-7a-1	microRNA let7a-1	ncRNA
chr10	119270727	119270966	2317	Intergenic	-30791	NM_027994	71902	Mm.203965	NM_027994	ENSMUSG00000020114	Cand1	2310038O07Rik|6330512O03Rik|AI195005|AI846556|D10Ertd516e|Tp120a|mKIAA0829	cullin associated and neddylation disassociated 1	protein-coding
chr2	164036565	164037075	2317	intron (NM_001114079, intron 6 of 13)	11596	NM_001114079	381404	Mm.82301	NM_001114079	ENSMUSG00000054582	Pabpc1l	1810053B01Rik|Epab	poly(A) binding protein, cytoplasmic 1-like	protein-coding
chr12	73207127	73207348	2315	intron (NM_008612, intron 6 of 7)	79474	NM_029580	76357	Mm.311344	NM_029580	ENSMUSG00000034442	Trmt5	2610027O18Rik|mKIAA1393	TRM5 tRNA methyltransferase 5	protein-coding
chr1	75344739	75344961	2311	Intergenic	-15442	NM_010043	13346	Mm.6712	NM_010043	ENSMUSG00000026208	Des	-	desmin	protein-coding
chr2	91904664	91904937	2311	intron (NM_001080754, intron 16 of 18)	-17389	NM_007699	12672	Mm.330405	NM_007699	ENSMUSG00000040495	Chrm4	Chrm-4|M4	cholinergic receptor, muscarinic 4	protein-coding
chr1	87205537	87205826	2309	promoter-TSS (NM_009604)	-130	NM_009604	11449	Mm.2810	NM_009604	ENSMUSG00000026253	Chrng	Achr-3|Acrg	cholinergic receptor, nicotinic, gamma polypeptide	protein-coding
chr6	89328058	89328461	2308	intron (NM_008881, intron 23 of 31)	34354	NM_008881	18844	Mm.3789	NM_008881	ENSMUSG00000030084	Plxna1	2600013D04Rik|NOV|PlexA1|Plxn1|mKIAA4053	plexin A1	protein-coding
chr13	101996027	101996571	2308	Intergenic	-228082	NM_001077495	18708	Mm.259333	NM_001024955	ENSMUSG00000041417	Pik3r1	PI3K|p50alpha|p55alpha|p85alpha	phosphoinositide-3-kinase regulatory subunit 1	protein-coding
chr8	110717171	110717436	2307	intron (NR_151675, intron 17 of 17)	-4173	NM_198625	244654	Mm.490385	NM_198625	ENSMUSG00000033763	Mtss1l	ABBA	metastasis suppressor 1-like	protein-coding
chr13	55171473	55172190	2304	Intergenic	19013	NM_008011	14186	Mm.276715	NM_008011	ENSMUSG00000005320	Fgfr4	Fgfr-4	fibroblast growth factor receptor 4	protein-coding
chr4	123342538	123342930	2304	5' UTR (NM_001256019, exon 1 of 7)	518	NM_001256019	12163	Mm.439749	NM_007558	ENSMUSG00000032726	Bmp8a	Bmp7r1|OP-2|OP2	bone morphogenetic protein 8a	protein-coding
chr11	115869417	115869708	2304	Intergenic	-30577	NM_183259	66528	Mm.275740	NM_183259	ENSMUSG00000048442	Smim5	2210020M01Rik	small integral membrane protein 5	protein-coding
chr19	7316883	7317150	2304	intron (NM_001080388, intron 1 of 16)	-21569	NM_001080390	13728	Mm.258986	NM_007928	ENSMUSG00000024969	Mark2	EMK-1|Emk|Par-1|Par-1b	MAP/microtubule affinity regulating kinase 2	protein-coding
chr2	27436312	27436735	2304	Intergenic	-5913	NM_001360791	100504116	Mm.36529	NM_001360790		Brd3os	A230069D13|D2Bwg1423e|Gm20071	bromodomain containing 3, opposite strand	protein-coding
chr2	152180528	152180792	2304	Intergenic	37051	NM_009328	21407	Mm.3881	NM_009328	ENSMUSG00000068079	Tcf15	Meso1|bHLH-EC2	transcription factor 15	protein-coding
chr11	87573820	87574089	2296	Intergenic	-4435	NM_001284398	18952	Mm.2214	NM_011129	ENSMUSG00000020486	2019-09-04	ARTS|Bh5|Pnutl2	septin 4	protein-coding
chr7	30008060	30008317	2296	intron (NM_001167873, intron 6 of 9)	24233	NM_001167873	243905	Mm.322432	NM_001033355	ENSMUSG00000074221	Zfp568	C80731|Gm1691|Znf568|chato	zinc finger protein 568	protein-coding
chr17	29134204	29134454	2296	promoter-TSS (NM_001002786)	-727	NM_001002786	442827	Mm.440341	NM_001002786	ENSMUSG00000064147	Rab44	9830134C10Rik	RAB44, member RAS oncogene family	protein-coding
chr6	87075016	87075425	2296	intron (NM_013528, intron 12 of 18)	-29526	NM_001167938	52372	Mm.282851	NM_001167937	ENSMUSG00000090891	D6Ertd527e	AU043841	DNA segment, Chr 6, ERATO Doi 527, expressed	protein-coding
chr7	45191742	45192441	2296	intron (NM_201374, intron 9 of 19)	11096	NM_053256	114640	Mm.207078	NM_053256	ENSMUSG00000038300	Pth2	Tifp39|Tip39	parathyroid hormone 2	protein-coding
chr9	119409403	119409663	2291	intron (NM_007397, intron 1 of 9)	7355	NM_007397	11481	Mm.8940	NM_007397	ENSMUSG00000061393	Acvr2b	4930516B21Rik|ActRIIB	activin receptor IIB	protein-coding
chr6	125152518	125153004	2291	exon (NM_001302779, exon 5 of 9)	7537	NM_001302778	320678	Mm.129415	NM_178787	ENSMUSG00000038271	Iffo1	4733401N06Rik|A930037G23Rik|HOM-TES-103|Iffo	intermediate filament family orphan 1	protein-coding
chr4	130275074	130275384	2291	promoter-TSS (NM_001253386)	-9	NM_001253386	230779	Mm.45132	NM_172702	ENSMUSG00000023232	Serinc2	2310004K20Rik|AW121759|FKSG84|TDE2|Tde2l	serine incorporator 2	protein-coding
chr9	21792720	21792985	2291	intron (NM_145611, intron 3 of 11)	5694	NM_145611	235041	Mm.257371	NM_145611	ENSMUSG00000032194	Kank2	AI504612|Ankrd25|BC010245	KN motif and ankyrin repeat domains 2	protein-coding
chr11	67144648	67144906	2291	Intergenic	-24697	NR_038055	74184	Mm.162554	NR_038055	ENSMUSG00000087410	2310065F04Rik	linc-Myh	RIKEN cDNA 2310065F04 gene	ncRNA
chr1	153733200	153733683	2291	intron (NR_046171, intron 1 of 2)	4388	NR_046171	329271	Mm.384841	NR_046171	ENSMUSG00000100334	C230024C17Rik	C230024C17	RIKEN cDNA C230024C17 gene	ncRNA
chr4	135759466	135759691	2291	promoter-TSS (NM_001085509)	-137	NM_001085509	242702	Mm.318639	NM_001085509	ENSMUSG00000037139	Myom3	8430427K15Rik|Gm434	myomesin family, member 3	protein-coding
chr15	75758043	75758415	2288	intron (NM_172121, intron 9 of 11)	-10307	NM_194350	378435	Mm.309589	NM_194350	ENSMUSG00000047591	Mafa	RIPE3b1	v-maf musculoaponeurotic fibrosarcoma oncogene family, protein A (avian)	protein-coding
chr13	37509431	37509821	2287	Intergenic	164281	NM_010745	17084	Mm.2639	NM_010745	ENSMUSG00000021423	Ly86	MD-1|MD1|ly86_tv2	lymphocyte antigen 86	protein-coding
chr16	30184697	30185321	2287	Intergenic	82523	NM_027904	71756	Mm.290614	NM_027904	ENSMUSG00000023176	Cpn2	1300018K11Rik	carboxypeptidase N, polypeptide 2	protein-coding
chr17	73194617	73194943	2287	intron (NM_001081071, intron 4 of 5)	86795	NM_001177968	225010	Mm.329194	NM_001081071	ENSMUSG00000054469	Lclat1	AI181996|Agpat8|Alcat1|Gm91|Lycat	lysocardiolipin acyltransferase 1	protein-coding
chr5	113164873	113165457	2287	Intergenic	-1852	NM_172884	243219	Mm.160131	NM_172884	ENSMUSG00000051339	2900026A02Rik	8430408O14Rik|A530094D01|AW539426|Gm449|Kiaa1671|mKIAA1671	RIKEN cDNA 2900026A02 gene	protein-coding
chr6	30469338	30469840	2286	Intergenic	8604	NR_131049	69337	Mm.396168	NR_131049	ENSMUSG00000085470	1700012C14Rik	-	RIKEN cDNA 1700012C14 gene	ncRNA
chr12	112937900	112938259	2284	intron (NM_001316724, intron 4 of 4)	4063	NM_001316724	66174	Mm.7070	NM_025399	ENSMUSG00000002804	Nudt14	1110030M18Rik|UGPPase	nudix (nucleoside diphosphate linked moiety X)-type motif 14	protein-coding
chr9	58009099	58009344	2281	intron (NM_001346787, intron 2 of 9)	-5731	NM_019779	13070	Mm.302865	NM_019779	ENSMUSG00000032323	Cyp11a1	Cyp11a|Cypxia1|D9Ertd411e|P450scc|Scc|cscc	cytochrome P450, family 11, subfamily a, polypeptide 1	protein-coding
chr1	188390147	188390415	2281	intron (NM_021408, intron 10 of 70)	127443	NM_021408	22283	Mm.331238	NM_021408	ENSMUSG00000026609	Ush2a	A930011D15Rik|A930037M10Rik|Gm676|Gm983|Mush2a|Ushrn	usherin	protein-coding
chr1	191254511	191254805	2281	Intergenic	30204	NR_151547	100504360	Mm.16927	NM_001033188		D730003I15Rik	AU020850	RIKEN cDNA D730003I15 gene	ncRNA
chr4	129286364	129286653	2281	Intergenic	-1113	NM_023485	68828	Mm.132243	NM_023485	ENSMUSG00000001333	Sync	1110057H03Rik|SNIP4	syncoilin	protein-coding
chr4	12009235	12009466	2281	Intergenic	42776	NR_040577	100503636	Mm.209078	NR_040577		1700123M08Rik	1600025K15Rik	RIKEN cDNA 1700123M08 gene	ncRNA
chr13	52155152	52155454	2280	Intergenic	58562	NR_045061	74050	Mm.84860	NR_045061	ENSMUSG00000113211	4921525O09Rik	-	RIKEN cDNA 4921525O09 gene	ncRNA
chr4	8799554	8799773	2278	intron (NM_001355382, intron 2 of 36)	48339	NM_001355382	320790	Mm.138792	NM_001033395	ENSMUSG00000041235	Chd7	A730019I05Rik|Cycn|Cyn|Dz|Edy|Flo|GENA 47|GENA 60|Gena 52|Lda|Mt|Obt|Todo|WBE1|Whi|metis	chromodomain helicase DNA binding protein 7	protein-coding
chr16	97437549	97437752	2271	3' UTR (NM_019517, exon 9 of 9)	25255	NM_010846	17857	Mm.33996	NM_010846	ENSMUSG00000000386	Mx1	AI893580|Mx|Mx-1	MX dynamin-like GTPase 1	protein-coding
chr19	47390969	47391234	2271	intron (NM_008018, intron 3 of 14)	73310	NM_008018	14218	Mm.127560	NM_008018	ENSMUSG00000053617	Sh3pxd2a	2310014D11Rik|AA589508|AI256723|AI413738|C230050L11|EG329070|Fish|Gm5098|Sh3md1|TSK5|Tks5	SH3 and PX domains 2A	protein-coding
chr10	77470837	77471210	2266	Intergenic	44790	NM_133998	108707	Mm.259547	NM_133998	ENSMUSG00000032977	Fam207a	1810008A18Rik|AI303072	family with sequence similarity 207, member A	protein-coding
chr14	58823014	58823278	2266	Intergenic	319747	NM_026461	67932	Mm.65550	NM_026461	ENSMUSG00000021977	1700129C05Rik	-	RIKEN cDNA 1700129C05 gene	protein-coding
chr2	125134210	125134525	2266	Intergenic	-2325	NM_001162934	381418	Mm.295608	NM_001162934	ENSMUSG00000074872	Ctxn2	BB181834|Gm1638	cortexin 2	protein-coding
chr2	27112589	27113034	2266	exon (NM_175427, exon 3 of 3)	29666	NM_175427	109349	Mm.314080	NM_175427	ENSMUSG00000009216	Fam163b	C630035N08Rik	family with sequence similarity 163, member B	protein-coding
chr17	28037396	28037762	2266	intron (NM_181413, intron 12 of 24)	43005	NM_001357681	21463	Mm.29758	NM_013687	ENSMUSG00000062859	Tcp11	D17Ken1|Tcp-11	t-complex protein 11	protein-coding
chr15	27937112	27937356	2265	intron (NM_001081302, intron 1 of 56)	88614	NM_001081302	223435	Mm.485422	NM_001081302	ENSMUSG00000022263	Trio	6720464I07Rik|AA408740|Solo	triple functional domain (PTPRF interacting)	protein-coding
chr5	3928838	3929034	2265	intron (NM_194462, intron 1 of 47)	750	NM_194462	100986	Mm.46044	NM_194462	ENSMUSG00000040407	Akap9	5730481H23Rik|AKAP-9|AKAP450|AW545847|C79026|G1-448-15|PRKA9|mKIAA0803|mei2-5|repro12	A kinase (PRKA) anchor protein (yotiao) 9	protein-coding
chr18	38204967	38205380	2262	intron (NM_029357, intron 1 of 2)	4589	NM_029357	75599	Mm.36560	NM_029357	ENSMUSG00000051375	Pcdh1	2010005A06Rik|AI585920	protocadherin 1	protein-coding
chr4	135774545	135774845	2261	intron (NM_001085509, intron 9 of 36)	14980	NM_001085509	242702	Mm.318639	NM_001085509	ENSMUSG00000037139	Myom3	8430427K15Rik|Gm434	myomesin family, member 3	protein-coding
chr10	59879776	59880004	2261	intron (NM_019965, intron 1 of 8)	299	NM_019965	56709	Mm.103610	NM_019965	ENSMUSG00000020109	Dnajb12	Dj10|mDj10	DnaJ heat shock protein family (Hsp40) member B12	protein-coding
chr9	119634275	119634581	2258	intron (NM_001205321, intron 17 of 27)	-55412	NM_021544	20271	Mm.103584	NM_021544	ENSMUSG00000032511	Scn5a	Nav1.5|Nav1.5c|SkM1|SkM2|mH1	sodium channel, voltage-gated, type V, alpha	protein-coding
chr9	65459061	65459302	2257	Intergenic	-1756	NM_138584	27965	Mm.272475	NM_138584	ENSMUSG00000032388	Spg21	ACP33|BM-019|C78576|D9Wsu18e|GL010|MAST	SPG21, maspardin	protein-coding
chr7	142462186	142462649	2257	intron (NM_001136071, intron 1 of 10)	1605	NM_001136071	16985	Mm.234003	NM_019391	ENSMUSG00000018819	Lsp1	Lsp-1|WP34|p50|pp52	lymphocyte specific 1	protein-coding
chr3	95027753	95027993	2257	Intergenic	-12416	NM_001357863	78266	Mm.389478	NM_030074	ENSMUSG00000019338	Zfp687	4931408L03Rik|Znf687|mKIAA1441	zinc finger protein 687	protein-coding
chr13	29986596	29986773	2257	promoter-TSS (NM_010093)	-621	NM_010093	13557	Mm.268356	NM_010093	ENSMUSG00000016477	E2f3	E2F3b|E2f3a	E2F transcription factor 3	protein-coding
chr6	89378312	89378632	2257	Intergenic	-15859	NM_008881	18844	Mm.3789	NM_008881	ENSMUSG00000030084	Plxna1	2600013D04Rik|NOV|PlexA1|Plxn1|mKIAA4053	plexin A1	protein-coding
chr15	86144611	86144896	2253	intron (NM_145475, intron 10 of 12)	-40975	NR_155352	102638208	Mm.415090	NR_155352	ENSMUSG00000086424	Gm15569	-	predicted gene 15569	ncRNA
chr1	131431899	131432157	2247	intron (NM_001081011, intron 3 of 22)	95333	NM_001081011	14270	Mm.276259	NM_019520	ENSMUSG00000026425	Srgap2	9930124L22Rik|AI448945|FBP2|Fnbp2|srGAP3	SLIT-ROBO Rho GTPase activating protein 2	protein-coding
chr4	136754246	136754618	2246	intron (NM_010142, intron 3 of 15)	81580	NM_001290753	13844	Mm.250981	NM_010142	ENSMUSG00000028664	Ephb2	Cek5|Drt|ETECK|Erk|Hek5|Nuk|Prkm5|Qek5|Sek3|Tyro5	Eph receptor B2	protein-coding
chr3	144720073	144720617	2246	promoter-TSS (NM_001282042)	-10	NM_001282037	54673	Mm.271775	NM_019464	ENSMUSG00000037062	Sh3glb1	AA409932|AI314629|AU015566|Bif-1|mKIAA0491	SH3-domain GRB2-like B1 (endophilin)	protein-coding
chr3	118500208	118500546	2243	Intergenic	-61803	NM_170778	99586	Mm.27907	NM_170778	ENSMUSG00000033308	Dpyd	AI315208|DHPDHase|DPD|E330028L06Rik	dihydropyrimidine dehydrogenase	protein-coding
chr8	105470942	105471222	2243	intron (NM_026481, intron 1 of 3)	340	NM_026481	67971	Mm.29358	NM_026481	ENSMUSG00000014846	Tppp3	2700055K07Rik|CGI-38|Ceacam9|mmCGM8	tubulin polymerization-promoting protein family member 3	protein-coding
chr7	6159696	6159911	2240	Intergenic	-3832	NM_001013012	67109	Mm.3254	NM_001013012	ENSMUSG00000046792	Zfp787	2210018M03Rik|Znf787	zinc finger protein 787	protein-coding
chr3	101536376	101536750	2240	Intergenic	68144	NM_144900	11928	Mm.193670	NM_144900	ENSMUSG00000033161	Atp1a1	Atpa-1|BC010319	ATPase, Na+/K+ transporting, alpha 1 polypeptide	protein-coding
chr1	75218505	75218732	2240	intron (NM_001313723, intron 1 of 3)	676	NM_001313723	22145	Mm.1155	NM_009447	ENSMUSG00000026202	Tuba4a	M[a]4|Tuba4	tubulin, alpha 4A	protein-coding
chr10	120957538	120957813	2240	intron (NM_001081193, intron 1 of 12)	21655	NM_001081193	380664	Mm.339371	NM_001081193	ENSMUSG00000048661	Lemd3	AI316861|Man1	LEM domain containing 3	protein-coding
chr1	190972631	190973003	2238	intron (NR_027352, intron 2 of 7)	6181	NM_144879	226841	Mm.22856	NM_144879	ENSMUSG00000037568	Vash2	B130052G07Rik	vasohibin 2	protein-coding
chr6	100189399	100189761	2236	Intergenic	97778	NM_019743	56353	Mm.321633	NM_019743	ENSMUSG00000072872	Rybp	2410018J24Rik|DEDAF|YEAF1	RING1 and YY1 binding protein	protein-coding
chr19	53710930	53711527	2235	intron (NM_001170847, intron 1 of 13)	33922	NM_001170847	73713	Mm.313695	NM_001170847	ENSMUSG00000043639	Rbm20	1110018J23Rik|2010003H22Rik|AI646761	RNA binding motif protein 20	protein-coding
chr15	75670329	75670569	2235	intron (NM_028404, intron 3 of 13)	8351	NM_028404	72960	Mm.182401	NM_028404	ENSMUSG00000000934	Top1mt	2900052H09Rik	DNA topoisomerase 1, mitochondrial	protein-coding
chr12	84142311	84142609	2234	3' UTR (NM_001346528, exon 8 of 8)	6029	NM_027438	70481	Mm.444348	NM_027438	ENSMUSG00000054383	Pnma1	5730402C15Rik	paraneoplastic antigen MA1	protein-coding
chr13	37692113	37692415	2234	Intergenic	-133774	NM_026830	68750	Mm.491109	NM_026830	ENSMUSG00000039087	Rreb1	1110037N09Rik|AA414966|B930013M22Rik	ras responsive element binding protein 1	protein-coding
chr6	127969717	127970025	2234	intron (NM_001356301, intron 2 of 7)	82249	NM_026743	68498	Mm.174368	NM_026743	ENSMUSG00000030351	Tspan11	1110014F12Rik|AU067806	tetraspanin 11	protein-coding
chr7	143785098	143785398	2234	promoter-TSS (NM_175534)	-748	NM_175534	244238	Mm.183561	NM_175534	ENSMUSG00000048965	Mrgpre	C130069N09Rik|Ebrt3|Mgrf|MrgE	MAS-related GPR, member E	protein-coding
chr4	34239704	34239905	2232	Intergenic	-189737	NM_026293	67652	Mm.55848	NM_026293	ENSMUSG00000028264	Spaca1	1700124L11Rik|4930540L03Rik	sperm acrosome associated 1	protein-coding
chr12	51703985	51704176	2229	intron (NM_001329698, intron 1 of 5)	-12166	NM_001172098	94186	Mm.65979	NM_052973	ENSMUSG00000020954	Strn3	Gs2na|SG2NA	striatin, calmodulin binding protein 3	protein-coding
chr14	63179635	63179886	2229	promoter-TSS (NM_010191)	-182	NM_010191	14137	Mm.474432	NM_010191	ENSMUSG00000021273	Fdft1	SQS|SS	farnesyl diphosphate farnesyl transferase 1	protein-coding
chr15	78486576	78486942	2225	intron (NM_008368, intron 5 of 9)	8307	NM_008368	16185	Mm.35287	NM_008368	ENSMUSG00000068227	Il2rb	CD122|IL-15Rbeta|IL15Rbeta|Il-2/15Rbeta|Il-2Rbeta|p70	interleukin 2 receptor, beta chain	protein-coding
chr8	49631378	49631633	2222	Intergenic	-736607	NR_046067	100039954	Mm.400419	NR_046067	ENSMUSG00000110281	Gm2516	-	predicted gene 2516	ncRNA
chr11	76493843	76494194	2222	intron (NM_198018, intron 1 of 21)	477	NM_001346670	109934	Mm.258939	NM_198018	ENSMUSG00000017631	Abr	-	active BCR-related gene	protein-coding
chr15	75658520	75658900	2222	intron (NM_028404, intron 12 of 13)	20090	NM_028404	72960	Mm.182401	NM_028404	ENSMUSG00000000934	Top1mt	2900052H09Rik	DNA topoisomerase 1, mitochondrial	protein-coding
chr2	156192153	156192393	2222	Intergenic	-4374	NM_172674	228829	Mm.427078	NM_172674	ENSMUSG00000038116	Phf20	6820402O20Rik	PHD finger protein 20	protein-coding
chr19	46186675	46186914	2222	intron (NM_178930, intron 3 of 39)	34236	NM_178930	107338	Mm.271620	NM_178930	ENSMUSG00000025224	Gbf1	1700083E03Rik|AI035702|AW049900|mKIAA0248	golgi-specific brefeldin A-resistance factor 1	protein-coding
chr1	62784090	62784345	2222	intron (NM_001077404, intron 13 of 16)	10515	NR_040601	74992	Mm.401979	NR_040601		4930487H11Rik	-	RIKEN cDNA 4930487H11 gene	ncRNA
chr4	45165508	45165905	2220	Intergenic	-19200	NM_001081172	666060	Mm.24783	NM_001081172	ENSMUSG00000035615	Frmpd1	BC031840|mKIAA0967	FERM and PDZ domain containing 1	protein-coding
chr10	70497141	70497314	2220	intron (NM_001359551, intron 5 of 14)	56317	NM_001143776	71721	Mm.477813	NM_024244	ENSMUSG00000043259	Fam13c	1200015N20Rik|C030038O19Rik|mKIAA1796	family with sequence similarity 13, member C	protein-coding
chr4	99974348	99974742	2220	intron (NM_028132, intron 7 of 10)	45094	NM_028132	72157	Mm.217764	NM_028132	ENSMUSG00000025791	Pgm2	2610020G18Rik|AA407108|AI098105|Pgm-2|Pgm1	phosphoglucomutase 2	protein-coding
chr5	92599145	92599425	2214	Intergenic	-3766	NM_175096	52331	Mm.21965	NM_175096	ENSMUSG00000047963	Stbd1	D530019K15Rik|D5Ertd593e	starch binding domain 1	protein-coding
chr17	12195281	12195524	2214	intron (NM_026644, intron 2 of 8)	76118	NM_026644	68262	Mm.258300	NM_026644	ENSMUSG00000023827	Agpat4	1500003P24Rik	1-acylglycerol-3-phosphate O-acyltransferase 4 (lysophosphatidic acid acyltransferase, delta)	protein-coding
chr7	100465757	100466058	2214	intron (NM_001017985, intron 32 of 32)	-7084	NM_009464	22229	Mm.6254	NM_009464	ENSMUSG00000032942	Ucp3	AI645527|Slc25a9|UCP-3	uncoupling protein 3 (mitochondrial, proton carrier)	protein-coding
chr8	85504687	85505077	2214	intron (NM_173866, intron 3 of 11)	12265	NM_173866	108682	Mm.200423	NM_173866	ENSMUSG00000031700	Gpt2	4631422C05Rik|ALT2|AU014768|AU041193|C87201	glutamic pyruvate transaminase (alanine aminotransferase) 2	protein-coding
chr7	34988449	34988816	2214	intron (NM_008820, intron 9 of 14)	67934	NM_009884	12611	Mm.273090	NM_009884	ENSMUSG00000056216	Cebpg	C/EBP[g]|C/EBPgamma|GPE1-BP|Gpe1bp|Ig/EBP	CCAAT/enhancer binding protein (C/EBP), gamma	protein-coding
chr6	100833481	100833716	2214	promoter-TSS (NM_182939)	-40	NM_182939	232314	Mm.27223	NM_182939	ENSMUSG00000052144	Ppp4r2	BE691708|C230060M08Rik	protein phosphatase 4, regulatory subunit 2	protein-coding
chr4	123050776	123051260	2212	intron (NR_151450, intron 8 of 9)	34425	NR_151450	66966	Mm.235030	NM_025873	ENSMUSG00000028653	Trit1	2310075G14Rik|AI314189|AI314635|AV099619|IPPT|IPT|MOD5	tRNA isopentenyltransferase 1	protein-coding
chr4	136174398	136175119	2211	intron (NM_177733, intron 1 of 6)	2484	NM_177733	242705	Mm.307932	NM_177733	ENSMUSG00000018983	E2f2	E2F-2	E2F transcription factor 2	protein-coding
chr10	67696537	67696797	2211	Intergenic	-124708	NR_155444	105245193	Mm.72938	NR_155444		4930563J15Rik	-	RIKEN cDNA 4930563J15 gene	ncRNA
chr2	18965152	18965446	2211	intron (NM_008845, intron 1 of 9)	32822	NM_001355146	18718	Mm.313977	NM_008845	ENSMUSG00000026737	Pip4k2a	AW742916|Pip5k2a	phosphatidylinositol-5-phosphate 4-kinase, type II, alpha	protein-coding
chr15	7118911	7119224	2210	Intergenic	-10505	NM_001113386	16880	Mm.149720	NM_013584	ENSMUSG00000054263	Lifr	A230075M04Rik|AW061234|LIF	leukemia inhibitory factor receptor	protein-coding
chr8	122036285	122036751	2210	Intergenic	58494	NR_106096	102466915		NR_106096	ENSMUSG00000099140	Mir7237	Gm27482|mmu-mir-7237	microRNA 7237	ncRNA
chr8	95401134	95401566	2206	Intergenic	33519	NM_008187	14894	Mm.2080	NM_008187	ENSMUSG00000031796	Cfap20	2600014O15Rik|AL024127|Gtl3|T10-2A2	cilia and flagella associated protein 20	protein-coding
chr16	8470601	8470825	2206	promoter-TSS (NM_146247)	-100	NM_146247	239706	Mm.214953	NM_146247	ENSMUSG00000039345	Mettl22	-	methyltransferase like 22	protein-coding
chr10	61226828	61227308	2199	intron (NM_001081127, intron 7 of 21)	46370	NM_001081127	237360	Mm.333252	NM_001081127	ENSMUSG00000059901	Adamts14	Adamts-14|TS14	a disintegrin-like and metallopeptidase (reprolysin type) with thrombospondin type 1 motif, 14	protein-coding
chr5	139220102	139220432	2199	intron (NM_001359496, intron 2 of 20)	5109	NM_001256118	77053	Mm.210845	NM_024451	ENSMUSG00000036817	Sun1	4632417G13Rik|5730434D03Rik|Unc84a|mKIAA0810	Sad1 and UNC84 domain containing 1	protein-coding
chr6	72200647	72200891	2195	Intergenic	34808	NM_153778	71093	Mm.87449	NM_153778	ENSMUSG00000037621	Atoh8	4933425C05Rik|Hath6|Math6|bHLHa21|okadin	atonal bHLH transcription factor 8	protein-coding
chr7	16357729	16357919	2195	intron (NM_019748, intron 6 of 8)	30072	NM_019748	56459	Mm.258530	NM_019748	ENSMUSG00000052833	Sae1	2400010M20Rik|2610044L12Rik|AL033372|AOS1|AW743391|D7Ertd177e|HSPC140|Sua1|Uble1a	SUMO1 activating enzyme subunit 1	protein-coding
chr12	111021184	111021461	2195	Intergenic	-18476	NM_198023	217864	Mm.23808	NM_198023	ENSMUSG00000037896	Rcor1	5730409O11|6720480E22Rik|AU042633|D12Wsu95e|Rocr1|mKIAA0071	REST corepressor 1	protein-coding
chr12	102295105	102295650	2194	intron (NM_001161365, intron 1 of 9)	11736	NM_001161365	217835	Mm.24145	NM_177620	ENSMUSG00000044456	Rin3	6430500K07|C86933	Ras and Rab interactor 3	protein-coding
chr15	38391442	38391785	2192	Intergenic	-90902	NM_001289471	21847	Mm.4292	NM_013692	ENSMUSG00000037465	Klf10	AI115143|EGR[a]|Egral|Gdnfif|TIEG-1|Tieg|Tieg1|mGIF	Kruppel-like factor 10	protein-coding
chr3	130147895	130148129	2189	Intergenic	-32833	NM_198711	77018	Mm.91728	NM_029838	ENSMUSG00000058897	Col25a1	2700062B08Rik|CLAC-P	collagen, type XXV, alpha 1	protein-coding
chr2	90871255	90871479	2189	Intergenic	-14419	NM_026161	67445	Mm.258993	NM_026161	ENSMUSG00000040794	C1qtnf4	0710001E10Rik|9430004J15Rik|CTRP4	C1q and tumor necrosis factor related protein 4	protein-coding
chr6	67130669	67130997	2189	Intergenic	-93426	NM_007836	13197	Mm.72235	NM_007836	ENSMUSG00000036390	Gadd45a	AA545191|Ddit1|GADD45	growth arrest and DNA-damage-inducible 45 alpha	protein-coding
chr4	139697779	139698061	2189	Intergenic	44382	NM_031873	83770	Mm.190612	NM_031873	ENSMUSG00000028738	Tas1r2	Gpr71|T1r2|TR2	taste receptor, type 1, member 2	protein-coding
chr1	133777655	133777954	2189	Intergenic	-24057	NM_213616	381290	Mm.188617	NM_213616	ENSMUSG00000026463	Atp2b4	Pmca4	ATPase, Ca++ transporting, plasma membrane 4	protein-coding
chr2	20642982	20643244	2188	intron (NM_001177630, intron 2 of 17)	123600	NM_001177631	208618	Mm.237935	NM_029895	ENSMUSG00000036617	Etl4	6620402G01Rik|9430077C05Rik|BC026657|E330027G05Rik|Etl-4|Skt	enhancer trap locus 4	protein-coding
chr15	99440407	99440869	2188	intron (NM_001001884, intron 1 of 12)	17110	NM_001001884	380969	Mm.22915	NM_001001884	ENSMUSG00000023009	Nckap5l	C230021P08Rik|Cep169	NCK-associated protein 5-like	protein-coding
chr15	27942113	27942380	2188	intron (NM_001081302, intron 1 of 56)	83602	NM_001081302	223435	Mm.485422	NM_001081302	ENSMUSG00000022263	Trio	6720464I07Rik|AA408740|Solo	triple functional domain (PTPRF interacting)	protein-coding
chr13	97246284	97246507	2188	exon (NM_007930, exon 2 of 3)	5290	NM_007930	13803	Mm.241073	NM_007930	ENSMUSG00000041773	Enc1	Nrpb|PIG10	ectodermal-neural cortex 1	protein-coding
chr4	15213180	15213442	2188	Intergenic	-52509	NM_181401	100201	Mm.394111	NM_181401	ENSMUSG00000043252	Tmem64	9630015D15Rik|AI790744|AV300874	transmembrane protein 64	protein-coding
chr19	7056838	7057109	2187	exon (NM_134147, exon 1 of 11)	205	NM_134147	107227	Mm.439977	NM_134147	ENSMUSG00000036278	Macrod1	AI604841|AW743046|D930010J01Rik|Lrp16	MACRO domain containing 1	protein-coding
chr2	167316914	167317263	2185	intron (NM_019835, intron 1 of 8)	32090	NM_019835	56336	Mm.200886	NM_019835	ENSMUSG00000017929	B4galt5	9430078I07Rik|AW049941|AW539721	UDP-Gal:betaGlcNAc beta 1,4-galactosyltransferase, polypeptide 5	protein-coding
chr2	131189791	131190096	2181	intron (NM_001111075, intron 3 of 14)	2995	NM_023117	12531	Mm.38444	NM_023117	ENSMUSG00000027330	Cdc25b	AI604853	cell division cycle 25B	protein-coding
chr5	64461680	64461889	2181	intron (NR_040681, intron 2 of 2)	6158	NR_040681	69999	Mm.261413	NR_040681	ENSMUSG00000100911	1700027F09Rik	-	RIKEN cDNA 1700027F09 gene	ncRNA
chr8	11689977	11690254	2181	Intergenic	4399	NR_028307	624710	Mm.482623	NR_028307	ENSMUSG00000110177	Gm6524	EG624710	katanin p60 (ATPase-containing) subunit A1 pseudogene	pseudo
chr15	80012099	80012352	2180	intron (NM_011057, intron 1 of 6)	2583	NM_011057	18591	Mm.144089	NM_011057	ENSMUSG00000000489	Pdgfb	PDGF-B|Sis	platelet derived growth factor, B polypeptide	protein-coding
chr17	6453521	6453708	2179	Intergenic	-2620	NR_033520	547127	Mm.297552	NM_001045538		Tmem181b-ps	Tmem181b	transmembrane protein 181B, pseudogene	pseudo
chr2	118766417	118766688	2178	Intergenic	-3891	NM_001001982	214239	Mm.379342	NM_001001982	ENSMUSG00000045838	A430105I19Rik	Ccdc9b|Gm353	RIKEN cDNA A430105I19 gene	protein-coding
chr12	100392519	100392747	2178	intron (NM_001033213, intron 9 of 19)	116024	NR_045741	100038713	Mm.470751	NR_045741	ENSMUSG00000113679	Gm10432	-	predicted gene 10432	ncRNA
chr10	95355737	95356019	2178	intron (NR_045337, intron 1 of 2)	19602	NR_045337	69629	Mm.250542	NR_045337	ENSMUSG00000100550	2310039L15Rik	A53T-syn|G2-3|PrPsynA53T|Tg(Prnp-SNCA*A53T)23Mkle	RIKEN cDNA 2310039L15 gene	ncRNA
chr11	5192282	5192528	2178	3' UTR (NM_032396, exon 9 of 9)	-40145	NR_152138	140703	Mm.840	NM_080595	ENSMUSG00000034164	Emid1	AW122071|CO-5|Emu1	EMI domain containing 1	protein-coding
chr10	23450085	23450346	2174	Intergenic	-100272	NM_010167	14051	Mm.332128	NM_010167	ENSMUSG00000010461	Eya4	B130023L16Rik	EYA transcriptional coactivator and phosphatase 4	protein-coding
chr7	131066373	131066701	2170	exon (NM_001347632, exon 17 of 48)	34461	NM_001347632	12945	Mm.4138	NM_007769	ENSMUSG00000047517	Dmbt1	CRP|CRP-[a]|CRP-[b]|Crpd|DBMT1|gp300|p80	deleted in malignant brain tumors 1	protein-coding
chr3	152495723	152495987	2166	intron (NM_001081277, intron 10 of 13)	99171	NM_001287139	108946	Mm.379292	NM_198416	ENSMUSG00000039068	Zzz3	3110065C23Rik|6430567E01Rik|AA408566|AI481057|AW556059|R75514	zinc finger, ZZ domain containing 3	protein-coding
chr3	101510729	101510988	2165	Intergenic	93849	NM_144900	11928	Mm.193670	NM_144900	ENSMUSG00000033161	Atp1a1	Atpa-1|BC010319	ATPase, Na+/K+ transporting, alpha 1 polypeptide	protein-coding
chr10	19168456	19168721	2164	intron (NR_038022, intron 1 of 1)	1350	NR_038022	100504265	Mm.383417	NR_038021		Gm20139	-	predicted gene, 20139	ncRNA
chr8	11348672	11348972	2163	intron (NM_009932, intron 3 of 47)	-35996	NR_133670	12826	Mm.738	NM_009931	ENSMUSG00000031502	Col4a1	Bru|Col4a-1|Raw|Svc	collagen, type IV, alpha 1	protein-coding
chr8	127055088	127055404	2163	Intergenic	-8810	NM_001309392	93742	Mm.299254	NM_033620	ENSMUSG00000025812	Pard3	AA960621|AI256638|Asip|D8Ertd580e|Par-3|Par3|Pard-3|Pard3a|Phip	par-3 family cell polarity regulator	protein-coding
chr7	28180049	28180332	2163	promoter-TSS (NM_001271370)	-126	NM_001271370	13549	Mm.57249	NM_010092	ENSMUSG00000002409	Dyrk1b	Mirk	dual-specificity tyrosine-(Y)-phosphorylation regulated kinase 1b	protein-coding
chr3	136669517	136669972	2163	promoter-TSS (NM_001293622)	-322	NM_008913	19055	Mm.331389	NM_008913	ENSMUSG00000028161	Ppp3ca	2900074D19Rik|CN|Caln|Calna|CnA	protein phosphatase 3, catalytic subunit, alpha isoform	protein-coding
chr19	3422591	3422905	2163	Intergenic	-8204	NM_001329667	14419	Mm.4655	NM_010253	ENSMUSG00000024907	Gal	Galn	galanin	protein-coding
chr8	24381766	24381974	2162	Intergenic	57076	NM_026931	69068	Mm.25775	NM_026931	ENSMUSG00000056313	Tcim	1110065B09Rik|1810011O10Rik|AW121743|AW321058	transcriptional and immune response regulator	protein-coding
chr5	136230392	136230663	2162	intron (NM_018825, intron 2 of 8)	14413	NM_001302939	23921	Mm.425294	NM_018825	ENSMUSG00000005057	Sh2b2	Aps	SH2B adaptor protein 2	protein-coding
chr17	79364761	79365006	2162	Intergenic	-9792	NM_026514	260409	Mm.140601	NM_026514	ENSMUSG00000036533	Cdc42ep3	3200001F04Rik|AA986861|Borg2|Cep3|UB1	CDC42 effector protein (Rho GTPase binding) 3	protein-coding
chr12	27390423	27390875	2157	Intergenic	-47931	NM_009234	20666	Mm.41702	NM_009234	ENSMUSG00000063632	Sox11	1110038H03Rik|6230403H02Rik|AI836553|end1	SRY (sex determining region Y)-box 11	protein-coding
chr1	191283090	191283373	2155	Intergenic	34887	NM_025424	66208	Mm.46444	NM_025424	ENSMUSG00000037499	Nenf	1110060M21Rik|SCIRP10|Spuf	neuron derived neurotrophic factor	protein-coding
chr18	67460826	67461141	2155	Intergenic	-3866	NM_144867	225655	Mm.221420	NM_144867	ENSMUSG00000024530	Prelid3a	A230074A19Rik|BC019561|Slmo1	PRELI domain containing 3A	protein-coding
chr14	70132890	70133171	2155	intron (NM_021328, intron 6 of 8)	20761	NM_146055	219158	Mm.218284	NM_146055	ENSMUSG00000033712	Ccar2	2610301G19Rik|Dbc1|mKIAA1967	cell cycle activator and apoptosis regulator 2	protein-coding
chr10	5056196	5056509	2152	intron (NM_001079686, intron 42 of 54)	12711	NM_022027	64009	Mm.331626	NM_022027	ENSMUSG00000096054	Syne1	8B|A330049M09Rik|BE692247|C130039F11Rik|CPG2|KASH1|Myne1|mKIAA1756|myne-1	spectrin repeat containing, nuclear envelope 1	protein-coding
chr16	10351140	10351478	2142	Intergenic	-20024	NR_126064	381033	Mm.263108	NR_126064	ENSMUSG00000116270	Gm1600	Gm1776	predicted gene 1600	ncRNA
chr13	51314560	51314795	2142	Intergenic	-93941	NM_010101	13610	Mm.136736	NM_010101	ENSMUSG00000067586	S1pr3	AI132464|Edg3|Lpb3|S1p3	sphingosine-1-phosphate receptor 3	protein-coding
chr2	91947684	91947988	2140	intron (NM_001166597, intron 1 of 31)	2512	NM_001166597	104418	Mm.314923	NM_138306	ENSMUSG00000040479	Dgkz	E130307B02Rik|F730209L11Rik|mDGK[z]	diacylglycerol kinase zeta	protein-coding
chr7	144934933	144935220	2138	intron (NM_007631, intron 3 of 4)	4849	NM_007631	12443	Mm.273049	NM_007631	ENSMUSG00000070348	Ccnd1	AI327039|CycD1|Cyl-1|PRAD1|bcl-1|cD1	cyclin D1	protein-coding
chr8	70181957	70182205	2138	exon (NM_001293797, exon 11 of 11)	9673	NR_122028	234371	Mm.23488	NM_145597	ENSMUSG00000002342	Tmem161a	AI428876|BB161850|BC021367	transmembrane protein 161A	protein-coding
chr11	100894264	100894470	2138	intron (NM_213660, intron 17 of 23)	33883	NM_001164062	20850	Mm.277403	NM_011488	ENSMUSG00000004043	Stat5a	AA959963|STAT5	signal transducer and activator of transcription 5A	protein-coding
chr7	49359194	49359412	2138	intron (NM_175272, intron 1 of 37)	113114	NM_175272	78286	Mm.333881	NM_175272	ENSMUSG00000052512	Nav2	5330421F07Rik|AU067780|BQ960892|HELAD1|POMFIL2|RAINB1|RAINB2|Unc53H2|mKIAA3015	neuron navigator 2	protein-coding
chr7	47026975	47027292	2137	Intergenic	-18719	NM_175318	101685	Mm.155687	NM_175318	ENSMUSG00000049516	Spty2d1	5830435K17Rik|AI852426|P16H6	SPT2, Suppressor of Ty, domain containing 1 (S. cerevisiae)	protein-coding
chr10	77584238	77584459	2137	intron (NM_145925, intron 1 of 5)	2693	NM_145925	108705	Mm.28853	NM_145925	ENSMUSG00000009291	Pttg1ip	1810010L20Rik|AI314311|AU018448|C79540|PBF	pituitary tumor-transforming 1 interacting protein	protein-coding
chr1	183904682	183904971	2135	Intergenic	129172	NM_028516	73363	Mm.50115	NM_028516	ENSMUSG00000044854	1700056E22Rik	-	RIKEN cDNA 1700056E22 gene	protein-coding
chr1	183159232	183159486	2130	intron (NM_001278219, intron 2 of 8)	-11802	NM_001278220	68897	Mm.327216	NM_026866	ENSMUSG00000030768	Disp1	1190008H24Rik|DispA	dispatched RND transporter family member 1	protein-coding
chr6	34314029	34314275	2130	intron (NR_037965, intron 1 of 9)	3291	NR_037965	626009	Mm.451	NR_028277		Gm6644	Akr1b3p|EG626009	Akr1b3 pseudogene	pseudo
chr12	84198083	84198460	2130	intron (NM_001163501, intron 1 of 12)	-4256	NM_001163502	238317	Mm.31256	NM_001163501	ENSMUSG00000042507	Elmsan1	9430029N19Rik|C130039O16Rik|Gm260	ELM2 and Myb/SANT-like domain containing 1	protein-coding
chr10	77227003	77227207	2126	Intergenic	32118	NR_026944	100169878	Mm.420901	NR_026944	ENSMUSG00000078444	Gm10941	-	predicted gene 10941	ncRNA
chr3	37805623	37806112	2126	Intergenic	-81507	NM_198657	381438	Mm.490549	NM_198657	ENSMUSG00000058174	Gm5148	EG381438	predicted gene 5148	protein-coding
chr17	74265139	74265430	2125	intron (NM_133771, intron 1 of 8)	29579	NM_133771	76890	Mm.311874	NM_133771	ENSMUSG00000058704	Memo1	0610016J10Rik|D930048L02Rik	mediator of cell motility 1	protein-coding
chr9	67114114	67114471	2120	Intergenic	11992	NR_153957	102632690	Mm.387246	NR_153957		Gm10646	-	predicted gene 10646	ncRNA
chr19	4510320	4510632	2120	promoter-TSS (NM_001162946)	4	NM_001162946	18563	Mm.1845	NM_008797	ENSMUSG00000024892	Pcx	Pc|Pcb	pyruvate carboxylase	protein-coding
chrX	73955023	73955372	2120	exon (NM_008224, exon 8 of 26)	11160	NM_008224	15161	Mm.491126	NM_008224	ENSMUSG00000031386	Hcfc1	AW060991|HCF|HCF1	host cell factor C1	protein-coding
chr11	69367957	69368613	2119	intron (NM_146019, intron 1 of 39)	1141	NM_146019	216848	Mm.178246	NM_146019	ENSMUSG00000018474	Chd3	2600010P09Rik|AF020312|Chd7|Prp7|Prp9-1	chromodomain helicase DNA binding protein 3	protein-coding
chr7	134207967	134208231	2119	intron (NM_007400, intron 1 of 22)	16998	NM_007400	11489	Mm.439714	NM_007400	ENSMUSG00000054555	Adam12	Mltna	a disintegrin and metallopeptidase domain 12 (meltrin alpha)	protein-coding
chr1	90156664	90156897	2118	Intergenic	-3379	NM_029122	74918	Mm.317517	NM_029122	ENSMUSG00000026301	Iqca	4930465P12Rik|4930585L22Rik|BB288505|Iqca1	IQ motif containing with AAA domain	protein-coding
chr1	92708567	92708903	2116	Intergenic	-59894	NM_153114	260301	Mm.219545	NM_153114	ENSMUSG00000044055	Otos	OTOSP	otospiralin	protein-coding
chr1	73824412	73824657	2113	intron (NR_045311, intron 6 of 8)	31041	NR_105769	102465179		NR_105769	ENSMUSG00000098504	Mir6351	Gm27936|mmu-mir-6351	microRNA 6351	ncRNA
chr9	108274598	108274995	2113	Intergenic	-10838	NM_001276485	13138	Mm.7524	NM_010017	ENSMUSG00000039952	Dag1	D9Wsu13e|DG|Dp427|Dp71	dystroglycan 1	protein-coding
chr4	134591475	134592160	2113	intron (NM_207237, intron 3 of 11)	-23966	NR_105829	102465216		NR_105829	ENSMUSG00000099289	Mir6403	Gm27992|mmu-mir-6403	microRNA 6403	ncRNA
chr7	46347751	46348008	2113	Intergenic	-23524	NR_131190	105447647		NR_131190		Gm45923	DRReRNA|Munc	predicted gene, 45923	ncRNA
chr7	67444583	67445005	2113	Intergenic	-71936	NM_001357324	17258	Mm.132788	NM_001033713	ENSMUSG00000030557	Mef2a	A430079H05Rik	myocyte enhancer factor 2A	protein-coding
chr14	73313524	73313730	2113	intron (NM_009029, intron 2 of 26)	12195	NM_009029	19645	Mm.273862	NM_009029	ENSMUSG00000022105	Rb1	Rb|Rb-1|pRb|pp105	RB transcriptional corepressor 1	protein-coding
chr2	16738316	16738527	2113	intron (NM_026162, intron 13 of 13)	275305	NR_040632	75069	Mm.50378	NR_040632		4930515L03Rik	-	RIKEN cDNA 4930515L03 gene	ncRNA
chr10	60400599	60400848	2109	intron (NM_001164374, intron 1 of 1)	997	NM_001164374	100302688	Mm.444135	NM_001164374	ENSMUSG00000090439	Gm17455	-	predicted gene, 17455	protein-coding
chr17	32211252	32211907	2109	intron (NM_001286630, intron 11 of 19)	-22109	NM_001033163	71932	Mm.176240	NM_001033163	ENSMUSG00000037577	Ephx3	2310063B19Rik|Abhd9|EH3	epoxide hydrolase 3	protein-coding
chr4	63542265	63542457	2106	Intergenic	-2404	NM_024173	66290	Mm.371615	NM_024173	ENSMUSG00000039105	Atp6v1g1	1810024D14Rik|AA960677|ATP6J|Atp6g1|VAG1|Vma10	ATPase, H+ transporting, lysosomal V1 subunit G1	protein-coding
chr4	45271159	45271596	2106	intron (NM_001081172, intron 10 of 15)	-25791	NM_027266	69934	Mm.46761	NM_027266	ENSMUSG00000035601	Trmt10b	2610042J10Rik|Rg9mtd3|Rnmtd3	tRNA methyltransferase 10B	protein-coding
chr11	5277630	5277864	2106	3' UTR (NM_001290501, exon 9 of 9)	-16137	NM_032396	84035	Mm.209989	NM_032396	ENSMUSG00000020393	Kremen1	AV002070|Kremen|Krm1	kringle containing transmembrane protein 1	protein-coding
chr10	128922203	128922675	2106	intron (NM_015740, intron 2 of 3)	1085	NM_015740	14533	Mm.30118	NM_015740	ENSMUSG00000090247	Bloc1s1	AI839753|BLOS1|Gcn5l1	biogenesis of lysosomal organelles complex-1, subunit 1	protein-coding
chr11	29638276	29638616	2105	Intergenic	-54452	NM_194052	68585	Mm.192580	NM_024226	ENSMUSG00000020458	Rtn4	1110020G17Rik|AA407876|AA409940|AA960376|ASY|C130026I10Rik|NOGO|NSP-CL|NgA|Nogo-A|Nogo-B|Nogo-C|mKIAA0886|mKIAA4153	reticulon 4	protein-coding
chr8	46512647	46512942	2105	intron (NM_001302163, intron 5 of 20)	21828	NM_001302163	14081	Mm.210323	NM_007981	ENSMUSG00000018796	Acsl1	Acas|Acas1|Acs|FACS|Facl2|LACS 1|LACS1	acyl-CoA synthetase long-chain family member 1	protein-coding
chr2	27069726	27069997	2105	intron (NM_025376, intron 1 of 4)	-1993	NM_001159602	66139	Mm.330087	NM_025376	ENSMUSG00000009214	Mymk	1110002H13Rik|AI131587|Tmem8c|myomaker	myomaker, myoblast fusion factor	protein-coding
chr8	71521805	71522013	2097	Intergenic	-10140	NM_032398	84094	Mm.260768	NM_032398	ENSMUSG00000034845	Plvap	MECA32|Pv1	plasmalemma vesicle associated protein	protein-coding
chr18	64487418	64487635	2096	intron (NM_007998, intron 1 of 10)	1572	NM_007998	14151	Mm.1070	NM_007998	ENSMUSG00000024588	Fech	AI894116|Fcl|fch	ferrochelatase	protein-coding
chr1	183905347	183905638	2095	Intergenic	128506	NM_028516	73363	Mm.50115	NM_028516	ENSMUSG00000044854	1700056E22Rik	-	RIKEN cDNA 1700056E22 gene	protein-coding
chr15	80014566	80014781	2093	5' UTR (NM_011057, exon 1 of 7)	135	NM_011057	18591	Mm.144089	NM_011057	ENSMUSG00000000489	Pdgfb	PDGF-B|Sis	platelet derived growth factor, B polypeptide	protein-coding
chr15	73119254	73120002	2092	intron (NM_153178, intron 12 of 18)	29216	NM_053068	93696	Mm.23095	NM_053068	ENSMUSG00000068391	Chrac1	2410152E03Rik|2810406L04Rik|YCL1	chromatin accessibility complex 1	protein-coding
chr2	112246276	112246482	2092	exon (NM_207206, exon 13 of 14)	6538	NM_207206	99010	Mm.33438	NM_207206	ENSMUSG00000027134	Lpcat4	AI505034|Agpat7|Aytl3|LPEAT2	lysophosphatidylcholine acyltransferase 4	protein-coding
chr2	113980646	113981055	2092	Intergenic	-32715	NR_028423	320846	Mm.441458	NR_028423	ENSMUSG00000087694	A530058N18Rik	-	RIKEN cDNA A530058N18 gene	ncRNA
chr15	31426140	31426374	2092	Intergenic	27432	NM_145852	252967	Mm.436668	NM_145852	ENSMUSG00000022236	Ropn1l	ASP|AV047578|Akapasp	ropporin 1-like	protein-coding
chr3	101497517	101497826	2088	Intergenic	107036	NM_144900	11928	Mm.193670	NM_144900	ENSMUSG00000033161	Atp1a1	Atpa-1|BC010319	ATPase, Na+/K+ transporting, alpha 1 polypeptide	protein-coding
chr17	24549997	24550246	2087	5' UTR (NM_013630, exon 1 of 46)	171	NM_013630	18763	Mm.30435	NM_013630	ENSMUSG00000032855	Pkd1	PC1|mFLJ00285	polycystin 1, transient receptor poteintial channel interacting	protein-coding
chr7	19777078	19777419	2087	Intergenic	-6716	NM_020486	57278	Mm.29236	NM_020486	ENSMUSG00000002980	Bcam	1200005K12Rik|B-CAM|Gplu|Lu	basal cell adhesion molecule	protein-coding
chr7	131040858	131041149	2087	exon (NM_001347632, exon 4 of 48)	8927	NM_001347632	12945	Mm.4138	NM_007769	ENSMUSG00000047517	Dmbt1	CRP|CRP-[a]|CRP-[b]|Crpd|DBMT1|gp300|p80	deleted in malignant brain tumors 1	protein-coding
chr2	166887867	166888091	2087	intron (NM_001085495, intron 35 of 38)	-18117	NM_023565	110750	Mm.22417	NM_023565	ENSMUSG00000002718	Cse1l	2610100P18Rik|AA407533|Capts|Cas|Xpo2	chromosome segregation 1-like (S. cerevisiae)	protein-coding
chr1	75380045	75380367	2087	intron (NM_007463, intron 1 of 40)	-1908	NM_001085371	11790	Mm.275397	NM_007463	ENSMUSG00000026207	Speg	AW125581|Apeg1|BPEG|D1Bwg1450e|SPEGalpha|SPEGbeta|mKIAA1297	SPEG complex locus	protein-coding
chr7	29123754	29124370	2087	intron (NM_009109, intron 1 of 105)	1089	NM_009109	20190	Mm.439745	NM_009109	ENSMUSG00000030592	Ryr1	AI528790|RYR-1|Ryr|skrr	ryanodine receptor 1, skeletal muscle	protein-coding
chr13	49345467	49345795	2085	intron (NM_001039179, intron 1 of 6)	4082	NM_029791	76895	Mm.197387	NM_029791	ENSMUSG00000037933	Bicd2	-	BICD cargo adaptor 2	protein-coding
chr15	76816896	76817310	2082	intron (NM_198420, intron 1 of 10)	1067	NM_001168288	223666	Mm.322931	NM_198420	ENSMUSG00000033697	Arhgap39	9530053N22|AI843066|D15Wsu169e|Kiaa1688|Porf-2	Rho GTPase activating protein 39	protein-coding
chr2	9758108	9758326	2081	Intergenic	120383	NM_001355110	14462	Mm.313866	NM_008091	ENSMUSG00000015619	Gata3	Gata-3|jal	GATA binding protein 3	protein-coding
chr15	76012784	76013078	2079	intron (NM_134087, intron 1 of 4)	1405	NM_134087	105732	Mm.267178	NM_134087	ENSMUSG00000046761	Fam83h	AA409316	family with sequence similarity 83, member H	protein-coding
chr19	6976015	6976521	2073	intron (NM_008889, intron 1 of 3)	1220	NM_008889	18938	Mm.140	NM_008889	ENSMUSG00000056612	Ppp1r14b	AOM172|PHI-1|PLCB3N|Png	protein phosphatase 1, regulatory (inhibitor) subunit 14B	protein-coding
chr6	128078581	128078827	2073	intron (NM_001356301, intron 1 of 7)	64874	NM_001356301	109246	Mm.21814	NM_175414	ENSMUSG00000030352	Tspan9	6720474K14Rik|9430079M16Rik|AU018597|Tspan-9	tetraspanin 9	protein-coding
chr7	130596566	130596759	2073	intron (NM_206856, intron 1 of 20)	19178	NM_206856	57752	Mm.86322	NM_021314	ENSMUSG00000030852	Tacc2	mKIAA4180	transforming, acidic coiled-coil containing protein 2	protein-coding
chr13	63136064	63136313	2073	intron (NM_001289926, intron 5 of 15)	-103841	NR_110520	72061	Mm.188105	NM_028079	ENSMUSG00000021458	2010111I01Rik	2300006M17Rik|AP-O|AW742919|Aopep|ApO|mir-23b|mir-24-1|mir-27b	RIKEN cDNA 2010111I01 gene	protein-coding
chr11	116825220	116825577	2073	intron (NM_001347633, intron 1 of 4)	2648	NM_026280	67622	Mm.64962	NM_026280	ENSMUSG00000020814	Mxra7	1810057P16Rik|E130302J09Rik	matrix-remodelling associated 7	protein-coding
chr11	41645083	41645369	2073	Intergenic	355488	NM_177408	14406	Mm.5309	NM_008073	ENSMUSG00000020436	Gabrg2	GABAA-R|Gabrg-2|gamma2	gamma-aminobutyric acid (GABA) A receptor, subunit gamma 2	protein-coding
chr11	119496248	119496473	2073	intron (NM_001164636, intron 2 of 8)	4740	NM_177394	338371	Mm.271946	NM_177394	ENSMUSG00000039850	Endov	A730011L01Rik	endonuclease V	protein-coding
chr12	113028185	113028432	2071	intron (NM_001081170, intron 1 of 23)	13800	NM_001291444	217893	Mm.35754	NM_198165	ENSMUSG00000021143	Pacs2	6720425G15Rik|AW208651|AW489976|E230011J22|Pacs1l|mKIAA0602	phosphofurin acidic cluster sorting protein 2	protein-coding
chr11	69948665	69948963	2071	promoter-TSS (NM_009204)	-617	NM_001359114	20528	Mm.10661	NM_009204	ENSMUSG00000018566	Slc2a4	GT2|Glut-4|Glut4|twgy	solute carrier family 2 (facilitated glucose transporter), member 4	protein-coding
chr13	29290650	29290881	2070	intron (NR_131896, intron 15 of 16)	274510	NR_045073	77920	Mm.197051	NR_045073	ENSMUSG00000086363	A330102I10Rik	-	RIKEN cDNA A330102I10 gene	ncRNA
chr13	37666501	37667026	2070	Intergenic	-159275	NM_026830	68750	Mm.491109	NM_026830	ENSMUSG00000039087	Rreb1	1110037N09Rik|AA414966|B930013M22Rik	ras responsive element binding protein 1	protein-coding
chr3	21771845	21772074	2070	Intergenic	-304693	NM_030732	81004	Mm.202966	NM_030732	ENSMUSG00000027630	Tbl1xr1	8030499H02Rik|A630076E03Rik|AW539987|C21|C230089I12Rik|DC42|Ira1|TBLR1	transducin (beta)-like 1X-linked receptor 1	protein-coding
chr15	103359111	103359435	2066	intron (NM_010577, intron 1 of 29)	7518	NM_001314041	16402	Mm.16234	NM_010577	ENSMUSG00000000555	Itga5	Cd49e|Fnra|VLA5	integrin alpha 5 (fibronectin receptor alpha)	protein-coding
chr4	5690518	5690700	2063	intron (NM_173426, intron 1 of 2)	-33703	NM_001355716	242297	Mm.331470	NM_173426	ENSMUSG00000049119	Fam110b	1700012H17Rik|5031405P22|AW049855	family with sequence similarity 110, member B	protein-coding
chr3	84061902	84062205	2063	Intergenic	-21892	NM_172681	229473	Mm.28838	NM_172681	ENSMUSG00000033767	Tmem131l	D930015E06Rik|Kiaa0922|mKIAA0922	transmembrane 131 like	protein-coding
chr14	37032548	37032830	2062	Intergenic	16325	NM_001301694	57811	Mm.20460	NM_021340	ENSMUSG00000021804	Rgr	-	retinal G protein coupled receptor	protein-coding
chr7	132748468	132748684	2062	intron (NM_001347630, intron 3 of 3)	28340	NM_001347630	77938	Mm.225649	NM_175268	ENSMUSG00000030956	Fam53b	A930008G19Rik|mKIAA0140	family with sequence similarity 53, member B	protein-coding
chr3	128575840	128576076	2062	Intergenic	-344353	NR_045704	402774	Mm.209170	NR_045704	ENSMUSG00000105816	D030025E07Rik	-	RIKEN cDNA D030025E07 gene	ncRNA
chr9	117413309	117413502	2062	intron (NM_001172121, intron 1 of 14)	-160922	NM_001172122	207181	Mm.326411	NM_178660	ENSMUSG00000039607	Rbms3	6720477E09Rik|8430436O14Rik	RNA binding motif, single stranded interacting protein	protein-coding
chr17	7264770	7264958	2062	intron (NM_011299, intron 10 of 20)	-59796	NR_046291	21461	Mm.264651	NM_011553	ENSMUSG00000071322	Tcp10a	D17Leh66A|D17Leh66aa|Gm10326|T66A-a|Tcp-10a	t-complex protein 10a	protein-coding
chr3	45297451	45297767	2062	intron (NR_045172, intron 6 of 8)	80651	NR_045172	72511	Mm.140700	NR_045172	ENSMUSG00000097040	2610316D01Rik	-	RIKEN cDNA 2610316D01 gene	ncRNA
chr12	113147553	113147814	2057	Intergenic	-4329	NM_007763	12925	Mm.272368	NM_007763	ENSMUSG00000006360	Crip1	CRHP|CRP1|Crip	cysteine-rich protein 1 (intestinal)	protein-coding
chr17	71038748	71039158	2057	intron (NM_001083934, intron 5 of 36)	19396	NM_001083934	17929	Mm.4103	NM_010867	ENSMUSG00000024049	Myom1	D430047A17Rik	myomesin 1	protein-coding
chr4	152079939	152080228	2055	Intergenic	-6780	NR_104381	269608	Mm.332102	NM_001004156	ENSMUSG00000039713	Plekhg5	BC023181|Syx	pleckstrin homology domain containing, family G (with RhoGef domain) member 5	protein-coding
chr12	8450094	8450342	2055	Intergenic	49791	NM_007483	11852	Mm.687	NM_007483	ENSMUSG00000054364	Rhob	AA017882|Arh6|Arhb	ras homolog family member B	protein-coding
chr2	102958515	102958908	2052	Intergenic	-57046	NM_001177786	12505	Mm.423621	NM_009851	ENSMUSG00000005087	Cd44	AU023126|AW121933|AW146109|HERMES|Ly-24|Pgp-1	CD44 antigen	protein-coding
chr8	13668470	13668706	2052	intron (NM_009025, intron 1 of 23)	8999	NM_009025	19414	Mm.18517	NM_009025	ENSMUSG00000031453	Rasa3	AI326412|C86362|E130011G04|GAPIII|hlb381|scat	RAS p21 protein activator 3	protein-coding
chr13	9319856	9320067	2050	intron (NM_001081426, intron 1 of 36)	43436	NM_001081426	208440	Mm.217326	NM_172459	ENSMUSG00000048264	Dip2c	2900024P20Rik|9630044M06|mKIAA0934	disco interacting protein 2 homolog C	protein-coding
chr8	10072372	10072672	2050	Intergenic	65889	NM_033622	24099	Mm.28835	NM_033622	ENSMUSG00000031497	Tnfsf13b	BAFF|BLyS|D8Ertd387e|TALL-1|TALL1|THANK|TNFSF20|Tnlg7a|zTNF4	tumor necrosis factor (ligand) superfamily, member 13b	protein-coding
chr13	99367884	99368063	2050	intron (NM_173757, intron 4 of 10)	23187	NM_173757	218506	Mm.30208	NM_173757	ENSMUSG00000041632	Mrps27	2610028H14Rik	mitochondrial ribosomal protein S27	protein-coding
chr16	92975086	92975419	2050	Intergenic	-149178	NM_001111022	12394	Mm.4081	NM_009821	ENSMUSG00000022952	Runx1	AML1|CBF-alpha-2|Cbfa2|Pebp2a2|Pebpa2b	runt related transcription factor 1	protein-coding
chr18	76072516	76072757	2050	intron (NM_001357506, intron 1 of 2)	13310	NM_001357506	207259	Mm.159332	NM_145356	ENSMUSG00000044646	Zbtb7c	B230208J24Rik|Kr-pok|Zbtb36	zinc finger and BTB domain containing 7C	protein-coding
chr3	57535829	57536077	2049	intron (NM_133784, intron 2 of 6)	39923	NM_133784	97064	Mm.405029	NM_133784	ENSMUSG00000027803	Wwtr1	2310058J06Rik|2610021I22Rik|C78399|Taz	WW domain containing transcription regulator 1	protein-coding
chr2	157472555	157472772	2049	TTS (NM_009271)	48370	NM_009271	20779	Mm.22845	NM_009271	ENSMUSG00000027646	Src	AW259666|pp60c-src	Rous sarcoma oncogene	protein-coding
chr13	104499720	104500044	2049	Intergenic	212047	NM_001081020	108154	Mm.208125	NM_175496	ENSMUSG00000046169	Adamts6	A930019D11Rik|ADAM-TS6|b2b1879.1Clo|b2b2029Clo|b2b2182Clo|b2b2187.1Clo|b2b2228Clo	a disintegrin-like and metallopeptidase (reprolysin type) with thrombospondin type 1 motif, 6	protein-coding
chr11	103174409	103174634	2047	intron (NM_019679, intron 1 of 26)	3383	NM_001077698	57778	Mm.138913	NM_019679	ENSMUSG00000055805	Fmnl1	8030453N10Rik|AI553564|Fmnl|Fnrl|Frls	formin-like 1	protein-coding
chr19	16959562	16959940	2047	intron (NM_181348, intron 1 of 19)	3633	NM_181348	353211	Mm.257354	NM_181348	ENSMUSG00000039126	Prune2	6330414G02Rik|A230083H22Rik|A330102H22Rik|Bmcc1|mKIAA0367	prune homolog 2	protein-coding
chr10	80120132	80120473	2044	intron (NM_001301853, intron 1 of 8)	4499	NM_011492	20869	Mm.44231	NM_011492	ENSMUSG00000003068	Stk11	AA408040|Lkb1|Par-4|R75140	serine/threonine kinase 11	protein-coding
chr11	43919533	43919783	2040	Intergenic	-18421	NM_001284380	11548	Mm.39086	NM_007416	ENSMUSG00000050541	Adra1b	[a]1b	adrenergic receptor, alpha 1b	protein-coding
chr1	43259939	43260215	2038	Intergenic	-63316	NM_001289533	14200	Mm.6799	NM_010212	ENSMUSG00000008136	Fhl2	FHL-2|SLIM-3|SLIM3	four and a half LIM domains 2	protein-coding
chr6	128269938	128270173	2038	intron (NM_001080979, intron 2 of 10)	30758	NM_001080979	21679	Mm.14774	NM_011567	ENSMUSG00000030353	Tead4	ETFR-2|Etfr2|FR-19|Rtef1|TEAD-4|TEF-3|Tcf13r1|Tef3|Tefr|Tefr1|Tefr1a	TEA domain family member 4	protein-coding
chr13	71328226	71328412	2038	Intergenic	221230	NR_130325	100316804		NR_130325	ENSMUSG00000080580	Mir466f-4	Mirn466f-4|mmu-mir-466f-4	microRNA 466f-4	ncRNA
chr5	120579583	120579885	2038	intron (NM_145853, intron 2 of 27)	8879	NM_145853	252972	Mm.114054	NM_145853	ENSMUSG00000032741	Tpcn1	5730403B01Rik|Tpc1|mKIAA1169	two pore channel 1	protein-coding
chr4	106935249	106935599	2037	intron (NM_001355532, intron 1 of 14)	12239	NM_001355532	72475	Mm.195635	NM_023672	ENSMUSG00000061887	Ssbp3	2610021L12Rik|2610200M23Rik|5730488C10Rik|AI854733|AW551939|LAST|SSDP1	single-stranded DNA binding protein 3	protein-coding
chr10	12949375	12949593	2037	intron (NM_029075, intron 1 of 2)	14775	NM_001163590	74732	Mm.248648	NM_029075	ENSMUSG00000039232	Stx11	5830405C08Rik	syntaxin 11	protein-coding
chr8	11691836	11692101	2037	Intergenic	2546	NR_028307	624710	Mm.482623	NR_028307	ENSMUSG00000110177	Gm6524	EG624710	katanin p60 (ATPase-containing) subunit A1 pseudogene	pseudo
chr4	81970572	81970810	2036	Intergenic	-94689	NR_040659	545641	Mm.216028	NR_040659	ENSMUSG00000085022	Gm5860	EG545641	predicted gene 5860	ncRNA
chr14	25505123	25505738	2035	intron (NM_183208, intron 2 of 23)	-29009	NR_037236	100526533		NR_037236	ENSMUSG00000093081	Mir3075	mir-3075|mmu-mir-3075	microRNA 3075	ncRNA
chr2	180362955	180363199	2033	Intergenic	-22527	NR_045331	622283	Mm.447602	NR_045331		Mir1a-1hg	EG622283|Gm6307	Mir1a-1 and Mir133a-2 host gene	ncRNA
chr18	53384084	53384280	2032	intron (NM_029394, intron 4 of 6)	33825	NM_008908	19038	Mm.4587	NM_008908	ENSMUSG00000024538	Ppic	CyP-20c	peptidylprolyl isomerase C	protein-coding
chr3	146852292	146852528	2032	promoter-TSS (NM_001357217)	43	NM_001302957	70892	Mm.187793	NM_027594	ENSMUSG00000036745	Ttll7	1110049N09Rik|4921517B04Rik|C630030B20|mTTLL7	tubulin tyrosine ligase-like family, member 7	protein-coding
chr15	99352287	99352634	2028	intron (NM_001310622, intron 1 of 25)	18022	NM_011711	22379	Mm.29043	NM_011711	ENSMUSG00000023008	Fmnl3	2700073B04Rik|FBP11|Wbp3|mKIAA2014	formin-like 3	protein-coding
chr4	136177631	136178376	2028	intron (NM_177733, intron 1 of 6)	-2779	NM_001305399	242705	Mm.307932	NM_177733	ENSMUSG00000018983	E2f2	E2F-2	E2F transcription factor 2	protein-coding
chr10	79945516	79945814	2027	intron (NM_001288625, intron 3 of 8)	-14487	NM_175450	216156	Mm.35828	NM_175450	ENSMUSG00000035754	Wdr18	2310012I10Rik|AU044733|AW122032	WD repeat domain 18	protein-coding
chr7	24429794	24430052	2027	Intergenic	5609	NM_001358033	210145	Mm.33811	NM_199013	ENSMUSG00000062028	Irgc1	F630044M05Rik|Gm1102|Gm474|Ifgge|Iigp5|Irgc	immunity-related GTPase family, cinema 1	protein-coding
chr13	3890096	3890391	2027	intron (NM_019671, intron 3 of 11)	3338	NM_001047159	56349	Mm.22261	NM_019671	ENSMUSG00000021215	Net1	Net1a|mNET1	neuroepithelial cell transforming gene 1	protein-coding
chr15	84443704	84443984	2027	intron (NM_001347543, intron 1 of 5)	2766	NM_001347543	72301	Mm.275387	NM_001163145	ENSMUSG00000062760	1810041L15Rik	Kiaa1644|Shisal1	RIKEN cDNA 1810041L15 gene	protein-coding
chr16	4903746	4904043	2027	intron (NM_001357062, intron 1 of 17)	17794	NM_001357061	17237	Mm.291326	NM_029657	ENSMUSG00000022517	Mgrn1	2610042J20Rik|mKIAA0544|md|nc	mahogunin, ring finger 1	protein-coding
chr6	72154080	72154410	2027	3' UTR (NM_011375, exon 7 of 7)	-31048	NR_045165	71265	Mm.442035	NR_045163	ENSMUSG00000108709	4933431G14Rik	4930565C19Rik	RIKEN cDNA 4933431G14 gene	ncRNA
chr1	75360131	75360470	2027	promoter-TSS (NM_010043)	8	NM_010043	13346	Mm.6712	NM_010043	ENSMUSG00000026208	Des	-	desmin	protein-coding
chr5	112287717	112287939	2027	intron (NM_001326590, intron 1 of 5)	11137	NM_001326590	22022	Mm.250631	NM_009419	ENSMUSG00000029344	Tpst2	AI448750|D5Ucla3|Tango13b|grm|grt	protein-tyrosine sulfotransferase 2	protein-coding
chr12	8450617	8450952	2027	Intergenic	49225	NM_007483	11852	Mm.687	NM_007483	ENSMUSG00000054364	Rhob	AA017882|Arh6|Arhb	ras homolog family member B	protein-coding
chr15	84444170	84444569	2025	intron (NM_001347543, intron 1 of 5)	2241	NM_001347543	72301	Mm.275387	NM_001163145	ENSMUSG00000062760	1810041L15Rik	Kiaa1644|Shisal1	RIKEN cDNA 1810041L15 gene	protein-coding
chr18	32391200	32391535	2025	intron (NM_001360876, intron 1 of 17)	-13083	NR_045403	402767	Mm.385109	NR_045403	ENSMUSG00000097413	A830052D11Rik	-	RIKEN cDNA A830052D11 gene	ncRNA
chr6	49046584	49046802	2024	intron (NM_053110, intron 4 of 10)	10175	NM_053110	93695	Mm.302602	NM_053110	ENSMUSG00000029816	Gpnmb	DC-HIL|Dchil|ipd	glycoprotein (transmembrane) nmb	protein-coding
chr12	111664442	111664708	2023	Intergenic	7763	NM_021273	12709	Mm.16831	NM_021273	ENSMUSG00000001270	Ckb	B-CK|Bck|CPK-B|Ck-3|Ck3|Ckbb	creatine kinase, brain	protein-coding
chr12	44344169	44344459	2023	intron (NM_001146031, intron 1 of 27)	15429	NM_176930	319504	Mm.208439	NM_176930	ENSMUSG00000020598	Nrcam	Bravo|C030017F07Rik|C130076O07Rik|mKIAA0343	neuronal cell adhesion molecule	protein-coding
chr11	95125400	95125744	2022	TTS (NM_010055)	5455	NM_010055	13393	Mm.5194	NM_010055	ENSMUSG00000001510	Dlx3	AV237891|Dlx-3	distal-less homeobox 3	protein-coding
chr14	121397551	121397770	2020	Intergenic	-18430	NM_145465	223255	Mm.390756	NM_145465	ENSMUSG00000063410	Stk24	1810013H02Rik|C76483|MST-3|Mst3|STE20	serine/threonine kinase 24	protein-coding
chr12	100304292	100304579	2020	intron (NM_001033213, intron 19 of 19)	27826	NR_045741	100038713	Mm.470751	NR_045741	ENSMUSG00000113679	Gm10432	-	predicted gene 10432	ncRNA
chr1	192854827	192855199	2014	promoter-TSS (NR_131748)	85	NR_131748	100503471	Mm.380305	NR_131748		Gm15867	-	predicted gene 15867	ncRNA
chr2	92984807	92985016	2013	intron (NM_001177536, intron 5 of 6)	-44437	NR_110333	433456	Mm.235231	NM_001002794	ENSMUSG00000075027	4631405J19Rik	-	RIKEN cDNA 4631405J19 gene	ncRNA
chr12	79949180	79949441	2013	Intergenic	-13046	NR_131074	77290	Mm.395042	NR_131073	ENSMUSG00000112765	9430078K24Rik	-	RIKEN cDNA 9430078K24 gene	ncRNA
chr2	38395286	38395506	2013	Intergenic	44088	NM_010710	16870	Mm.142856	NM_010710	ENSMUSG00000000247	Lhx2	LH2A|Lh-2|Lim2|ap|apterous	LIM homeobox protein 2	protein-coding
chr5	105415419	105415687	2012	promoter-TSS (NM_001033550)	-222	NM_001033550	433926	Mm.439781	NM_001033550	ENSMUSG00000070639	Lrrc8b	2210408K08Rik|R75581|Ta-lrrp|mKIAA0231	leucine rich repeat containing 8 family, member B	protein-coding
chr11	32736478	32736729	2012	intron (NM_001271347, intron 8 of 12)	87991	NM_027050	69351	Mm.65488	NM_027050	ENSMUSG00000020270	Smim23	1700008A04Rik	small integral membrane protein 23	protein-coding
chr5	122509710	122509901	2012	Intergenic	-7580	NM_009722	11938	Mm.227583	NM_009722	ENSMUSG00000029467	Atp2a2	9530097L16Rik|D5Wsu150e|SERCA2|SERCA2B|Serca2a|mKIAA4195	ATPase, Ca++ transporting, cardiac muscle, slow twitch 2	protein-coding
chr8	122849240	122849656	2010	intron (NM_007662, intron 1 of 13)	1074	NM_007662	12555	Mm.1976	NM_007662	ENSMUSG00000031962	Cdh15	AI323380|Cdh14|Mcad	cadherin 15	protein-coding
chr8	122021805	122022060	2008	intron (NM_016812, intron 12 of 13)	43908	NR_106096	102466915		NR_106096	ENSMUSG00000099140	Mir7237	Gm27482|mmu-mir-7237	microRNA 7237	ncRNA
chr13	49362275	49362607	2006	intron (NM_001039179, intron 1 of 6)	20892	NM_029791	76895	Mm.197387	NM_029791	ENSMUSG00000037933	Bicd2	-	BICD cargo adaptor 2	protein-coding
chr18	5835925	5836117	2006	Intergenic	243374	NM_001360981	21417	Mm.3929	NM_011546	ENSMUSG00000024238	Zeb1	3110032K11Rik|AREB6|BZP|MEB1|Nil2|TCF-8|Tcf18|Tcf8|Tw|ZEB|Zfhep|Zfhx1a|Zfx1a|Zfx1ha|[delta]EF1	zinc finger E-box binding homeobox 1	protein-coding
chr15	85606005	85606563	2005	Intergenic	-24463	NM_009528	22422	Mm.306946	NM_009528	ENSMUSG00000022382	Wnt7b	Wnt-7b	wingless-type MMTV integration site family, member 7B	protein-coding
chr17	47759729	47760091	2004	intron (NM_001161723, intron 1 of 8)	21979	NM_001161723	21425	Mm.2305	NM_011549	ENSMUSG00000023990	Tfeb	Tcfeb|bHLHe35	transcription factor EB	protein-coding
chr4	120282798	120283077	2004	intron (NM_194060, intron 1 of 1)	4324	NM_194060	329934	Mm.277090	NM_194060	ENSMUSG00000052135	Foxo6	-	forkhead box O6	protein-coding
chr11	19851334	19851583	2004	Intergenic	-72984	NM_033523	114716	Mm.266627	NM_033523	ENSMUSG00000045671	Spred2	C79158	sprouty-related, EVH1 domain containing 2	protein-coding
chr19	53654315	53654542	2004	Intergenic	-22878	NM_001170847	73713	Mm.313695	NM_001170847	ENSMUSG00000043639	Rbm20	1110018J23Rik|2010003H22Rik|AI646761	RNA binding motif protein 20	protein-coding
chr1	193317134	193317355	2004	intron (NM_008484, intron 3 of 22)	15001	NM_001277928	16780	Mm.435441	NM_008484	ENSMUSG00000026639	Lamb3	-	laminin, beta 3	protein-coding
chr4	109106107	109106274	2004	intron (NM_133885, intron 4 of 22)	11846	NM_173350	100273	Mm.366315	NM_133885	ENSMUSG00000028559	Osbpl9	2600011I06Rik|AU015843|Orp-9	oxysterol binding protein-like 9	protein-coding
chr8	126876838	126877098	2004	Intergenic	27948	NR_151740	414091	Mm.240068	NM_001033546		A630001O12Rik	Gm45803	RIKEN cDNA A630001O12 gene	ncRNA
chrX	7276639	7276921	2003	intron (NM_001243762, intron 2 of 13)	-28283	NR_030242	751544		NR_030242	ENSMUSG00000070139	Mir532	Mirn532|mir-532|mmu-mir-532	microRNA 532	ncRNA
chr15	58986555	58986793	2001	intron (NM_144800, intron 3 of 14)	52864	NM_023172	66218	Mm.322294	NM_023172	ENSMUSG00000022354	Ndufb9	1190008J14Rik	NADH dehydrogenase (ubiquinone) 1 beta subcomplex, 9	protein-coding
chr14	77110662	77111011	2000	intron (NM_175369, intron 5 of 5)	-45927	NM_001253759	239188	Mm.441158	NM_172813	ENSMUSG00000022012	Enox1	B230207J08|D230005D02Rik	ecto-NOX disulfide-thiol exchanger 1	protein-coding
chr17	25509268	25509590	2000	Intergenic	-9160	NR_155500	102636737	Mm.384127	NR_155500		Gm33727	-	predicted gene, 33727	ncRNA
chr19	9966066	9966635	2000	Intergenic	-14250	NR_073181	14319	Mm.1776	NM_010239	ENSMUSG00000024661	Fth1	FHC|Fth|HFt|MFH	ferritin heavy polypeptide 1	protein-coding
chr5	15971907	15972140	1998	intron (NM_001110843, intron 1 of 38)	37332	NM_001110846	12293	Mm.159842	NM_009784	ENSMUSG00000040118	Cacna2d1	Ca(v)alpha2delta1|Cacna2|Cchl2a	calcium channel, voltage-dependent, alpha2/delta subunit 1	protein-coding
chr3	85630006	85630242	1996	intron (NM_144896, intron 9 of 12)	55995	NM_144896	229487	Mm.52275	NM_144896	ENSMUSG00000028085	Gatb	9430026F02Rik|Pet112|Pet112l	glutamyl-tRNA(Gln) amidotransferase, subunit B	protein-coding
chr12	54260448	54260748	1996	Intergenic	26983	NR_108033	73592	Mm.416874	NR_108033	ENSMUSG00000112821	1700104L18Rik	-	RIKEN cDNA 1700104L18 gene	ncRNA
chr15	25915914	25916204	1995	intron (NM_001034851, intron 3 of 8)	-17493	NM_001277318	66270	Mm.25311	NM_025459	ENSMUSG00000022270	Retreg1	1810015C04Rik|AU015349|Fam134b|Retreg1d	reticulophagy regulator 1	protein-coding
chr15	75827828	75828120	1993	intron (NM_172121, intron 3 of 11)	13934	NM_172121	223642	Mm.209800	NM_172121	ENSMUSG00000075600	Zc3h3	BC049953|Kiaa0150|Smicl|Zc3hdc3	zinc finger CCCH type containing 3	protein-coding
chr2	91634921	91635179	1989	intron (NM_010168, intron 3 of 13)	1407	NM_010168	14061	Mm.89048	NM_010168	ENSMUSG00000027249	F2	Cf-2|Cf2|FII	coagulation factor II	protein-coding
chr10	21632706	21633018	1989	Intergenic	39717	NR_027968	67692	Mm.54306	NM_183266	ENSMUSG00000050844	1700020N01Rik	-	RIKEN cDNA 1700020N01 gene	ncRNA
chr8	120528191	120528563	1987	intron (NM_198671, intron 1 of 15)	-7480	NM_001145897	382034	Mm.334856	NM_198671	ENSMUSG00000031822	Gse1	2210013I18Rik|mKIAA0182	genetic suppressor element 1, coiled-coil protein	protein-coding
chr2	27844981	27845189	1985	Intergenic	-41340	NM_015734	12831	Mm.7281	NM_015734	ENSMUSG00000026837	Col5a1	AI413331	collagen, type V, alpha 1	protein-coding
chr2	91370425	91370629	1984	intron (NM_175123, intron 3 of 8)	74187	NM_001311144	228356	Mm.386861	NM_175123	ENSMUSG00000040591	1110051M20Rik	AI586322	RIKEN cDNA 1110051M20 gene	protein-coding
chr8	110746673	110747005	1984	exon (NM_029646, exon 6 of 8)	21113	NM_001310591	244654	Mm.490385	NM_198625	ENSMUSG00000033763	Mtss1l	ABBA	metastasis suppressor 1-like	protein-coding
chr12	100391867	100392171	1983	intron (NM_001033213, intron 9 of 19)	115410	NR_045741	100038713	Mm.470751	NR_045741	ENSMUSG00000113679	Gm10432	-	predicted gene 10432	ncRNA
chr5	142974643	142975123	1982	Intergenic	14528	NM_007984	14086	Mm.289707	NM_007984	ENSMUSG00000029581	Fscn1	AI663989|Fan1|fascin-1	fascin actin-bundling protein 1	protein-coding
chr15	41916958	41917309	1982	Intergenic	-47413	NM_175456	223513	Mm.148913	NM_175456	ENSMUSG00000042895	Abra	C130068O12Rik|STARS	actin-binding Rho activating protein	protein-coding
chr17	23722783	23723051	1982	Intergenic	-3419	NM_023058	268930	Mm.182193	NM_023058	ENSMUSG00000023908	Pkmyt1	6230424P17|AW209059|Myt1	protein kinase, membrane associated tyrosine/threonine 1	protein-coding
chr17	45911460	45911759	1982	Intergenic	-30157	NR_152136	75154	Mm.399341	NR_152136		4930542M03Rik	-	RIKEN cDNA 4930542M03 gene	ncRNA
chr11	95369966	95370260	1981	intron (NM_172543, intron 2 of 7)	-14743	NM_016752	110172	Mm.4593	NM_016752	ENSMUSG00000020873	Slc35b1	UGTrel1|Ugalt2	solute carrier family 35, member B1	protein-coding
chr2	6877192	6877411	1979	intron (NM_001110232, intron 3 of 15)	-5266	NM_001347094	14007	Mm.398543	NM_010160	ENSMUSG00000002107	Celf2	B230218O03|B230345P09Rik|C88023|CELF-2|CUG-BP2|Cugbp2|D230046B21Rik|Etr-3|Napor|Napor-2|mETR-3	CUGBP, Elav-like family member 2	protein-coding
chr12	113062212	113062664	1978	intron (NM_001081170, intron 15 of 23)	-12064	NM_029381	75671	Mm.23377	NM_029381	ENSMUSG00000012211	Tex22	1700028O09Rik|AV210422|Tep22	testis expressed gene 22	protein-coding
chr9	60310163	60310404	1976	intron (NM_001040426, intron 6 of 17)	-169063	NM_172444	207596	Mm.28791	NM_172444	ENSMUSG00000032289	Thsd4	ADAMTSL-6|ADAMTSL6|AI585901|Adamtsl4|B230114P05Rik	thrombospondin, type I, domain containing 4	protein-coding
chr11	117296446	117297134	1976	intron (NM_001113486, intron 3 of 11)	30544	NM_001113487	53860	Mm.38450	NM_017380	ENSMUSG00000059248	2019-09-09	MSF1|Msf|PNUTL4|Sint1	septin 9	protein-coding
chr12	84819309	84819745	1973	intron (NM_013589, intron 8 of 34)	46257	NM_028863	74316	Mm.25719	NM_028863	ENSMUSG00000021241	Isca2	0710001C05Rik|5730594E03Rik|Hbld1	iron-sulfur cluster assembly 2	protein-coding
chr4	120277137	120277555	1973	intron (NM_194060, intron 1 of 1)	9915	NM_194060	329934	Mm.277090	NM_194060	ENSMUSG00000052135	Foxo6	-	forkhead box O6	protein-coding
chr8	70246690	70246910	1971	intron (NM_172755, intron 3 of 10)	-12378	NM_133972	76813	Mm.383251	NM_133972	ENSMUSG00000002343	Armc6	2410153K17Rik|AW554412	armadillo repeat containing 6	protein-coding
chr1	92099585	92099849	1964	intron (NM_207225, intron 2 of 26)	80624	NM_207225	208727	Mm.318567	NM_207225	ENSMUSG00000026313	Hdac4	4932408F19Rik|HD4	histone deacetylase 4	protein-coding
chr17	29409858	29410248	1964	Intergenic	49139	NM_013710	26382	Mm.279187	NM_013710	ENSMUSG00000024013	Fgd2	Tcd-2|Tcd2|ZFYVE4|tcs-2|tcs2	FYVE, RhoGEF and PH domain containing 2	protein-coding
chr3	88496799	88497037	1964	intron (NM_001002011, intron 1 of 11)	-3606	NM_019390	16905	Mm.243014	NM_019390	ENSMUSG00000028063	Lmna	Dhe	lamin A	protein-coding
chr5	124351113	124351419	1962	intron (NM_013812, intron 1 of 3)	3362	NM_013812	13445	Mm.391838	NM_013812	ENSMUSG00000029394	Cdk2ap1	Apc10|Cdkap1|DORC1|Doc1|ST19|doc-1|p12	CDK2 (cyclin-dependent kinase 2)-associated protein 1	protein-coding
chr15	27552202	27552465	1962	intron (NM_020332, intron 2 of 11)	-19161	NR_106065	102466808		NR_106065	ENSMUSG00000098416	Mir7117	Gm27729|mmu-mir-7117	microRNA 7117	ncRNA
chr14	58189939	58190280	1961	Intergenic	117423	NM_013518	14180	Mm.8846	NM_013518	ENSMUSG00000021974	Fgf9	Eks	fibroblast growth factor 9	protein-coding
chr1	132093226	132093519	1961	Intergenic	-25310	NM_172510	213006	Mm.208445	NM_172510	ENSMUSG00000059149	Mfsd4a	A230072B04|A930031D07Rik|AI850289|Mfsd4	major facilitator superfamily domain containing 4A	protein-coding
chr2	78189651	78189953	1961	intron (NR_108098, intron 6 of 6)	-47745	NM_177843	329436	Mm.235448	NM_177843		Gm14461	A830093M07	predicted gene 14461	protein-coding
chr4	141106586	141106840	1961	intron (NM_177867, intron 10 of 14)	18368	NM_177867	329972	Mm.247201	NM_177867	ENSMUSG00000045004	Spata21	4933414G08	spermatogenesis associated 21	protein-coding
chr6	120183851	120184081	1961	intron (NM_016718, intron 1 of 3)	-9857	NM_001347432	29862	Mm.103668	NM_016718	ENSMUSG00000041377	Ninj2	-	ninjurin 2	protein-coding
chr14	120933720	120933942	1961	intron (NM_001360602, intron 13 of 25)	17984	NM_001360602	70572	Mm.221452	NM_023579	ENSMUSG00000030662	Ipo5	1110011C18Rik|5730478E03Rik|AA409333|C76941|IMB3|Kpnb3|Ranbp5|imp5	importin 5	protein-coding
chr11	97280605	97280902	1959	promoter-TSS (NM_008942)	-177	NM_008942	19155	Mm.29824	NM_008942	ENSMUSG00000001441	Npepps	AAP-S|MP100|Psa|R74825|goku	aminopeptidase puromycin sensitive	protein-coding
chr10	126981035	126981230	1959	intron (NM_001113470, intron 1 of 7)	2415	NM_001113470	52468	Mm.29490	NM_146012	ENSMUSG00000078429	Ctdsp2	AI586070|D10Ertd73e|OS-4|OS4|SCP2	CTD (carboxy-terminal domain, RNA polymerase II, polypeptide A) small phosphatase 2	protein-coding
chr4	120223894	120224195	1956	Intergenic	62838	NM_007902	13615	Mm.284855	NM_007902	ENSMUSG00000028635	Edn2	ET-2|PPET2|VIC	endothelin 2	protein-coding
chr10	81120731	81120968	1954	intron (NM_001358539, intron 7 of 10)	14934	NM_001358539	26396	Mm.275436	NM_023138	ENSMUSG00000035027	Map2k2	AA589381|MEK2|MK2|Prkmk2	mitogen-activated protein kinase kinase 2	protein-coding
chr9	21752225	21752523	1953	Intergenic	7929	NM_026282	67629	Mm.295642	NM_026282	ENSMUSG00000074476	Spc24	2410030K01Rik|AV109292|Spbc24	SPC24, NDC80 kinetochore complex component, homolog (S. cerevisiae)	protein-coding
chr18	46863308	46863554	1953	intron (NM_029008, intron 1 of 19)	13392	NM_029008	74574	Mm.26379	NM_029008	ENSMUSG00000024481	Lvrn	4833403I15Rik|APQ|Aqpep	laeverin	protein-coding
chr4	123000705	123001061	1951	3' UTR (NM_001303121, exon 3 of 3)	4952	NM_008506	16918	Mm.1055	NM_008506	ENSMUSG00000028654	Mycl	AW536278|L-myc|Lmyc-1|Lmyc1|Mycl1|bHLHe38	v-myc avian myelocytomatosis viral oncogene lung carcinoma derived	protein-coding
chr18	35272580	35272812	1949	intron (NM_001360814, intron 7 of 9)	-57672	NM_178005	107065	Mm.39900	NM_178005	ENSMUSG00000071862	Lrrtm2	AI851755|BB129880|C630011A14Rik|mKIAA0416	leucine rich repeat transmembrane neuronal 2	protein-coding
chr11	120298504	120298766	1946	Intergenic	48778	NR_105900	102465564		NR_105900	ENSMUSG00000098955	Mir6935	Gm27344|mmu-mir-6935	microRNA 6935	ncRNA
chr6	125148251	125148486	1942	intron (NM_001039669, intron 1 of 9)	3144	NM_001302778	320678	Mm.129415	NM_178787	ENSMUSG00000038271	Iffo1	4733401N06Rik|A930037G23Rik|HOM-TES-103|Iffo	intermediate filament family orphan 1	protein-coding
chr7	89835540	89835973	1942	intron (NM_181407, intron 7 of 13)	67873	NM_001162979	70884	Mm.252823	NM_001162979	ENSMUSG00000039391	Ccdc81	4921513D09Rik	coiled-coil domain containing 81	protein-coding
chr18	35022472	35022852	1942	Intergenic	-68311	NM_010481	15526	Mm.209419	NM_010481	ENSMUSG00000024359	Hspa9	74kDa|Csa|Grp75|Hsc74|Hsp74|Hsp74a|Hspa9a|Mortalin|Mot-2|Mot2|Mthsp70|Pbp74	heat shock protein 9	protein-coding
chr15	57906786	57907058	1942	Intergenic	-5277	NM_001081396	210544	Mm.390835	NM_199300	ENSMUSG00000022364	Tbc1d31	4B3|D330013L20Rik|Gm85|Wdr67	TBC1 domain family, member 31	protein-coding
chr13	52175751	52176054	1941	Intergenic	79161	NR_045061	74050	Mm.84860	NR_045061	ENSMUSG00000113211	4921525O09Rik	-	RIKEN cDNA 4921525O09 gene	ncRNA
chr17	51583384	51583589	1940	intron (NR_037268, intron 3 of 4)	-135217	NR_046166	328837	Mm.236143	NR_046166		C330011F03Rik	C330011F03	RIKEN cDNA C330011F03 gene	ncRNA
chr11	69459868	69460409	1940	intron (NM_001081330, intron 44 of 85)	-46463	NM_001017426	216850	Mm.261201	NM_001017426	ENSMUSG00000018476	Kdm6b	1700064E03Rik|BC038313|Jmjd3|mKIAA0346	KDM1 lysine (K)-specific demethylase 6B	protein-coding
chr5	123136125	123136396	1940	Intergenic	-3631	NM_175092	23912	Mm.253876	NM_175092	ENSMUSG00000029449	Rhof	AI845056|AV026554|Arhf|Ifld1|Rif	ras homolog family member F (in filopodia)	protein-coding
chr3	122088333	122088658	1936	intron (NM_007378, intron 11 of 49)	44035	NM_007378	11304	Mm.3918	NM_007378	ENSMUSG00000028125	Abca4	AW050280|Abc10|Abcr|D430003I15Rik|RmP	ATP-binding cassette, sub-family A (ABC1), member 4	protein-coding
chr7	67466192	67466658	1936	Intergenic	-93567	NM_001357324	17258	Mm.132788	NM_001033713	ENSMUSG00000030557	Mef2a	A430079H05Rik	myocyte enhancer factor 2A	protein-coding
chr16	13428840	13429221	1936	Intergenic	-20493	NR_030549	100124432		NR_030549	ENSMUSG00000076972	Mir193b	Mir193|Mirn193b|mir-193b	microRNA 193b	ncRNA
chr2	27036060	27036369	1936	Intergenic	-8216	NM_172659	227659	Mm.41203	NM_172659	ENSMUSG00000036067	Slc2a6	A330096C23|F630103L12Rik|Glut6|Glut9	solute carrier family 2 (facilitated glucose transporter), member 6	protein-coding
chr9	103408511	103408682	1936	Intergenic	-14982	NR_040466	100529079	Mm.437003	NR_040466	ENSMUSG00000086236	5830418P13Rik	-	RIKEN cDNA 5830418P13 gene	ncRNA
chr5	63957629	63957965	1936	intron (NM_145923, intron 1 of 6)	11100	NM_145923	100532	Mm.243632	NM_145923	ENSMUSG00000047881	Rell1	AA536743	RELT-like 1	protein-coding
chr8	106619541	106619771	1936	intron (NM_009864, intron 2 of 15)	16306	NM_009864	12550	Mm.35605	NM_009864	ENSMUSG00000000303	Cdh1	AA960649|ARC-1|E-cad|Ecad|L-CAM|UVO|Um	cadherin 1	protein-coding
chr9	102494396	102494829	1936	Intergenic	-11526	NM_024291	16716	Mm.101692	NM_024291	ENSMUSG00000035606	Ky	CD1|D9Mgc44e|ky	kyphoscoliosis peptidase	protein-coding
chr15	9271942	9272178	1936	Intergenic	-7769	NM_207216	105887	Mm.482274	NM_207216	ENSMUSG00000072664	Ugt3a1	AI746432	UDP glycosyltransferases 3 family, polypeptide A1	protein-coding
chr1	87050728	87051052	1936	TTS (NM_153530)	39038	NM_007433	11650	Mm.195224	NM_007433	ENSMUSG00000026246	Alppl2	Akp5|C77216|D1Ertd816e|EAP	alkaline phosphatase, placental-like 2	protein-coding
chr8	71452719	71452946	1936	Intergenic	10825	NM_022419	64296	Mm.276383	NM_022419	ENSMUSG00000007950	Abhd8	0910001L24Rik|AB030191	abhydrolase domain containing 8	protein-coding
chr6	115761035	115761279	1936	intron (NM_001168256, intron 1 of 11)	1309	NM_001168257	94346	Mm.29739	NM_144805	ENSMUSG00000059900	Tmem40	9030407H20Rik|AV091463|W64236	transmembrane protein 40	protein-coding
chr8	78813195	78813443	1936	intron (NM_030145, intron 1 of 3)	7833	NM_030145	78651	Mm.28694	NM_030145	ENSMUSG00000031683	Lsm6	1500031N17Rik|2410088K19Rik|AI747288	LSM6 homolog, U6 small nuclear RNA and mRNA degradation associated	protein-coding
chr2	91878927	91879110	1936	intron (NM_001080754, intron 13 of 18)	-43171	NM_007699	12672	Mm.330405	NM_007699	ENSMUSG00000040495	Chrm4	Chrm-4|M4	cholinergic receptor, muscarinic 4	protein-coding
chr19	4876201	4876567	1935	intron (NM_013456, intron 1 of 20)	1525	NM_013456	11474	Mm.5316	NM_013456	ENSMUSG00000006457	Actn3	-	actinin alpha 3	protein-coding
chr5	123075654	123075978	1934	promoter-TSS (NM_001039723)	-459	NM_001039723	330189	Mm.391872	NM_001039723	ENSMUSG00000054434	Tmem120b	-	transmembrane protein 120B	protein-coding
chr5	34976952	34977229	1930	intron (NM_173402, intron 3 of 16)	-21988	NM_001163512	71729	Mm.196208	NM_173402	ENSMUSG00000029101	Rgs12	1200016K18Rik|4632412M04Rik|AI481290|E130309H11	regulator of G-protein signaling 12	protein-coding
chr11	102753328	102753555	1929	Intergenic	-7994	NM_009613	11488	Mm.89854	NM_009613	ENSMUSG00000020926	Adam11	AW060611|Mdc	a disintegrin and metallopeptidase domain 11	protein-coding
chr9	50440736	50441024	1929	Intergenic	-53645	NM_029639	76509	Mm.29959	NM_029639	ENSMUSG00000032068	Plet1	0610037B23Rik|1600029D21Rik|AA407923|AU043048	placenta expressed transcript 1	protein-coding
chr1	36523647	36523904	1929	intron (NM_001331209, intron 7 of 7)	11908	NM_001331209	94218	Mm.256323	NM_053186	ENSMUSG00000001138	Cnnm3	Acdp3|Clp3|mACDP3	cyclin M3	protein-coding
chr12	91786279	91786672	1925	promoter-TSS (NM_175367)	-39	NM_175367	108800	Mm.23125	NM_175367	ENSMUSG00000020961	Ston2	4933401N24Rik|AI425999|AW544599	stonin 2	protein-coding
chr15	52760687	52760926	1923	Intergenic	48361	NM_027212	69790	Mm.195562	NM_027212	ENSMUSG00000038622	Med30	1810038N03Rik|2510044J04Rik|TRAP25|Thrap6	mediator complex subunit 30	protein-coding
chr11	79593591	79593817	1921	intron (NM_175543, intron 1 of 14)	2492	NM_175543	268451	Mm.130656	NM_175543	ENSMUSG00000017639	Rab11fip4	A730072L08Rik|RAB11-FIP4|mKIAA1821	RAB11 family interacting protein 4 (class II)	protein-coding
chr4	41257806	41258048	1921	intron (NM_026872, intron 1 of 28)	17208	NM_026872	68926	Mm.41864	NM_026872	ENSMUSG00000028433	Ubap2	1190005K07Rik|AA408600|AU045235|UBAP-2|mKIAA1491	ubiquitin-associated protein 2	protein-coding
chr12	85121908	85122156	1921	exon (NM_030225, exon 8 of 15)	11199	NM_030225	78920	Mm.296221	NM_030225	ENSMUSG00000004789	Dlst	1600017E01Rik|4632413C10Rik|4930529O08Rik|DLTS	dihydrolipoamide S-succinyltransferase (E2 component of 2-oxo-glutarate complex)	protein-coding
chr4	137300321	137300547	1921	TTS (NM_009523)	22799	NM_009523	22417	Mm.20355	NM_009523	ENSMUSG00000036856	Wnt4	Wnt-4	wingless-type MMTV integration site family, member 4	protein-coding
chr5	118149776	118150045	1921	intron (NM_172721, intron 1 of 10)	5548	NM_172721	231672	Mm.221769	NM_172721	ENSMUSG00000032867	Fbxw8	4930438M06Rik|FBW6|FBW8|FBXO29|Fbx29	F-box and WD-40 domain protein 8	protein-coding
chr17	17446789	17446991	1921	intron (NM_025681, intron 4 of 5)	44204	NM_025681	66643	Mm.268018	NM_025681	ENSMUSG00000047786	Lix1	5730466L18Rik	limb and CNS expressed 1	protein-coding
chr5	139368676	139369005	1916	TTS (NR_029768)	905	NR_029768	723898		NR_029768	ENSMUSG00000065593	Mir339	Mirn339|mir-339|mmu-mir-339	microRNA 339	ncRNA
chr2	165563347	165563823	1916	Intergenic	-31443	NM_001271963	14049	Mm.282719	NM_010165	ENSMUSG00000017897	Eya2	Eab1	EYA transcriptional coactivator and phosphatase 2	protein-coding
chr16	94348870	94349169	1916	Intergenic	20597	NM_133229	170765	Mm.42604	NM_133229	ENSMUSG00000022941	Ripply3	Dscr6	ripply transcriptional repressor 3	protein-coding
chr7	142035145	142035541	1916	intron (NM_001357705, intron 1 of 4)	25510	NM_001347560	101513	Mm.53259	NM_028308	ENSMUSG00000025147	Mob2	1110017M21Rik|2700078K21Rik|AI256456|Mmh	MOB kinase activator 2	protein-coding
chr4	120248971	120249196	1916	Intergenic	38178	NM_194060	329934	Mm.277090	NM_194060	ENSMUSG00000052135	Foxo6	-	forkhead box O6	protein-coding
chr13	70676292	70676522	1914	Intergenic	-38773	NM_144837	218333	Mm.139738	NM_144837	ENSMUSG00000034525	Ice1	C77245|mKIAA0947	interactor of little elongation complex ELL subunit 1	protein-coding
chr11	85739579	85739981	1914	intron (NM_138681, intron 24 of 25)	-20036	NR_045875	71489	Mm.442482	NR_045875	ENSMUSG00000086199	Bcas3os1	8430403D17Rik	breast carcinoma amplified sequence 3, opposite strand 1	ncRNA
chr3	58592781	58592961	1914	3' UTR (NM_001040396, exon 6 of 6)	16235	NM_001040396	69227	Mm.270950	NM_001040396	ENSMUSG00000075700	Selenot	2810407C02Rik|5730408P04Rik|Selt	selenoprotein T	protein-coding
chr13	24505777	24506324	1914	Intergenic	-76139	NM_001286100	193385	Mm.217319	NM_029679	ENSMUSG00000036006	Ripor2	Fam65b	RHO family interacting cell polarization regulator 2	protein-coding
chr10	18960111	18960492	1914	Intergenic	51662	NM_001166402	21929	Mm.116683	NM_009397	ENSMUSG00000019850	Tnfaip3	A20|Tnfip3	tumor necrosis factor, alpha-induced protein 3	protein-coding
chr1	86434491	86434751	1914	Intergenic	8292	NM_027966	71863	Mm.179627	NM_027966	ENSMUSG00000036574	Tex44	1700019O17Rik	testis expressed 44	protein-coding
chr7	45334618	45334791	1914	promoter-TSS (NM_175130)	-565	NM_010473	15464	Mm.39968	NM_010473	ENSMUSG00000038239	Hrc	-	histidine rich calcium binding protein	protein-coding
chr7	73200009	73200283	1914	Intergenic	-98078	NR_046024	625243	Mm.261798	NR_046024	ENSMUSG00000108383	Gm6567	-	predicted gene 6567	ncRNA
chr15	56634292	56634519	1914	Intergenic	-55539	NR_002874	594843	Mm.484850	NR_002874	ENSMUSG00000086541	Has2os	EG594843|Has2as|Hasnt	hyaluronan synthase 2, opposite strand	ncRNA
chr2	44927077	44927594	1914	Intergenic	-65713	NM_172662	227835	Mm.314312	NM_172662	ENSMUSG00000036890	Gtdc1	E330008O22Rik	glycosyltransferase-like domain containing 1	protein-coding
chr2	167606111	167606307	1914	Intergenic	25796	NM_023230	66589	Mm.278783	NM_023230	ENSMUSG00000078923	Ube2v1	0610011J09Rik|AI256840|CROC-1|CROC1|D7Bwg1382e|UEV-1	ubiquitin-conjugating enzyme E2 variant 1	protein-coding
chr6	91658307	91658669	1914	Intergenic	-25579	NM_009320	21366	Mm.395650	NM_009320	ENSMUSG00000030096	Slc6a6	AA589629|C80501|Taut	solute carrier family 6 (neurotransmitter transporter, taurine), member 6	protein-coding
chr1	185229977	185230164	1913	intron (NM_001163754, intron 2 of 34)	-12856	NR_034044	100217449	Mm.429560	NR_034044	ENSMUSG00000077571	Snora36b	MBI-87	small nucleolar RNA, H/ACA box 36B	snoRNA
chr6	122346482	122346774	1911	Intergenic	-6401	NM_001271579	13619	Mm.6822	NM_007905	ENSMUSG00000040669	Phc1	AW557034|Edr|Edr1|Mph1|Rae-28|rae28	polyhomeotic 1	protein-coding
chr3	146404380	146404611	1911	promoter-TSS (NM_001253768)	-147	NM_001253769	99167	Mm.200783	NM_138744	ENSMUSG00000036825	Ssx2ip	AU014939|AU042321|Adip	synovial sarcoma, X 2 interacting protein	protein-coding
chr19	56030068	56030320	1911	Intergenic	134873	NM_001142924	21416	Mm.139815	NM_009333	ENSMUSG00000024985	Tcf7l2	TCF4B|TCF4E|Tcf-4|Tcf4	transcription factor 7 like 2, T cell specific, HMG box	protein-coding
chr1	74747351	74747656	1911	exon (NM_153744, exon 4 of 14)	1452	NM_153744	241113	Mm.166501	NM_153744	ENSMUSG00000006542	Prkag3	AMPKg3L|AMPKg3S|Amkg3|Ampkg3	protein kinase, AMP-activated, gamma 3 non-catalytic subunit	protein-coding
chr16	90765530	90765814	1911	intron (NM_029497, intron 30 of 38)	27348	NM_029844	77037	Mm.22455	NM_029844	ENSMUSG00000039956	Mrap	1110025G12Rik|C21ORF61|Falp|ORF61	melanocortin 2 receptor accessory protein	protein-coding
chr1	120044525	120044786	1911	exon (NM_001311077, exon 6 of 13)	29125	NM_019432	170706	Mm.24750	NM_019432	ENSMUSG00000050777	Tmem37	AI173373|AW540203|Pr|Pr1	transmembrane protein 37	protein-coding
chr7	19270598	19270851	1911	intron (NM_009499, intron 1 of 12)	1130	NM_001282022	22323	Mm.9684	NM_009499	ENSMUSG00000030403	Vasp	-	vasodilator-stimulated phosphoprotein	protein-coding
chr8	41133959	41134170	1911	promoter-TSS (NM_001005863)	-338	NM_001005863	102103	Mm.149438	NM_001005863	ENSMUSG00000045636	Mtus1	AI481402|ATBP135|Atip1|B430010I23Rik|B430305I03Rik|C85752|Cctsg1-440|MD44|MTSG1|mKIAA1288	mitochondrial tumor suppressor 1	protein-coding
chr16	65815447	65815809	1911	promoter-TSS (NM_028572)	-5	NM_028572	73569	Mm.25670	NM_028572	ENSMUSG00000091243	Vgll3	1700110N18Rik|4832416J22|C80713|Vgl-3|Vito-2	vestigial like family member 3	protein-coding
chr17	67632771	67633189	1911	promoter-TSS (NM_001033340)	-257	NM_001033340	240131	Mm.295736	NM_001033340	ENSMUSG00000073375	Lrrc30	Gm326	leucine rich repeat containing 30	protein-coding
chr4	63744807	63745003	1911	exon (NM_177371, exon 1 of 4)	208	NM_177371	326623	Mm.208152	NM_177371	ENSMUSG00000050395	Tnfsf15	Tl1|Tl1a|Tnlg1b|Vegi	tumor necrosis factor (ligand) superfamily, member 15	protein-coding
chr7	67385090	67385403	1908	Intergenic	-12388	NM_001357324	17258	Mm.132788	NM_001033713	ENSMUSG00000030557	Mef2a	A430079H05Rik	myocyte enhancer factor 2A	protein-coding
chr3	88501083	88501258	1906	intron (NM_001002011, intron 1 of 11)	2182	NM_001002011	16905	Mm.243014	NM_019390	ENSMUSG00000028063	Lmna	Dhe	lamin A	protein-coding
chr15	85505526	85505944	1906	Intergenic	-2508	NM_001256072	328577	Mm.212960	NM_001256072	ENSMUSG00000096607	7530416G11Rik	-	RIKEN cDNA 7530416G11 gene	protein-coding
chr2	27680186	27680442	1906	intron (NM_011305, intron 1 of 9)	3113	NM_011305	20181	Mm.24624	NM_011305	ENSMUSG00000015846	Rxra	9530071D11Rik|Nr2b1|RXRalpha1	retinoid X receptor alpha	protein-coding
chr1	12692402	12692587	1904	promoter-TSS (NM_001198566)	64	NM_001198565	240725	Mm.45563	NM_172294	ENSMUSG00000016918	Sulf1	AI467640|AW121680|mKIAA1077	sulfatase 1	protein-coding
chr17	83276323	83276569	1904	Intergenic	61163	NM_134117	106522	Mm.311974	NM_134117	ENSMUSG00000024247	Pkdcc	AI115348|AW548124|Adtk1|ESTM17|MAd1|Sgk493|Vlk|X83346	protein kinase domain containing, cytoplasmic	protein-coding
chr6	108570959	108571194	1903	Intergenic	52091	NR_040757	75394	Mm.395061	NR_040757	ENSMUSG00000087341	0610040F04Rik	-	RIKEN cDNA 0610040F04 gene	ncRNA
chr14	25509826	25510208	1902	intron (NM_183208, intron 2 of 23)	-24422	NR_037236	100526533		NR_037236	ENSMUSG00000093081	Mir3075	mir-3075|mmu-mir-3075	microRNA 3075	ncRNA
chr18	5030548	5030786	1900	Intergenic	-15922	NM_001347449	225115	Mm.136791	NM_153153	ENSMUSG00000024236	Svil	AU024053|B430302E16Rik	supervillin	protein-coding
chr15	86172191	86172503	1900	intron (NM_145475, intron 1 of 12)	-13381	NR_155352	102638208	Mm.415090	NR_155352	ENSMUSG00000086424	Gm15569	-	predicted gene 15569	ncRNA
chr1	135698374	135698617	1900	Intergenic	-21568	NM_001360782	13007	Mm.196484	NM_007791	ENSMUSG00000026421	Csrp1	AA408841|AA959891|AW545626|CRP1|Csrp	cysteine and glycine-rich protein 1	protein-coding
chr15	96297185	96297444	1898	intron (NM_175251, intron 3 of 20)	9792	NM_175251	77044	Mm.17166	NM_175251	ENSMUSG00000033237	Arid2	1700124K17Rik|4432409D24Rik|BAF200|zipzap/p200	AT rich interactive domain 2 (ARID, RFX-like)	protein-coding
chr7	128003731	128004036	1891	promoter-TSS (NM_001079932)	-495	NM_001079932	434246	Mm.389924	NM_001079932	ENSMUSG00000042828	Trim72	BC067209|MG53	tripartite motif-containing 72	protein-coding
chr5	35757581	35757864	1891	promoter-TSS (NM_001177696)	-158	NM_001177700	231148	Mm.254446	NM_177678	ENSMUSG00000029095	Ablim2	AI606905|C230091L11	actin-binding LIM protein 2	protein-coding
chr12	32926656	32927120	1891	intron (NR_044986, intron 2 of 5)	26901	NR_044986	74076	Mm.50114	NR_044986	ENSMUSG00000097494	4933406C10Rik	-	RIKEN cDNA 4933406C10 gene	ncRNA
chr12	103359462	103359745	1891	Intergenic	-3602	NM_023049	65256	Mm.27159	NM_023049	ENSMUSG00000021200	Asb2	1110008E15Rik	ankyrin repeat and SOCS box-containing 2	protein-coding
chr6	42355946	42356357	1891	intron (NM_001289618, intron 5 of 9)	6323	NM_001289619	22793	Mm.282303	NM_011777	ENSMUSG00000029860	Zyx	9530098H06Rik|R75157	zyxin	protein-coding
chr17	46269770	46270145	1888	intron (NM_001252475, intron 1 of 8)	13069	NM_028751	74094	Mm.284594	NM_028751	ENSMUSG00000012296	Tjap1	0610041D19Rik|AI415281|AW121008|Pilt|Tjp4	tight junction associated protein 1	protein-coding
chr2	115592652	115592850	1887	intron (NM_207264, intron 1 of 10)	11035	NM_207264	399568	Mm.134929	NM_207264	ENSMUSG00000040282	BC052040	-	cDNA sequence BC052040	protein-coding
chr15	84212502	84212856	1886	intron (NM_178614, intron 14 of 14)	-19364	NM_133167	170736	Mm.323892	NM_133167	ENSMUSG00000022438	Parvb	AI595373|AW742462|D15Gsk1|affixin	parvin, beta	protein-coding
chr5	35070943	35071323	1886	intron (NM_001348275, intron 4 of 6)	14367	NM_001348275	231134	Mm.205483	NM_172708	ENSMUSG00000044716	Dok7	A930013K19Rik|AW049091|Dok-7|EF-12|Oit5	docking protein 7	protein-coding
chr2	155265570	155265863	1886	Intergenic	-10648	NM_025735	66734	Mm.196239	NM_025735	ENSMUSG00000027602	Map1lc3a	1010001H21Rik|4922501H04Rik|LC3|LC3a	microtubule-associated protein 1 light chain 3 alpha	protein-coding
chr7	4516456	4516726	1886	promoter-TSS (NM_011618)	-616	NM_011618	21955	Mm.358643	NM_011618	ENSMUSG00000064179	Tnnt1	AW146156|Tnt|sTnT|ssTnT	troponin T1, skeletal, slow	protein-coding
chr11	115911080	115911566	1886	promoter-TSS (NM_001162998)	-694	NM_001162998	68528	Mm.441893	NM_001162998	ENSMUSG00000075420	Smim6	1110017F19Rik|Eln	small integral membrane protein 6	protein-coding
chr2	165277267	165277587	1886	intron (NM_001252575, intron 9 of 9)	10360	NM_001252573	228875	Mm.21184	NM_144893	ENSMUSG00000017664	Slc35c2	C85957|CGI-15|D2Wsu58e|Ovcov1	solute carrier family 35, member C2	protein-coding
chr2	94303990	94304338	1886	intron (NM_183106, intron 23 of 24)	-42765	NR_030431	735259		NR_030431	ENSMUSG00000076335	Mir670	Mirn670|mir-670|mmu-mir-670	microRNA 670	ncRNA
chr15	57809141	57809365	1885	intron (NM_199449, intron 2 of 3)	83165	NM_024207	67819	Mm.289387	NM_024207	ENSMUSG00000022365	Derl1	1110021N07Rik|AI195141|AW551338|Derlin-1	Der1-like domain family, member 1	protein-coding
chr6	113508254	113508682	1885	Intergenic	-6537	NM_001289699	210673	Mm.133060	NM_172487	ENSMUSG00000045009	Prrt3	6330505P20|B230206N24Rik	proline-rich transmembrane protein 3	protein-coding
chr1	194619774	194620039	1885	promoter-TSS (NM_008882)	77	NM_008882	18845	Mm.2251	NM_008882	ENSMUSG00000026640	Plxna2	2810428A13Rik|AA589422|AW457381|OCT|PlexA2|Plxn2|mKIAA0463	plexin A2	protein-coding
chr4	45208950	45209348	1885	intron (NM_001081172, intron 1 of 15)	24243	NM_001081172	666060	Mm.24783	NM_001081172	ENSMUSG00000035615	Frmpd1	BC031840|mKIAA0967	FERM and PDZ domain containing 1	protein-coding
chr4	44633796	44634051	1884	intron (NM_008782, intron 6 of 9)	-26355	NR_039580	100628590		NR_039580	ENSMUSG00000092761	Mir5120	mmu-mir-5120|mu-mir-5120	microRNA 5120	ncRNA
chr15	79914452	79914877	1881	Intergenic	17982	NM_144811	52609	Mm.323442	NM_144811	ENSMUSG00000053411	Cbx7	1600014J01Rik|AI851678|D15Ertd417e	chromobox 7	protein-coding
chr8	13213935	13214179	1881	Intergenic	-13433	NM_025768	66790	Mm.34901	NM_025768	ENSMUSG00000038515	Grtp1	5430401C05Rik|C81211|Tbc1d6	GH regulated TBC protein 1	protein-coding
chr11	118082362	118082649	1879	intron (NM_001167746, intron 38 of 80)	46714	NM_001167746	69926	Mm.473893	NM_001167746	ENSMUSG00000033987	Dnah17	2810003K23Rik|Dnahc17|Dnahcl1|Gm1178|mKIAA3028	dynein, axonemal, heavy chain 17	protein-coding
chr2	118762192	118762530	1879	intron (NM_001001982, intron 1 of 10)	300	NM_001001982	214239	Mm.379342	NM_001001982	ENSMUSG00000045838	A430105I19Rik	Ccdc9b|Gm353	RIKEN cDNA A430105I19 gene	protein-coding
chr10	80444387	80444617	1879	Intergenic	-10849	NM_011548	21423	Mm.3406	NM_011548	ENSMUSG00000020167	Tcf3	A1|AA408400|ALF2|AW209082|E12|E12/E47|E2A|E47|KA1|ME2|Pan1|Pan2|TCF-3|Tcfe2a|VDIR|bHLHb21	transcription factor 3	protein-coding
chr11	97401193	97401459	1879	Intergenic	38775	NM_138657	192157	Mm.34339	NM_138657	ENSMUSG00000038485	Socs7	2310063P06Rik|C85125|Nap4	suppressor of cytokine signaling 7	protein-coding
chr3	121480044	121480616	1879	intron (NM_145394, intron 12 of 14)	52014	NM_145394	213603	Mm.33062	NM_145394	ENSMUSG00000039865	Slc44a3	BC010552	solute carrier family 44, member 3	protein-coding
chr3	8698420	8698650	1879	Intergenic	-31497	NM_010423	15213	Mm.29581	NM_010423	ENSMUSG00000040289	Hey1	AI316788|AI414254|CHF2|HRT1|Herp2|Hesr1|bHLHb31|hesr-1	hairy/enhancer-of-split related with YRPW motif 1	protein-coding
chr9	37054248	37054462	1879	intron (NM_001029838, intron 2 of 12)	92967	NM_001029838	208076	Mm.260335	NM_148950	ENSMUSG00000035934	Pknox2	D230005H23Rik|Prep2	Pbx/knotted 1 homeobox 2	protein-coding
chr4	149735091	149735387	1879	intron (NM_001284270, intron 1 of 10)	2531	NM_001284273	230917	Mm.266704	NM_177672	ENSMUSG00000044700	Tmem201	AV028368|D4Ertd429e|Net5|Samp1	transmembrane protein 201	protein-coding
chr8	91872659	91872880	1879	Intergenic	-71115	NM_001253822	16373	Mm.238044	NM_008393	ENSMUSG00000031734	Irx3	AI894186	Iroquois related homeobox 3	protein-coding
chr6	29517167	29517510	1879	Intergenic	-9287	NM_001311083	27056	Mm.6479	NM_012057	ENSMUSG00000029771	Irf5	AW491843|mirf5	interferon regulatory factor 5	protein-coding
chr13	41249727	41250025	1872	promoter-TSS (NM_001135577)	32	NM_001135577	108934	Mm.38578	NM_001135577	ENSMUSG00000091264	Smim13	2900036K02Rik	small integral membrane protein 13	protein-coding
chr1	39381056	39381402	1869	intron (NM_001357521, intron 12 of 19)	13378	NM_001252218	114641	Mm.379302	NM_053257	ENSMUSG00000073702	Rpl31	Dts	ribosomal protein L31	protein-coding
chr15	95989811	95990061	1869	Intergenic	89617	NR_126492	402773	Mm.210567	NM_001033483	ENSMUSG00000078925	D030018L15Rik	-	nuclear receptor coactivator 2 pseudogene	pseudo
chr5	36377990	36378309	1869	intron (NM_030889, intron 1 of 26)	19990	NM_030889	81840	Mm.34113	NM_030889	ENSMUSG00000029093	Sorcs2	N28137|mKIAA1329	sortilin-related VPS10 domain containing receptor 2	protein-coding
chr2	117868911	117869131	1869	intron (NR_126479, intron 8 of 9)	47093	NR_040631	73938	Mm.399107	NR_040631	ENSMUSG00000086221	4930412B13Rik	-	RIKEN cDNA 4930412B13 gene	ncRNA
chr15	102776540	102776725	1869	Intergenic	-29723	NR_104334	102216269		NR_104334		Gm38436	Cistr|Cistr-act	predicted gene, 38436	ncRNA
chr14	21683897	21684195	1869	intron (NM_001013826, intron 3 of 3)	30530	NM_001013826	435391	Mm.295860	NM_001013826	ENSMUSG00000063821	Dupd1	EG435391	dual specificity phosphatase and pro isomerase domain containing 1	protein-coding
chr17	83873498	83873714	1867	Intergenic	-19188	NR_155490	320021	Mm.379475	NR_155490		C430042M11Rik	-	RIKEN cDNA C430042M11 gene	ncRNA
chr8	118162175	118162547	1863	Intergenic	-121250	NM_019707	12554	Mm.334841	NM_019707	ENSMUSG00000031841	Cdh13	4932416G01Rik|Cdht|Tcad	cadherin 13	protein-coding
chr6	125149034	125149711	1861	intron (NM_001039669, intron 1 of 9)	4148	NM_001302778	320678	Mm.129415	NM_178787	ENSMUSG00000038271	Iffo1	4733401N06Rik|A930037G23Rik|HOM-TES-103|Iffo	intermediate filament family orphan 1	protein-coding
chr4	143161912	143162395	1861	exon (NM_001081355, exon 6 of 10)	-25991	NR_105988	102465618		NR_105988	ENSMUSG00000106597	Mir7021	mmu-mir-7021	microRNA 7021	ncRNA
chr1	179238697	179238962	1861	intron (NM_027188, intron 5 of 11)	279212	NM_027188	69726	Mm.222338	NM_027188	ENSMUSG00000055067	Smyd3	2410008A19Rik|Zmynd1	SET and MYND domain containing 3	protein-coding
chr8	40896545	40896843	1861	intron (NM_007514, intron 1 of 11)	-29539	NM_026840	68797	Mm.284246	NM_026840	ENSMUSG00000031595	Pdgfrl	1110039P19Rik|AV013190	platelet-derived growth factor receptor-like	protein-coding
chr5	64336838	64337147	1861	intron (NM_001289514, intron 16 of 18)	106635	NM_001289514	57915	Mm.286353	NM_019636	ENSMUSG00000029174	Tbc1d1	1110062G02Rik|AI385682|AW555803|Nob1|Nobq1|Tbc1|mKIAA1108	TBC1 domain family, member 1	protein-coding
chr18	36348587	36348841	1861	promoter-TSS (NM_001081365)	90	NM_001081365	66060	Mm.272527	NM_001081365	ENSMUSG00000046727	Cystm1	0610010O12Rik	cysteine-rich transmembrane module containing 1	protein-coding
chr6	94604117	94604383	1861	TTS (NM_008377)	2165	NR_106008	102466992		NR_106008	ENSMUSG00000098531	Mir7041	Gm27872|mmu-mir-7041	microRNA 7041	ncRNA
chr13	47178251	47178548	1861	intron (NM_146042, intron 1 of 7)	-15604	NM_001170643	218215	Mm.287609	NM_146042	ENSMUSG00000038068	Rnf144b	BC025007|E130105P19Rik|Ibrdc2|Pir2	ring finger protein 144B	protein-coding
chr5	14750970	14751162	1861	intron (NM_001110796, intron 10 of 19)	163823	NM_198666	381714	Mm.368256	NM_198666	ENSMUSG00000033219	Gm9758	-	predicted gene 9758	protein-coding
chr10	99132269	99132487	1861	intron (NR_153333, intron 4 of 12)	24243	NM_015737	14426	Mm.314	NM_015737	ENSMUSG00000090035	Galnt4	AV011803	polypeptide N-acetylgalactosaminyltransferase 4	protein-coding
chr11	46127561	46127867	1861	promoter-TSS (NM_001311209)	-190	NM_001311209	11492	Mm.89940	NM_009616	ENSMUSG00000011256	Adam19	AL024287|MADDAM|MTLNB|Mltnb	a disintegrin and metallopeptidase domain 19 (meltrin beta)	protein-coding
chr17	44256630	44256852	1859	intron (NM_172621, intron 4 of 5)	68169	NM_172621	224796	Mm.37666	NM_172621	ENSMUSG00000023959	Clic5	5730531E12Rik|B330005L24|Gm322|jbg|nmf318	chloride intracellular channel 5	protein-coding
chr10	18022040	18022213	1859	intron (NM_028440, intron 1 of 2)	964	NM_001359560	73112	Mm.276041	NM_028440	ENSMUSG00000078453	Abracl	1700028I04Rik|3110003A17Rik	ABRA C-terminal like	protein-coding
chr1	71099987	71100218	1859	intron (NM_007525, intron 1 of 10)	2870	NM_007525	12021	Mm.10764	NM_007525	ENSMUSG00000026196	Bard1	-	BRCA1 associated RING domain 1	protein-coding
chr15	78436900	78437203	1859	non-coding (NR_110357, exon 6 of 7)	8487	NM_001289672	72844	Mm.390816	NM_001081367	ENSMUSG00000033287	Kctd17	2900008M13Rik|AA414907|AW742389|N28155	potassium channel tetramerisation domain containing 17	protein-coding
chr19	5810549	5810924	1858	Intergenic	-8064	NR_002847	72289	Mm.298256	NR_002847	ENSMUSG00000092341	Malat1	2210401K01Rik|9430072K23Rik|AI647968|Neat2	metastasis associated lung adenocarcinoma transcript 1 (non-coding RNA)	ncRNA
chr15	79418737	79419007	1858	3' UTR (NM_013767, exon 11 of 11)	-15569	NM_172608	223693	Mm.323358	NM_172608	ENSMUSG00000009035	Tmem184b	2610507A11|4732495E13Rik	transmembrane protein 184b	protein-coding
chr9	57148270	57148532	1858	promoter-TSS (NM_001357409)	-96	NR_151685	72774	Mm.35749	NM_028347	ENSMUSG00000032298	Neil1	2810450N13Rik|NEH1|Nei1	nei endonuclease VIII-like 1 (E. coli)	protein-coding
chr15	77888327	77888672	1858	Intergenic	40495	NM_019913	56551	Mm.291917	NM_019913	ENSMUSG00000005354	Txn2	2510006J11Rik|AI788873|Trx2	thioredoxin 2	protein-coding
chr3	127257577	127257874	1854	intron (NM_001327938, intron 1 of 47)	96420	NR_105030	100862268	Mm.444603	NR_105029	ENSMUSG00000097456	LOC100862268	-	uncharacterized LOC100862268	ncRNA
chr17	8008705	8008901	1854	Intergenic	63189	NM_025789	66832	Mm.29830	NM_025789	ENSMUSG00000073471	Rsph3a	1700012G05Rik|4930524H12Rik|R74860|Rshl2|Rshl2a	radial spoke 3A homolog (Chlamydomonas)	protein-coding
chr1	186715302	186715534	1848	Intergenic	-9429	NM_001329107	21808	Mm.18213	NM_009367	ENSMUSG00000039239	Tgfb2	BB105277|Tgf-beta2|Tgfb-2	transforming growth factor, beta 2	protein-coding
chr17	75465472	75465778	1846	promoter-TSS (NM_207246)	87	NM_001360103	240168	Mm.329203	NM_207246	ENSMUSG00000071042	Rasgrp3	BC066069|Gm327	RAS, guanyl releasing protein 3	protein-coding
chr19	40429172	40429589	1846	intron (NM_001034962, intron 1 of 22)	22018	NM_001034962	20411	Mm.210815	NM_009166	ENSMUSG00000025006	Sorbs1	2310065E01Rik|9530001P15Rik|CAP|SH3P12|Sh3d5|mKIAA1296	sorbin and SH3 domain containing 1	protein-coding
chr8	124921402	124921660	1846	intron (NM_053207, intron 1 of 4)	23645	NM_001111141	244666	Mm.482915	NM_001111141	ENSMUSG00000031986	Sprtn	Gm505	SprT-like N-terminal domain	protein-coding
chr12	102289644	102289887	1846	intron (NM_001161365, intron 1 of 9)	6124	NM_001161365	217835	Mm.24145	NM_177620	ENSMUSG00000044456	Rin3	6430500K07|C86933	Ras and Rab interactor 3	protein-coding
chr1	72309773	72310076	1846	intron (NM_001357520, intron 1 of 20)	2503	NM_001357520	22596	Mm.246952	NM_009533	ENSMUSG00000026187	Xrcc5	AI314015|CTC85|CTCBF|Ku80|Ku86	X-ray repair complementing defective repair in Chinese hamster cells 5	protein-coding
chr1	153667555	153667782	1846	intron (NM_001347115, intron 2 of 5)	1995	NM_001347115	67792	Mm.379143	NM_026380	ENSMUSG00000042671	Rgs8	6530413N01Rik	regulator of G-protein signaling 8	protein-coding
chr1	134195971	134196407	1846	intron (NM_001357515, intron 3 of 10)	2741	NM_001357515	53311	Mm.379067	NM_016749	ENSMUSG00000042451	Mybph	AI385643|MyBP-H	myosin binding protein H	protein-coding
chr4	43039223	43039456	1846	intron (NR_045567, intron 1 of 7)	962	NM_001253353	230088	Mm.260162	NM_172691	ENSMUSG00000036002	Fam214b	B230312A22Rik	family with sequence similarity 214, member B	protein-coding
chr17	6107401	6107586	1846	intron (NM_001103181, intron 1 of 13)	663	NM_001103181	68842	Mm.449307	NM_054040	ENSMUSG00000034377	Tulp4	1110057P05Rik|2210038L17Rik|Tusp	tubby like protein 4	protein-coding
chr8	126847549	126847969	1846	Intergenic	-1261	NR_151740	414091	Mm.240068	NM_001033546		A630001O12Rik	Gm45803	RIKEN cDNA A630001O12 gene	ncRNA
chr2	29245398	29245732	1845	non-coding (NR_029460, exon 2 of 2)	2534	NM_133500	171171	Mm.442448	NM_133500	ENSMUSG00000035513	Ntng2	2610016D08Rik|Lmnt2	netrin G2	protein-coding
chr5	149031506	149031742	1843	Intergenic	19992	NM_001313894	15289	Mm.207047	NM_010439	ENSMUSG00000066551	Hmgb1	HMG-1|Hmg1|SBP-1|p30	high mobility group box 1	protein-coding
chr6	54369891	54370176	1841	intron (NR_033635, intron 3 of 13)	43021	NM_030024	78004	Mm.41984	NM_030024	ENSMUSG00000045725	Prr15	E130201N16Rik|G90	proline rich 15	protein-coding
chr9	49925776	49926132	1841	Intergenic	-126561	NM_001311065	17967	Mm.4974	NM_010875	ENSMUSG00000039542	Ncam1	CD56|E-NCAM|NCAM-1|Ncam	neural cell adhesion molecule 1	protein-coding
chr5	120563672	120563871	1838	intron (NM_145853, intron 2 of 27)	24842	NM_145853	252972	Mm.114054	NM_145853	ENSMUSG00000032741	Tpcn1	5730403B01Rik|Tpc1|mKIAA1169	two pore channel 1	protein-coding
chr17	6476489	6476662	1837	Intergenic	-25581	NR_033520	547127	Mm.297552	NM_001045538		Tmem181b-ps	Tmem181b	transmembrane protein 181B, pseudogene	pseudo
chr1	153107905	153108208	1837	intron (NM_175460, intron 8 of 10)	78391	NM_008485	16782	Mm.329272	NM_008485	ENSMUSG00000026479	Lamc2	AA589349	laminin, gamma 2	protein-coding
chr14	55575396	55575697	1837	promoter-TSS (NM_026808)	-128	NM_026808	68680	Mm.36758	NM_026808	ENSMUSG00000022215	Fitm1	1110028A07Rik|AV010547|Cg10671|Fit1	fat storage-inducing transmembrane protein 1	protein-coding
chr11	95834135	95834488	1837	exon (NM_001163464, exon 4 of 8)	-7984	NM_023121	14710	Mm.46299	NM_023121	ENSMUSG00000038811	Gngt2	AV096488	guanine nucleotide binding protein (G protein), gamma transducing activity polypeptide 2	protein-coding
chr7	131074162	131074453	1837	exon (NM_001347632, exon 21 of 48)	42231	NM_001347632	12945	Mm.4138	NM_007769	ENSMUSG00000047517	Dmbt1	CRP|CRP-[a]|CRP-[b]|Crpd|DBMT1|gp300|p80	deleted in malignant brain tumors 1	protein-coding
chr12	82271412	82271783	1837	intron (NM_001167983, intron 3 of 23)	-39752	NM_172579	217692	Mm.261333	NM_172579	ENSMUSG00000042700	Sipa1l1	4931426N11Rik|AW213287|Spar|mKIAA0440	signal-induced proliferation-associated 1 like 1	protein-coding
chr8	84995685	84995971	1837	exon (NM_001167991, exon 11 of 22)	5233	NM_001167991	170833	Mm.247775	NM_133255	ENSMUSG00000052566	Hook2	A630054I03Rik	hook microtubule tethering protein 2	protein-coding
chr10	81194428	81194695	1837	promoter-TSS (NR_015477)	-130	NR_015477	69678	Mm.81562	NR_015477		Atcayos	2310050B05Rik	ataxia, cerebellar, Cayman type, opposite strand	ncRNA
chr4	8850529	8850812	1837	intron (NM_001355382, intron 22 of 36)	99346	NM_001355382	320790	Mm.138792	NM_001033395	ENSMUSG00000041235	Chd7	A730019I05Rik|Cycn|Cyn|Dz|Edy|Flo|GENA 47|GENA 60|Gena 52|Lda|Mt|Obt|Todo|WBE1|Whi|metis	chromodomain helicase DNA binding protein 7	protein-coding
chr1	143777093	143777347	1837	promoter-TSS (NM_013835)	-58	NM_019562	56207	Mm.261004	NM_019562	ENSMUSG00000018189	Uchl5	5830413B11Rik|Uch37	ubiquitin carboxyl-terminal esterase L5	protein-coding
chr10	77130079	77130470	1836	intron (NM_009929, intron 2 of 41)	-16569	NM_001109991	12822	Mm.4352	NM_009929	ENSMUSG00000001435	Col18a1	-	collagen, type XVIII, alpha 1	protein-coding
chr10	59813881	59814083	1836	intron (NM_001359267, intron 8 of 11)	-65609	NM_019965	56709	Mm.103610	NM_019965	ENSMUSG00000020109	Dnajb12	Dj10|mDj10	DnaJ heat shock protein family (Hsp40) member B12	protein-coding
chr17	67629236	67629431	1836	promoter-TSS (NR_155516)	-1	NR_155516	102640031	Mm.421441	NR_155516		Gm36201	-	predicted gene, 36201	ncRNA
chr8	83973230	83973568	1833	intron (NM_008854, intron 1 of 9)	421	NM_008854	18747	Mm.19111	NM_008854	ENSMUSG00000005469	Prkaca	PKCD|Pkaca	protein kinase, cAMP dependent, catalytic, alpha	protein-coding
chr11	4296649	4297048	1831	Intergenic	30052	NM_001039537	16878	Mm.4964	NM_008501	ENSMUSG00000034394	Lif	-	leukemia inhibitory factor	protein-coding
chr9	62477189	62477531	1830	intron (NM_175484, intron 2 of 11)	59684	NM_175484	235431	Mm.335229	NM_175484	ENSMUSG00000041729	Coro2b	CLIPINC|E130012P22Rik	coronin, actin binding protein, 2B	protein-coding
chr6	114889122	114889398	1829	intron (NM_001356371, intron 3 of 5)	32561	NM_177683	232334	Mm.268357	NM_177683	ENSMUSG00000030315	Vgll4	BC048841|VGL-4	vestigial like family member 4	protein-coding
chr11	54224053	54224286	1827	Intergenic	-10881	NR_045506	71056	Mm.56332	NR_045506	ENSMUSG00000086209	4933405E24Rik	-	RIKEN cDNA 4933405E24 gene	ncRNA
chr10	128909667	128909959	1826	promoter-TSS (NM_007653)	-53	NM_007653	12512	Mm.371552	NM_007653	ENSMUSG00000025351	Cd63	C75951|ME491|Tspan30	CD63 antigen	protein-coding
chr13	97775146	97775404	1826	Intergenic	24163	NR_152263	111365222	Mm.440079	NR_152263		Eyelinc18	-	uncharacterized EyeLinc18	ncRNA
chr4	57295004	57295406	1824	intron (NM_011207, intron 1 of 25)	6632	NM_011207	545622	Mm.246552	NM_011207	ENSMUSG00000038764	Ptpn3	9530011I20Rik|PTP-H1|PTPCL	protein tyrosine phosphatase, non-receptor type 3	protein-coding
chr7	19817418	19817746	1824	intron (NM_033601, intron 2 of 8)	5173	NM_033601	12051	Mm.439658	NM_033601	ENSMUSG00000053175	Bcl3	AI528691|Bcl-3	B cell leukemia/lymphoma 3	protein-coding
chr17	31892855	31893204	1824	Intergenic	-37225	NM_010831	17691	Mm.290941	NM_010831	ENSMUSG00000024042	Sik1	Hrt-20|Msk|Sik|Sik-1|Snf1lk	salt inducible kinase 1	protein-coding
chr19	40499224	40499496	1824	intron (NM_178362, intron 1 of 28)	14376	NM_178362	20411	Mm.210815	NM_009166	ENSMUSG00000025006	Sorbs1	2310065E01Rik|9530001P15Rik|CAP|SH3P12|Sh3d5|mKIAA1296	sorbin and SH3 domain containing 1	protein-coding
chr1	182055237	182055465	1824	Intergenic	-35371	NM_001083120	13800	Mm.87759	NM_008680	ENSMUSG00000022995	Enah	Mena|NDPP-1|Ndpp1|WBP8	ENAH actin regulator	protein-coding
chr6	29941136	29941349	1824	intron (NM_001037740, intron 16 of 20)	24229	NM_177204	320609	Mm.56097	NM_177204	ENSMUSG00000039629	Strip2	D330017J20Rik|Fam40b	striatin interacting protein 2	protein-coding
chr7	44697231	44697520	1823	Intergenic	-11368	NM_029317	75510	Mm.273301	NM_029317	ENSMUSG00000066500	Izumo2	1700023D19Rik	IZUMO family member 2	protein-coding
chr8	60983152	60983556	1823	promoter-TSS (NM_007711)	-43	NM_173873	12725	Mm.25263	NM_007711	ENSMUSG00000004319	Clcn3	Clc3	chloride channel, voltage-sensitive 3	protein-coding
chr17	56261317	56261620	1818	3' UTR (NM_010192, exon 1 of 1)	4675	NM_010192	14154	Mm.290813	NM_010192	ENSMUSG00000043683	Fem1a	AW611390|Fem1aa	feminization 1 homolog a (C. elegans)	protein-coding
chr7	30008373	30008652	1818	intron (NM_001167873, intron 6 of 9)	24557	NM_001167873	243905	Mm.322432	NM_001033355	ENSMUSG00000074221	Zfp568	C80731|Gm1691|Znf568|chato	zinc finger protein 568	protein-coding
chr7	110784951	110785220	1816	intron (NM_009667, intron 2 of 14)	12481	NM_009667	11717	Mm.3238	NM_009667	ENSMUSG00000005686	Ampd3	-	adenosine monophosphate deaminase 3	protein-coding
chr10	80696780	80696993	1815	intron (NM_172457, intron 1 of 3)	4934	NM_172457	208228	Mm.49309	NM_172457	ENSMUSG00000003348	Mob3a	5330417K06Rik|A630029F06|AV218468|Mobkl2a	MOB kinase activator 3A	protein-coding
chr1	184170978	184171197	1815	Intergenic	136706	NM_022019	63953	Mm.404024	NM_022019	ENSMUSG00000039384	Dusp10	2610306G15Rik|AI158871|MKP-5|MKP5	dual specificity phosphatase 10	protein-coding
chr15	38470497	38471195	1815	Intergenic	19701	NR_105916	102465574		NR_105916	ENSMUSG00000099110	Mir6951	Gm27765|mmu-mir-6951	microRNA 6951	ncRNA
chr15	34296096	34296316	1814	Intergenic	-10475	NM_001358780	17181	Mm.396856	NM_016762	ENSMUSG00000022324	Matn2	Crtm2|matrilin-2	matrilin 2	protein-coding
chr12	111853044	111853412	1813	intron (NM_011625, intron 4 of 16)	39058	NM_026752	68520	Mm.390497	NM_026752	ENSMUSG00000021286	Zfyve21	1110013H04Rik|AW558780|C85416	zinc finger, FYVE domain containing 21	protein-coding
chr14	46881963	46882221	1813	promoter-TSS (NM_028966)	-873	NM_028966	74480	Mm.214454	NM_028966	ENSMUSG00000021838	Samd4	1700024G08Rik|1700111L17Rik|4933436G17Rik|Samd4a|Smaug|Smaug1|sunk	sterile alpha motif domain containing 4	protein-coding
chr10	75511999	75512257	1813	exon (NM_175133, exon 2 of 6)	5253	NM_175133	68778	Mm.29382	NM_175133	ENSMUSG00000033416	Gucd1	1110038D17Rik	guanylyl cyclase domain containing 1	protein-coding
chr2	156625275	156625601	1812	intron (NM_146128, intron 1 of 12)	11741	NM_146128	228836	Mm.22094	NM_146128	ENSMUSG00000061689	Dlgap4	AI225853|BC024558|DAP-4|DAP4|SAPAP-4|Sapap4|WBP16	DLG associated protein 4	protein-coding
chr7	120882702	120883005	1812	intron (NM_001267710, intron 6 of 17)	31664	NM_001267711	13631	Mm.25997	NM_007908	ENSMUSG00000035064	Eef2k	C86191|eEF-2K	eukaryotic elongation factor-2 kinase	protein-coding
chr4	139771135	139771418	1812	intron (NM_011039, intron 7 of 8)	61692	NM_011039	18509	Mm.218760	NM_011039	ENSMUSG00000028736	Pax7	Pax-7	paired box 7	protein-coding
chr11	3527109	3527361	1812	intron (NM_001159284, intron 12 of 21)	12057	NM_001284427	29856	Mm.188516	NM_013870	ENSMUSG00000020439	Smtn	smsmo	smoothelin	protein-coding
chr14	73325155	73325366	1812	intron (NM_009029, intron 1 of 26)	562	NM_009029	19645	Mm.273862	NM_009029	ENSMUSG00000022105	Rb1	Rb|Rb-1|pRb|pp105	RB transcriptional corepressor 1	protein-coding
chr5	140510066	140510286	1812	intron (NM_021528, intron 1 of 1)	4567	NM_021528	59031	Mm.28934	NM_021528	ENSMUSG00000036599	Chst12	AI595374|C4S-2|C4ST2	carbohydrate sulfotransferase 12	protein-coding
chr15	72884645	72884848	1812	intron (NM_001164642, intron 16 of 16)	-74422	NR_002864	353342	Mm.440245	NR_002864	ENSMUSG00000106847	Peg13	-	paternally expressed 13	ncRNA
chr6	8084922	8085128	1812	intron (NM_001037865, intron 20 of 34)	107592	NM_001037865	213945	Mm.297404	NM_001037865	ENSMUSG00000068794	Col28a1	Col28|Gm466	collagen, type XXVIII, alpha 1	protein-coding
chr4	109476422	109476741	1812	promoter-TSS (NM_013876)	-76	NM_013876	29864	Mm.392580	NM_013876	ENSMUSG00000028557	Rnf11	-	ring finger protein 11	protein-coding
chr19	15924228	15924464	1812	exon (NM_001205339, exon 1 of 9)	276	NM_001205339	107272	Mm.289936	NM_177420	ENSMUSG00000024640	Psat1	D8Ertd814e|EPIP|PSA|Psat	phosphoserine aminotransferase 1	protein-coding
chr16	30009655	30009981	1808	intron (NR_033631, intron 1 of 2)	1151	NR_033631	100043102	Mm.30797	NR_033631	ENSMUSG00000097184	4632428C04Rik	Gm4231	RIKEN cDNA 4632428C04 gene	ncRNA
chr13	60347933	60348172	1806	Intergenic	142581	NR_036449	100503759	Mm.38101	NM_177810	ENSMUSG00000050765	Gm5084	A030007L22|EG328264	predicted gene 5084	ncRNA
chr11	55031970	55032233	1806	intron (NR_138556, intron 1 of 24)	1370	NM_013472	11749	Mm.265347	NM_013472	ENSMUSG00000018340	Anxa6	AW107198|Anx6|AnxVI|Cabm|Camb	annexin A6	protein-coding
chr13	63108528	63108999	1803	intron (NM_001289926, intron 5 of 15)	-131266	NR_110520	72061	Mm.188105	NM_028079	ENSMUSG00000021458	2010111I01Rik	2300006M17Rik|AP-O|AW742919|Aopep|ApO|mir-23b|mir-24-1|mir-27b	RIKEN cDNA 2010111I01 gene	protein-coding
chr11	96873967	96874172	1801	Intergenic	23676	NR_029562	387170		NR_029562	ENSMUSG00000065515	Mir152	Mirn152|mir-152|mmu-mir-152	microRNA 152	ncRNA
chr11	12458381	12458761	1801	intron (NM_001282993, intron 1 of 13)	6389	NM_172496	12808	Mm.22847	NM_172496	ENSMUSG00000020173	Cobl	-	cordon-bleu WH2 repeat	protein-coding
chr13	83504013	83504255	1801	promoter-TSS (NM_001347572)	100	NM_001347572	17260	Mm.24001	NM_025282	ENSMUSG00000005583	Mef2c	5430401D19Rik|9930028G15Rik|AV011172|Mef2	myocyte enhancer factor 2C	protein-coding
chr15	38300583	38301498	1801	promoter-TSS (NM_001289471)	-329	NM_001289471	21847	Mm.4292	NM_013692	ENSMUSG00000037465	Klf10	AI115143|EGR[a]|Egral|Gdnfif|TIEG-1|Tieg|Tieg1|mGIF	Kruppel-like factor 10	protein-coding
chr13	64152275	64152513	1801	promoter-TSS (NM_001361047)	-21	NM_001361047	238673	Mm.300065	NM_175494	ENSMUSG00000044934	Zfp367	8030486J21Rik|ZFF29a|ZFF29b|Znf367	zinc finger protein 367	protein-coding
chr14	24779029	24779427	1801	Intergenic	288475	NM_001360586	20088	Mm.16775	NM_011297	ENSMUSG00000025290	Rps24	-	ribosomal protein S24	protein-coding
chr7	134550383	134550678	1801	Intergenic	-120157	NM_001033420	330662	Mm.436572	NM_001033420	ENSMUSG00000058325	Dock1	9130006G06Rik|AI854900|D630004B07Rik|b2b3190Clo	dedicator of cytokinesis 1	protein-coding
chr1	92776452	92776694	1797	Intergenic	-55072	NM_016696	14733	Mm.297976	NM_016696	ENSMUSG00000034220	Gpc1	AI462976	glypican 1	protein-coding
chr10	128590265	128590565	1797	promoter-TSS (NM_010153)	-914	NM_010153	13867	Mm.373043	NM_010153	ENSMUSG00000018166	Erbb3	C76256|Erbb-3|Erbb3r|Her3	erb-b2 receptor tyrosine kinase 3	protein-coding
chr7	65452366	65452599	1795	Intergenic	-81238	NM_001163574	21872	Mm.4342	NM_009386	ENSMUSG00000030516	Tjp1	ZO1	tight junction protein 1	protein-coding
chr6	91796832	91797035	1795	intron (NM_001159507, intron 1 of 23)	10460	NM_001159507	243547	Mm.333264	NM_001033353	ENSMUSG00000030098	Grip2	-	glutamate receptor interacting protein 2	protein-coding
chr18	76153889	76154124	1795	Intergenic	-16546	NR_105776	102465184		NR_105776	ENSMUSG00000098276	Mir6358	Gm27830|mmu-mir-6358	microRNA 6358	ncRNA
chr2	179984843	179985066	1792	Intergenic	8101	NR_033782	66730	Mm.31773	NR_033782	ENSMUSG00000085704	4921531C22Rik	-	RIKEN cDNA 4921531C22 gene	ncRNA
chr1	133069185	133069518	1790	intron (NM_001099276, intron 2 of 32)	23339	NM_001099276	240752	Mm.387308	NM_001099276	ENSMUSG00000026447	Pik3c2b	C330011J12Rik|Gm199|PI3K-C2beta|PI3KC2beta	phosphatidylinositol-4-phosphate 3-kinase catalytic subunit type 2 beta	protein-coding
chr3	144669446	144669849	1790	Intergenic	50688	NM_019464	54673	Mm.271775	NM_019464	ENSMUSG00000037062	Sh3glb1	AA409932|AI314629|AU015566|Bif-1|mKIAA0491	SH3-domain GRB2-like B1 (endophilin)	protein-coding
chr2	125917062	125917226	1790	intron (NM_175154, intron 5 of 9)	50921	NM_001291002	69976	Mm.20216	NM_175154	ENSMUSG00000027207	Galk2	2810017M24Rik|AI327030|Gk2	galactokinase 2	protein-coding
chr19	36119831	36120209	1790	promoter-TSS (NM_013468)	-176	NM_013468	107765	Mm.10279	NM_013468	ENSMUSG00000024803	Ankrd1	Alrp|CARP|Crap|MARP1	ankyrin repeat domain 1 (cardiac muscle)	protein-coding
chr19	37954832	37955064	1789	intron (NM_001302140, intron 22 of 53)	88629	NM_001302140	226101	Mm.34674	NM_177035	ENSMUSG00000048612	Myof	2310004N10Rik|2310051D19Rik|E030042N20Rik|Fer1l3	myoferlin	protein-coding
chr18	14331406	14331929	1789	Intergenic	99361	NR_045373	74529	Mm.400519	NR_045373		8430422H06Rik	-	RIKEN cDNA 8430422H06 gene	ncRNA
chr15	36884794	36885245	1788	Intergenic	-88090	NM_001253806	22631	Mm.3360	NM_011740	ENSMUSG00000022285	Ywhaz	1110013I11Rik|14-3-3zeta|AI596267|AL022924|AU020854	tyrosine 3-monooxygenase/tryptophan 5-monooxygenase activation protein, zeta polypeptide	protein-coding
chr4	134740267	134740477	1787	Intergenic	27632	NM_145554	100017	Mm.27486	NM_145554	ENSMUSG00000037295	Ldlrap1	AA691260|ARH2|Arh|Arh1|FHCB1|FHCB2	low density lipoprotein receptor adaptor protein 1	protein-coding
chr11	98839985	98840228	1787	intron (NM_001080925, intron 1 of 14)	3321	NM_001080925	268480	Mm.340766	NM_001080925	ENSMUSG00000038020	Rapgefl1	B230105J10	Rap guanine nucleotide exchange factor (GEF)-like 1	protein-coding
chr6	72155021	72155278	1787	TTS (NM_011375)	-31952	NR_045165	71265	Mm.442035	NR_045163	ENSMUSG00000108709	4933431G14Rik	4930565C19Rik	RIKEN cDNA 4933431G14 gene	ncRNA
chr7	46314708	46314910	1787	Intergenic	-56594	NR_131190	105447647		NR_131190		Gm45923	DRReRNA|Munc	predicted gene, 45923	ncRNA
chr7	19762354	19762590	1787	intron (NM_020486, intron 8 of 14)	8060	NM_020486	57278	Mm.29236	NM_020486	ENSMUSG00000002980	Bcam	1200005K12Rik|B-CAM|Gplu|Lu	basal cell adhesion molecule	protein-coding
chr8	80015932	80016107	1787	intron (NM_020259, intron 4 of 12)	41989	NM_020259	15245	Mm.254493	NM_020259	ENSMUSG00000064325	Hhip	Hhip1	Hedgehog-interacting protein	protein-coding
chr2	91674970	91675185	1787	3' UTR (NM_145528, exon 16 of 16)	21869	NM_146124	228359	Mm.22413	NM_146124	ENSMUSG00000027247	Arhgap1	B230365D05Rik|C76222|Cdc42GAP|p50rhoGAP	Rho GTPase activating protein 1	protein-coding
chr4	82690356	82690643	1786	Intergenic	169174	NM_026647	68268	Mm.32047	NM_026647	ENSMUSG00000028403	Zdhhc21	9130404H11Rik|AL024349|D130004H04Rik|dep	zinc finger, DHHC domain containing 21	protein-coding
chr16	30517733	30517997	1783	intron (NM_001357414, intron 10 of 11)	32713	NM_172614	224090	Mm.241459	NM_172614	ENSMUSG00000022537	Tmem44	1700007N03Rik|9330161C17Rik|B230220N21	transmembrane protein 44	protein-coding
chr5	36377585	36377797	1782	intron (NM_030889, intron 1 of 26)	20448	NM_030889	81840	Mm.34113	NM_030889	ENSMUSG00000029093	Sorcs2	N28137|mKIAA1329	sortilin-related VPS10 domain containing receptor 2	protein-coding
chr10	61277900	61278234	1782	Intergenic	-4629	NM_001081127	237360	Mm.333252	NM_001081127	ENSMUSG00000059901	Adamts14	Adamts-14|TS14	a disintegrin-like and metallopeptidase (reprolysin type) with thrombospondin type 1 motif, 14	protein-coding
chr2	49742073	49742340	1781	intron (NM_008449, intron 19 of 25)	-45480	NM_027990	71897	Mm.41381	NM_027990	ENSMUSG00000026765	Lypd6b	2310010M24Rik|AW049525	LY6/PLAUR domain containing 6B	protein-coding
chr17	34894066	34894273	1780	promoter-TSS (NM_198886)	-390	NM_198886	193736	Mm.161119	NM_198886	ENSMUSG00000049823	Zbtb12	BC020447|Bat-9|Bat9|G10|NG35	zinc finger and BTB domain containing 12	protein-coding
chr10	127082093	127082306	1780	intron (NM_001033263, intron 1 of 18)	3292	NM_001301014	216439	Mm.336761	NM_001033263	ENSMUSG00000025422	Agap2	AGAP-2|Centg1|PIKE|cnt-g1|mKIAA0167	ArfGAP with GTPase domain, ankyrin repeat and PH domain 2	protein-coding
chr1	172140273	172140460	1780	Intergenic	-7649	NM_153555	98193	Mm.159915	NM_153555	ENSMUSG00000026554	Dcaf8	AA408877|AA433120|AA792214|AU018973|C76055|D1Dau35e|D1Ucla4|H326|Wdr42a	DDB1 and CUL4 associated factor 8	protein-coding
chr7	19532327	19532628	1779	exon (NM_199149, exon 11 of 13)	13746	NM_027116	69547	Mm.77325	NM_027116	ENSMUSG00000060621	Nkpd1	2310015G09Rik	NTPase, KAP family P-loop domain containing 1	protein-coding
chr4	148056316	148056512	1779	3' UTR (NM_010840, exon 12 of 12)	15225	NM_001161798	17769	Mm.89959	NM_010840	ENSMUSG00000029009	Mthfr	AI323986	methylenetetrahydrofolate reductase	protein-coding
chr19	56300733	56301226	1779	intron (NM_146101, intron 2 of 11)	13067	NM_146101	226243	Mm.25791	NM_146101	ENSMUSG00000025075	Habp2	AI035669|FSAP|HABP|HGFAL|PHBP	hyaluronic acid binding protein 2	protein-coding
chr16	91752042	91752296	1779	intron (NM_001110276, intron 1 of 15)	22798	NM_001110276	16443	Mm.40546	NM_010587	ENSMUSG00000022957	Itsn1	AA517634|AA545208|AI316805|AI839402|AI848451|Ehsh1|Ese1|Itsn|Sh3p17	intersectin 1 (SH3 domain protein 1A)	protein-coding
chr17	6202476	6202703	1774	intron (NM_001103181, intron 5 of 13)	-54271	NM_001357884	77106	Mm.381893	NM_001033178	ENSMUSG00000038141	Tmem181a	5930418K15Rik|C76977|Gpr178|Tmem181|mKIAA1423	transmembrane protein 181A	protein-coding
chr4	117946871	117947224	1770	intron (NM_001285520, intron 9 of 11)	-17284	NM_001284193	11876	Mm.56897	NM_009711	ENSMUSG00000028539	Artn	neublastin	artemin	protein-coding
chr5	36313319	36313663	1769	intron (NM_030889, intron 1 of 26)	11921	NR_106162	102465792		NR_106162	ENSMUSG00000098884	Mir7689	Gm27434|mmu-mir-7689	microRNA 7689	ncRNA
chr5	73647246	73647461	1767	intron (NM_011890, intron 1 of 5)	378	NM_011890	24051	Mm.89310	NM_011890	ENSMUSG00000029156	Sgcb	43kDa|AI747103|AI844814|beta-SG	sarcoglycan, beta (dystrophin-associated glycoprotein)	protein-coding
chr2	58711631	58711813	1766	intron (NM_001289660, intron 1 of 7)	-43462	NM_001289659	76654	Mm.200370	NM_029692	ENSMUSG00000026839	Upp2	1700124F02Rik|AI266885|UDRPASE2|UP2|UPASE2	uridine phosphorylase 2	protein-coding
chr11	80508690	80509296	1766	non-coding (NR_126552, exon 1 of 3)	113	NR_126552	77417	Mm.437510	NR_126552	ENSMUSG00000085078	C030013C21Rik	-	RIKEN cDNA C030013C21 gene	ncRNA
chr6	67014704	67014988	1766	intron (NM_001177560, intron 3 of 4)	-21753	NR_040278	320172	Mm.449039	NR_040278	ENSMUSG00000087231	E230016M11Rik	-	RIKEN cDNA E230016M11 gene	ncRNA
chr9	66276803	66277065	1766	Intergenic	-73516	NM_145617	235439	Mm.244179	NM_145617	ENSMUSG00000038664	Herc1	2810449H11Rik|B230218H07|D130015N03Rik|tbl	HECT and RLD domain containing E3 ubiquitin protein ligase family member 1	protein-coding
chr15	77036412	77036606	1764	intron (NM_013593, intron 1 of 3)	-8566	NM_001163621	71939	Mm.34173	NM_028010	ENSMUSG00000033576	Apol6	2310076O14Rik	apolipoprotein L 6	protein-coding
chr11	82902024	82902212	1762	intron (NM_145431, intron 10 of 12)	6277	NM_145431	217011	Mm.29176	NM_145431	ENSMUSG00000020692	Nle1	AL022765|BC018399|Nle|l11Jus1|l11Jus4	notchless homolog 1	protein-coding
chr4	141571445	141571708	1762	Intergenic	25414	NR_030695	320456	Mm.32859	NM_177163		B330016D10Rik	-	RIKEN cDNA B330016D10 gene	ncRNA
chr18	38023202	38023429	1762	Intergenic	-24346	NM_001205336	106952	Mm.247642	NM_139206	ENSMUSG00000024451	Arap3	Centd3|Drag1|E030006K04Rik|cnt-d3	ArfGAP with RhoGAP domain, ankyrin repeat and PH domain 3	protein-coding
chr4	118040670	118040988	1762	intron (NM_001285521, intron 2 of 10)	94117	NM_001285520	20441	Mm.251002	NM_009176	ENSMUSG00000028538	St3gal3	ST3GalIII|ST3N|Siat3|Siat6	ST3 beta-galactoside alpha-2,3-sialyltransferase 3	protein-coding
chr1	89011569	89011804	1762	Intergenic	-4427	NR_040471	73475	Mm.491040	NR_040471	ENSMUSG00000099378	1700067G17Rik	-	RIKEN cDNA 1700067G17 gene	ncRNA
chr7	63730112	63730274	1762	intron (NM_130880, intron 9 of 13)	-186664	NM_001256311	381994	Mm.425466	NM_001256311	ENSMUSG00000095061	E030018B13Rik	Gm1697	RIKEN cDNA E030018B13 gene	protein-coding
chr3	130228291	130228555	1762	intron (NM_198711, intron 2 of 34)	47578	NM_029838	77018	Mm.91728	NM_029838	ENSMUSG00000058897	Col25a1	2700062B08Rik|CLAC-P	collagen, type XXV, alpha 1	protein-coding
chr3	41595092	41595392	1762	intron (NM_001130184, intron 5 of 10)	30362	NM_001130186	269424	Mm.286285	NM_172303	ENSMUSG00000025764	Jade1	AU041499|D530048A03Rik|Phf17|mKIAA1807	jade family PHD finger 1	protein-coding
chr1	39692093	39692285	1760	intron (NM_001145660, intron 5 of 14)	28800	NM_001145660	619289	Mm.334107	NM_001145660	ENSMUSG00000057173	Rfx8	4933400N17Rik	regulatory factor X 8	protein-coding
chr1	72960261	72960455	1757	Intergenic	55541	NM_009407	21958	Mm.425024	NM_009407	ENSMUSG00000026182	Tnp1	Stp-1|TP1|Tp-1	transition protein 1	protein-coding
chr4	155267825	155268170	1756	intron (NM_001355178, intron 12 of 14)	18031	NM_001347262	67513	Mm.10374	NM_001190445	ENSMUSG00000073684	Faap20	2610002J02Rik	Fanconi anemia core complex associated protein 20	protein-coding
chr15	77013808	77014258	1756	Intergenic	8694	NM_001164048	17189	Mm.404074	NM_013593	ENSMUSG00000018893	Mb	AI325109	myoglobin	protein-coding
chr10	59115074	59115348	1756	intron (NM_172788, intron 8 of 9)	106636	NM_001024911	103080	Mm.346842	NM_001024910	ENSMUSG00000019917	2019-09-10	4921515A04Rik|9430099J10Rik|AA408298|AI874685	septin 10	protein-coding
chr8	88655485	88655671	1756	intron (NM_145857, intron 2 of 12)	8231	NM_145857	257632	Mm.222633	NM_145857	ENSMUSG00000055994	Nod2	ACUG|BLAU|CD|Card15|F830032C23Rik|IBD1|Nlrc2	nucleotide-binding oligomerization domain containing 2	protein-coding
chr16	5113551	5113792	1756	intron (NM_008909, intron 1 of 21)	18810	NM_008909	19041	Mm.266875	NM_008909	ENSMUSG00000039457	Ppl	AW553870	periplakin	protein-coding
chr12	25475516	25475748	1756	Intergenic	346458	NR_045844	432641	Mm.112955	NR_045844		Gm17746	-	predicted gene, 17746	ncRNA
chr11	95784069	95784268	1756	Intergenic	35101	NM_201609	268469	Mm.389038	NM_201609	ENSMUSG00000075595	Zfp652	9530033F24Rik|ZNF652	zinc finger protein 652	protein-coding
chr8	119440039	119440352	1753	intron (NM_027950, intron 1 of 5)	3033	NM_027950	71839	Mm.272357	NM_027950	ENSMUSG00000074063	Osgin1	1700012B18Rik|Okl38	oxidative stress induced growth inhibitor 1	protein-coding
chr10	77206871	77207229	1753	Intergenic	-40520	NM_009929	12822	Mm.4352	NM_009929	ENSMUSG00000001435	Col18a1	-	collagen, type XVIII, alpha 1	protein-coding
chr7	132672478	132672875	1753	intron (NM_029609, intron 6 of 6)	62033	NM_029609	76429	Mm.276721	NM_029609	ENSMUSG00000030946	Lhpp	2310007H09Rik	phospholysine phosphohistidine inorganic pyrophosphate phosphatase	protein-coding
chr4	141867016	141867310	1753	intron (NM_025994, intron 1 of 3)	7757	NM_025994	27984	Mm.395598	NM_025994	ENSMUSG00000040659	Efhd2	2600015J22Rik|AA408606|D4Wsu27e	EF hand domain containing 2	protein-coding
chr4	133107766	133108024	1750	Intergenic	-22738	NM_153423	242687	Mm.23566	NM_153423	ENSMUSG00000028868	Wasf2	AW742646|D4Ertd13e|WAVE2	WAS protein family, member 2	protein-coding
chr1	90974939	90975225	1749	Intergenic	-5462	NM_008998	19329	Mm.279780	NM_008998	ENSMUSG00000026304	Rab17	AW413472	RAB17, member RAS oncogene family	protein-coding
chr1	135794917	135795173	1746	Intergenic	-4376	NM_021467	21952	Mm.44379	NM_021467	ENSMUSG00000026418	Tnni1	2700018B22Rik|AI747285|ssTnI	troponin I, skeletal, slow 1	protein-coding
chr8	105295238	105295706	1746	intron (NM_177788, intron 2 of 13)	641	NM_001357379	277978	Mm.40228	NM_177788	ENSMUSG00000043251	Exoc3l	C730015A04Rik|Exoc3l1	exocyst complex component 3-like	protein-coding
chr5	45444236	45444425	1746	intron (NM_024236, intron 3 of 6)	5899	NM_024236	110391	Mm.30204	NM_024236	ENSMUSG00000015806	Qdpr	2610008L04Rik|D5Ertd371e|Dhpr|PKU2	quinoid dihydropteridine reductase	protein-coding
chr7	44984283	44984657	1746	intron (NR_045521, intron 1 of 11)	1950	NR_045521	15469	Mm.27545	NM_019830	ENSMUSG00000109324	Prmt1	6720434D09Rik|AW214366|Hrmt1l2|Mrmt1	protein arginine N-methyltransferase 1	protein-coding
chr8	82926622	82926802	1744	intron (NM_177378, intron 1 of 6)	63356	NM_177378	330812	Mm.491438	NM_177378	ENSMUSG00000047747	Rnf150	A630007N06Rik|C030044C12Rik|Greul5|mKIAA1214	ring finger protein 150	protein-coding
chr2	152737884	152738083	1743	TTS (NM_010495)	1732	NM_010495	15901	Mm.444	NM_010495	ENSMUSG00000042745	Id1	AI323524|D2Wsu140e|Idb1|bHLHb24	inhibitor of DNA binding 1	protein-coding
chr11	59805349	59805591	1741	intron (NM_146018, intron 2 of 12)	4131	NM_001271357	216805	Mm.339640	NM_146018	ENSMUSG00000032633	Flcn	AU014660|B430214A04Rik|Bhd|FLCL	folliculin	protein-coding
chr12	85227100	85227582	1741	TTS (NM_145445)	7860	NM_145445	217715	Mm.29041	NM_145445	ENSMUSG00000004788	Eif2b2	EIF-2Bbeta|EIF2B	eukaryotic translation initiation factor 2B, subunit 2 beta	protein-coding
chr4	129375923	129376118	1738	intron (NM_028603, intron 1 of 4)	2008	NM_028603	73680	Mm.32997	NM_028603	ENSMUSG00000028807	Zbtb8a	2410081M15Rik|AI480941	zinc finger and BTB domain containing 8a	protein-coding
chr2	30384943	30385117	1738	3' UTR (NM_175392, exon 16 of 16)	-7224	NR_110963	57170	Mm.285167	NM_020329	ENSMUSG00000026856	Dolpp1	0610011H20Rik|AB030189|LSFR2	dolichyl pyrophosphate phosphatase 1	protein-coding
chrX	12354964	12355189	1738	promoter-TSS (NR_045321)	-80	NR_045321	100043946	Mm.211985	NR_045321	ENSMUSG00000087591	Gm14635	-	predicted gene 14635	ncRNA
chr16	31606513	31606798	1738	Intergenic	-11478	NM_001357871	224098	Mm.125439	NM_001357870		Gm536	Gm1777	predicted gene 536	protein-coding
chr5	107386473	107386845	1738	3' UTR (NM_054054, exon 19 of 19)	-16854	NM_001001804	384214	Mm.489863	NM_001001804	ENSMUSG00000033805	Ephx4	Abhd7|Ephxrp|Gm1382	epoxide hydrolase 4	protein-coding
chr17	7117321	7117494	1738	Intergenic	-52708	NM_011299	20112	Mm.268383	NM_011299	ENSMUSG00000023809	Rps6ka2	90kDa|D17Wsu134e|Rps6ka-rs1|Rsk3|p90rsk|pp90rsk	ribosomal protein S6 kinase, polypeptide 2	protein-coding
chr10	81193112	81193401	1738	TTS (NM_007828)	-1435	NR_015477	69678	Mm.81562	NR_015477		Atcayos	2310050B05Rik	ataxia, cerebellar, Cayman type, opposite strand	ncRNA
chr9	121890651	121890902	1738	Intergenic	-7579	NM_021609	59289	Mm.258105	NM_021609	ENSMUSG00000044534	Ackr2	AI464239|CCR10|CCR9|Ccbp2|Cmkbr9|D6	atypical chemokine receptor 2	protein-coding
chr4	106575112	106575325	1738	intron (NM_053272, intron 5 of 8)	14180	NM_053272	74754	Mm.133370	NM_053272	ENSMUSG00000034926	Dhcr24	2310076D10Rik|5830417J06Rik|mKIAA0018	24-dehydrocholesterol reductase	protein-coding
chr16	24231512	24231917	1738	Intergenic	-149024	NR_155457	108168278	Mm.417246	NR_155457		Gm46545	-	predicted gene, 46545	ncRNA
chr4	46095054	46095481	1737	intron (NM_021883, intron 7 of 9)	43208	NM_001355375	272027	Mm.249594	NM_173033	ENSMUSG00000035495	Tstd2	3010020C06	thiosulfate sulfurtransferase (rhodanese)-like domain containing 2	protein-coding
chr3	101831612	101831834	1734	intron (NM_172295, intron 2 of 6)	4500	NM_172295	242125	Mm.32900	NM_172295	ENSMUSG00000044313	Mab21l3	-	mab-21-like 3 (C. elegans)	protein-coding
chr2	29705496	29705828	1734	intron (NM_054050, intron 10 of 23)	-55866	NM_001177392	433416	Mm.330112	NM_001034887	ENSMUSG00000075425	Gm13547	-	predicted gene 13547	protein-coding
chr3	88145370	88145718	1734	intron (NM_001310593, intron 1 of 10)	3172	NM_133665	17261	Mm.28184	NM_133665	ENSMUSG00000001419	Mef2d	C80750	myocyte enhancer factor 2D	protein-coding
chr11	116296382	116296652	1734	intron (NM_001162872, intron 6 of 17)	10221	NM_016857	53413	Mm.22530	NM_016857	ENSMUSG00000020792	Exoc7	Exo70|sec70	exocyst complex component 7	protein-coding
chr15	37899768	37900060	1732	Intergenic	60942	NM_001357022	382985	Mm.24738	NM_199476	ENSMUSG00000022292	Rrm2b	p53R2	ribonucleotide reductase M2 B (TP53 inducible)	protein-coding
chr3	8850796	8851082	1732	intron (NM_025434, intron 2 of 2)	72918	NM_025434	66230	Mm.38460	NM_025434	ENSMUSG00000040269	Mrps28	1500012D08Rik|AW061224	mitochondrial ribosomal protein S28	protein-coding
chr14	20668200	20668471	1732	promoter-TSS (NM_001310431)	19	NM_001310431	68760	Mm.35789	NM_175132	ENSMUSG00000039376	Synpo2l	1110054M18Rik|Chap	synaptopodin 2-like	protein-coding
chr14	73369693	73369943	1732	intron (NM_008410, intron 1 of 5)	15471	NM_008410	16432	Mm.4266	NM_008410	ENSMUSG00000022108	Itm2b	AI256040|Bri|Bri2|Bricd2b|D14Sel6|E25BMM|imBRI2	integral membrane protein 2B	protein-coding
chr3	105716326	105716769	1732	exon (NM_175398, exon 2 of 2)	11089	NM_001163356	109050	Mm.212591	NM_175398	ENSMUSG00000048458	Fam212b	6530418L21Rik|inka2	family with sequence similarity 212, member B	protein-coding
chr11	88605228	88605579	1732	intron (NM_054043, intron 5 of 13)	-13848	NR_131025	68397	Mm.426889	NR_131025		0610039H22Rik	-	RIKEN cDNA 0610039H22 gene	ncRNA
chr11	46392918	46393164	1731	Intergenic	-3526	NM_001281966	16428	Mm.339927	NM_010583	ENSMUSG00000020395	Itk	Emt|Tcsk|Tsk	IL2 inducible T cell kinase	protein-coding
chr12	104978959	104979380	1730	intron (NM_172500, intron 1 of 16)	19508	NM_001042699	212073	Mm.212688	NM_172500	ENSMUSG00000054150	Syne3	KASH3|nesprin-3	spectrin repeat containing, nuclear envelope family member 3	protein-coding
chr11	11844353	11844922	1730	intron (NM_016672, intron 7 of 14)	-23486	NR_045178	73321	Mm.443306	NR_045178	ENSMUSG00000086391	1700042O10Rik	-	RIKEN cDNA 1700042O10 gene	ncRNA
chr11	116654258	116654485	1728	promoter-TSS (NM_030206)	-58	NM_030206	114886	Mm.34598	NM_030206	ENSMUSG00000020810	Cygb	3110001K20Rik|HGb|Staap	cytoglobin	protein-coding
chr8	3464433	3464625	1726	intron (NM_026951, intron 2 of 4)	3119	NM_026951	69129	Mm.45279	NM_026951	ENSMUSG00000069633	Pex11g	1810022F11Rik|1810049N02Rik|Pex11c|Pex11gamma	peroxisomal biogenesis factor 11 gamma	protein-coding
chr6	5710139	5710361	1726	Intergenic	-15389	NM_001191025	13426	Mm.20893	NM_010063	ENSMUSG00000029757	Dync1i1	DH IC-1|DHIC-1|DIC|Dncic1|IC74	dynein cytoplasmic 1 intermediate chain 1	protein-coding
chr6	120854528	120854736	1726	intron (NM_153516, intron 2 of 6)	18402	NM_153516	94044	Mm.27990	NM_153516	ENSMUSG00000009112	Bcl2l13	BCL-RAMBO|E430016C20Rik|Mil-1|Mil1	BCL2-like 13 (apoptosis facilitator)	protein-coding
chr2	144369067	144369311	1726	intron (NM_001166640, intron 1 of 10)	154	NM_181417	228714	Mm.227925	NM_181417	ENSMUSG00000027425	Kat14	2510008M08Rik|ATAC2|AU023459|Csrp2bp|D2Ertd473e|D2Wsu131e|E430020F17	lysine acetyltransferase 14	protein-coding
chr6	128259249	128259695	1726	intron (NM_001080979, intron 2 of 10)	41341	NM_001080979	21679	Mm.14774	NM_011567	ENSMUSG00000030353	Tead4	ETFR-2|Etfr2|FR-19|Rtef1|TEAD-4|TEF-3|Tcf13r1|Tef3|Tefr|Tefr1|Tefr1a	TEA domain family member 4	protein-coding
chr19	3434198	3434458	1726	Intergenic	-19784	NM_001329667	14419	Mm.4655	NM_010253	ENSMUSG00000024907	Gal	Galn	galanin	protein-coding
chr8	120436466	120437030	1726	Intergenic	-52118	NM_198671	382034	Mm.334856	NM_198671	ENSMUSG00000031822	Gse1	2210013I18Rik|mKIAA0182	genetic suppressor element 1, coiled-coil protein	protein-coding
chr11	107731600	107731865	1724	Intergenic	-15256	NM_007582	12299	Mm.57093	NM_007582	ENSMUSG00000020722	Cacng1	-	calcium channel, voltage-dependent, gamma subunit 1	protein-coding
chr18	60729387	60729643	1722	intron (NM_001348146, intron 1 of 6)	-1949	NM_001348103	15531	Mm.181862	NM_008306	ENSMUSG00000054008	Ndst1	1200015G06Rik|HSNST|HSNST 1|Hsst|N-HSST|N-HSST 1|NDST-1|b2b2230Clo	N-deacetylase/N-sulfotransferase (heparan glucosaminyl) 1	protein-coding
chr9	90201651	90201859	1722	TTS (NM_194334)	38777	NM_001311115	108153	Mm.102141	NM_001003911	ENSMUSG00000032363	Adamts7	ADAM-TS7|ADAMTS7B	a disintegrin-like and metallopeptidase (reprolysin type) with thrombospondin type 1 motif, 7	protein-coding
chr14	75837607	75837806	1722	Intergenic	7258	NR_045294	100043189	Mm.426329	NR_045294		Gm4285	-	predicted gene 4285	ncRNA
chr19	56373991	56374413	1722	intron (NM_198059, intron 11 of 40)	15836	NM_001286552	18175	Mm.386769	NM_008733	ENSMUSG00000049134	Nrap	-	nebulin-related anchoring protein	protein-coding
chr15	78832923	78833162	1721	Intergenic	-9605	NM_027219	104445	Mm.307488	NM_027219	ENSMUSG00000049521	Cdc42ep1	1810058K22Rik|AA980734|Borg5|CEP1|MSE55	CDC42 effector protein (Rho GTPase binding) 1	protein-coding
chr10	85639668	85639973	1720	intron (NM_001017525, intron 9 of 14)	41409	NM_001017525	74007	Mm.36544	NM_028709	ENSMUSG00000020042	Btbd11	6330404E16Rik	BTB (POZ) domain containing 11	protein-coding
chr8	57579854	57580123	1720	intron (NM_001167981, intron 2 of 11)	68145	NM_008252	97165	Mm.276881	NM_008252	ENSMUSG00000054717	Hmgb2	C80539|HMG-2|Hmg2	high mobility group box 2	protein-coding
chr18	77821805	77822045	1719	intron (NM_013831, intron 1 of 14)	-25535	NR_152167	619308	Mm.490456	NM_001033812		F830208F22Rik	-	RIKEN cDNA F830208F22 gene	ncRNA
chr15	89165556	89165817	1719	intron (NM_001159521, intron 8 of 37)	-2778	NR_106066	102465672		NR_106066	ENSMUSG00000106328	Mir7118	mmu-mir-7118	microRNA 7118	ncRNA
chr5	111890835	111891099	1719	Intergenic	-129239	NR_045834	269683	Mm.136946	NM_207252	ENSMUSG00000085271	E130006D01Rik	Gm16018|Gm681	RIKEN cDNA E130006D01 gene	ncRNA
chr3	19644193	19644488	1719	promoter-TSS (NM_001081281)	-120	NM_001081281	381485	Mm.35419	NM_001081281	ENSMUSG00000060913	Trim55	D830041C10Rik|Murf2|Rnf29	tripartite motif-containing 55	protein-coding
chr6	91617736	91618045	1719	Intergenic	-66177	NM_009320	21366	Mm.395650	NM_009320	ENSMUSG00000030096	Slc6a6	AA589629|C80501|Taut	solute carrier family 6 (neurotransmitter transporter, taurine), member 6	protein-coding
chr5	81248826	81249027	1719	intron (NM_198702, intron 3 of 27)	227333	NM_198702	319387	Mm.273631	NM_198702	ENSMUSG00000037605	Adgrl3	5430402I23Rik|CIRL-3|D130075K09Rik|Gm1379|LEC3|Lphn3|mKIAA0768	adhesion G protein-coupled receptor L3	protein-coding
chr6	115792110	115792878	1713	exon (NM_025958, exon 10 of 15)	15609	NR_028546	100217451	Mm.484708	NR_028546	ENSMUSG00000064563	Snora7a	MBI-141	small nucleolar RNA, H/ACA box 7A	snoRNA
chr12	111136029	111136232	1713	Intergenic	-30240	NM_001286122	22031	Mm.27431	NM_011632	ENSMUSG00000021277	Traf3	AI528849|CAP-1|CD40bp|CRAF1|LAP1|T-BAM|amn	TNF receptor-associated factor 3	protein-coding
chr5	103789846	103790136	1713	intron (NM_133919, intron 3 of 19)	35418	NM_001080798	17355	Mm.6949	NM_133919	ENSMUSG00000029313	Aff1	9630032B01Rik|AW319193|Af4|Mllt2h|Rob	AF4/FMR2 family, member 1	protein-coding
chr7	6121215	6121460	1713	Intergenic	34634	NM_001013012	67109	Mm.3254	NM_001013012	ENSMUSG00000046792	Zfp787	2210018M03Rik|Znf787	zinc finger protein 787	protein-coding
chr3	152265711	152266029	1713	promoter-TSS (NM_001357206)	-75	NM_001357206	68810	Mm.200188	NM_199465	ENSMUSG00000039103	Nexn	1110046H09Rik|AA553326|NELIN	nexilin	protein-coding
chr10	85421376	85421576	1712	intron (NM_028709, intron 1 of 16)	34662	NM_028709	74007	Mm.36544	NM_028709	ENSMUSG00000020042	Btbd11	6330404E16Rik	BTB (POZ) domain containing 11	protein-coding
chr15	82135381	82135841	1712	intron (NR_137170, intron 5 of 5)	7636	NR_137170	76457	Mm.440373	NM_172428	ENSMUSG00000068114	Ccdc134	2310042L06Rik|AW208859	coiled-coil domain containing 134	protein-coding
chr7	74445115	74445459	1712	intron (NM_001038643, intron 2 of 10)	109493	NM_023908	108116	Mm.425467	NM_023908	ENSMUSG00000025790	Slco3a1	5830414C08Rik|Anr1|MJAM|OATP-D|R75096|Slc21a11	solute carrier organic anion transporter family, member 3a1	protein-coding
chr3	122414870	122415180	1712	Intergenic	-4732	NM_013867	29815	Mm.45815	NM_013867	ENSMUSG00000028121	Bcar3	AI131758|AND-34	breast cancer anti-estrogen resistance 3	protein-coding
chr12	79511611	79512035	1712	intron (NM_009014, intron 7 of 10)	214472	NM_001252562	19363	Mm.341756	NM_009014	ENSMUSG00000059060	Rad51b	AI553500|R51H2|Rad51l1|mREC2	RAD51 paralog B	protein-coding
chr15	77793175	77793404	1711	intron (NM_022410, intron 5 of 40)	-36279	NM_001357895	239552	Mm.125650	NM_001081970	ENSMUSG00000056656	Apol8	9830006J20Rik|APOL-II|Apol2	apolipoprotein L 8	protein-coding
chr1	39754722	39754923	1711	Intergenic	-33833	NM_001145660	619289	Mm.334107	NM_001145660	ENSMUSG00000057173	Rfx8	4933400N17Rik	regulatory factor X 8	protein-coding
chr15	80254867	80255278	1711	promoter-TSS (NM_001287180)	-112	NM_001287180	11911	Mm.641	NM_009716	ENSMUSG00000042406	Atf4	Atf-4|C/ATF|CREB2|TAXREB67	activating transcription factor 4	protein-coding
chr11	99580579	99580989	1711	exon (NM_027157, exon 1 of 1)	232	NM_027157	69664	Mm.38303	NM_027157	ENSMUSG00000047253	Krtap1-5	2310043L02Rik|AI592983	keratin associated protein 1-5	protein-coding
chr11	77810082	77810340	1711	intron (NM_001291214, intron 1 of 38)	8913	NM_001291215	360013	Mm.341248	NM_011586	ENSMUSG00000000631	Myo18a	MAJN|MyoPDZ|MysPDZ|SP-R210	myosin XVIIIA	protein-coding
chr3	55191722	55192020	1711	intron (NM_028937, intron 4 of 10)	9827	NM_028937	74434	Mm.25514	NM_028937	ENSMUSG00000027794	Sohlh2	4933406N12Rik|AI413378|Sosf2	spermatogenesis and oogenesis specific basic helix-loop-helix 2	protein-coding
chr18	5380737	5380978	1711	Intergenic	-46050	NM_001360447	240186	Mm.118257	NM_178722	ENSMUSG00000050945	Zfp438	9430031G09|9430091M14Rik|B830013J05Rik	zinc finger protein 438	protein-coding
chr11	114844127	114844442	1711	Intergenic	-7248	NM_001110337	70355	Mm.242413	NM_147217	ENSMUSG00000051043	Gprc5c	1110028I06Rik|3200002M13Rik|Raig3	G protein-coupled receptor, family C, group 5, member C	protein-coding
chr11	107652228	107652412	1711	intron (NM_198298, intron 22 of 31)	14598	NR_105897	102465562		NR_105897	ENSMUSG00000098497	Mir6932	Gm27691|mmu-mir-6932	microRNA 6932	ncRNA
chr11	88551052	88551338	1711	intron (NM_054043, intron 6 of 13)	-68056	NR_131025	68397	Mm.426889	NR_131025		0610039H22Rik	-	RIKEN cDNA 0610039H22 gene	ncRNA
chr15	80165376	80165645	1709	Intergenic	-8211	NM_010795	17309	Mm.299693	NM_010795	ENSMUSG00000042428	Mgat3	1110038J12Rik|AI848272|GnT-III	mannoside acetylglucosaminyltransferase 3	protein-coding
chr1	43141582	43141870	1708	exon (NM_001289533, exon 3 of 6)	22235	NM_010212	14200	Mm.6799	NM_010212	ENSMUSG00000008136	Fhl2	FHL-2|SLIM-3|SLIM3	four and a half LIM domains 2	protein-coding
chr19	57191200	57191445	1707	intron (NM_178688, intron 1 of 24)	6309	NM_001290815	226251	Mm.217161	NM_178688	ENSMUSG00000025085	Ablim1	2210411C18Rik|2610209L21Rik|4833406P10Rik|9330196J19Rik|AV079770|AW060987|AW215784|Limab1|mKIAA0059	actin-binding LIM protein 1	protein-coding
chr4	116986592	116986958	1706	exon (NM_001029912, exon 14 of 14)	7638	NM_009478	22275	Mm.46484	NM_009478	ENSMUSG00000028684	Urod	AI323803|UPD|Uro-d	uroporphyrinogen decarboxylase	protein-coding
chr5	35055116	35055421	1706	Intergenic	-1498	NM_001348274	231134	Mm.205483	NM_172708	ENSMUSG00000044716	Dok7	A930013K19Rik|AW049091|Dok-7|EF-12|Oit5	docking protein 7	protein-coding
chr10	66921478	66921703	1702	Intergenic	-1206	NR_138560	68488	Mm.338835	NR_138560		1110002J07Rik	-	RIKEN cDNA 1110002J07 gene	ncRNA
chr15	86264937	86265106	1702	intron (NM_145476, intron 4 of 12)	-12654	NM_001358062	223754	Mm.28904	NM_145476	ENSMUSG00000051864	Tbc1d22a	BC023106|D15Ertd781e	TBC1 domain family, member 22a	protein-coding
chr18	47192492	47192800	1702	Intergenic	176222	NM_018744	20358	Mm.40909	NM_018744	ENSMUSG00000019647	Sema6a	A730020P05Rik|AI851735|Sema6A-1|Semaq|VIa	sema domain, transmembrane domain (TM), and cytoplasmic domain, (semaphorin) 6A	protein-coding
chr7	65463486	65463765	1701	Intergenic	-92381	NM_001163574	21872	Mm.4342	NM_009386	ENSMUSG00000030516	Tjp1	ZO1	tight junction protein 1	protein-coding
chr2	6721109	6721350	1701	intron (NM_001110232, intron 4 of 15)	433	NM_001310447	14007	Mm.398543	NM_010160	ENSMUSG00000002107	Celf2	B230218O03|B230345P09Rik|C88023|CELF-2|CUG-BP2|Cugbp2|D230046B21Rik|Etr-3|Napor|Napor-2|mETR-3	CUGBP, Elav-like family member 2	protein-coding
chr5	125244007	125244210	1700	Intergenic	-64894	NM_011424	20602	Mm.278646	NM_011424	ENSMUSG00000029478	Ncor2	N-CoR|SMRT|SMRTe	nuclear receptor co-repressor 2	protein-coding
chrX	159735595	159735841	1698	intron (NM_021389, intron 1 of 16)	27117	NR_110969	58194	Mm.286495	NM_021389	ENSMUSG00000040990	Sh3kbp1	1200007H22Rik|1700125L08Rik|5830464D22Rik|AI447724|Cin85|IN85|Ruk|Seta	SH3-domain kinase binding protein 1	protein-coding
chr17	48002000	48002202	1698	Intergenic	36192	NM_029689	76651	Mm.76918	NM_029689	ENSMUSG00000094928	1700122O11Rik	-	RIKEN cDNA 1700122O11 gene	protein-coding
chr4	83315702	83315896	1698	intron (NM_027238, intron 1 of 19)	8390	NM_027238	69863	Mm.5540	NM_025782	ENSMUSG00000038172	Ttc39b	1810054D07Rik|9130422G05Rik|AI450603|AV103077|AW215585	tetratricopeptide repeat domain 39B	protein-coding
chr11	109650282	109650563	1697	promoter-TSS (NM_021880)	-499	NM_001313975	19084	Mm.30039	NM_021880	ENSMUSG00000020612	Prkar1a	1300018C22Rik|RIalpha|Tse-1|Tse1	protein kinase, cAMP dependent regulatory, type I, alpha	protein-coding
chr3	122454005	122454220	1696	intron (NM_013867, intron 2 of 11)	-29457	NM_001355264	29815	Mm.45815	NM_013867	ENSMUSG00000028121	Bcar3	AI131758|AND-34	breast cancer anti-estrogen resistance 3	protein-coding
chr11	117317705	117318162	1695	intron (NM_001113486, intron 3 of 11)	-13782	NM_017380	53860	Mm.38450	NM_017380	ENSMUSG00000059248	2019-09-09	MSF1|Msf|PNUTL4|Sint1	septin 9	protein-coding
chr10	87016120	87016410	1695	Intergenic	-8323	NM_138673	192188	Mm.279611	NM_138673	ENSMUSG00000035459	Stab2	FEEL-2|FELL|MFEEL-2|STAB-2	stabilin 2	protein-coding
chr1	181256367	181256642	1695	Intergenic	-44526	NM_145514	226757	Mm.289082	NM_145514	ENSMUSG00000038733	Wdr26	1600024A01Rik|AA693241|AI447817|AU044014|C77982|Gid7	WD repeat domain 26	protein-coding
chr15	84212909	84213168	1692	intron (NM_178614, intron 14 of 14)	-19005	NM_133167	170736	Mm.323892	NM_133167	ENSMUSG00000022438	Parvb	AI595373|AW742462|D15Gsk1|affixin	parvin, beta	protein-coding
chr17	70738190	70738874	1690	intron (NM_001347411, intron 9 of 14)	108245	NM_001164077	21815	Mm.101034	NM_009372	ENSMUSG00000047407	Tgif1	AA959811|AI462167|Tgif	TGFB-induced factor homeobox 1	protein-coding
chr18	74794081	74794316	1690	intron (NM_177470, intron 4 of 9)	14986	NM_177470	52538	Mm.245724	NM_177470	ENSMUSG00000036880	Acaa2	0610011L04Rik|AI255831|AI265397|D18Ertd240e	acetyl-Coenzyme A acyltransferase 2 (mitochondrial 3-oxoacyl-Coenzyme A thiolase)	protein-coding
chr13	28759107	28759320	1690	intron (NR_045053, intron 3 of 8)	-48340	NR_105787	102466635		NR_105787	ENSMUSG00000099158	Mir6368	Gm27800|mmu-mir-6368	microRNA 6368	ncRNA
chr16	17210093	17210787	1690	exon (NM_001033338, exon 1 of 1)	2305	NM_001033338	239731	Mm.86671	NM_001033338	ENSMUSG00000071636	Rimbp3	Gm1759|Gm603|RIM-BP3|mKIAA1666	RIMS binding protein 3	protein-coding
chr2	28528144	28528338	1690	intron (NM_009058, intron 1 of 17)	-5223	NM_001145835	19730	Mm.5236	NM_009058	ENSMUSG00000026821	Ralgds	Gnds|Rgds|mKIAA1308	ral guanine nucleotide dissociation stimulator	protein-coding
chr11	63026843	63027063	1690	Intergenic	-22819	NR_126547	74884	Mm.363520	NR_126547	ENSMUSG00000087604	Cdrt4os1	4930452L02Rik	CMT1A duplicated region transcript 4, opposite strand 1	ncRNA
chr11	80512366	80512662	1690	intron (NM_177390, intron 21 of 21)	-3408	NR_126552	77417	Mm.437510	NR_126552	ENSMUSG00000085078	C030013C21Rik	-	RIKEN cDNA C030013C21 gene	ncRNA
chr1	131751187	131751466	1690	intron (NM_177243, intron 2 of 20)	7304	NM_177243	320718	Mm.482704	NM_177243	ENSMUSG00000042268	Slc26a9	E030002L01Rik	solute carrier family 26, member 9	protein-coding
chr16	32524008	32524217	1690	Intergenic	27831	NM_199309	245308	Mm.76859	NM_199309	ENSMUSG00000052363	Zdhhc19	Gm1744|Gm616	zinc finger, DHHC domain containing 19	protein-coding
chr16	30513750	30513948	1689	3' UTR (NM_172614, exon 10 of 10)	36729	NM_172614	224090	Mm.241459	NM_172614	ENSMUSG00000022537	Tmem44	1700007N03Rik|9330161C17Rik|B230220N21	transmembrane protein 44	protein-coding
chr11	75869855	75870237	1688	intron (NM_029548, intron 4 of 7)	41013	NM_029548	380714	Mm.425697	NM_029548	ENSMUSG00000020847	Rph3al	Gm1753|Noc2	rabphilin 3A-like (without C2 domains)	protein-coding
chr1	63239670	63240094	1688	intron (NM_001285937, intron 2 of 5)	-25601	NM_146250	241070	Mm.103354	NM_146250	ENSMUSG00000046856	Gpr1	-	G protein-coupled receptor 1	protein-coding
chr10	80836864	80837212	1688	intron (NM_001013758, intron 1 of 1)	6760	NM_001359746	237403	Mm.40213	NM_001013758	ENSMUSG00000051067	Lingo3	AI851712|LERN2	leucine rich repeat and Ig domain containing 3	protein-coding
chr9	70863304	70863490	1688	intron (NM_001324473, intron 1 of 8)	71411	NM_008280	15450	Mm.390187	NM_008280	ENSMUSG00000032207	Lipc	AI256194|HL|Hpl	lipase, hepatic	protein-coding
chr19	43626261	43626444	1688	Intergenic	14027	NM_008699	18089	Mm.56994	NM_008699	ENSMUSG00000044220	Nkx2-3	Nkx-2.3|Nkx2.3|tinman	NK2 homeobox 3	protein-coding
chr10	39686854	39687154	1688	intron (NR_038037, intron 1 of 2)	45003	NR_038037	327744	Mm.295265	NM_183198	ENSMUSG00000087177	E130307A14Rik	-	RIKEN cDNA E130307A14 gene	ncRNA
chr5	114796175	114796487	1682	intron (NM_026718, intron 7 of 14)	17645	NR_027817	66236	Mm.268546	NR_027817	ENSMUSG00000072694	1500011B03Rik	AI415201|AV141149|AW556386	RIKEN cDNA 1500011B03 gene	ncRNA
chr7	126465545	126466047	1682	Intergenic	-2723	NM_007504	11937	Mm.35134	NM_007504	ENSMUSG00000030730	Atp2a1	SERCA1	ATPase, Ca++ transporting, cardiac muscle, fast twitch 1	protein-coding
chr9	20831007	20831198	1682	Intergenic	12598	NM_001030290	235033	Mm.297661	NM_001030290	ENSMUSG00000053773	Rdh8	Gm182|prRDH	retinol dehydrogenase 8	protein-coding
chr1	183869045	183869289	1679	Intergenic	120190	NR_151520	102637191	Mm.417076	NR_151520	ENSMUSG00000103305	Gm34068	-	predicted gene, 34068	ncRNA
chr15	77156631	77156831	1678	intron (NM_001358772, intron 2 of 14)	-2886	NM_001358771	93686	Mm.202774	NM_053104	ENSMUSG00000033565	Rbfox2	Fbm2|Fxh|Hrnbp2|Rbm9	RNA binding protein, fox-1 homolog (C. elegans) 2	protein-coding
chr17	5165270	5165527	1675	intron (NM_001085355, intron 4 of 19)	170324	NM_001085355	239985	Mm.133401	NM_001085355	ENSMUSG00000069729	Arid1b	8030481M12|9330189K18Rik|AI836955|Ardi1b|B230217J03Rik|BAF250B|mKIAA1235	AT rich interactive domain 1B (SWI-like)	protein-coding
chr4	58285579	58285993	1675	promoter-TSS (NM_001037127)	-176	NM_001037128	18198	Mm.16148	NM_010944	ENSMUSG00000057280	Musk	Mdk4|Mlk|Nsk1|Nsk2|Nsk3	muscle, skeletal, receptor tyrosine kinase	protein-coding
chr3	40694600	40694814	1674	intron (NM_175515, intron 13 of 15)	-14164	NM_178386	73333	Mm.78691	NM_178386	ENSMUSG00000069041	Slc25a31	1700034J06Rik|Ant4|Sfec	solute carrier family 25 (mitochondrial carrier; adenine nucleotide translocator), member 31	protein-coding
chr14	20664523	20664785	1674	promoter-TSS (NM_001310432)	-80	NM_001310432	68760	Mm.35789	NM_175132	ENSMUSG00000039376	Synpo2l	1110054M18Rik|Chap	synaptopodin 2-like	protein-coding
chr2	163253122	163253496	1673	intron (NM_001098799, intron 2 of 8)	27855	NM_001098799	269389	Mm.207709	NM_001098799	ENSMUSG00000074607	Tox2	AI851523|AV026525|BI987407|Gcx1|RxHMG1	TOX high mobility group box family member 2	protein-coding
chr8	79227268	79227503	1673	intron (NM_026315, intron 2 of 5)	21198	NM_026315	67687	Mm.178707	NM_026315	ENSMUSG00000031682	1700011L22Rik	-	RIKEN cDNA 1700011L22 gene	protein-coding
chr8	13624034	13624238	1673	intron (NM_009025, intron 2 of 23)	53451	NM_009025	19414	Mm.18517	NM_009025	ENSMUSG00000031453	Rasa3	AI326412|C86362|E130011G04|GAPIII|hlb381|scat	RAS p21 protein activator 3	protein-coding
chr4	150794750	150795205	1672	Intergenic	-58819	NM_001356323	74155	Mm.318841	NM_133753	ENSMUSG00000028967	Errfi1	1300002F13Rik|AI788755|Mig-6|Mig6|RALT	ERBB receptor feedback inhibitor 1	protein-coding
chr17	47542057	47542409	1672	intron (NM_001081635, intron 1 of 6)	37182	NM_001081635	12445	Mm.27291	NM_007632	ENSMUSG00000034165	Ccnd3	9230106B05Rik|AA682053|AL024085|AW146355|C78795	cyclin D3	protein-coding
chr9	108566930	108567310	1670	5' UTR (NM_023247, exon 1 of 5)	222	NM_023247	66706	Mm.29471	NM_023247	ENSMUSG00000070283	Ndufaf3	4733401H18Rik	NADH dehydrogenase (ubiquinone) 1 alpha subcomplex, assembly factor 3	protein-coding
chr15	83571768	83572014	1669	intron (NM_009775, intron 2 of 3)	8318	NM_009775	12257	Mm.1508	NM_009775	ENSMUSG00000041736	Tspo	Bzrp|IBP|PBR|Tspo1	translocator protein	protein-coding
chr4	57183588	57183803	1669	Intergenic	11624	NR_040669	329851	Mm.392470	NR_040669	ENSMUSG00000085967	Gm12530	D730003B17	predicted gene 12530	ncRNA
chr15	89309992	89310469	1669	intron (NM_001081030, intron 1 of 39)	-4498	NR_105924	102465981		NR_105924	ENSMUSG00000098442	Mir6959	Gm27807|mmu-mir-6959	microRNA 6959	ncRNA
chr7	44473308	44473656	1668	Intergenic	3135	NR_106019	102465637		NR_106019	ENSMUSG00000098661	Mir7052	Gm27583|mmu-mir-7052	microRNA 7052	ncRNA
chr11	101984193	101984489	1668	intron (NM_028207, intron 1 of 2)	450	NM_028207	72349	Mm.196295	NM_028207	ENSMUSG00000003518	Dusp3	2210015O03Rik|5031436O03Rik|T-DSP11|VHR	dual specificity phosphatase 3 (vaccinia virus phosphatase VH1-related)	protein-coding
chr2	163587609	163587891	1668	Intergenic	-14564	NM_029512	76080	Mm.89828	NM_029512	ENSMUSG00000017679	Ttpal	3110080A02Rik|5830472M02Rik	tocopherol (alpha) transfer protein-like	protein-coding
chr14	75834987	75835291	1668	Intergenic	9825	NR_045294	100043189	Mm.426329	NR_045294		Gm4285	-	predicted gene 4285	ncRNA
chr15	73707523	73707881	1668	promoter-TSS (NM_173365)	-197	NM_173365	239530	Mm.122997	NM_173365	ENSMUSG00000045281	Gpr20	A430106B11Rik	G protein-coupled receptor 20	protein-coding
chr4	149989015	149989194	1668	intron (NM_001291004, intron 3 of 4)	14132	NM_001291004	100198	Mm.22183	NM_173371	ENSMUSG00000028980	H6pd	AI785303|G6pd1|Gpd-1|Gpd1	hexose-6-phosphate dehydrogenase (glucose 1-dehydrogenase)	protein-coding
chr2	128321602	128321838	1668	intron (NR_028590, intron 2 of 2)	107631	NR_028590	100043424	Mm.297222	NR_028589		Gm14005	-	predicted gene 14005	ncRNA
chr6	54771203	54771548	1668	Intergenic	-45541	NM_199143	387524	Mm.286149	NM_199143	ENSMUSG00000058446	Znrf2	1190002C14Rik|AU044205|D6Ertd365e	zinc and ring finger 2	protein-coding
chr2	117883013	117883200	1668	intron (NR_040631, intron 3 of 5)	61178	NR_040631	73938	Mm.399107	NR_040631	ENSMUSG00000086221	4930412B13Rik	-	RIKEN cDNA 4930412B13 gene	ncRNA
chr19	46518084	46518318	1668	Intergenic	16553	NM_053100	93679	Mm.392177	NM_053100	ENSMUSG00000025034	Trim8	AA408830|BB006755|GERP|Rnf27	tripartite motif-containing 8	protein-coding
chr6	72976975	72977200	1668	Intergenic	-18339	NM_001190327	19240	Mm.3532	NM_025284	ENSMUSG00000079523	Tmsb10	Ptmb10|Tb10	thymosin, beta 10	protein-coding
chr7	6756883	6757120	1664	intron (NM_001360502, intron 2 of 7)	26418	NM_021323	57775	Mm.40752	NM_021323	ENSMUSG00000051527	Usp29	Ocat	ubiquitin specific peptidase 29	protein-coding
chr1	20667538	20667983	1664	Intergenic	-2122	NR_131249	105661730	Mm.137893	NR_131249	ENSMUSG00000099906	Lincmd1	Linc-md1	long intergenic non-protein coding RNA of muscle differentiation 1	ncRNA
chr5	65858959	65859204	1664	Intergenic	-4488	NM_001081105	74734	Mm.20323	NM_001081105	ENSMUSG00000029204	Rhoh	5830400A04Rik|AU019774|Arhh	ras homolog family member H	protein-coding
chr14	74921992	74922332	1664	intron (NM_001033439, intron 1 of 19)	25715	NM_001033439	380916	Mm.288868	NM_001033439	ENSMUSG00000068015	Lrch1	4832412D13Rik|AI552548|AW215503|Chdc1|mKIAA1016	leucine-rich repeats and calponin homology (CH) domain containing 1	protein-coding
chr7	28775201	28775443	1664	non-coding (NR_040339, exon 4 of 4)	6192	NR_040339	100503790	Mm.446894	NR_040339		Gm19897	-	predicted gene, 19897	ncRNA
chr10	84183327	84183495	1664	Intergenic	-82714	NR_152790	102637349	Mm.402869	NR_152790	ENSMUSG00000111049	Gm34184	-	predicted gene, 34184	ncRNA
chr19	3714392	3714681	1664	5' UTR (NM_001358258, exon 2 of 4)	6125	NM_001358257	72056	Mm.23780	NM_028077	ENSMUSG00000035372	1810055G02Rik	AI256204	RIKEN cDNA 1810055G02 gene	protein-coding
chr1	36307996	36308185	1664	intron (NM_001290727, intron 1 of 5)	357	NM_145996	214855	Mm.34316	NM_145996	ENSMUSG00000037447	Arid5a	D430024K22Rik|Mrf1	AT rich interactive domain 5A (MRF1-like)	protein-coding
chr4	134596793	134597067	1664	intron (NM_207237, intron 2 of 11)	-29079	NR_105829	102465216		NR_105829	ENSMUSG00000099289	Mir6403	Gm27992|mmu-mir-6403	microRNA 6403	ncRNA
chr19	24937176	24937376	1664	intron (NM_146097, intron 9 of 14)	5015	NR_034047	100217439		NR_034047		Snora19	MBI-51	small nucleolar RNA, H/ACA box 19	snoRNA
chr17	24223600	24223808	1664	3' UTR (NM_007634, exon 17 of 17)	-2853	NM_028056	72016	Mm.23881	NM_028056	ENSMUSG00000024118	Tedc2	1600002H07Rik	tubulin epsilon and delta complex 2	protein-coding
chr8	105605200	105605424	1662	promoter-TSS (NM_001081241)	83	NM_001081241	75687	Mm.41261	NM_001081241	ENSMUSG00000038604	Ripor1	2310066E14Rik|AI837433|Fam65a	RHO family interacting cell polarization regulator 1	protein-coding
chr8	126876260	126876532	1660	Intergenic	27376	NR_151740	414091	Mm.240068	NM_001033546		A630001O12Rik	Gm45803	RIKEN cDNA A630001O12 gene	ncRNA
chr5	136300894	136301181	1657	intron (NM_001291234, intron 19 of 22)	-56097	NM_018825	23921	Mm.425294	NM_018825	ENSMUSG00000005057	Sh2b2	Aps	SH2B adaptor protein 2	protein-coding
chr11	5520681	5520889	1657	5' UTR (NM_001271730, exon 1 of 6)	144	NM_013842	22433	Mm.469937	NM_013842	ENSMUSG00000020484	Xbp1	D11Ertd39e|TREB-5|TREB5|XBP-1	X-box binding protein 1	protein-coding
chr14	99456630	99456846	1657	Intergenic	158047	NM_009769	12224	Mm.30262	NM_009769	ENSMUSG00000005148	Klf5	4930520J07Rik|Bteb2|CKLF|IKLF	Kruppel-like factor 5	protein-coding
chr6	128066136	128066383	1656	intron (NM_001356301, intron 1 of 7)	77319	NM_001356301	109246	Mm.21814	NM_175414	ENSMUSG00000030352	Tspan9	6720474K14Rik|9430079M16Rik|AU018597|Tspan-9	tetraspanin 9	protein-coding
chr11	119551598	119551789	1656	intron (NR_045099, intron 1 of 3)	3063	NR_045099	100503830	Mm.428077	NR_045099	ENSMUSG00000087675	Gm11762	-	predicted gene 11762	ncRNA
chr5	64298431	64298638	1656	intron (NM_001289514, intron 11 of 18)	68177	NM_001289514	57915	Mm.286353	NM_019636	ENSMUSG00000029174	Tbc1d1	1110062G02Rik|AI385682|AW555803|Nob1|Nobq1|Tbc1|mKIAA1108	TBC1 domain family, member 1	protein-coding
chr19	58060796	58061052	1654	intron (NM_181415, intron 28 of 28)	9757	NR_049196	100885835		NR_049196	ENSMUSG00000093757	Mir5623	Gm26068|mir-5623|mmu-mir-5623	microRNA 5623	ncRNA
chr11	115072062	115072277	1653	Intergenic	-10130	NM_172050	217306	Mm.222667	NM_172050	ENSMUSG00000048498	Cd300e	BC034097|CLM2|Cd300le|TREM5	CD300E molecule	protein-coding
chr11	119816937	119817326	1653	exon (NM_001306081, exon 10 of 33)	17234	NR_045312	319454	Mm.442144	NR_045312	ENSMUSG00000085081	Rptoros	A430071A18Rik	regulatory associated protein of MTOR, complex 1, opposite strand	ncRNA
chr1	72966381	72966658	1653	Intergenic	49380	NM_009407	21958	Mm.425024	NM_009407	ENSMUSG00000026182	Tnp1	Stp-1|TP1|Tp-1	transition protein 1	protein-coding
chr3	27899392	27899607	1653	Intergenic	-3131	NM_001164437	208613	Mm.59189	NM_001164437	ENSMUSG00000043164	Tmem212	E030011K20Rik|Gm564	transmembrane protein 212	protein-coding
chr3	28468130	28468314	1651	intron (NM_026910, intron 2 of 32)	48279	NR_130342	100628591		NR_130342	ENSMUSG00000092990	Mir466q	Mir446q|mmu-mir-466q|mu-mir-446q	microRNA 466q	ncRNA
chr6	31130674	31130862	1650	intron (NR_110471, intron 3 of 3)	-67675	NR_029532	387223		NR_029532	ENSMUSG00000065604	Mir29b-1	Mirn29b|Mirn29b-1|mir-29b-1	microRNA 29b-1	ncRNA
chr16	32776677	32776998	1649	TTS (NM_001145874)	20598	NM_001145874	224116	Mm.153301	NM_146071	ENSMUSG00000035638	Muc20	BC026367	mucin 20	protein-coding
chr13	63245364	63245578	1649	intron (NM_001289926, intron 13 of 15)	5442	NR_110521	72061	Mm.188105	NM_028079	ENSMUSG00000021458	2010111I01Rik	2300006M17Rik|AP-O|AW742919|Aopep|ApO|mir-23b|mir-24-1|mir-27b	RIKEN cDNA 2010111I01 gene	protein-coding
chr8	84192082	84192361	1649	Intergenic	-13260	NR_029821	723819		NR_029821	ENSMUSG00000065483	Mir181c	Mirn181c|mir-181c	microRNA 181c	ncRNA
chr16	44238813	44239232	1649	Intergenic	65625	NM_001029889	207806	Mm.310566	NM_001029889	ENSMUSG00000068284	Usf3	5530400K22Rik|Gm1779|Gm608|mKIAA2018	upstream transcription factor family member 3	protein-coding
chr2	167537907	167538249	1649	promoter-TSS (NM_011427)	-117	NM_011427	20613	Mm.2093	NM_011427	ENSMUSG00000042821	Snai1	Sna|Sna1|Snail|Snail1	snail family zinc finger 1	protein-coding
chr8	94992095	94992295	1649	intron (NM_018882, intron 1 of 13)	7796	NM_018882	14766	Mm.290834	NM_018882	ENSMUSG00000031785	Adgrg1	Cyt28|Gpr56|TM7LN4|TM7XN1	adhesion G protein-coupled receptor G1	protein-coding
chr9	120024200	120024475	1649	promoter-TSS (NM_011724)	-739	NM_011724	22437	Mm.10117	NM_011724	ENSMUSG00000079243	Xirp1	AI415219|Cmya1	xin actin-binding repeat containing 1	protein-coding
chr11	59159637	59159865	1649	intron (NM_173785, intron 1 of 2)	3994	NM_001270791	216792	Mm.266175	NM_173785	ENSMUSG00000049287	Iba57	4930543L23Rik|A230051G13Rik|C1orf69	IBA57 homolog, iron-sulfur cluster assembly	protein-coding
chr9	57633803	57634013	1648	intron (NM_007783, intron 1 of 12)	11745	NM_007783	12988	Mm.21974	NM_007783	ENSMUSG00000032312	Csk	AW212630|p50CSK	c-src tyrosine kinase	protein-coding
chr1	87847058	87847368	1648	Intergenic	-6074	NM_177646	227333	Mm.277217	NM_177646	ENSMUSG00000070738	Dgkd	AI841987|D330025K09|DGKdelta|dgkd-2	diacylglycerol kinase, delta	protein-coding
chr8	124286633	124286848	1648	intron (NM_139272, intron 1 of 15)	55346	NM_139272	108148	Mm.33808	NM_139272	ENSMUSG00000089704	Galnt2	AI480629	polypeptide N-acetylgalactosaminyltransferase 2	protein-coding
chr2	122610726	122610989	1646	intron (NM_025961, intron 1 of 8)	420	NM_025961	67092	Mm.29975	NM_025961	ENSMUSG00000027199	Gatm	1810003P21Rik|AI314789|AT	glycine amidinotransferase (L-arginine:glycine amidinotransferase)	protein-coding
chr11	60784241	60784485	1646	3' UTR (NM_001085440, exon 2 of 2)	6838	NM_175491	237782	Mm.57726	NM_175491	ENSMUSG00000049323	Smcr8	2310076G09Rik|AI642055|D030073L15Rik	Smith-Magenis syndrome chromosome region, candidate 8 homolog (human)	protein-coding
chr4	135095808	135096033	1646	Intergenic	-24725	NM_019732	12399	Mm.378894	NM_019732	ENSMUSG00000070691	Runx3	AML2|Cbfa3|Pebp2a3	runt related transcription factor 3	protein-coding
chr1	128567315	128567522	1646	Intergenic	24881	NM_009911	12767	Mm.1401	NM_009911	ENSMUSG00000045382	Cxcr4	CD184|CXC-R4|CXCR-4|Cmkar4|LESTR|PB-CKR|PBSF/SDF-1|Sdf1r|b2b220Clo	chemokine (C-X-C motif) receptor 4	protein-coding
chr15	76644066	76644256	1646	3' UTR (NM_019396, exon 5 of 5)	-4232	NM_183091	72749	Mm.358749	NM_183091	ENSMUSG00000059323	Tonsl	2810439M11Rik|Nfkbil2	tonsoku-like, DNA repair protein	protein-coding
chr2	91330102	91330308	1646	intron (NM_175123, intron 3 of 8)	65090	NM_023854	77038	Mm.43636	NM_023854	ENSMUSG00000027255	Arfgap2	2310032E02Rik|Zfp289	ADP-ribosylation factor GTPase activating protein 2	protein-coding
chr5	46182246	46182458	1645	Intergenic	-249943	NR_110478	78106	Mm.243807	NR_110478	ENSMUSG00000106602	4930405L22Rik	-	RIKEN cDNA 4930405L22 gene	ncRNA
chr4	123422941	123423145	1643	intron (NM_001199137, intron 52 of 92)	-11132	NM_001167918	442834	Mm.483803	NM_001167918		D830031N03Rik	Kiaa0754|mKIAA0754	RIKEN cDNA D830031N03 gene	protein-coding
chr15	66886091	66886338	1642	Intergenic	-5179	NM_018865	22402	Mm.10222	NM_018865	ENSMUSG00000005124	Wisp1	AW146261|CCN4|Elm1	WNT1 inducible signaling pathway protein 1	protein-coding
chr7	143338714	143339027	1640	intron (NM_008434, intron 11 of 15)	-8220	NR_045842	71153	Mm.398340	NR_045842	ENSMUSG00000101360	4933417O13Rik	-	RIKEN cDNA 4933417O13 gene	ncRNA
chr14	57331171	57331397	1640	intron (NM_030004, intron 3 of 7)	67199	NM_030004	68631	Mm.25539	NM_030004	ENSMUSG00000021947	Cryl1	1110025H08Rik|A230106J09Rik|C85932|gul3dh	crystallin, lambda 1	protein-coding
chr11	115708668	115708836	1640	promoter-TSS (NM_008163)	-155	NM_008163	14784	Mm.439649	NM_008163	ENSMUSG00000059923	Grb2	AA408164|Ash	growth factor receptor bound protein 2	protein-coding
chr7	46544151	46544498	1640	intron (NM_013789, intron 9 of 10)	95483	NM_013789	27414	Mm.76659	NM_013789	ENSMUSG00000030839	Sergef	DelGEF|Gef|Gnef|Gnefr	secretion regulating guanine nucleotide exchange factor	protein-coding
chr5	140264160	140264557	1640	intron (NR_152617, intron 9 of 16)	57194	NM_001359025	17120	Mm.27250	NM_010752	ENSMUSG00000029554	Mad1l1	AI173502|AW550425|Mad1	MAD1 mitotic arrest deficient 1-like 1	protein-coding
chr7	98066310	98066492	1640	exon (NM_001256082, exon 34 of 49)	42847	NM_001256083	17921	Mm.1403	NM_008663	ENSMUSG00000030761	Myo7a	Hdb|Myo7|USH1B|nmf371|polka|sh-1|sh1	myosin VIIA	protein-coding
chr1	55524024	55524278	1640	intron (NM_001114663, intron 1 of 5)	118205	NM_001114663	227120	Mm.194183	NM_001114663	ENSMUSG00000038349	Plcl1	C230017K02Rik|PLC-L|PLC-L1|PLCE|PLCL|PLDL1|PRIP|PRIP-1	phospholipase C-like 1	protein-coding
chr5	125056848	125057512	1640	intron (NM_011424, intron 17 of 46)	53705	NM_028443	73121	Mm.296138	NM_028443	ENSMUSG00000037962	Rflna	3110032G18Rik|Fam101a|cfm|cfm2	refilin A	protein-coding
chr7	46350118	46350498	1640	Intergenic	-21095	NR_131190	105447647		NR_131190		Gm45923	DRReRNA|Munc	predicted gene, 45923	ncRNA
chr4	135772715	135773012	1640	intron (NM_001085509, intron 7 of 36)	13148	NM_001085509	242702	Mm.318639	NM_001085509	ENSMUSG00000037139	Myom3	8430427K15Rik|Gm434	myomesin family, member 3	protein-coding
chr8	13887950	13888131	1640	intron (NM_001359059, intron 1 of 2)	2231	NM_025556	66423	Mm.29063	NM_025556	ENSMUSG00000031458	Coprs	1700029I03Rik|2410022L05Rik|AA409325|AI256813|C85432|Copr5	coordinator of PRMT5, differentiation stimulator	protein-coding
chr18	5929268	5929533	1637	Intergenic	206698	NM_001039692	75415	Mm.239675	NM_029277	ENSMUSG00000041225	Arhgap12	2810011M08Rik	Rho GTPase activating protein 12	protein-coding
chr8	35648810	35649041	1637	intron (NM_001081279, intron 1 of 2)	-59905	NR_040376	100504714	Mm.381744	NR_040376	ENSMUSG00000097357	Gm16793	-	predicted gene, 16793	ncRNA
chr10	67018955	67019288	1635	intron (NM_178606, intron 6 of 7)	14046	NR_110511	102634101	Mm.445258	NR_110511	ENSMUSG00000112925	Gm31763	-	predicted gene, 31763	ncRNA
chr13	52025463	52025874	1634	Intergenic	-71073	NR_045061	74050	Mm.84860	NR_045061	ENSMUSG00000113211	4921525O09Rik	-	RIKEN cDNA 4921525O09 gene	ncRNA
chr11	99985854	99986526	1633	exon (NM_001256057, exon 1 of 1)	403	NM_001256057	100504183	Mm.426560	NM_001256057	ENSMUSG00000078253	Krtap16-1	Gm11570	keratin associated protein 16-1	protein-coding
chr16	10337119	10337382	1629	Intergenic	-5965	NR_126064	381033	Mm.263108	NR_126064	ENSMUSG00000116270	Gm1600	Gm1776	predicted gene 1600	ncRNA
chr17	84776674	84776938	1628	intron (NM_028233, intron 2 of 37)	13980	NM_028233	72416	Mm.217027	NM_028233	ENSMUSG00000024120	Lrpprc	3110001K13Rik|C76645|Gp130|Lrp130|Lsfc	leucine-rich PPR-motif containing	protein-coding
chr3	32506562	32506833	1628	Intergenic	-3853	NM_001161818	67778	Mm.285620	NM_144519	ENSMUSG00000027667	Zfp639	6230400O18Rik|ANC-2H01|ZASC1|Znf639	zinc finger protein 639	protein-coding
chr13	92736878	92737212	1628	Intergenic	57773	NM_011582	21828	Mm.20865	NM_011582	ENSMUSG00000021702	Thbs4	TSP4	thrombospondin 4	protein-coding
chr11	88156434	88156653	1627	intron (NM_198013, intron 1 of 10)	-13022	NM_001172099	103841	Mm.374846	NM_198013	ENSMUSG00000018378	Cuedc1	AI841487|C330016O16Rik	CUE domain containing 1	protein-coding
chr8	13209024	13209288	1626	Intergenic	-8532	NM_025768	66790	Mm.34901	NM_025768	ENSMUSG00000038515	Grtp1	5430401C05Rik|C81211|Tbc1d6	GH regulated TBC protein 1	protein-coding
chr7	75372041	75372416	1625	Intergenic	-62966	NM_153579	64176	Mm.273082	NM_153579	ENSMUSG00000053025	Sv2b	A830038F04Rik|AI850768|mKIAA0735	synaptic vesicle glycoprotein 2 b	protein-coding
chr7	46341468	46341824	1625	Intergenic	-29757	NR_131190	105447647		NR_131190		Gm45923	DRReRNA|Munc	predicted gene, 45923	ncRNA
chr10	40069318	40069522	1625	intron (NM_001114332, intron 3 of 5)	-44152	NM_144821	215929	Mm.55513	NM_144821	ENSMUSG00000038522	Mfsd4b1	AI317395|AI482555|Naglt1a	major facilitator superfamily domain containing 4B1	protein-coding
chr10	94563095	94563298	1623	intron (NM_001359760, intron 1 of 3)	-12061	NM_001168684	319880	Mm.23047	NM_172051	ENSMUSG00000020023	Tmcc3	A230066D03Rik|AW488095|C630016B22Rik|C88213|Gm1556|Tmcc1	transmembrane and coiled coil domains 3	protein-coding
chr9	78538415	78538741	1623	intron (NM_172773, intron 10 of 10)	49467	NM_172773	235504	Mm.46932	NM_172773	ENSMUSG00000049624	Slc17a5	4631416G20Rik|4732491M05|AST|ISSD|NSD|SD|SIALIN|SIASD|SLD	solute carrier family 17 (anion/sugar transporter), member 5	protein-coding
chr2	114135828	114136142	1623	intron (NM_001290788, intron 17 of 33)	14585	NR_105968	102465982		NR_105968	ENSMUSG00000098464	Mir7002	Gm27429|mmu-mir-7002	microRNA 7002	ncRNA
chr10	80793884	80794211	1623	3' UTR (NM_199322, exon 28 of 28)	4579	NM_023900	78670	Mm.41479	NM_023900	ENSMUSG00000035278	Plekhj1	9530063M10Rik	pleckstrin homology domain containing, family J member 1	protein-coding
chr2	173307219	173307461	1623	Intergenic	-30807	NM_022995	65112	Mm.73682	NM_022995	ENSMUSG00000038400	Pmepa1	2210418I02Rik|AW455466|Erg1.2|N4wbp4|Stag1|Tmepai	prostate transmembrane protein, androgen induced 1	protein-coding
chr10	45174066	45174250	1623	Intergenic	106944	NM_011156	19072	Mm.10281	NM_011156	ENSMUSG00000019849	Prep	AI047692|AI450383|D10Wsu136e|PEP|Pop	prolyl endopeptidase	protein-coding
chr16	33941371	33941925	1623	intron (NM_001145884, intron 11 of 14)	25390	NM_001348087	22247	Mm.13145	NM_009471	ENSMUSG00000022814	Umps	1700095D23Rik|AA408257|AL033308|BB164745	uridine monophosphate synthetase	protein-coding
chr17	7271459	7271970	1623	intron (NM_011299, intron 11 of 20)	-52946	NR_046291	21461	Mm.264651	NM_011553	ENSMUSG00000071322	Tcp10a	D17Leh66A|D17Leh66aa|Gm10326|T66A-a|Tcp-10a	t-complex protein 10a	protein-coding
chr15	96772711	96772973	1623	Intergenic	-73114	NM_001355633	67760	Mm.46754	NM_175121	ENSMUSG00000022462	Slc38a2	5033402L14Rik|AI316867|ATA2|SAT2|mKIAA1382	solute carrier family 38, member 2	protein-coding
chr3	69168827	69169039	1615	Intergenic	37700	NR_126533	381452	Mm.331067	NM_001243000	ENSMUSG00000094763	Gm1647	-	predicted gene 1647	ncRNA
chr12	80123239	80123839	1615	non-coding (NR_033514, exon 3 of 3)	9305	NR_033514	69548	Mm.269712	NR_033514		2310015A10Rik	5330419I17Rik	RIKEN cDNA 2310015A10 gene	ncRNA
chr13	83207587	83207823	1615	Intergenic	-296329	NM_001347564	17260	Mm.24001	NM_025282	ENSMUSG00000005583	Mef2c	5430401D19Rik|9930028G15Rik|AV011172|Mef2	myocyte enhancer factor 2C	protein-coding
chr7	16947950	16948494	1615	3' UTR (NM_001099636, exon 1 of 1)	3540	NM_001099636	434128	Mm.483018	NM_001099636	ENSMUSG00000070802	Pnmal2	EG434128	PNMA-like 2	protein-coding
chr7	101373166	101373402	1615	exon (NM_001040111, exon 3 of 34)	-4838	NM_001040112	69710	Mm.277687	NM_027180	ENSMUSG00000032812	Arap1	2410002L19Rik|Centd2|mKIAA0782	ArfGAP with RhoGAP domain, ankyrin repeat and PH domain 1	protein-coding
chr7	25636552	25636873	1615	intron (NM_007533, intron 4 of 8)	9088	NM_146184	232984	Mm.192369	NM_146184	ENSMUSG00000059479	B3gnt8	B3galt7|B7galt7|BC025206	UDP-GlcNAc:betaGal beta-1,3-N-acetylglucosaminyltransferase 8	protein-coding
chr8	41220888	41221044	1615	Intergenic	-5810	NM_145594	234199	Mm.277955	NM_145594	ENSMUSG00000031594	Fgl1	Mfire1	fibrinogen-like protein 1	protein-coding
chr11	66562379	66562584	1615	Intergenic	-36355	NM_001034874	380702	Mm.351764	NM_001034874	ENSMUSG00000053930	Shisa6	Gm879|ckamp52	shisa family member 6	protein-coding
chr5	136092036	136092278	1615	intron (NM_001039103, intron 4 of 19)	8241	NM_001039103	54153	Mm.290655	NM_133914	ENSMUSG00000004952	Rasa4	AA793972|AW112107|BB079060|CAPRI|GAPL	RAS p21 protein activator 4	protein-coding
chr10	81486510	81486884	1615	3' UTR (NM_134009, exon 14 of 14)	-3988	NM_001311124	319586	Mm.152689	NM_176954	ENSMUSG00000034818	Celf5	4930565A21Rik|Brunol5	CUGBP, Elav-like family member 5	protein-coding
chr9	14839619	14839864	1615	Intergenic	-20469	NM_001310734	14608	Mm.4672	NM_010287	ENSMUSG00000031932	Gpr83	AW045253|Gir|Gpr72|RP105|RP39|RP82	G protein-coupled receptor 83	protein-coding
chr6	84587837	84588020	1615	exon (NM_175475, exon 2 of 7)	5882	NM_175475	232174	Mm.255246	NM_175475	ENSMUSG00000063415	Cyp26b1	CP26|P450RAI-2	cytochrome P450, family 26, subfamily b, polypeptide 1	protein-coding
chr9	106405302	106405693	1615	Intergenic	-23914	NM_009082	19944	Mm.288696	NM_009082	ENSMUSG00000048758	Rpl29	Rpl43	ribosomal protein L29	protein-coding
chrX	101260406	101260814	1615	TTS (NM_001033362)	3382	NM_001033362	245536	Mm.212463	NM_001033362	ENSMUSG00000090141	Gm614	-	predicted gene 614	protein-coding
chr2	168023471	168024191	1615	Intergenic	-13238	NM_001080708	69553	Mm.68454	NM_001080708	ENSMUSG00000074577	Ripor3	2310033K02Rik|Fam65c|Gm124	RIPOR family member 3	protein-coding
chr4	130282938	130283162	1615	Intergenic	-7464	NM_172702	230779	Mm.45132	NM_172702	ENSMUSG00000023232	Serinc2	2310004K20Rik|AW121759|FKSG84|TDE2|Tde2l	serine incorporator 2	protein-coding
chr12	100999442	100999634	1615	intron (NM_026681, intron 3 of 29)	22230	NR_035421	100316805		NR_035421	ENSMUSG00000080575	Mir1190	Mirn1190|mmu-mir-1190	microRNA 1190	ncRNA
chr10	80161514	80161911	1614	intron (NR_038088, intron 1 of 4)	-6127	NR_152857	12696	Mm.17898	NM_007705	ENSMUSG00000045193	Cirbp	Cirp|R74941	cold inducible RNA binding protein	protein-coding
chr4	135737010	135737226	1609	intron (NM_178257, intron 3 of 6)	8959	NM_178257	230828	Mm.261647	NM_178257	ENSMUSG00000037157	Il22ra1	9130219A07Rik|IL-22R|Il22r	interleukin 22 receptor, alpha 1	protein-coding
chr12	54313146	54313375	1607	Intergenic	78058	NR_033689	665239	Mm.26856	NR_033689		Gm7550	EG665239|Gm666	predicted gene 7550	ncRNA
chr18	80287508	80287758	1607	intron (NM_025861, intron 5 of 5)	31327	NM_001164423	66943	Mm.29247	NM_025861	ENSMUSG00000034006	Pqlc1	2310009N05Rik|4933425L21Rik|5730564E11Rik|C78974	PQ loop repeat containing 1	protein-coding
chr17	34210616	34211058	1607	intron (NM_011530, intron 5 of 11)	6358	NM_011530	21355	Mm.14814	NM_011530	ENSMUSG00000024339	Tap2	ABC18|AI462429|APT2|Abcb3|Ham-2|Ham2|MTP2|PSF2|RING11|Tap-2|Y1|jas	transporter 2, ATP-binding cassette, sub-family B (MDR/TAP)	protein-coding
chr5	107510592	107510808	1607	3' UTR (NM_001168557, exon 6 of 6)	12921	NM_001168557	231570	Mm.261891	NM_001007574	ENSMUSG00000111375	A830010M20Rik	AI849226|Kiaa1107|mKIAA1107	RIKEN cDNA A830010M20 gene	protein-coding
chr4	133112217	133112428	1606	Intergenic	-18311	NM_153423	242687	Mm.23566	NM_153423	ENSMUSG00000028868	Wasf2	AW742646|D4Ertd13e|WAVE2	WAS protein family, member 2	protein-coding
chr8	126584100	126584442	1605	Intergenic	9165	NM_001164598	270110	Mm.334918	NM_001164598	ENSMUSG00000051495	Irf2bp2	E130305N23Rik|IRF-2BP2	interferon regulatory factor 2 binding protein 2	protein-coding
chr2	31449497	31449803	1605	Intergenic	-20620	NM_007494	11898	Mm.3217	NM_007494	ENSMUSG00000076441	Ass1	AA408052|ASS|Ass-1|fold	argininosuccinate synthetase 1	protein-coding
chr1	50970968	50971142	1603	intron (NM_019790, intron 4 of 9)	43532	NM_019790	56363	Mm.245154	NM_019790	ENSMUSG00000026109	Tmeff2	4832418D20Rik|7630402F16Rik|TR-2	transmembrane protein with EGF-like and two follistatin-like domains 2	protein-coding
chr7	142442080	142442335	1603	promoter-TSS (NM_009405)	-261	NM_009405	21953	Mm.39469	NM_009405	ENSMUSG00000031097	Tnni2	-	troponin I, skeletal, fast 2	protein-coding
chr9	101413044	101413262	1603	Intergenic	70959	NR_110509	102633035	Mm.411422	NR_110509	ENSMUSG00000101941	Gm28979	-	predicted gene 28979	ncRNA
chr4	120148741	120149060	1603	Intergenic	-12306	NM_007902	13615	Mm.284855	NM_007902	ENSMUSG00000028635	Edn2	ET-2|PPET2|VIC	endothelin 2	protein-coding
chr14	105377812	105378090	1603	Intergenic	-49608	NR_045859	71362	Mm.410781	NR_045859	ENSMUSG00000115548	5430440P10Rik	-	RIKEN cDNA 5430440P10 gene	ncRNA
chr15	86168513	86168726	1603	intron (NM_145475, intron 1 of 12)	-17109	NR_155352	102638208	Mm.415090	NR_155352	ENSMUSG00000086424	Gm15569	-	predicted gene 15569	ncRNA
chr15	85574581	85574852	1603	intron (NM_009528, intron 1 of 3)	3354	NM_001163634	22422	Mm.306946	NM_009528	ENSMUSG00000022382	Wnt7b	Wnt-7b	wingless-type MMTV integration site family, member 7B	protein-coding
chr15	76976714	76976962	1603	Intergenic	28577	NM_054099	117171	Mm.322968	NM_054099	ENSMUSG00000063236	1110038F14Rik	-	RIKEN cDNA 1110038F14 gene	protein-coding
chr14	48246293	48246554	1603	intron (NM_033602, intron 3 of 5)	47707	NR_003630	624367	Mm.445185	NM_001037921	ENSMUSG00000021846	Gm6498	EG624367	glyceraldehyde-3-phosphate dehydrogenase pseudogene	pseudo
chr16	30008857	30009283	1602	intron (NR_033631, intron 1 of 2)	403	NR_033631	100043102	Mm.30797	NR_033631	ENSMUSG00000097184	4632428C04Rik	Gm4231	RIKEN cDNA 4632428C04 gene	ncRNA
chr17	29050949	29051189	1602	Intergenic	18409	NR_036613	20383	Mm.6787	NM_013663	ENSMUSG00000071172	Srsf3	AL024116|Sfrs3|X16	serine/arginine-rich splicing factor 3	protein-coding
chr11	103159122	103159408	1602	Intergenic	-11873	NM_019679	57778	Mm.138913	NM_019679	ENSMUSG00000055805	Fmnl1	8030453N10Rik|AI553564|Fmnl|Fnrl|Frls	formin-like 1	protein-coding
chr3	87984200	87984391	1602	Intergenic	13202	NM_016701	18008	Mm.331129	NM_016701	ENSMUSG00000004891	Nes	AA166324|C78523|ESTM46|Ifaprc2|Marc2|RC2	nestin	protein-coding
chr12	73476357	73476879	1601	Intergenic	-67055	NR_046013	380765	Mm.490476	NR_046013	ENSMUSG00000056359	D830013O20Rik	Gm891	RIKEN cDNA D830013O20 gene	ncRNA
chr8	15152197	15152402	1601	Intergenic	94646	NM_008664	17930	Mm.272115	NM_008664	ENSMUSG00000031461	Myom2	AW146149	myomesin 2	protein-coding
chr14	46947756	46947949	1601	intron (NM_001037221, intron 2 of 12)	7076	NR_105813	102465206		NR_105813	ENSMUSG00000099036	Mir378c	Gm27930|mmu-mir-378c	microRNA 378c	ncRNA
chr9	66249350	66249657	1601	intron (NM_010019, intron 5 of 11)	91277	NM_010019	13143	Mm.304472	NM_010019	ENSMUSG00000032380	Dapk2	-	death-associated protein kinase 2	protein-coding
chr5	53516576	53516822	1601	Intergenic	-39080	NM_001080928	19664	Mm.209292	NM_009035	ENSMUSG00000039191	Rbpj	AI843960|CBF1|Igkjrb|Igkrsbp|RBP-J|RBP-J kappa|RBP-Jkappa|RBPjk|Rbpsuh	recombination signal binding protein for immunoglobulin kappa J region	protein-coding
chr10	12821078	12821597	1601	intron (NM_011682, intron 1 of 73)	40398	NM_011682	22288	Mm.331784	NM_011682	ENSMUSG00000019820	Utrn	AA589569|DRP|Dmdl	utrophin	protein-coding
chr3	58024814	58025030	1601	Intergenic	138885	NR_040538	67850	Mm.416968	NR_040538	ENSMUSG00000100666	1700007F19Rik	-	RIKEN cDNA 1700007F19 gene	ncRNA
chr4	45230360	45230563	1601	intron (NM_001081172, intron 2 of 15)	13529	NR_040666	78508	Mm.416908	NR_040666	ENSMUSG00000086284	Frmpd1os	2900093L17Rik	FERM and PDZ domain containing 1, opposite strand	ncRNA
chr3	19262805	19262977	1600	intron (NM_001122759, intron 1 of 12)	2117	NM_008802	18583	Mm.355614	NM_008802	ENSMUSG00000069094	Pde7a	AU015378|AW047537	phosphodiesterase 7A	protein-coding
chr18	70424933	70425293	1597	Intergenic	-47341	NM_029019	170461	Mm.83623	NM_029019	ENSMUSG00000079608	Stard6	1700011K09Rik|4833424I06Rik|4933429L05Rik|AI644424	StAR-related lipid transfer (START) domain containing 6	protein-coding
chr4	129011596	129011776	1597	TTS (NR_138540)	18462	NM_016895	11637	Mm.29460	NM_016895	ENSMUSG00000028792	Ak2	Ak-2|D4Ertd220e	adenylate kinase 2	protein-coding
chr10	94550762	94551027	1592	promoter-TSS (NM_001359760)	22	NM_001359761	319880	Mm.23047	NM_172051	ENSMUSG00000020023	Tmcc3	A230066D03Rik|AW488095|C630016B22Rik|C88213|Gm1556|Tmcc1	transmembrane and coiled coil domains 3	protein-coding
chr1	177441550	177442006	1591	promoter-TSS (NM_001355101)	-573	NM_001355100	30928	Mm.330700	NM_013915	ENSMUSG00000063659	Zbtb18	RP58|Zfp238|Znf238.|zfp-238	zinc finger and BTB domain containing 18	protein-coding
chr14	120219363	120219534	1591	Intergenic	-56221	NM_207515	105559	Mm.238266	NM_175341	ENSMUSG00000022139	Mbnl2	1110002M11Rik|AI047808|AI837313|AI849185|AL118326|MBLL|R75232|mKIAA4072	muscleblind like splicing factor 2	protein-coding
chr4	119539921	119540259	1591	intron (NM_001290696, intron 1 of 11)	429	NM_001290696	230700	Mm.259227	NM_172699	ENSMUSG00000032998	Foxj3	C330039G02Rik|Fhd6	forkhead box J3	protein-coding
chr5	122439462	122439773	1591	intron (NM_019805, intron 8 of 10)	17173	NM_019805	56317	Mm.37341	NM_019805	ENSMUSG00000029466	Anapc7	APC7|AW545589	anaphase promoting complex subunit 7	protein-coding
chr9	108792822	108793044	1591	Intergenic	-3061	NM_029634	76500	Mm.276336	NM_029634	ENSMUSG00000032599	Ip6k2	1500005N04Rik|AW050208|Ihpk2	inositol hexaphosphate kinase 2	protein-coding
chrX	109121254	109121591	1591	intron (NM_019989, intron 1 of 3)	26015	NM_019989	56726	Mm.260760	NM_019989	ENSMUSG00000031246	Sh3bgrl	1190008F14Rik	SH3-binding domain glutamic acid-rich protein like	protein-coding
chr5	144287017	144287678	1589	intron (NM_025833, intron 3 of 13)	10286	NR_040432	100504231	Mm.441035	NR_040432	ENSMUSG00000086894	Gm15708	-	predicted gene 15708	ncRNA
chr10	80227877	80228087	1588	intron (NM_023431, intron 1 of 13)	1384	NM_023431	68114	Mm.273418	NM_023431	ENSMUSG00000020156	Mum1	2610019J09|9430059D04Rik|UBE-1C2	melanoma associated antigen (mutated) 1	protein-coding
chr15	31473292	31473467	1587	intron (NM_172606, intron 20 of 25)	-19690	NM_145852	252967	Mm.436668	NM_145852	ENSMUSG00000022236	Ropn1l	ASP|AV047578|Akapasp	ropporin 1-like	protein-coding
chr15	78205203	78205660	1587	intron (NM_013645, intron 1 of 4)	969	NM_013645	19293	Mm.2766	NM_013645	ENSMUSG00000005716	Pvalb	PV|Parv|Pva	parvalbumin	protein-coding
chr15	85600534	85600726	1586	Intergenic	-18809	NM_009528	22422	Mm.306946	NM_009528	ENSMUSG00000022382	Wnt7b	Wnt-7b	wingless-type MMTV integration site family, member 7B	protein-coding
chr18	60963335	60963589	1585	promoter-TSS (NM_009792)	-92	NM_009792	12322	Mm.131530	NM_009792	ENSMUSG00000024617	Camk2a	CaMKII|R74975|mKIAA0968	calcium/calmodulin-dependent protein kinase II alpha	protein-coding
chr10	42294000	42294214	1585	Intergenic	-17365	NM_019740	56484	Mm.338613	NM_019740	ENSMUSG00000048756	Foxo3	1110048B16Rik|2010203A17Rik|C76856|FKHRL1|Fkhr2|Foxo3a	forkhead box O3	protein-coding
chr2	34622580	34622820	1584	intron (NM_001290625, intron 11 of 11)	132532	NM_001356441	66691	Mm.156452	NM_025709	ENSMUSG00000026867	Gapvd1	2010005B09Rik|4432404J10Rik|AW108497|Gapex-5|RAP6|RME-6|mKIAA1521	GTPase activating protein and VPS9 domains 1	protein-coding
chr7	90312578	90312788	1584	intron (NM_001040085, intron 1 of 18)	10328	NM_001289584	83671	Mm.26751	NM_031394	ENSMUSG00000030616	Sytl2	AI266830|Slp2|mKIAA1597	synaptotagmin-like 2	protein-coding
chr15	97812164	97812483	1584	intron (NM_001204280, intron 1 of 21)	2540	NM_001204281	56233	Mm.384027	NM_019572	ENSMUSG00000022475	Hdac7	5830434K02Rik|HD7|HD7a|Hdac7a|mFLJ00062	histone deacetylase 7	protein-coding
chr11	5192904	5193341	1582	3' UTR (NM_032396, exon 9 of 9)	-40862	NR_152138	140703	Mm.840	NM_080595	ENSMUSG00000034164	Emid1	AW122071|CO-5|Emu1	EMI domain containing 1	protein-coding
chr16	24073100	24073445	1581	Intergenic	9418	NR_155457	108168278	Mm.417246	NR_155457		Gm46545	-	predicted gene, 46545	ncRNA
chr4	59806348	59806572	1581	intron (NM_172468, intron 1 of 8)	810	NM_172468	209131	Mm.259705	NM_172468	ENSMUSG00000028385	Snx30	4732481H14Rik|C030041J06Rik	sorting nexin family member 30	protein-coding
chr5	139216749	139217083	1581	intron (NM_001359496, intron 2 of 20)	1758	NM_001256118	77053	Mm.210845	NM_024451	ENSMUSG00000036817	Sun1	4632417G13Rik|5730434D03Rik|Unc84a|mKIAA0810	Sad1 and UNC84 domain containing 1	protein-coding
chr2	14136985	14137229	1580	intron (NM_011484, intron 9 of 13)	-37417	NM_001081310	625286	Mm.158781	NM_001081310	ENSMUSG00000061531	Tmem236	2010003H20Rik|Fam23a|Gm613	transmembrane protein 236	protein-coding
chr6	72989062	72989383	1579	Intergenic	-30474	NM_001190327	19240	Mm.3532	NM_025284	ENSMUSG00000079523	Tmsb10	Ptmb10|Tb10	thymosin, beta 10	protein-coding
chr3	104438861	104439141	1579	Intergenic	72917	NM_001310698	269473	Mm.34855	NM_001025067	ENSMUSG00000032913	Lrig2	4632419I10Rik|BB096938|LIG-2	leucine-rich repeats and immunoglobulin-like domains 2	protein-coding
chr11	6477450	6477695	1579	Intergenic	-1496	NM_011221	19291	Mm.296150	NM_011221	ENSMUSG00000094483	Purb	2310015K15Rik|AA114818|Cager-2|D11Bwg0414e	purine rich element binding protein B	protein-coding
chr18	76096126	76096389	1579	intron (NR_045365, intron 1 of 2)	2214	NR_045365	73009	Mm.443541	NR_045365		2900057B20Rik	-	RIKEN cDNA 2900057B20 gene	ncRNA
chr5	113800264	113800469	1579	promoter-TSS (NM_146162)	-14	NM_146162	231633	Mm.41681	NM_146162	ENSMUSG00000054675	Tmem119	AW208946|BC025600|obif	transmembrane protein 119	protein-coding
chr11	107728650	107728876	1579	Intergenic	-12287	NM_007582	12299	Mm.57093	NM_007582	ENSMUSG00000020722	Cacng1	-	calcium channel, voltage-dependent, gamma subunit 1	protein-coding
chr4	47497980	47498366	1579	Intergenic	23512	NM_024171	66212	Mm.20188	NM_024171	ENSMUSG00000053317	Sec61b	1190006C12Rik|AI326121|AW122942	Sec61 beta subunit	protein-coding
chr7	127091135	127091558	1579	promoter-TSS (NM_178901)	-90	NM_178901	101602	Mm.490357	NM_178901	ENSMUSG00000045165	AI467606	-	expressed sequence AI467606	protein-coding
chr11	99147226	99147605	1579	intron (NM_001301713, intron 1 of 1)	7662	NM_001301713	12775	Mm.2932	NM_007719	ENSMUSG00000037944	Ccr7	CC-CKR-7|CCR-7|CD197|Cdw197|Cmkbr7|EBI1|Ebi1h	chemokine (C-C motif) receptor 7	protein-coding
chr12	80329733	80329924	1579	Intergenic	61849	NR_037207	100526530		NR_037207	ENSMUSG00000105972	Mir1843a	Mir1843|mir-1843a|mmu-mir-1843|mmu-mir-1843a	microRNA 1843a	ncRNA
chr5	115491837	115492158	1579	Intergenic	-7513	NM_133760	75387	Mm.332616	NM_133760	ENSMUSG00000029524	Sirt4	4930596O17Rik	sirtuin 4	protein-coding
chr3	101494239	101494487	1579	Intergenic	110344	NM_144900	11928	Mm.193670	NM_144900	ENSMUSG00000033161	Atp1a1	Atpa-1|BC010319	ATPase, Na+/K+ transporting, alpha 1 polypeptide	protein-coding
chr9	53609972	53610171	1579	intron (NM_144784, intron 1 of 11)	279	NM_144784	110446	Mm.293233	NM_144784	ENSMUSG00000032047	Acat1	6330585C21Rik|Acat	acetyl-Coenzyme A acetyltransferase 1	protein-coding
chr12	70680070	70680363	1579	Intergenic	-145298	NM_028127	319710	Mm.2962	NM_028127	ENSMUSG00000048285	Frmd6	2610019M19Rik|4930488L10Rik|AW212977|Willin	FERM domain containing 6	protein-coding
chr2	18893361	18893747	1579	intron (NM_008845, intron 3 of 9)	-91736	NR_131254	66774	Mm.87075	NR_131254	ENSMUSG00000097638	Carlr	4933439G12Rik|Carl	cardiac and apoptosis-related long non-coding RNA	ncRNA
chr3	58374396	58374579	1579	Intergenic	-40233	NM_001081229	72033	Mm.218409	NM_001081229	ENSMUSG00000027806	Tsc22d2	1810043J12Rik|5530402M19Rik	TSC22 domain family, member 2	protein-coding
chr3	88500261	88500464	1579	intron (NM_001002011, intron 1 of 11)	2990	NM_001002011	16905	Mm.243014	NM_019390	ENSMUSG00000028063	Lmna	Dhe	lamin A	protein-coding
chr13	34345202	34345431	1579	promoter-TSS (NM_001033167)	-134	NM_001033167	73102	Mm.23932	NM_001033167	ENSMUSG00000038267	Slc22a23	3110004L20Rik	solute carrier family 22, member 23	protein-coding
chr4	134617870	134618101	1579	intron (NM_207237, intron 2 of 11)	-50134	NR_105829	102465216		NR_105829	ENSMUSG00000099289	Mir6403	Gm27992|mmu-mir-6403	microRNA 6403	ncRNA
chr2	26485158	26485569	1578	exon (NM_008714, exon 3 of 34)	-15244	NR_105962	102465602		NR_105962	ENSMUSG00000098548	Mir6996	Gm27531|mmu-mir-6996	microRNA 6996	ncRNA
chr16	17324863	17325012	1578	intron (NM_001001983, intron 22 of 54)	-6434	NM_001331047	15160	Mm.6609	NM_008223	ENSMUSG00000022766	Serpind1	AA985900|AI303446|HC-II|HCII|Hcf2	serine (or cysteine) peptidase inhibitor, clade D, member 1	protein-coding
chr15	38451012	38451266	1578	Intergenic	39408	NR_105916	102465574		NR_105916	ENSMUSG00000099110	Mir6951	Gm27765|mmu-mir-6951	microRNA 6951	ncRNA
chr2	118534152	118534374	1571	intron (NM_001331221, intron 3 of 3)	10324	NR_138603	171543	Mm.210125	NM_138313	ENSMUSG00000040093	Bmf	AW260063|AW411872	BCL2 modifying factor	protein-coding
chr16	92608268	92608448	1569	intron (NM_001111022, intron 6 of 6)	88971	NM_009821	12394	Mm.4081	NM_009821	ENSMUSG00000022952	Runx1	AML1|CBF-alpha-2|Cbfa2|Pebp2a2|Pebpa2b	runt related transcription factor 1	protein-coding
chr12	88214702	88214896	1566	Intergenic	-32905	NM_001324471	100039315	Mm.426539	NM_001105254	ENSMUSG00000066027	Gm10436	-	predicted gene 10436	protein-coding
chr19	5935264	5935648	1566	Intergenic	-10640	NM_026772	104252	Mm.491103	NM_026772	ENSMUSG00000045664	Cdc42ep2	1110008C05Rik|Borg1|Cep2|D19Bwg1013e	CDC42 effector protein (Rho GTPase binding) 2	protein-coding
chr4	149732349	149732682	1566	intron (NM_001284270, intron 1 of 10)	5255	NM_001284273	230917	Mm.266704	NM_177672	ENSMUSG00000044700	Tmem201	AV028368|D4Ertd429e|Net5|Samp1	transmembrane protein 201	protein-coding
chr15	83345009	83345270	1566	intron (NM_001357756, intron 1 of 15)	5108	NM_001357757	66251	Mm.258910	NM_025445	ENSMUSG00000054277	Arfgap3	0610009H19Rik|1810004P07Rik|1810035F16Rik|9130416J18Rik|Arfgap1	ADP-ribosylation factor GTPase activating protein 3	protein-coding
chr7	44472960	44473213	1566	Intergenic	2739	NR_106019	102465637		NR_106019	ENSMUSG00000098661	Mir7052	Gm27583|mmu-mir-7052	microRNA 7052	ncRNA
chr1	156913302	156913460	1566	intron (NM_001357391, intron 1 of 19)	26006	NM_001159966	78255	Mm.28376	NM_023884	ENSMUSG00000026594	Ralgps2	1810020P17Rik|2210408F11Rik|4921528G01Rik|9130014M22Rik|AU043409|AW046161	Ral GEF with PH domain and SH3 binding motif 2	protein-coding
chr2	118510394	118510784	1566	Intergenic	-30893	NM_009273	20813	Mm.363404	NM_009273	ENSMUSG00000009549	Srp14	14kDa|AW536328	signal recognition particle 14	protein-coding
chr3	65802267	65802472	1566	exon (NM_001166659, exon 10 of 13)	136141	NM_001037923	624866	Mm.296317	NM_001037923	ENSMUSG00000074579	Lekr1	EG546798|EG624866|Gm6534	leucine, glutamate and lysine rich 1	protein-coding
chr17	23745762	23745950	1566	promoter-TSS (NM_028416)	-27	NM_028416	73016	Mm.221319	NM_028416	ENSMUSG00000040680	Kremen2	2900054E04Rik|Krm2	kringle containing transmembrane protein 2	protein-coding
chr7	99911145	99911342	1566	intron (NM_001164258, intron 13 of 18)	52025	NM_001164258	446101	Mm.440757	NM_001164258	ENSMUSG00000035211	Xrra1	AI449753	X-ray radiation resistance associated 1	protein-coding
chr9	57402380	57402596	1566	intron (NM_001357914, intron 5 of 6)	11418	NR_040729	73772	Mm.444684	NR_040729		4930430J02Rik	-	RIKEN cDNA 4930430J02 gene	ncRNA
chr11	57912023	57912244	1566	Intergenic	-79986	NM_008213	15110	Mm.4746	NM_008213	ENSMUSG00000037335	Hand1	Ehand1|Hxt|Th1|Thing1|bHLHa27|eHAND	heart and neural crest derivatives expressed 1	protein-coding
chr17	28037068	28037318	1566	intron (NM_181413, intron 12 of 24)	43391	NM_001357681	21463	Mm.29758	NM_013687	ENSMUSG00000062859	Tcp11	D17Ken1|Tcp-11	t-complex protein 11	protein-coding
chr1	134161480	134161721	1566	Intergenic	-20804	NM_007695	12654	Mm.38274	NM_007695	ENSMUSG00000064246	Chil1	AW208766|Brp39|Chi3l1|Gp39	chitinase-like 1	protein-coding
chr11	117986688	117986914	1566	promoter-TSS (NM_133757)	-56	NM_133757	74451	Mm.28864	NM_133757	ENSMUSG00000017715	Pgs1	2610019F11Rik|4933424M23Rik|SAF	phosphatidylglycerophosphate synthase 1	protein-coding
chr17	65513574	65514022	1566	intron (NM_001008973, intron 2 of 14)	-3741	NM_001360185	381107	Mm.141275	NM_001008973	ENSMUSG00000045036	Tmem232	E130009J12Rik|Gm940|Tes13-L|Tes13-S	transmembrane protein 232	protein-coding
chr4	140574968	140575377	1566	intron (NM_001112723, intron 14 of 26)	73584	NM_001112723	72754	Mm.29329	NM_172415	ENSMUSG00000040964	Arhgef10l	2810441C07Rik	Rho guanine nucleotide exchange factor (GEF) 10-like	protein-coding
chr7	28557785	28558134	1566	TTS (NM_027470)	3025	NR_106016	102466795		NR_106016	ENSMUSG00000098558	Mir7049	Gm27277|mmu-mir-7049	microRNA 7049	ncRNA
chr16	50783805	50784064	1566	non-coding (NR_131005, exon 2 of 2)	525	NR_131006	78639	Mm.160109	NR_131005	ENSMUSG00000092276	1700116B05Rik	-	RIKEN cDNA 1700116B05 gene	ncRNA
chr16	30136952	30137138	1566	Intergenic	71688	NM_008235	15205	Mm.390859	NM_008235	ENSMUSG00000022528	Hes1	Hry|bHLHb39	hes family bHLH transcription factor 1	protein-coding
chr17	88440690	88441004	1566	5' UTR (NM_001355743, exon 1 of 5)	143	NM_001355743	14236	Mm.112824	NM_180974	ENSMUSG00000034998	Foxn2	3230402J05Rik|6030465J18Rik|Fkh19|Foxn1|HTLF	forkhead box N2	protein-coding
chr4	95663619	95663964	1564	intron (NM_029347, intron 5 of 10)	84370	NM_029347	75578	Mm.276098	NM_029347	ENSMUSG00000028573	Fggy	2310009E04Rik	FGGY carbohydrate kinase domain containing	protein-coding
chr19	44930699	44930993	1564	promoter-TSS (NM_001081225)	-273	NM_001081225	226151	Mm.212609	NM_172638	ENSMUSG00000036097	Slf2	3632432H19|Fam178a	SMC5-SMC6 complex localization factor 2	protein-coding
chr13	28605947	28606166	1563	intron (NR_045054, intron 6 of 7)	104817	NR_105787	102466635		NR_105787	ENSMUSG00000099158	Mir6368	Gm27800|mmu-mir-6368	microRNA 6368	ncRNA
chr5	17747198	17747508	1563	Intergenic	88543	NM_001159555	12491	Mm.18628	NM_007643	ENSMUSG00000002944	Cd36	FAT|GPIV|Scarb3	CD36 molecule	protein-coding
chr10	96266201	96266384	1562	Intergenic	40085	NR_110448	74881	Mm.410819	NR_110448	ENSMUSG00000112762	4930459C07Rik	-	RIKEN cDNA 4930459C07 gene	ncRNA
chr2	180001734	180001917	1560	Intergenic	-23162	NM_177727	241846	Mm.21577	NM_177727	ENSMUSG00000039108	Lsm14b	9430078B04|BC040823	LSM family member 14B	protein-coding
chr11	69795786	69796043	1560	promoter-TSS (NM_009601)	23	NM_009601	11443	Mm.86425	NM_009601	ENSMUSG00000041189	Chrnb1	Achr-2|Acrb	cholinergic receptor, nicotinic, beta polypeptide 1 (muscle)	protein-coding
chr1	91032620	91032849	1560	intron (NM_001111312, intron 1 of 12)	-20710	NM_001111311	16978	Mm.45039	NM_008515	ENSMUSG00000026305	Lrrfip1	AU024550|Fliiap1	leucine rich repeat (in FLII) interacting protein 1	protein-coding
chr11	106658127	106658314	1559	intron (NM_001032378, intron 13 of 13)	-45290	NM_198292	21763	Mm.102407	NM_198292	ENSMUSG00000040548	Tex2	4930568E07Rik|AI553404|Def-5|Taz4	testis expressed gene 2	protein-coding
chr11	118470168	118470538	1559	Intergenic	-6479	NM_172573	217364	Mm.473963	NM_172573	ENSMUSG00000033857	Engase	C130099A03|D230014K01Rik	endo-beta-N-acetylglucosaminidase	protein-coding
chr9	120745788	120745982	1558	Intergenic	168554	NR_073359	76100	Mm.48212	NR_073359	ENSMUSG00000052658	5830454E08Rik	-	RIKEN cDNA 5830454E08 gene	ncRNA
chr10	53398520	53398727	1558	Intergenic	-11259	NR_152767	102640074	Mm.412957	NR_152767		Gm36229	-	predicted gene, 36229	ncRNA
chr2	27075541	27075859	1558	Intergenic	-3539	NM_025376	66139	Mm.330087	NM_025376	ENSMUSG00000009214	Mymk	1110002H13Rik|AI131587|Tmem8c|myomaker	myomaker, myoblast fusion factor	protein-coding
chr7	90228155	90228373	1558	intron (NM_183293, intron 9 of 10)	37168	NM_183293	75338	Mm.487222	NM_029256	ENSMUSG00000030617	Ccdc83	4930549K11Rik|4930554C01Rik|4932423M01Rik	coiled-coil domain containing 83	protein-coding
chr9	63657203	63657420	1558	intron (NM_016769, intron 5 of 8)	54665	NM_025857	66939	Mm.34338	NM_025857	ENSMUSG00000037257	Aagab	2310007F21Rik|p34	alpha- and gamma-adaptin binding protein	protein-coding
chr7	132993003	132993382	1558	intron (NM_001170744, intron 4 of 8)	22055	NM_001170744	13017	Mm.246240	NM_009980	ENSMUSG00000030970	Ctbp2	AA407280|D7Ertd45e|Gtrgeo6|Ribeye	C-terminal binding protein 2	protein-coding
chr2	26342214	26342451	1558	intron (NM_001355575, intron 11 of 13)	9778	NM_001139503	52838	Mm.31239	NM_026828	ENSMUSG00000075467	Dnlz	1110034G11Rik|D2Bwg1335e|HEP1	DNL-type zinc finger	protein-coding
chr2	120146579	120146852	1558	intron (NM_133838, intron 1 of 5)	7860	NM_133838	98878	Mm.132226	NM_133838	ENSMUSG00000027293	Ehd4	2210022F10Rik|AI197390|AI846352|AV006278|Past2	EH-domain containing 4	protein-coding
chr5	64198688	64198913	1558	intron (NM_019636, intron 2 of 19)	-31557	NM_001289514	57915	Mm.286353	NM_019636	ENSMUSG00000029174	Tbc1d1	1110062G02Rik|AI385682|AW555803|Nob1|Nobq1|Tbc1|mKIAA1108	TBC1 domain family, member 1	protein-coding
chr8	124869715	124870034	1558	intron (NM_010322, intron 1 of 15)	6841	NM_010322	14712	Mm.29114	NM_010322	ENSMUSG00000031985	Gnpat	AU019525|D1Ertd819e|DHAPAT	glyceronephosphate O-acyltransferase	protein-coding
chr19	38042365	38042590	1558	intron (NM_001302140, intron 1 of 53)	1100	NM_001302140	226101	Mm.34674	NM_177035	ENSMUSG00000048612	Myof	2310004N10Rik|2310051D19Rik|E030042N20Rik|Fer1l3	myoferlin	protein-coding
chr13	110907668	110907862	1558	non-coding (NR_131193, exon 5 of 5)	-3919	NR_131194	102636142	Mm.417611	NR_131194		4930526H09Rik	-	RIKEN cDNA 4930526H09 gene	ncRNA
chr3	144665026	144665238	1557	Intergenic	55203	NM_019464	54673	Mm.271775	NM_019464	ENSMUSG00000037062	Sh3glb1	AA409932|AI314629|AU015566|Bif-1|mKIAA0491	SH3-domain GRB2-like B1 (endophilin)	protein-coding
chr7	16904356	16904688	1557	Intergenic	-1968	NM_008967	19222	Mm.287572	NM_008967	ENSMUSG00000043017	Ptgir	IP|PGI2	prostaglandin I receptor (IP)	protein-coding
chr5	64159927	64160140	1557	promoter-TSS (NM_001310611)	-227	NM_019636	57915	Mm.286353	NM_019636	ENSMUSG00000029174	Tbc1d1	1110062G02Rik|AI385682|AW555803|Nob1|Nobq1|Tbc1|mKIAA1108	TBC1 domain family, member 1	protein-coding
chr6	72230955	72231246	1557	intron (NM_153778, intron 1 of 2)	4477	NM_153778	71093	Mm.87449	NM_153778	ENSMUSG00000037621	Atoh8	4933425C05Rik|Hath6|Math6|bHLHa21|okadin	atonal bHLH transcription factor 8	protein-coding
chr1	88763839	88764079	1557	Intergenic	9069	NR_040493	78650	Mm.243767	NR_040493	ENSMUSG00000097398	Platr5	2410088K16Rik	pluripotency associated transcript 5	ncRNA
chr8	120449562	120449916	1555	Intergenic	-39127	NM_198671	382034	Mm.334856	NM_198671	ENSMUSG00000031822	Gse1	2210013I18Rik|mKIAA0182	genetic suppressor element 1, coiled-coil protein	protein-coding
chr19	47487671	47487899	1555	Intergenic	-23374	NM_001164717	14218	Mm.127560	NM_008018	ENSMUSG00000053617	Sh3pxd2a	2310014D11Rik|AA589508|AI256723|AI413738|C230050L11|EG329070|Fish|Gm5098|Sh3md1|TSK5|Tks5	SH3 and PX domains 2A	protein-coding
chr19	46518560	46518860	1553	Intergenic	17062	NM_053100	93679	Mm.392177	NM_053100	ENSMUSG00000025034	Trim8	AA408830|BB006755|GERP|Rnf27	tripartite motif-containing 8	protein-coding
chr4	123226027	123226392	1552	Intergenic	-7347	NM_013905	56198	Mm.103615	NM_013905	ENSMUSG00000032744	Heyl	Hey3|Hrt3|bHLHb33|hesr3	hairy/enhancer-of-split related with YRPW motif-like	protein-coding
chr8	105474293	105474463	1547	intron (NM_001357252, intron 7 of 10)	-2956	NM_026481	67971	Mm.29358	NM_026481	ENSMUSG00000014846	Tppp3	2700055K07Rik|CGI-38|Ceacam9|mmCGM8	tubulin polymerization-promoting protein family member 3	protein-coding
chr15	83126678	83126899	1547	3' UTR (NM_178627, exon 9 of 9)	-3987	NM_001358061	74778	Mm.30056	NM_029101	ENSMUSG00000018040	Rrp7a	1110014J01Rik|AA408146|Kheg1	ribosomal RNA processing 7 homolog A (S. cerevisiae)	protein-coding
chr7	114103829	114104012	1546	intron (NM_025846, intron 1 of 5)	13861	NM_025846	66922	Mm.276572	NM_025846	ENSMUSG00000055723	Rras2	2610016H24Rik|C86394|TC21	related RAS viral (r-ras) oncogene 2	protein-coding
chr1	92683188	92683425	1546	Intergenic	-34465	NM_153114	260301	Mm.219545	NM_153114	ENSMUSG00000044055	Otos	OTOSP	otospiralin	protein-coding
chr8	120259287	120259509	1546	Intergenic	-31168	NR_110496	434353	Mm.411793	NR_110496	ENSMUSG00000097960	A330074K22Rik	-	RIKEN cDNA A330074K22 gene	ncRNA
chr10	77229543	77229845	1546	Intergenic	29529	NR_026944	100169878	Mm.420901	NR_026944	ENSMUSG00000078444	Gm10941	-	predicted gene 10941	ncRNA
chr7	6913650	6914040	1546	TTS (NR_153505)	62817	NR_036631	116811	Mm.381671	NR_036631	ENSMUSG00000108043	Zim3	1700128I23Rik	zinc finger, imprinted 3	ncRNA
chr2	32693865	32694198	1544	exon (NM_010236, exon 1 of 15)	144	NM_010236	14287	Mm.3830	NM_010236	ENSMUSG00000009566	Fpgs	AA408187	folylpolyglutamyl synthetase	protein-coding
chr2	73351633	73351803	1543	intron (NM_001276444, intron 13 of 15)	34762	NM_001276444	68526	Mm.451014	NM_001080707	ENSMUSG00000041762	Gpr155	1110017O10Rik|DEPDC3|F730029F15Rik|PGR22	G protein-coupled receptor 155	protein-coding
chr12	85604694	85604889	1543	intron (NM_001205053, intron 1 of 3)	4773	NM_001205053	81703	Mm.103560	NM_030887	ENSMUSG00000034271	Jdp2	Jundm2|Jundp2|TIF	Jun dimerization protein 2	protein-coding
chr1	165158962	165159124	1542	intron (NM_032005, intron 1 of 7)	1730	NM_032005	83993	Mm.190649	NM_032005	ENSMUSG00000026572	Tbx19	AU019250|D1Ertd754e|Tpit	T-box 19	protein-coding
chr17	30221756	30222011	1542	intron (NM_172618, intron 10 of 11)	174297	NR_030688	623169	Mm.440508	NR_030688		Gm6402	EG623169	ribosomal protein S17 pseudogene	pseudo
chr11	102628608	102628860	1542	Intergenic	-4318	NR_033474	77132	Mm.194729	NR_033474		2810433D01Rik	-	RIKEN cDNA 2810433D01 gene	ncRNA
chr6	72254030	72254597	1542	Intergenic	-18736	NM_153778	71093	Mm.87449	NM_153778	ENSMUSG00000037621	Atoh8	4933425C05Rik|Hath6|Math6|bHLHa21|okadin	atonal bHLH transcription factor 8	protein-coding
chr1	89408086	89408264	1542	Intergenic	-2042	NR_040482	77331	Mm.374962	NR_040482	ENSMUSG00000099938	C030007H22Rik	-	RIKEN cDNA C030007H22 gene	ncRNA
chr12	73210546	73210716	1542	intron (NM_008612, intron 6 of 7)	76080	NM_029580	76357	Mm.311344	NM_029580	ENSMUSG00000034442	Trmt5	2610027O18Rik|mKIAA1393	TRM5 tRNA methyltransferase 5	protein-coding
chr14	67178472	67178659	1542	Intergenic	-54727	NM_001276387	13592	Mm.319947	NM_010095	ENSMUSG00000022053	Ebf2	D14Ggc1e|EBF-2|Mmot1|O/E-3|OE-3	early B cell factor 2	protein-coding
chr8	12952789	12952985	1542	intron (NM_001159486, intron 1 of 29)	3469	NM_001159485	17207	Mm.334413	NM_178076	ENSMUSG00000031442	Mcf2l	C130040G20Rik|Dbs|Ost|mKIAA0362	mcf.2 transforming sequence-like	protein-coding
chr9	58361462	58361689	1542	intron (NR_151687, intron 8 of 10)	8880	NM_028854	74286	Mm.252761	NM_028854	ENSMUSG00000036244	Tbc1d21	1700095K08Rik|MgcRabGAP	TBC1 domain family, member 21	protein-coding
chr4	126260885	126261130	1541	Intergenic	-1398	NM_013718	27096	Mm.8392	NM_013718	ENSMUSG00000028847	Trappc3	1110058K12Rik|AI835942|AU019197|Bet3	trafficking protein particle complex 3	protein-coding
chr16	10668535	10668764	1541	intron (NM_177562, intron 18 of 22)	116887	NM_009896	12703	Mm.130	NM_009896	ENSMUSG00000038037	Socs1	Cish1|Cish7|JAB|SOCS-1|SSI-1	suppressor of cytokine signaling 1	protein-coding
chr11	59636100	59636387	1541	Intergenic	23277	NM_001011740	257886	Mm.457883	NM_001011740	ENSMUSG00000044061	Olfr225	MOR256-51	olfactory receptor 225	protein-coding
chr6	100183442	100183693	1539	Intergenic	103791	NM_019743	56353	Mm.321633	NM_019743	ENSMUSG00000072872	Rybp	2410018J24Rik|DEDAF|YEAF1	RING1 and YY1 binding protein	protein-coding
chr9	78148228	78148449	1536	intron (NM_001163780, intron 5 of 13)	-27576	NR_040401	320295	Mm.131285	NR_040401	ENSMUSG00000097574	C920006O11Rik	-	RIKEN cDNA C920006O11 gene	ncRNA
chr17	28232491	28232706	1536	promoter-TSS (NM_011145)	-156	NM_011145	19015	Mm.328914	NM_011145	ENSMUSG00000002250	Ppard	NUC-1|NUC1|Nr1c2|PPAR-beta|PPAR-delta|PPAR[b]|PPARdelta|Pparb|Pparb/d	peroxisome proliferator activator receptor delta	protein-coding
chr12	4285219	4285547	1536	intron (NM_010881, intron 13 of 22)	51356	NM_001204912	69709	Mm.250552	NM_001204912	ENSMUSG00000096199	Ptrhd1	2410017P09Rik	peptidyl-tRNA hydrolase domain containing 1	protein-coding
chr7	99386023	99386387	1536	intron (NM_201352, intron 1 of 17)	4687	NM_001362168	233552	Mm.286317	NM_201352	ENSMUSG00000035314	Gdpd5	BC024955|Gde2	glycerophosphodiester phosphodiesterase domain containing 5	protein-coding
chr10	80937732	80938137	1536	Intergenic	7843	NM_008655	17873	Mm.1360	NM_008655	ENSMUSG00000015312	Gadd45b	AI323528|Myd118	growth arrest and DNA-damage-inducible 45 beta	protein-coding
chr19	41953657	41953909	1536	exon (NM_028152, exon 18 of 31)	20338	NM_001360676	74168	Mm.20387	NM_023740	ENSMUSG00000025157	Zdhhc16	1500015N03Rik|Aph2	zinc finger, DHHC domain containing 16	protein-coding
chr18	77054830	77055011	1536	Intergenic	-7624	NM_027721	71206	Mm.35803	NM_027721	ENSMUSG00000025420	Katnal2	3110023G01Rik|4933439B08Rik	katanin p60 subunit A-like 2	protein-coding
chr11	70655883	70656178	1534	Intergenic	-1146	NM_001276285	13808	Mm.251322	NM_007933	ENSMUSG00000060600	Eno3	Eno-3|MSE	enolase 3, beta muscle	protein-coding
chr11	97373532	97373689	1533	intron (NM_138657, intron 2 of 9)	11059	NM_138657	192157	Mm.34339	NM_138657	ENSMUSG00000038485	Socs7	2310063P06Rik|C85125|Nap4	suppressor of cytokine signaling 7	protein-coding
chr9	40528837	40529070	1533	intron (NM_001357617, intron 1 of 20)	2430	NM_001357617	235283	Mm.138434	NM_172768	ENSMUSG00000040111	Gramd1b	3222402H23|A930008A22Rik|AI593249|mKIAA1201	GRAM domain containing 1B	protein-coding
chr6	115775961	115776248	1533	TTS (NR_106120)	447	NR_106120	102466841		NR_106120	ENSMUSG00000099163	Mir7660	Gm27712|mmu-mir-7660	microRNA 7660	ncRNA
chr5	53266255	53266482	1533	promoter-TSS (NM_001145433)	-738	NM_001145433	66278	Mm.27900	NM_001145433	ENSMUSG00000061461	Smim20	1110067B18Rik|1810013D10Rik|N28078	small integral membrane protein 20	protein-coding
chr6	52954535	52954738	1532	intron (NM_173406, intron 1 of 4)	-45016	NM_001168277	231986	Mm.386865	NM_173406	ENSMUSG00000063568	Jazf1	AI591476|C820002C15|Jaz1|Tip27	JAZF zinc finger 1	protein-coding
chr2	91299124	91299415	1532	intron (NM_175123, intron 4 of 8)	34154	NM_023854	77038	Mm.43636	NM_023854	ENSMUSG00000027255	Arfgap2	2310032E02Rik|Zfp289	ADP-ribosylation factor GTPase activating protein 2	protein-coding
chr12	73462095	73462410	1532	Intergenic	-52689	NR_046013	380765	Mm.490476	NR_046013	ENSMUSG00000056359	D830013O20Rik	Gm891	RIKEN cDNA D830013O20 gene	ncRNA
chr12	110515756	110516036	1532	intron (NM_001081457, intron 1 of 12)	30157	NM_001081458	26931	Mm.240396	NM_012023	ENSMUSG00000017843	Ppp2r5c	2610043M05Rik|2700063L20Rik|AI060890|AW545884|C85228|D12Bwg0916e|mKIAA0044	protein phosphatase 2, regulatory subunit B', gamma	protein-coding
chr11	58290900	58291099	1532	Intergenic	-16070	NM_182996	103836	Mm.41440	NM_182996	ENSMUSG00000037243	Zfp692	AI746306|AI839920|Zfp692-ps|Znf692	zinc finger protein 692	protein-coding
chr1	184675589	184675794	1530	Intergenic	-36806	NR_040627	74971	Mm.410816	NR_040627	ENSMUSG00000092578	4930488B22Rik	-	RIKEN cDNA 4930488B22 gene	ncRNA
chr2	164441172	164441496	1530	intron (NM_011521, intron 1 of 4)	1854	NM_011521	20971	Mm.3815	NM_011521	ENSMUSG00000017009	Sdc4	AA959608|AW108331|S4|Synd4|ryudocan|syndecan-4	syndecan 4	protein-coding
chr8	84728491	84728875	1528	intron (NM_001081982, intron 2 of 9)	27226	NM_008535	17095	Mm.4925	NM_008535	ENSMUSG00000034041	Lyl1	Lyl-1|bHLHa18	lymphoblastomic leukemia 1	protein-coding
chr5	3301220	3301453	1525	Intergenic	-42557	NM_009873	12571	Mm.31672	NM_009873	ENSMUSG00000040274	Cdk6	AI504062|Crk2	cyclin-dependent kinase 6	protein-coding
chr11	118365182	118365540	1525	Intergenic	-9950	NM_011594	21858	Mm.206505	NM_011594	ENSMUSG00000017466	Timp2	D11Bwg1104e|Timp-2	tissue inhibitor of metalloproteinase 2	protein-coding
chr15	84450457	84450821	1521	Intergenic	-3542	NM_001163145	72301	Mm.275387	NM_001163145	ENSMUSG00000062760	1810041L15Rik	Kiaa1644|Shisal1	RIKEN cDNA 1810041L15 gene	protein-coding
chr18	82991059	82991264	1521	intron (NM_183033, intron 3 of 5)	-70601	NR_033307	75853	Mm.420737	NR_033307		4930592I03Rik	-	RIKEN cDNA 4930592I03 gene	ncRNA
chr15	28133523	28133729	1519	Intergenic	-70140	NM_133365	110082	Mm.248464	NM_133365	ENSMUSG00000022262	Dnah5	AU022615|Dnahc5|Mdnah5|b2b1134Clo|b2b1154Clo|b2b1537Clo|b2b1565Clo|b2b3491Clo|b2b601Clo|mKIAA1603	dynein, axonemal, heavy chain 5	protein-coding
chr4	83675295	83675680	1518	intron (NM_001355549, intron 15 of 24)	149942	NM_001355378	320226	Mm.180032	NM_029117	ENSMUSG00000052407	Ccdc171	4930418J05Rik|4930473A06Rik|A330015D16Rik	coiled-coil domain containing 171	protein-coding
chr7	133776465	133776657	1518	promoter-TSS (NM_025850)	242	NM_001357685	101437	Mm.199223	NM_133941	ENSMUSG00000030986	Dhx32	3110079L04Rik|4732469F02Rik|AA408140|Ddx32|muDDX32	DEAH (Asp-Glu-Ala-His) box polypeptide 32	protein-coding
chr13	37636464	37636659	1518	Intergenic	-189477	NM_026830	68750	Mm.491109	NM_026830	ENSMUSG00000039087	Rreb1	1110037N09Rik|AA414966|B930013M22Rik	ras responsive element binding protein 1	protein-coding
chr8	122523137	122523335	1518	intron (NM_001037298, intron 1 of 50)	28093	NM_001357349	234839	Mm.37324	NM_001037298	ENSMUSG00000014444	Piezo1	9630020g22|Fam38a|mKIAA0233	piezo-type mechanosensitive ion channel component 1	protein-coding
chr9	11119272	11119424	1518	Intergenic	-214573	NM_001170787	244682	Mm.187021	NM_001033359	ENSMUSG00000039488	Cntn5	6720426O10Rik|A830025P08Rik|Gm507|NB-2	contactin 5	protein-coding
chr11	103218250	103218447	1518	promoter-TSS (NM_177801)	84	NM_177801	328019	Mm.189646	NM_177801	ENSMUSG00000044787	Spata32	4933400C05Rik|VAD1.2	spermatogenesis associated 32	protein-coding
chr12	116306093	116306262	1518	intron (NM_028731, intron 1 of 21)	24955	NM_028731	52635	Mm.273755	NM_028731	ENSMUSG00000021171	Esyt2	2410017M09Rik|4921504I16Rik|CHR2SYT|D12Ertd551e|Fam62b	extended synaptotagmin-like protein 2	protein-coding
chr3	103623995	103624173	1518	intron (NM_001276680, intron 4 of 4)	47958	NM_001276681	54524	Mm.88818	NM_018800	ENSMUSG00000027849	Syt6	3110037A08Rik|AW048930|sytVI	synaptotagmin VI	protein-coding
chr5	24537680	24537968	1518	exon (NM_001310476, exon 3 of 6)	2633	NM_080444	117590	Mm.207071	NM_080444	ENSMUSG00000038204	Asb10	Asb-10|BB137407	ankyrin repeat and SOCS box-containing 10	protein-coding
chr12	79044727	79045062	1518	intron (NM_181073, intron 2 of 28)	15731	NM_181073	211945	Mm.478321	NM_181073	ENSMUSG00000060716	Plekhh1	AV308913|C77772|D630024D12Rik|mKIAA1200	pleckstrin homology domain containing, family H (with MyTH4 domain) member 1	protein-coding
chr7	121955428	121955633	1518	intron (NM_001033318, intron 7 of 16)	26163	NM_001033318	233824	Mm.442015	NM_001033318	ENSMUSG00000034951	Cog7	5630400E24Rik|Gm167	component of oligomeric golgi complex 7	protein-coding
chr8	122851563	122852136	1517	intron (NM_007662, intron 1 of 13)	3475	NM_007662	12555	Mm.1976	NM_007662	ENSMUSG00000031962	Cdh15	AI323380|Cdh14|Mcad	cadherin 15	protein-coding
chr4	42953810	42954147	1515	intron (NM_001355439, intron 3 of 4)	3582	NM_001355440	56323	Mm.20437	NM_019874	ENSMUSG00000036052	Dnajb5	1110058L06Rik|AI462558|Hsc40|Hsp40-3	DnaJ heat shock protein family (Hsp40) member B5	protein-coding
chr11	106674689	106674842	1514	intron (NM_001305158, intron 12 of 14)	40516	NM_008816	18613	Mm.343951	NM_008816	ENSMUSG00000020717	Pecam1	C85791|Cd31|PECAM-1|Pecam	platelet/endothelial cell adhesion molecule 1	protein-coding
chr1	64609218	64609430	1514	intron (NM_025964, intron 2 of 2)	7844	NM_025964	67099	Mm.46394	NM_025964	ENSMUSG00000025956	Mettl21a	2310038H17Rik|AI464204|Fam119a	methyltransferase like 21A	protein-coding
chr4	149445374	149445658	1514	Intergenic	9452	NM_022020	63954	Mm.46023	NM_022020	ENSMUSG00000028996	Rbp7	1110002J23Rik|CRBP-III	retinol binding protein 7, cellular	protein-coding
chr7	143008145	143008348	1514	intron (NM_020286, intron 2 of 7)	2587	NM_001128082	27027	Mm.28172	NM_020286	ENSMUSG00000000244	Tspan32	AW208513|Art-1|BB235973|D7Wsu37e|Phemx|Tssc6	tetraspanin 32	protein-coding
chr11	113470004	113470192	1514	intron (NM_027216, intron 4 of 9)	95717	NM_001166503	69806	Mm.341021	NM_027216	ENSMUSG00000041654	Slc39a11	1810074D23Rik	solute carrier family 39 (metal ion transporter), member 11	protein-coding
chr9	97638701	97638977	1514	intron (NM_022319, intron 2 of 17)	-268881	NM_030219	78911	Mm.108347	NM_030219	ENSMUSG00000032451	Trim42	4930486B16Rik	tripartite motif-containing 42	protein-coding
chr1	36497393	36497637	1514	intron (NM_033570, intron 1 of 6)	-14352	NM_001039551	94218	Mm.256323	NM_053186	ENSMUSG00000001138	Cnnm3	Acdp3|Clp3|mACDP3	cyclin M3	protein-coding
chr6	4086989	4087189	1514	promoter-TSS (NM_009748)	-159	NM_009748	12068	Mm.286457	NM_009748	ENSMUSG00000032757	Bet1	AW555236|Bet-1	Bet1 golgi vesicular membrane trafficking protein	protein-coding
chr5	5056585	5056807	1514	intron (NM_011074, intron 8 of 14)	209372	NM_001310448	18647	Mm.389061	NM_011074	ENSMUSG00000028926	Cdk14	Pftk1|mKIAA0834	cyclin-dependent kinase 14	protein-coding
chr13	37658140	37658389	1514	Intergenic	-167774	NM_026830	68750	Mm.491109	NM_026830	ENSMUSG00000039087	Rreb1	1110037N09Rik|AA414966|B930013M22Rik	ras responsive element binding protein 1	protein-coding
chr8	70682754	70682986	1512	Intergenic	9639	NM_001359042	50783	Mm.248188	NM_015816	ENSMUSG00000031848	Lsm4	-	LSM4 homolog, U6 small nuclear RNA and mRNA degradation associated	protein-coding
chr16	4924105	4924371	1512	intron (NM_001357062, intron 10 of 17)	-14873	NM_025839	66911	Mm.428698	NM_025839	ENSMUSG00000022516	Nudt16l1	1110001K21Rik|5330437I08Rik|Sdos	nudix (nucleoside diphosphate linked moiety X)-type motif 16-like 1	protein-coding
chr6	72810192	72810544	1512	Intergenic	-21323	NM_001079822	21415	Mm.440067	NM_009332	ENSMUSG00000055799	Tcf7l1	Tcf-3|Tcf3|bHLHb21	transcription factor 7 like 1 (T cell specific, HMG box)	protein-coding
chr17	67904392	67904612	1512	intron (NM_172964, intron 1 of 17)	46438	NM_001347410	268970	Mm.9935	NM_172964	ENSMUSG00000024043	Arhgap28	AU044757|AW550892|E130310N06	Rho GTPase activating protein 28	protein-coding
chr19	32242273	32242536	1511	intron (NM_144792, intron 4 of 9)	-31391	NM_001168526	208449	Mm.329810	NM_144792	ENSMUSG00000040451	Sgms1	9530058O11Rik|AI841905|C80702|Mob|Sms1|Sor1|Tmem23	sphingomyelin synthase 1	protein-coding
chr13	28455991	28456184	1511	Intergenic	254786	NR_105787	102466635		NR_105787	ENSMUSG00000099158	Mir6368	Gm27800|mmu-mir-6368	microRNA 6368	ncRNA
chr15	84614179	84614477	1510	Intergenic	-48878	NM_001346662	109270	Mm.291372	NM_146061	ENSMUSG00000036106	Prr5	AU043908|Arhgap8|C030017C09Rik|C78947|Protor-1|Protor1	proline rich 5 (renal)	protein-coding
chr9	58308459	58308650	1509	intron (NM_010729, intron 1 of 6)	4658	NM_010729	16949	Mm.250492	NM_010729	ENSMUSG00000032334	Loxl1	Loxl	lysyl oxidase-like 1	protein-coding
chr17	35236335	35236604	1509	promoter-TSS (NM_023179)	-127	NM_023179	66237	Mm.396107	NM_023179	ENSMUSG00000024403	Atp6v1g2	1500002D01Rik|Atp6g2|NG38|VAG2	ATPase, H+ transporting, lysosomal V1 subunit G2	protein-coding
chr10	60151314	60151565	1509	Intergenic	24663	NR_105871	102465546		NR_105871	ENSMUSG00000105468	Mir6906	mmu-mir-6906	microRNA 6906	ncRNA
chr19	7153266	7153587	1508	intron (NM_134147, intron 3 of 10)	-47697	NM_201411	396184	Mm.386930	NM_201411	ENSMUSG00000047787	Flrt1	AW742165|D630040I23Rik	fibronectin leucine rich transmembrane protein 1	protein-coding
chr18	46450016	46450273	1508	Intergenic	15672	NR_045438	72076	Mm.82766	NM_028086		Mospd4	2010013H21Rik	motile sperm domain containing 4	pseudo
chr12	111753445	111753678	1508	intron (NM_001163388, intron 5 of 5)	-5288	NM_001081959	16593	Mm.278357	NM_008450	ENSMUSG00000021288	Klc1	AI874768|Kns2	kinesin light chain 1	protein-coding
chr4	107623975	107624242	1508	intron (NM_147221, intron 7 of 10)	59481	NR_151717	56296	Mm.141324	NM_019872	ENSMUSG00000028610	Dmrtb1	Dmrt6|Prp13	DMRT-like family B with proline-rich C-terminal, 1	protein-coding
chr13	55362151	55362411	1508	intron (NM_025828, intron 1 of 7)	502	NM_025828	66890	Mm.38868	NM_025828	ENSMUSG00000021484	Lman2	1110003H06Rik|1300009F09Rik|AA408240|AL023023|AU040819|GP36B|VIP36	lectin, mannose-binding 2	protein-coding
chr18	46525725	46525956	1508	5' UTR (NM_173423, exon 1 of 3)	131	NM_173423	240263	Mm.38249	NM_173423	ENSMUSG00000033319	Fem1c	2610312A07Rik|3632443A22Rik|AI646567	fem-1 homolog c (C.elegans)	protein-coding
chr11	30251319	30251546	1508	Intergenic	-31660	NM_175836	20742	Mm.123110	NM_009260	ENSMUSG00000020315	Sptbn1	9930031C03Rik|AL033301|SPTB2|Spnb-2|Spnb2|elf1|elf3|mKIAA4049	spectrin beta, non-erythrocytic 1	protein-coding
chr13	99515148	99515359	1508	intron (NM_008634, intron 1 of 6)	1349	NM_008634	17755	Mm.4173	NM_008634	ENSMUSG00000052727	Map1b	A230055D22|AI843217|LC1|MAP5|Mtap-5|Mtap1b|Mtap5	microtubule-associated protein 1B	protein-coding
chr15	25762271	25762614	1508	intron (NM_001353142, intron 1 of 20)	9236	NM_001353142	17909	Mm.60590	NM_019472	ENSMUSG00000022272	Myo10	AW048724|D15Ertd600e|mKIAA0799|myosin-X	myosin X	protein-coding
chr16	20746724	20747032	1508	Intergenic	-12367	NM_009379	21832	Mm.3943	NM_009379	ENSMUSG00000022847	Thpo	Mgdf|Ml|Mpllg|Tpo	thrombopoietin	protein-coding
chr15	38384191	38384625	1506	Intergenic	-83697	NM_001289471	21847	Mm.4292	NM_013692	ENSMUSG00000037465	Klf10	AI115143|EGR[a]|Egral|Gdnfif|TIEG-1|Tieg|Tieg1|mGIF	Kruppel-like factor 10	protein-coding
chr11	80489233	80489619	1506	intron (NM_177390, intron 21 of 21)	12403	NM_009871	12569	Mm.142275	NM_009871	ENSMUSG00000048895	Cdk5r1	Cdk5r|D11Bwg0379e|p25|p35	cyclin-dependent kinase 5, regulatory subunit 1 (p35)	protein-coding
chr11	59308216	59308489	1505	intron (NM_139298, intron 1 of 3)	1422	NM_139298	216795	Mm.218794	NM_139298	ENSMUSG00000000126	Wnt9a	Wnt14	wingless-type MMTV integration site family, member 9A	protein-coding
chr14	40962765	40963250	1505	intron (NM_145928, intron 1 of 8)	3889	NM_145928	52588	Mm.28876	NM_145928	ENSMUSG00000037824	Tspan14	AA958793|D14Ertd226e|Tm4sf14|tspan-14	tetraspanin 14	protein-coding
chr12	108409199	108409416	1505	intron (NM_001286346, intron 1 of 21)	-1326	NM_001043336	68519	Mm.236645	NM_001043335	ENSMUSG00000058070	Eml1	1110008N23Rik|A930030P13Rik|AA171013|AI847476|AI853955|ELP79|EMAP|EMAPL|heco	echinoderm microtubule associated protein like 1	protein-coding
chr2	70825854	70826033	1504	promoter-TSS (NM_172664)	-463	NM_172664	228012	Mm.136511	NM_172664	ENSMUSG00000041997	Tlk1	4930545J15Rik	tousled-like kinase 1	protein-coding
chr15	102105530	102105725	1499	intron (NM_001355636, intron 3 of 28)	2693	NM_153533	209039	Mm.29389	NM_153533	ENSMUSG00000037003	Tns2	C1-ten|Tenc1|nep|nph	tensin 2	protein-coding
chr12	17747271	17747510	1497	intron (NM_016677, intron 1 of 3)	56581	NM_016677	53602	Mm.313619	NM_016677	ENSMUSG00000071379	Hpcal1	NVL-3|NVP-3|Nvp3|VILIP3|Vnsl3|Vsnl3	hippocalcin-like 1	protein-coding
chr15	81294991	81295193	1495	Intergenic	-43230	NR_077230	78102	Mm.296832	NR_077229	ENSMUSG00000115970	8430426J06Rik	-	RIKEN cDNA 8430426J06 gene	ncRNA
chr13	34131712	34131926	1495	Intergenic	-1465	NM_023716	73710	Mm.379227	NM_023716	ENSMUSG00000045136	Tubb2b	2410129E14Rik|brdp	tubulin, beta 2B class IIB	protein-coding
chr8	95209933	95210301	1495	Intergenic	-67577	NM_001145831	16582	Mm.378951	NM_010631	ENSMUSG00000031788	Kifc3	AI325457|BB123200	kinesin family member C3	protein-coding
chr19	4586812	4587153	1494	intron (NM_001162946, intron 2 of 20)	-7337	NM_008797	18563	Mm.1845	NM_008797	ENSMUSG00000024892	Pcx	Pc|Pcb	pyruvate carboxylase	protein-coding
chr7	81074529	81074834	1494	intron (NM_054085, intron 3 of 13)	17081	NM_054085	116904	Mm.475768	NM_054085	ENSMUSG00000038763	Alpk3	AW319487|D330016D04|MAK|Midori|mKIAA1330	alpha-kinase 3	protein-coding
chr1	180186427	180186621	1494	intron (NM_023341, intron 1 of 14)	6961	NM_001163290	67426	Mm.38330	NM_023341	ENSMUSG00000026489	Coq8a	4632432J16Rik|AI462003|Adck3|Cabc1|mKIAA0451	coenzyme Q8A	protein-coding
chr9	106456849	106457079	1494	intron (NM_021567, intron 1 of 12)	3126	NM_021567	59092	Mm.286394	NM_021567	ENSMUSG00000023495	Pcbp4	1200003L19Rik|AlphaCP-4	poly(rC) binding protein 4	protein-coding
chrX	13475486	13475740	1494	intron (NM_173415, intron 2 of 2)	7941	NM_173415	236690	Mm.90233	NM_173415	ENSMUSG00000051228	Nyx	CLNP|CSNB1|CSNB4|nob	nyctalopin	protein-coding
chr11	31662186	31662523	1494	Intergenic	9508	NM_001024919	69556	Mm.34183	NM_001024919	ENSMUSG00000044502	Bod1	2310022M17Rik|BOD2.1|Fam44b	biorientation of chromosomes in cell division 1	protein-coding
chr11	3527845	3528142	1494	intron (NM_001159284, intron 12 of 21)	11299	NM_001284427	29856	Mm.188516	NM_013870	ENSMUSG00000020439	Smtn	smsmo	smoothelin	protein-coding
chr3	145728437	145728611	1494	Intergenic	-30168	NM_026993	69219	Mm.234247	NM_026993	ENSMUSG00000028194	Ddah1	2410006N07Rik|2510015N06Rik|AI987801|AW050362	dimethylarginine dimethylaminohydrolase 1	protein-coding
chr6	145912363	145912521	1494	Intergenic	-19431	NM_001310837	16651	Mm.49689	NM_010656	ENSMUSG00000030255	Sspn	Krag	sarcospan	protein-coding
chr8	125271420	125271743	1494	Intergenic	217386	NM_174853	244667	Mm.233504	NM_170596	ENSMUSG00000043051	Disc1	-	disrupted in schizophrenia 1	protein-coding
chr17	8205196	8205547	1494	Intergenic	-30672	NM_001190333	12458	Mm.8007	NM_009835	ENSMUSG00000040899	Ccr6	CC-CKR-6|CCR-6|Cmkbr6|KY411	chemokine (C-C motif) receptor 6	protein-coding
chr4	155146494	155146721	1494	Intergenic	60003	NM_001356327	76866	Mm.200590	NM_001081100	ENSMUSG00000029049	Morn1	2900057D20Rik|4930417P05Rik|AU042805	MORN repeat containing 1	protein-coding
chr5	136269994	136270327	1494	3' UTR (NM_001291233, exon 24 of 24)	-25220	NM_018825	23921	Mm.425294	NM_018825	ENSMUSG00000005057	Sh2b2	Aps	SH2B adaptor protein 2	protein-coding
chr12	102190768	102191147	1494	intron (NM_172152, intron 2 of 16)	62230	NM_001362345	238384	Mm.312448	NM_172152	ENSMUSG00000041771	Slc24a4	A930002M03Rik|AW492432|NCKX4	solute carrier family 24 (sodium/potassium/calcium exchanger), member 4	protein-coding
chr15	51646401	51646632	1493	Intergenic	218945	NM_080635	68135	Mm.289800	NM_080635	ENSMUSG00000022312	Eif3h	1110008A16Rik|40kD|9430017H16Rik|EIF3-P40|EIF3-gamma|Eif3s3	eukaryotic translation initiation factor 3, subunit H	protein-coding
chr1	40840489	40840892	1493	intron (NM_001081198, intron 4 of 4)	35089	NM_001081198	381339	Mm.334678	NM_001081198	ENSMUSG00000079588	Tmem182	2310079P10Rik|AI414494	transmembrane protein 182	protein-coding
chr6	29435961	29436288	1493	intron (NM_001081185, intron 1 of 47)	2868	NM_001311074	68794	Mm.39046	NM_026839	ENSMUSG00000068699	Flnc	1110055E19Rik|ABP-280|ABPL|Fln2	filamin C, gamma	protein-coding
chr10	75117197	75117564	1492	intron (NM_001081412, intron 1 of 22)	56484	NM_001081412	110279	Mm.333722	NM_001081412	ENSMUSG00000009681	Bcr	5133400C09Rik|AI561783|AI853148|mKIAA3017	breakpoint cluster region	protein-coding
chr17	15195912	15196148	1492	Intergenic	44753	NR_046164	328747	Mm.256835	NR_046164	ENSMUSG00000097624	Gm5091	C330048F19	predicted gene 5091	ncRNA
chr18	5975427	5975712	1492	Intergenic	160529	NM_001039692	75415	Mm.239675	NM_029277	ENSMUSG00000041225	Arhgap12	2810011M08Rik	Rho GTPase activating protein 12	protein-coding
chr5	5618408	5618620	1492	intron (NM_172447, intron 11 of 22)	44715	NR_033499	667705	Mm.376656	NR_033499	ENSMUSG00000073234	Gm8773	EG667705|Gm29287	predicted gene 8773	ncRNA
chr11	76416019	76416256	1492	TTS (NM_001291186)	8994	NM_023355	56322	Mm.18803	NM_019818	ENSMUSG00000020843	Timm22	Tim22	translocase of inner mitochondrial membrane 22	protein-coding
chr10	67898482	67898659	1492	intron (NM_178679, intron 2 of 4)	14092	NM_178679	216049	Mm.268346	NM_178679	ENSMUSG00000037855	Zfp365	AI839779|AV340892|DBZ|Su48|Znf365|talanin	zinc finger protein 365	protein-coding
chr4	59315066	59315939	1492	intron (NM_001163288, intron 16 of 16)	55451	NR_105031	101055769	Mm.421401	NR_105031		Gm12596	-	predicted gene 12596	ncRNA
chr18	67374173	67374522	1492	Intergenic	-16384	NM_026473	67951	Mm.181860	NM_026473	ENSMUSG00000001473	Tubb6	2310057H16Rik|BB220206	tubulin, beta 6 class V	protein-coding
chr3	87983355	87983572	1492	Intergenic	12370	NM_016701	18008	Mm.331129	NM_016701	ENSMUSG00000004891	Nes	AA166324|C78523|ESTM46|Ifaprc2|Marc2|RC2	nestin	protein-coding
chr15	86182778	86183128	1492	intron (NM_145475, intron 1 of 12)	-2775	NR_155352	102638208	Mm.415090	NR_155352	ENSMUSG00000086424	Gm15569	-	predicted gene 15569	ncRNA
chr11	114795239	114795607	1492	intron (NM_028055, intron 1 of 2)	469	NM_028055	72014	Mm.38347	NM_028055	ENSMUSG00000000202	Btbd17	1500005I02Rik|Tango10a	BTB (POZ) domain containing 17	protein-coding
chr9	119478242	119478759	1492	Intergenic	33540	NR_153321	208194	Mm.101578	NM_172456	ENSMUSG00000042787	Exog	AW557704|ENGL-B|ENGL-a|Endogl1|Endogl2|Engl|Engla|Englb	endo/exonuclease (5'-3'), endonuclease G-like	protein-coding
chr19	55593817	55594069	1492	intron (NM_001360431, intron 8 of 8)	108261	NR_045318	77594	Mm.329924	NR_045318	ENSMUSG00000097632	4930552P12Rik	-	RIKEN cDNA 4930552P12 gene	ncRNA
chr12	8434386	8434636	1492	Intergenic	65498	NM_007483	11852	Mm.687	NM_007483	ENSMUSG00000054364	Rhob	AA017882|Arh6|Arhb	ras homolog family member B	protein-coding
chr6	72144410	72144618	1492	intron (NM_001035228, intron 4 of 6)	-21317	NR_045165	71265	Mm.442035	NR_045163	ENSMUSG00000108709	4933431G14Rik	4930565C19Rik	RIKEN cDNA 4933431G14 gene	ncRNA
chr4	138200864	138201064	1492	intron (NM_001256198, intron 32 of 32)	-15648	NM_010470	15441	Mm.348429	NM_010470	ENSMUSG00000028759	Hp1bp3	Hp1bp74	heterochromatin protein 1, binding protein 3	protein-coding
chr10	17599910	17600142	1491	Intergenic	-123202	NM_010828	17684	Mm.272321	NM_010828	ENSMUSG00000039910	Cited2	AI835299|ER154-like|Mrg1|Msg2|p35srj	Cbp/p300-interacting transactivator, with Glu/Asp-rich carboxy-terminal domain, 2	protein-coding
chr4	152078103	152078390	1491	Intergenic	-8617	NR_104381	269608	Mm.332102	NM_001004156	ENSMUSG00000039713	Plekhg5	BC023181|Syx	pleckstrin homology domain containing, family G (with RhoGef domain) member 5	protein-coding
chr18	33948128	33948324	1491	intron (NM_013512, intron 2 of 23)	58980	NM_013512	13824	Mm.3465	NM_013512	ENSMUSG00000024376	Epb41l4a	Epb4.1l4|Epb4.1l4a|NBL4	erythrocyte membrane protein band 4.1 like 4a	protein-coding
chr10	41576119	41576309	1490	non-coding (NR_045341, exon 3 of 4)	8198	NR_045341	70538	Mm.399807	NR_045341	ENSMUSG00000091370	5730435O14Rik	-	RIKEN cDNA 5730435O14 gene	ncRNA
chr17	70894947	70895179	1488	Intergenic	-34463	NR_035427	100316676		NR_035427	ENSMUSG00000080468	Mir1195	Mirn1195|mmu-mir-1195	microRNA 1195	ncRNA
chr7	132674081	132674381	1488	intron (NM_029609, intron 6 of 6)	63588	NM_029609	76429	Mm.276721	NM_029609	ENSMUSG00000030946	Lhpp	2310007H09Rik	phospholysine phosphohistidine inorganic pyrophosphate phosphatase	protein-coding
chr4	151895028	151895202	1488	Intergenic	-33347	NM_001081557	100072	Mm.318846	NM_001081557	ENSMUSG00000014592	Camta1	1810059M14Rik|2310058O09Rik|AI316882|AW987475|mKIAA0833	calmodulin binding transcription activator 1	protein-coding
chr8	95159451	95159632	1486	Intergenic	-17001	NM_001145831	16582	Mm.378951	NM_010631	ENSMUSG00000031788	Kifc3	AI325457|BB123200	kinesin family member C3	protein-coding
chr4	33261328	33261628	1486	Intergenic	-12691	NM_001033225	108767	Mm.27769	NM_001033225	ENSMUSG00000040128	Pnrc1	5730463C12Rik|B4-2|PRR2|Prol2	proline-rich nuclear receptor coactivator 1	protein-coding
chr13	103211525	103211714	1485	intron (NM_175171, intron 1 of 28)	122873	NM_175171	328329	Mm.202606	NM_175171	ENSMUSG00000034751	Mast4	4930420O11Rik|AI642422|mKIAA0303	microtubule associated serine/threonine kinase family member 4	protein-coding
chr14	20831622	20831783	1485	Intergenic	-4960	NM_008873	18792	Mm.4183	NM_008873	ENSMUSG00000021822	Plau	u-PA|uPA	plasminogen activator, urokinase	protein-coding
chr13	99304480	99304763	1485	Intergenic	40057	NM_026873	68927	Mm.276502	NM_026873	ENSMUSG00000021650	Ptcd2	1190005P08Rik	pentatricopeptide repeat domain 2	protein-coding
chr6	91285939	91286151	1485	Intergenic	73281	NM_007992	14115	Mm.249146	NM_007992	ENSMUSG00000064080	Fbln2	5730577E14Rik|FIBL-2	fibulin 2	protein-coding
chr12	101008192	101008519	1485	intron (NM_026681, intron 3 of 29)	13413	NR_035421	100316805		NR_035421	ENSMUSG00000080575	Mir1190	Mirn1190|mmu-mir-1190	microRNA 1190	ncRNA
chr10	80118542	80118770	1485	intron (NM_001301853, intron 1 of 8)	2853	NM_011492	20869	Mm.44231	NM_011492	ENSMUSG00000003068	Stk11	AA408040|Lkb1|Par-4|R75140	serine/threonine kinase 11	protein-coding
chr17	74209551	74210024	1485	intron (NM_133771, intron 7 of 8)	85076	NM_133771	76890	Mm.311874	NM_133771	ENSMUSG00000058704	Memo1	0610016J10Rik|D930048L02Rik	mediator of cell motility 1	protein-coding
chr14	55946696	55946849	1485	Intergenic	-2097	NM_010780	17228	Mm.1252	NM_010780	ENSMUSG00000022225	Cma1	MMCP-5|Mcp-5|Mcp5|Mcpt5	chymase 1, mast cell	protein-coding
chr11	117930800	117931245	1485	Intergenic	38344	NM_007707	12702	Mm.3468	NM_007707	ENSMUSG00000053113	Socs3	Cis3|Cish3|EF-10|Ef10|SSI-3|Ssi3	suppressor of cytokine signaling 3	protein-coding
chr5	138694241	138694479	1485	Intergenic	-60721	NM_030565	80752	Mm.320355	NM_030565	ENSMUSG00000025854	Fam20c	C76981|DMP-4|DMP4|GEF-CK|mKIAA4081	family with sequence similarity 20, member C	protein-coding
chr19	4441120	4441367	1483	intron (NR_045989, intron 1 of 4)	1684	NR_045989	319314	Mm.393810	NR_045989	ENSMUSG00000087132	A930001C03Rik	-	RIKEN cDNA A930001C03 gene	ncRNA
chr4	135272993	135273206	1474	promoter-TSS (NM_013885)	-339	NM_013885	29876	Mm.257765	NM_013885	ENSMUSG00000037242	Clic4	D0Jmb3|TU-74|mc3s5|mtCLIC	chloride intracellular channel 4 (mitochondrial)	protein-coding
chr11	54067690	54067887	1472	intron (NM_019417, intron 1 of 6)	1229	NM_019417	30794	Mm.21830	NM_019417	ENSMUSG00000020388	Pdlim4	Ril	PDZ and LIM domain 4	protein-coding
chr13	60080142	60080466	1470	intron (NR_046142, intron 1 of 2)	50593	NR_046142	328263	Mm.123405	NR_046142	ENSMUSG00000114531	A530065N20Rik	A530065N20	RIKEN cDNA A530046M15 gene	ncRNA
chr18	78350402	78350614	1470	intron (NM_207651, intron 2 of 21)	-144068	NM_001110274	27411	Mm.44158	NM_030683	ENSMUSG00000024552	Slc14a2	UT-A1|UT-A3	solute carrier family 14 (urea transporter), member 2	protein-coding
chr7	67459681	67460187	1470	Intergenic	-87076	NM_001357324	17258	Mm.132788	NM_001033713	ENSMUSG00000030557	Mef2a	A430079H05Rik	myocyte enhancer factor 2A	protein-coding
chr19	28946888	28947079	1470	intron (NM_198651, intron 5 of 12)	-16937	NM_028922	74411	Mm.441887	NM_028922	ENSMUSG00000040105	Plpp6	4932443D16Rik|Ppapdc2	phospholipid phosphatase 6	protein-coding
chr9	49884792	49885028	1470	Intergenic	-85517	NM_001311065	17967	Mm.4974	NM_010875	ENSMUSG00000039542	Ncam1	CD56|E-NCAM|NCAM-1|Ncam	neural cell adhesion molecule 1	protein-coding
chr2	122305161	122305434	1470	intron (NM_001305262, intron 7 of 9)	6397	NM_025777	66811	Mm.171333	NM_025777	ENSMUSG00000027225	Duoxa2	9030623N16Rik|Nip2	dual oxidase maturation factor 2	protein-coding
chr13	55525850	55526040	1470	intron (NM_013739, intron 2 of 4)	2593	NM_013739	27261	Mm.33910	NM_013739	ENSMUSG00000035711	Dok3	AI450713|Dokl	docking protein 3	protein-coding
chr1	51243360	51243610	1470	intron (NR_045151, intron 4 of 4)	-45641	NM_138741	20324	Mm.398690	NM_138741	ENSMUSG00000045954	Cavin2	Sdpr	caveolae associated 2	protein-coding
chr7	83032090	83032362	1470	Intergenic	-60835	NR_045855	71285	Mm.76818	NR_045855	ENSMUSG00000109106	4933430H16Rik	-	RIKEN cDNA 4933430H16 gene	ncRNA
chr13	81690655	81690873	1470	intron (NM_001081176, intron 3 of 7)	20249	NM_001081176	67486	Mm.279781	NM_001081176	ENSMUSG00000035834	Polr3g	2310047G20Rik|AV275904|RPC32|RPC7	polymerase (RNA) III (DNA directed) polypeptide G	protein-coding
chr6	30628192	30628530	1470	intron (NM_144537, intron 9 of 11)	-10857	NM_025350	109697	Mm.25377	NM_025350	ENSMUSG00000054446	Cpa1	0910001L12Rik|Cpa	carboxypeptidase A1, pancreatic	protein-coding
chr17	26961607	26961916	1470	exon (NM_001281491, exon 15 of 19)	-11418	NM_001005916	474156	Mm.328890	NM_001005916	ENSMUSG00000079605	Zbtb9	3930402F13Rik	zinc finger and BTB domain containing 9	protein-coding
chr3	121314260	121314442	1470	intron (NM_024178, intron 2 of 3)	22611	NM_024178	66789	Mm.269881	NM_024178	ENSMUSG00000039887	Alg14	5430428G01Rik|AI854024	asparagine-linked glycosylation 14	protein-coding
chr8	126735210	126735702	1470	Intergenic	-113564	NR_151740	414091	Mm.240068	NM_001033546		A630001O12Rik	Gm45803	RIKEN cDNA A630001O12 gene	ncRNA
chr8	83980278	83980536	1470	intron (NM_001277898, intron 1 of 9)	3524	NM_001277898	18747	Mm.19111	NM_008854	ENSMUSG00000005469	Prkaca	PKCD|Pkaca	protein kinase, cAMP dependent, catalytic, alpha	protein-coding
chr8	13188945	13189189	1470	promoter-TSS (NR_035494)	31	NR_035494	100316713		NR_035494	ENSMUSG00000088054	Mir1968	mir-1968|mmu-mir-1968	microRNA 1968	ncRNA
chr1	106386638	106386832	1470	intron (NM_133821, intron 15 of 16)	159896	NR_106164	102466254		NR_106164	ENSMUSG00000098344	Mir3473f	Gm27846|mmu-mir-3473f	microRNA 3473f	ncRNA
chr2	113030690	113031004	1470	intron (NM_001319156, intron 1 of 103)	186236	NM_001319156	20192	Mm.436657	NM_177652	ENSMUSG00000057378	Ryr3	AI851294|C230090H21|RYR-3	ryanodine receptor 3	protein-coding
chr4	118137751	118138111	1470	3' UTR (NM_001161823, exon 22 of 22)	-2985	NM_001285521	20441	Mm.251002	NM_009176	ENSMUSG00000028538	St3gal3	ST3GalIII|ST3N|Siat3|Siat6	ST3 beta-galactoside alpha-2,3-sialyltransferase 3	protein-coding
chr4	82035143	82035574	1469	intron (NR_151604, intron 5 of 5)	-30022	NR_040659	545641	Mm.216028	NR_040659	ENSMUSG00000085022	Gm5860	EG545641	predicted gene 5860	ncRNA
chr11	54928798	54929212	1468	intron (NM_001271456, intron 9 of 18)	26151	NM_008161	14778	Mm.200916	NM_008161	ENSMUSG00000018339	Gpx3	AA960521|EGPx|GPx|GSHPx-3|GSHPx-P	glutathione peroxidase 3	protein-coding
chr15	76455937	76456807	1467	intron (NM_013481, intron 3 of 15)	-1066	NM_198885	20289	Mm.322821	NM_198885	ENSMUSG00000034161	Scx	BB114693|Bhlha41|Scl	scleraxis	protein-coding
chr9	40117010	40117235	1467	Intergenic	10917	NM_146855	258854	Mm.377722	NM_146855	ENSMUSG00000049073	Olfr985	MOR171-4	olfactory receptor 985	protein-coding
chr15	34306716	34306981	1466	5' UTR (NM_016762, exon 1 of 19)	167	NM_016762	17181	Mm.396856	NM_016762	ENSMUSG00000022324	Matn2	Crtm2|matrilin-2	matrilin 2	protein-coding
chr7	105777794	105777990	1466	intron (NM_001162943, intron 1 of 20)	9658	NM_001162943	233651	Mm.334108	NM_001162943	ENSMUSG00000036862	Dchs1	3110041P15Rik|C130033F22Rik|CDH25|FIB1|Gm165|PCDH16	dachsous cadherin related 1	protein-coding
chr6	31362631	31362916	1466	Intergenic	36000	NR_040300	100503869	Mm.370532	NR_040300	ENSMUSG00000086212	Mkln1os	Gm13845	muskelin 1, intracellular mediator containing kelch motifs, opposite strand	ncRNA
chr2	113115971	113116168	1466	intron (NM_001319156, intron 1 of 103)	101014	NM_001319156	20192	Mm.436657	NM_177652	ENSMUSG00000057378	Ryr3	AI851294|C230090H21|RYR-3	ryanodine receptor 3	protein-coding
chr18	83840864	83841166	1464	Intergenic	245547	NM_001081300	110796	Mm.102136	NM_001081300	ENSMUSG00000046982	Tshz1	5730407I04Rik|D18Bwg1409e|Mtsh1|NY-CO-33|Sdccag33|Tsh1|mKIAA4206|teashirt1	teashirt zinc finger family member 1	protein-coding
chr1	87836562	87836778	1464	intron (NM_009118, intron 12 of 15)	-16617	NM_177646	227333	Mm.277217	NM_177646	ENSMUSG00000070738	Dgkd	AI841987|D330025K09|DGKdelta|dgkd-2	diacylglycerol kinase, delta	protein-coding
chr19	24848908	24849120	1464	intron (NM_175013, intron 1 of 10)	12828	NM_175013	226041	Mm.105222	NM_175013	ENSMUSG00000041731	Pgm5	4833423B07|9530034F03Rik|D830025G17|aciculin	phosphoglucomutase 5	protein-coding
chr7	27601615	27601863	1464	intron (NM_001331108, intron 1 of 13)	-4058	NM_007434	11652	Mm.177194	NM_007434	ENSMUSG00000004056	Akt2	2410016A19Rik|AW554154|PKB|PKBbeta	thymoma viral proto-oncogene 2	protein-coding
chr13	37680933	37681200	1464	Intergenic	-144972	NM_026830	68750	Mm.491109	NM_026830	ENSMUSG00000039087	Rreb1	1110037N09Rik|AA414966|B930013M22Rik	ras responsive element binding protein 1	protein-coding
chr11	117923293	117923600	1463	Intergenic	45920	NM_007707	12702	Mm.3468	NM_007707	ENSMUSG00000053113	Socs3	Cis3|Cish3|EF-10|Ef10|SSI-3|Ssi3	suppressor of cytokine signaling 3	protein-coding
chr5	52618045	52618220	1463	intron (NR_045738, intron 1 of 2)	879	NR_045738	211001	Mm.261581	NR_045738	ENSMUSG00000052295	8030423F21Rik	-	RIKEN cDNA 8030423F21 gene	ncRNA
chr15	57693105	57693298	1463	Intergenic	-1466	NM_199449	387609	Mm.36557	NM_199449	ENSMUSG00000071757	Zhx2	Afr-1|Afr1|Raf|mKIAA0854	zinc fingers and homeoboxes 2	protein-coding
chr8	117136862	117137091	1462	Intergenic	-21159	NM_001081151	209239	Mm.132992	NM_001081151	ENSMUSG00000052557	Gan	A330045G18|gigaxonin	giant axonal neuropathy	protein-coding
chr17	45169418	45169628	1462	Intergenic	264184	NM_152810	71702	Mm.28270	NM_152810	ENSMUSG00000023932	Cdc5l	1200002I02Rik|AA408004|PCDC5RP	cell division cycle 5-like (S. pombe)	protein-coding
chr15	58287092	58287413	1461	Intergenic	36917	NM_177755	268807	Mm.124498	NM_177755	ENSMUSG00000022357	Klhl38	8230402K04Rik	kelch-like 38	protein-coding
chr16	92930196	92930512	1452	Intergenic	-104280	NM_001111022	12394	Mm.4081	NM_009821	ENSMUSG00000022952	Runx1	AML1|CBF-alpha-2|Cbfa2|Pebp2a2|Pebpa2b	runt related transcription factor 1	protein-coding
chr19	53676345	53676613	1451	promoter-TSS (NM_001170847)	-827	NM_001170847	73713	Mm.313695	NM_001170847	ENSMUSG00000043639	Rbm20	1110018J23Rik|2010003H22Rik|AI646761	RNA binding motif protein 20	protein-coding
chr4	131873378	131873559	1451	promoter-TSS (NM_020587)	-171	NM_020587	57317	Mm.2478	NM_020587	ENSMUSG00000028911	Srsf4	5730499P16Rik|AW550192|MNCb-2616|SRp75|Sfrs4	serine/arginine-rich splicing factor 4	protein-coding
chr11	30268017	30268237	1451	Intergenic	-48355	NM_175836	20742	Mm.123110	NM_009260	ENSMUSG00000020315	Sptbn1	9930031C03Rik|AL033301|SPTB2|Spnb-2|Spnb2|elf1|elf3|mKIAA4049	spectrin beta, non-erythrocytic 1	protein-coding
chr2	59685272	59685514	1451	intron (NM_001290659, intron 1 of 25)	38624	NM_001290659	66860	Mm.27917	NM_198294	ENSMUSG00000035168	Tanc1	1200003E16Rik|Tanc|mKIAA1728	tetratricopeptide repeat, ankyrin repeat and coiled-coil containing 1	protein-coding
chr10	81415685	81415917	1450	TTS (NR_106141)	496	NR_106141	102465778		NR_106141	ENSMUSG00000105379	Mir1191b	mmu-mir-1191b	microRNA 1191b	ncRNA
chr9	116376080	116376284	1450	Intergenic	187002	NR_152204	100043817	Mm.404276	NR_152204		Gm4668	-	predicted gene 4668	ncRNA
chr1	89117103	89117435	1450	intron (NM_133816, intron 2 of 5)	46854	NM_133816	98402	Mm.170983	NM_133816	ENSMUSG00000036206	Sh3bp4	AI594717|AW227605|BOG25	SH3-domain binding protein 4	protein-coding
chr9	119982961	119983172	1449	promoter-TSS (NM_001357560)	-43	NM_001357560	215418	Mm.491094	NM_153287	ENSMUSG00000032515	Csrnp1	4931429D10Rik|Axud1|CSRNP-1|URAX1|taip-3	cysteine-serine-rich nuclear protein 1	protein-coding
chr13	51975914	51976395	1449	Intergenic	-120587	NR_045061	74050	Mm.84860	NR_045061	ENSMUSG00000113211	4921525O09Rik	-	RIKEN cDNA 4921525O09 gene	ncRNA
chr14	11641123	11641334	1449	intron (NM_008981, intron 1 of 29)	87675	NM_008981	19270	Mm.431266	NM_008981	ENSMUSG00000021745	Ptprg	5430405N12Rik|AW046354|AW549872|RPTPgamma	protein tyrosine phosphatase, receptor type, G	protein-coding
chr4	59256049	59256391	1449	Intergenic	-3831	NR_105031	101055769	Mm.421401	NR_105031		Gm12596	-	predicted gene 12596	ncRNA
chr3	129831362	129831650	1449	promoter-TSS (NM_026578)	-110	NM_026578	68147	Mm.24873	NM_026578	ENSMUSG00000028010	Gar1	AA409823|AI326794|C430047J18Rik|Nola1	GAR1 ribonucleoprotein	protein-coding
chr15	4816805	4817029	1449	Intergenic	-81820	NM_001166066	223825	Mm.159281	NM_001166066	ENSMUSG00000022155	Mroh2b	4930455B06Rik|Heatr7b2|SPIF	maestro heat-like repeat family member 2B	protein-coding
chr13	51980358	51980728	1449	Intergenic	-116198	NR_045061	74050	Mm.84860	NR_045061	ENSMUSG00000113211	4921525O09Rik	-	RIKEN cDNA 4921525O09 gene	ncRNA
chr13	98654130	98654807	1449	Intergenic	-17058	NM_026685	68344	Mm.28766	NM_026685	ENSMUSG00000046082	Tmem174	0610009B10Rik|AA986094	transmembrane protein 174	protein-coding
chr15	102733326	102733661	1449	Intergenic	-11315	NM_026192	67488	Mm.71682	NM_026192	ENSMUSG00000023055	Calcoco1	1810009B06Rik|Cocoa|Gcap11|mKIAA1536	calcium binding and coiled coil domain 1	protein-coding
chr10	61536187	61536489	1449	intron (NM_153542, intron 3 of 4)	-59146	NM_001177511	237362	Mm.131297	NM_001177511	ENSMUSG00000020090	Npffr1	Gm236|Gpr147|NPFF1|NPFF1R|OT7T022	neuropeptide FF receptor 1	protein-coding
chr17	32012359	32012553	1449	intron (NM_028902, intron 4 of 7)	22052	NM_028902	74377	Mm.75856	NM_028902	ENSMUSG00000002076	Hsf2bp	4932437G14Rik	heat shock transcription factor 2 binding protein	protein-coding
chr18	23413668	23413862	1449	intron (NM_001285813, intron 1 of 21)	-1644	NM_001361217	13527	Mm.94371	NM_010087	ENSMUSG00000024302	Dtna	2210407P21Rik|DTN-A|Dtn|Gm19389|a-DB-1|adbn	dystrobrevin alpha	protein-coding
chr11	79886078	79886372	1449	Intergenic	76162	NM_144826	216987	Mm.274961	NM_144826	ENSMUSG00000035575	Utp6	4732497O03Rik|HCA66	UTP6 small subunit processome component	protein-coding
chr11	97980719	97980949	1449	intron (NM_001163608, intron 1 of 13)	5612	NM_028199	72324	Mm.39617	NM_028199	ENSMUSG00000017417	Plxdc1	2410003I07Rik|AI848450|Tem7	plexin domain containing 1	protein-coding
chr14	122574124	122574417	1449	intron (NR_153443, intron 4 of 24)	39942	NM_144844	110821	Mm.23876	NM_144844	ENSMUSG00000041650	Pcca	C79630	propionyl-Coenzyme A carboxylase, alpha polypeptide	protein-coding
chr7	114181572	114181802	1449	Intergenic	-63906	NM_025846	66922	Mm.276572	NM_025846	ENSMUSG00000055723	Rras2	2610016H24Rik|C86394|TC21	related RAS viral (r-ras) oncogene 2	protein-coding
chr5	36301243	36301530	1448	promoter-TSS (NR_106162)	-184	NR_106162	102465792		NR_106162	ENSMUSG00000098884	Mir7689	Gm27434|mmu-mir-7689	microRNA 7689	ncRNA
chr10	44285217	44285423	1448	intron (NM_001358596, intron 1 of 6)	16981	NM_053069	11793	Mm.22264	NM_053069	ENSMUSG00000038160	Atg5	2010107M05Rik|3110067M24Rik|AW319544|Apg5l|Atg5l|C88337|Paddy	autophagy related 5	protein-coding
chr15	84975731	84976035	1448	intron (NM_001033273, intron 1 of 9)	12088	NM_001033273	223739	Mm.323925	NM_001033273	ENSMUSG00000036046	5031439G07Rik	AW554572|mKIAA0930	RIKEN cDNA 5031439G07 gene	protein-coding
chr13	112483097	112483318	1448	intron (NM_010560, intron 5 of 16)	19137	NM_010560	16195	Mm.4364	NM_010560	ENSMUSG00000021756	Il6st	5133400A03Rik|AA389424|BB405851|CD130|D13Ertd699e|gp130	interleukin 6 signal transducer	protein-coding
chrX	99225212	99225472	1448	Intergenic	89281	NM_010110	13641	Mm.3374	NM_010110	ENSMUSG00000031217	Efnb1	Cek5-L|EFL-3|Elk-L|Epl2|Eplg2|LERK-2|Lerk2|Stra1	ephrin B1	protein-coding
chr9	27475597	27475789	1446	Intergenic	78481	NM_001305058	75469	Mm.45824	NM_029299	ENSMUSG00000031991	Spata19	1700001L23Rik|AV047838|spergen-1	spermatogenesis associated 19	protein-coding
chr4	84202323	84202623	1446	Intergenic	-157594	NR_130998	78238	Mm.243903	NR_130998	ENSMUSG00000085217	6030471H07Rik	-	RIKEN cDNA 6030471H07 gene	ncRNA
chr8	128594784	128595001	1446	Intergenic	-90762	NM_010578	16412	Mm.263396	NM_010578	ENSMUSG00000025809	Itgb1	4633401G24Rik|AA409975|AA960159|CD29|Fnrb|Gm9863|gpIIa	integrin beta 1 (fibronectin receptor beta)	protein-coding
chr11	59313333	59313641	1446	intron (NM_139298, intron 1 of 3)	6557	NM_139298	216795	Mm.218794	NM_139298	ENSMUSG00000000126	Wnt9a	Wnt14	wingless-type MMTV integration site family, member 9A	protein-coding
chr10	37440440	37440593	1446	Intergenic	-301590	NM_008538	17118	Mm.30059	NM_008538	ENSMUSG00000069662	Marcks	Macs|PKCSL	myristoylated alanine rich protein kinase C substrate	protein-coding
chr16	10957055	10957237	1446	Intergenic	35975	NM_019980	56722	Mm.294753	NM_019980	ENSMUSG00000022500	Litaf	3222402J11Rik|C85531|N4WBP3|TBX1	LPS-induced TN factor	protein-coding
chr10	119105285	119105562	1446	Intergenic	12518	NR_045348	73400	Mm.416864	NR_045348	ENSMUSG00000100681	1700064J06Rik	-	RIKEN cDNA 1700064J06 gene	ncRNA
chr11	95990971	95991182	1446	intron (NM_009951, intron 2 of 14)	14868	NM_009951	140486	Mm.294769	NM_009951	ENSMUSG00000013415	Igf2bp1	AL024068|AW549074|CRD-BP|Crdbp|D030026A21Rik|D11Moh40e|D11Moh45|IMP-1|IMP1|Neilsen|ZBP-1|Zbp1|mir-3063	insulin-like growth factor 2 mRNA binding protein 1	protein-coding
chr9	20889815	20890023	1446	exon (NM_145610, exon 5 of 11)	1744	NM_145610	235036	Mm.2930	NM_145610	ENSMUSG00000004100	Ppan	A230087P06Rik|SSF1	peter pan homolog	protein-coding
chr2	29908178	29908591	1446	intron (NM_001355137, intron 8 of 16)	18321	NM_013615	18286	Mm.330116	NM_013615	ENSMUSG00000026790	Odf2	AI848335|MMTEST29	outer dense fiber of sperm tails 2	protein-coding
chr5	83405318	83405504	1446	Intergenic	-50216	NM_153801	243078	Mm.126783	NM_153801	ENSMUSG00000049537	Tecrl	D330017N19Rik|Srd5a2l2	trans-2,3-enoyl-CoA reductase-like	protein-coding
chr16	44126462	44126634	1446	intron (NM_007508, intron 1 of 14)	12711	NM_001358203	11964	Mm.217787	NM_007508	ENSMUSG00000052459	Atp6v1a	AI647066|Atp6a1|Atp6a2|Atp6v1a1|VA68|VPP2	ATPase, H+ transporting, lysosomal V1 subunit A	protein-coding
chr11	97286131	97286326	1445	Intergenic	-5652	NM_008942	19155	Mm.29824	NM_008942	ENSMUSG00000001441	Npepps	AAP-S|MP100|Psa|R74825|goku	aminopeptidase puromycin sensitive	protein-coding
chr12	85541092	85541542	1444	Intergenic	-57788	NM_001205052	81703	Mm.103560	NM_030887	ENSMUSG00000034271	Jdp2	Jundm2|Jundp2|TIF	Jun dimerization protein 2	protein-coding
chr18	65101631	65101862	1444	intron (NM_001114386, intron 5 of 30)	78219	NM_031881	83814	Mm.98668	NM_031881	ENSMUSG00000024589	Nedd4l	1300012C07Rik|Nedd4-2|Nedd4b	neural precursor cell expressed, developmentally down-regulated gene 4-like	protein-coding
chr17	12759665	12760130	1444	intron (NM_010515, intron 1 of 47)	9809	NM_010515	16004	Mm.26553	NM_010515	ENSMUSG00000023830	Igf2r	AI661837|CD222|CI-MPR|M6P/IGF2R|Mpr300	insulin-like growth factor 2 receptor	protein-coding
chr4	129287100	129287412	1444	promoter-TSS (NM_023485)	-365	NM_023485	68828	Mm.132243	NM_023485	ENSMUSG00000001333	Sync	1110057H03Rik|SNIP4	syncoilin	protein-coding
chr8	81853273	81853498	1444	intron (NM_001297596, intron 7 of 24)	510823	NM_001297593	234515	Mm.324468	NM_001024617	ENSMUSG00000037940	Inpp4b	E130107I17Rik	inositol polyphosphate-4-phosphatase, type II	protein-coding
chr11	95126555	95126882	1443	Intergenic	6601	NM_010055	13393	Mm.5194	NM_010055	ENSMUSG00000001510	Dlx3	AV237891|Dlx-3	distal-less homeobox 3	protein-coding
chr15	54534250	54534474	1440	Intergenic	-37004	NM_178920	105853	Mm.410994	NM_178920	ENSMUSG00000024479	Mal2	AI461653	mal, T cell differentiation protein 2	protein-coding
chr16	32520506	32520667	1440	Intergenic	24305	NM_199309	245308	Mm.76859	NM_199309	ENSMUSG00000052363	Zdhhc19	Gm1744|Gm616	zinc finger, DHHC domain containing 19	protein-coding
chr8	107425004	107425221	1440	promoter-TSS (NM_026277)	-74	NM_026277	67619	Mm.36817	NM_026277	ENSMUSG00000003848	Nob1	1700021I09Rik|ART-4|Nob1p|Psmd8bp1	NIN1/RPN12 binding protein 1 homolog	protein-coding
chr12	112862075	112862334	1439	Intergenic	-1288	NM_019925	56696	Mm.20455	NM_019925	ENSMUSG00000021298	Gpr132	G2a	G protein-coupled receptor 132	protein-coding
chr10	7127893	7128216	1439	intron (NM_172546, intron 10 of 12)	84183	NM_172546	215748	Mm.37984	NM_172546	ENSMUSG00000015202	Cnksr3	6820402C05|BC024086|Magi1	Cnksr family member 3	protein-coding
chr6	91285231	91285677	1438	Intergenic	72690	NM_007992	14115	Mm.249146	NM_007992	ENSMUSG00000064080	Fbln2	5730577E14Rik|FIBL-2	fibulin 2	protein-coding
chr2	160739739	160739963	1438	intron (NM_021280, intron 2 of 33)	8541	NM_021280	18803	Mm.44463	NM_021280	ENSMUSG00000016933	Plcg1	AI894140|Cded|Plc-1|Plc-gamma1|Plcg-1	phospholipase C, gamma 1	protein-coding
chr6	4701732	4701967	1438	intron (NM_001130188, intron 6 of 11)	45355	NM_001130191	20392	Mm.8739	NM_011360	ENSMUSG00000004631	Sgce	e-SG	sarcoglycan, epsilon	protein-coding
chr4	132603591	132603757	1437	Intergenic	-35372	NM_211357	14050	Mm.227733	NM_010166	ENSMUSG00000028886	Eya3	AI844637	EYA transcriptional coactivator and phosphatase 3	protein-coding
chr2	173349527	173349902	1437	Intergenic	-73181	NM_022995	65112	Mm.73682	NM_022995	ENSMUSG00000038400	Pmepa1	2210418I02Rik|AW455466|Erg1.2|N4wbp4|Stag1|Tmepai	prostate transmembrane protein, androgen induced 1	protein-coding
chr8	120004442	120004708	1437	intron (NM_001310635, intron 1 of 14)	12137	NM_001310635	78892	Mm.264680	NM_030209	ENSMUSG00000031825	Crispld2	1810049K24Rik|Lcrisp2|Lgl1|coffeecrisp	cysteine-rich secretory protein LCCL domain containing 2	protein-coding
chr18	76060405	76060610	1434	intron (NM_001357506, intron 1 of 2)	1181	NM_001357506	207259	Mm.159332	NM_145356	ENSMUSG00000044646	Zbtb7c	B230208J24Rik|Kr-pok|Zbtb36	zinc finger and BTB domain containing 7C	protein-coding
chr15	88843592	88843760	1433	Intergenic	-18518	NM_145478	223775	Mm.400129	NM_145478	ENSMUSG00000035828	Pim3	BC026639|Kid1	proviral integration site 3	protein-coding
chr11	94136754	94136949	1432	Intergenic	-74603	NM_009427	22057	Mm.259673	NM_009427	ENSMUSG00000037573	Tob1	Tob|Trob	transducer of ErbB-2.1	protein-coding
chr15	77018010	77018180	1432	intron (NM_013593, intron 2 of 3)	4632	NM_001164048	17189	Mm.404074	NM_013593	ENSMUSG00000018893	Mb	AI325109	myoglobin	protein-coding
chr3	65129730	65129923	1432	intron (NM_010597, intron 1 of 13)	20812	NM_010597	16497	Mm.316402	NM_010597	ENSMUSG00000027827	Kcnab1	Akr8a8|Kvbeta1.1|mKv(beta)1	potassium voltage-gated channel, shaker-related subfamily, beta member 1	protein-coding
chr5	111881548	111881933	1429	Intergenic	-120012	NR_045834	269683	Mm.136946	NM_207252	ENSMUSG00000085271	E130006D01Rik	Gm16018|Gm681	RIKEN cDNA E130006D01 gene	ncRNA
chr15	59054914	59055196	1429	exon (NM_001146180, exon 3 of 14)	26971	NM_144800	211401	Mm.215481	NM_144800	ENSMUSG00000022353	Mtss1	2310003N14Rik|BC024131|D130001D01Rik|Mim|mKIAA0429	metastasis suppressor 1	protein-coding
chr10	71285127	71285538	1428	promoter-TSS (NM_145420)	-70	NM_145420	216080	Mm.270530	NM_145420	ENSMUSG00000019927	Ube2d1	UBCH5	ubiquitin-conjugating enzyme E2D 1	protein-coding
chr9	119498852	119499227	1427	intron (NM_001253860, intron 20 of 26)	54079	NR_153321	208194	Mm.101578	NM_172456	ENSMUSG00000042787	Exog	AW557704|ENGL-B|ENGL-a|Endogl1|Endogl2|Engl|Engla|Englb	endo/exonuclease (5'-3'), endonuclease G-like	protein-coding
chr11	54336144	54336504	1427	intron (NM_001033597, intron 10 of 20)	21421	NM_001033599	216739	Mm.267478	NM_144823	ENSMUSG00000020333	Acsl6	A330035H04Rik|AW050338|Facl6|LACS|Lacsl|mKIAA0837	acyl-CoA synthetase long-chain family member 6	protein-coding
chr3	86223561	86223868	1427	promoter-TSS (NM_030695)	-976	NM_030695	80877	Mm.439825	NM_030695	ENSMUSG00000028080	Lrba	C80285|D3Ertd775e|Lab300|Lba	LPS-responsive beige-like anchor	protein-coding
chr13	24392723	24392945	1427	intron (NM_001284519, intron 2 of 17)	-22288	NM_007717	12763	Mm.8396	NM_007717	ENSMUSG00000016756	Cmah	-	cytidine monophospho-N-acetylneuraminic acid hydroxylase	protein-coding
chr8	72460154	72460460	1427	TTS (NM_138585)	9782	NR_106036	102465647		NR_106036	ENSMUSG00000099079	Mir7068	Gm27570|mmu-mir-7068	microRNA 7068	ncRNA
chr3	55260186	55260426	1427	intron (NM_001357475, intron 3 of 16)	17942	NM_001111053	13175	Mm.393242	NM_019978	ENSMUSG00000027797	Dclk1	1700113D08Rik|2810480F11Rik|AI836758|Click-I|Cpg16|Dcamkl1|Dcl|Dclk|mKIAA0369	doublecortin-like kinase 1	protein-coding
chr16	6835186	6835410	1427	intron (NM_001359730, intron 4 of 15)	-204072	NM_001359728	268859	Mm.370334	NM_021477	ENSMUSG00000008658	Rbfox1	A2bp|A2bp1|Hrnbp1|fox-1	RNA binding protein, fox-1 homolog (C. elegans) 1	protein-coding
chr2	145583178	145583400	1427	intron (NM_053195, intron 7 of 16)	-28307	NM_001037929	627302	Mm.445953	NM_001037929		Gm14092	-	predicted gene 14092	protein-coding
chr10	86123325	86123515	1426	intron (NM_013722, intron 7 of 13)	27566	NR_038024	78170	Mm.444790	NR_038024	ENSMUSG00000112493	4930486F22Rik	-	RIKEN cDNA 4930486F22 gene	ncRNA
chr1	134067170	134067715	1425	Intergenic	11713	NM_007570	12227	Mm.392646	NM_007570	ENSMUSG00000020423	Btg2	AA959598|APRO1|Pc3|TIS21	B cell translocation gene 2, anti-proliferative	protein-coding
chr11	69410679	69411081	1424	intron (NM_001017426, intron 1 of 22)	2795	NM_001017426	216850	Mm.261201	NM_001017426	ENSMUSG00000018476	Kdm6b	1700064E03Rik|BC038313|Jmjd3|mKIAA0346	KDM1 lysine (K)-specific demethylase 6B	protein-coding
chr3	122064588	122064785	1424	intron (NM_007378, intron 5 of 49)	20226	NM_007378	11304	Mm.3918	NM_007378	ENSMUSG00000028125	Abca4	AW050280|Abc10|Abcr|D430003I15Rik|RmP	ATP-binding cassette, sub-family A (ABC1), member 4	protein-coding
chr11	69322095	69322401	1424	intron (NM_172560, intron 1 of 18)	1625	NM_172560	216846	Mm.28774	NM_172560	ENSMUSG00000032782	Cntrob	9830165K03Rik|Lip8|Nip2	centrobin, centrosomal BRCA2 interacting protein	protein-coding
chr1	39282047	39282227	1424	intron (NM_008719, intron 2 of 20)	-85714	NM_001252219	114641	Mm.379302	NM_053257	ENSMUSG00000073702	Rpl31	Dts	ribosomal protein L31	protein-coding
chr15	38452811	38453147	1424	Intergenic	37568	NR_105916	102465574		NR_105916	ENSMUSG00000099110	Mir6951	Gm27765|mmu-mir-6951	microRNA 6951	ncRNA
chr7	127685353	127685712	1424	intron (NM_001347652, intron 5 of 5)	-22955	NR_030428	791073		NR_030428	ENSMUSG00000076454	Mir762	Mirn762|mir-762|mmu-mir-762	microRNA 762	ncRNA
chr15	79952060	79952228	1424	Intergenic	-19498	NM_144811	52609	Mm.323442	NM_144811	ENSMUSG00000053411	Cbx7	1600014J01Rik|AI851678|D15Ertd417e	chromobox 7	protein-coding
chr12	8818045	8818236	1422	Intergenic	46744	NM_011519	20969	Mm.2580	NM_011519	ENSMUSG00000020592	Sdc1	AA408134|AA409076|CD138|Sstn|Synd|Synd1|syn-1	syndecan 1	protein-coding
chr15	79208343	79208556	1422	intron (NR_029470, intron 2 of 4)	-20724	NM_008837	18693	Mm.259464	NM_008837	ENSMUSG00000068206	Pick1	Prkcabp	protein interacting with C kinase 1	protein-coding
chr11	78973393	78973634	1422	intron (NM_010708, intron 2 of 10)	11411	NM_010708	16859	Mm.341434	NM_010708	ENSMUSG00000001123	Lgals9	AA407335|AI194909|AI265545|LGALS35|Lgals5|gal-9|galectin-9	lectin, galactose binding, soluble 9	protein-coding
chr5	24348607	24348831	1422	intron (NM_013569, intron 1 of 14)	2885	NM_013569	16511	Mm.6539	NM_013569	ENSMUSG00000038319	Kcnh2	AI326795|ERG1|LQT|Lqt2|M-erg|Merg1|merg1a|merg1b	potassium voltage-gated channel, subfamily H (eag-related), member 2	protein-coding
chr7	143329469	143329784	1422	intron (NR_045842, intron 2 of 2)	1024	NR_045842	71153	Mm.398340	NR_045842	ENSMUSG00000101360	4933417O13Rik	-	RIKEN cDNA 4933417O13 gene	ncRNA
chr9	49958926	49959215	1422	Intergenic	-159677	NM_001311065	17967	Mm.4974	NM_010875	ENSMUSG00000039542	Ncam1	CD56|E-NCAM|NCAM-1|Ncam	neural cell adhesion molecule 1	protein-coding
chr18	76128096	76128318	1422	intron (NM_001357506, intron 1 of 2)	-29736	NR_045365	73009	Mm.443541	NR_045365		2900057B20Rik	-	RIKEN cDNA 2900057B20 gene	ncRNA
chr4	148806090	148806285	1422	intron (NM_027195, intron 1 of 15)	1795	NM_001159344	69743	Mm.233879	NM_027195	ENSMUSG00000028977	Casz1	2410019P08Rik|AV096627|BC040081|Cst|D4Ertd432e	castor zinc finger 1	protein-coding
chr14	78395701	78395927	1422	Intergenic	-87771	NM_011613	21943	Mm.249221	NM_011613	ENSMUSG00000022015	Tnfsf11	Ly109l|ODF|OPGL|RANKL|Trance	tumor necrosis factor (ligand) superfamily, member 11	protein-coding
chrX	11978791	11978963	1422	Intergenic	101676	NM_029510	71458	Mm.196328	NM_029510	ENSMUSG00000040363	Bcor	2900008C10Rik|5830466J11Rik|8430401K06Rik|BcorR|D930024N20Rik|mKIAA1575	BCL6 interacting corepressor	protein-coding
chr8	70467181	70467807	1422	intron (NM_178771, intron 1 of 2)	9449	NM_001122830	234378	Mm.187090	NM_172052	ENSMUSG00000055707	Klhl26	C630013N10Rik|Klkl26	kelch-like 26	protein-coding
chr5	35785910	35786254	1422	intron (NM_177678, intron 1 of 19)	28202	NM_001177696	231148	Mm.254446	NM_177678	ENSMUSG00000029095	Ablim2	AI606905|C230091L11	actin-binding LIM protein 2	protein-coding
chr1	152203348	152203551	1422	Intergenic	-113129	NM_197990	69399	Mm.278031	NM_197990	ENSMUSG00000032666	1700025G04Rik	2610510E02Rik|2900042O04Rik	RIKEN cDNA 1700025G04 gene	protein-coding
chr13	91372119	91372500	1421	intron (NR_045161, intron 2 of 2)	15776	NR_045161	320297	Mm.375866	NR_045161	ENSMUSG00000097182	A830009L08Rik	-	RIKEN cDNA A830009L08 gene	ncRNA
chr7	19912198	19912461	1420	intron (NM_027514, intron 4 of 7)	8814	NM_027514	52118	Mm.227506	NM_027514	ENSMUSG00000040511	Pvr	3830421F03Rik|CD155|D7Ertd458e|HVED|PVS|Taa1|Tage4|mE4|necl-5	poliovirus receptor	protein-coding
chr9	62531816	62532195	1420	intron (NM_175484, intron 1 of 11)	5039	NM_175484	235431	Mm.335229	NM_175484	ENSMUSG00000041729	Coro2b	CLIPINC|E130012P22Rik	coronin, actin binding protein, 2B	protein-coding
chr2	156736939	156737235	1420	intron (NM_001042487, intron 1 of 6)	15808	NM_001042487	228836	Mm.22094	NM_146128	ENSMUSG00000061689	Dlgap4	AI225853|BC024558|DAP-4|DAP4|SAPAP-4|Sapap4|WBP16	DLG associated protein 4	protein-coding
chr13	31765650	31765936	1419	Intergenic	-40853	NM_008592	17300	Mm.12949	NM_008592	ENSMUSG00000050295	Foxc1	FREAC3|Fkh1|Mf1|Mf4|ch|fkh-1|frkhda	forkhead box C1	protein-coding
chr5	134290273	134290437	1417	intron (NM_001359066, intron 3 of 32)	22043	NM_001359067	14886	Mm.261570	NM_010365	ENSMUSG00000060261	Gtf2i	6030441I21Rik|BAP-135|Diws1t|GtfII-I|Spin|TFII-I|WBSCR6	general transcription factor II I	protein-coding
chr5	31966847	31967066	1416	intron (NM_144541, intron 7 of 11)	-169516	NM_008037	14284	Mm.24684	NM_008037	ENSMUSG00000029135	Fosl2	Fra-2	fos-like antigen 2	protein-coding
chr7	128267926	128268115	1416	intron (NM_133254, intron 5 of 13)	2323	NM_133254	246787	Mm.38870	NM_133254	ENSMUSG00000030781	Slc5a2	Sglt2	solute carrier family 5 (sodium/glucose cotransporter), member 2	protein-coding
chr4	45436334	45436678	1416	intron (NM_001033306, intron 5 of 5)	-27740	NM_001009949	230125	Mm.260210	NM_001009949	ENSMUSG00000045973	Slc25a51	9130208E07Rik|D130005A03Rik|Gm138|Mcart1	solute carrier family 25, member 51	protein-coding
chr3	27939102	27939332	1416	intron (NM_001164056, intron 1 of 26)	537	NM_001164056	18805	Mm.212039	NM_008875	ENSMUSG00000027695	Pld1	AA536939|C85393|Pld1a|Pld1b|mPLD1	phospholipase D1	protein-coding
chr11	32000301	32000517	1416	promoter-TSS (NM_001290680)	-10	NM_008741	18197	Mm.3304	NM_008741	ENSMUSG00000020297	Nsg2	P19	neuron specific gene family member 2	protein-coding
chr5	99496087	99496389	1416	intron (NR_030692, intron 2 of 3)	232822	NR_030692	319818	Mm.295233	NR_030692	ENSMUSG00000089809	A930011G23Rik	-	RIKEN cDNA A930011G23 gene	ncRNA
chr11	94181775	94182005	1416	Intergenic	-29564	NM_009427	22057	Mm.259673	NM_009427	ENSMUSG00000037573	Tob1	Tob|Trob	transducer of ErbB-2.1	protein-coding
chr12	4476437	4476841	1416	intron (NM_010881, intron 1 of 22)	543	NM_010881	17977	Mm.301039	NM_010881	ENSMUSG00000020647	Ncoa1	KAT13A|NCoA-1|NRC-1|SRC-1|SRC-a|SRC1|bHLHe74|mNRC-1	nuclear receptor coactivator 1	protein-coding
chr6	88723011	88723275	1415	Intergenic	-1269	NM_001166249	23945	Mm.272197	NM_011844	ENSMUSG00000033174	Mgll	AA589436|Magl|Mgl	monoglyceride lipase	protein-coding
chr7	132260694	132260989	1415	intron (NM_029935, intron 5 of 7)	-54823	NR_028578	100043682	Mm.482794	NR_028578	ENSMUSG00000109270	Gm10584	-	predicted gene 10584	ncRNA
chr11	73031675	73031877	1415	intron (NM_018883, intron 9 of 15)	12768	NM_018883	55984	Mm.9998	NM_018883	ENSMUSG00000020785	Camkk1	AI846603|CaMKKalpha|Camkk	calcium/calmodulin-dependent protein kinase kinase 1, alpha	protein-coding
chr19	5052133	5052389	1415	exon (NM_145495, exon 6 of 10)	1453	NM_145495	225870	Mm.271922	NM_145495	ENSMUSG00000024883	Rin1	-	Ras and Rab interactor 1	protein-coding
chr8	11173269	11173581	1415	Intergenic	-139380	NM_009932	12827	Mm.181021	NM_009932	ENSMUSG00000031503	Col4a2	Col4a-2	collagen, type IV, alpha 2	protein-coding
chr15	66877857	66878079	1415	Intergenic	-13425	NM_018865	22402	Mm.10222	NM_018865	ENSMUSG00000005124	Wisp1	AW146261|CCN4|Elm1	WNT1 inducible signaling pathway protein 1	protein-coding
chr13	64410683	64410905	1415	Intergenic	-21759	NM_053180	105278	Mm.74982	NM_053180	ENSMUSG00000021483	Cdk20	4932702G04Rik|AU019450|AW558027|CDCH|Ccrk|PNQLARE|p42	cyclin-dependent kinase 20	protein-coding
chr13	33113134	33113356	1415	Intergenic	29142	NM_173052	282663	Mm.314490	NM_173052	ENSMUSG00000051029	Serpinb1b	6330533H24Rik|EIB|Serpin1b1|ovalbumin	serine (or cysteine) peptidase inhibitor, clade B, member 1b	protein-coding
chr9	119483568	119483823	1415	3' UTR (NM_021544, exon 28 of 28)	38735	NR_153321	208194	Mm.101578	NM_172456	ENSMUSG00000042787	Exog	AW557704|ENGL-B|ENGL-a|Endogl1|Endogl2|Engl|Engla|Englb	endo/exonuclease (5'-3'), endonuclease G-like	protein-coding
chr2	173286158	173286505	1415	Intergenic	-9798	NM_022995	65112	Mm.73682	NM_022995	ENSMUSG00000038400	Pmepa1	2210418I02Rik|AW455466|Erg1.2|N4wbp4|Stag1|Tmepai	prostate transmembrane protein, androgen induced 1	protein-coding
chr5	151136064	151136291	1414	intron (NR_153382, intron 1 of 13)	54016	NR_153382	243362	Mm.209272	NM_146258	ENSMUSG00000016128	Stard13	DLC2|GT650	StAR-related lipid transfer (START) domain containing 13	protein-coding
chr19	47892068	47892254	1412	Intergenic	26367	NM_026619	68214	Mm.63791	NM_026619	ENSMUSG00000025069	Gsto2	1700020F09Rik|4930425C18Rik|GSTO 2-2	glutathione S-transferase omega 2	protein-coding
chr13	75797940	75798105	1412	Intergenic	-41863	NM_001360151	93692	Mm.25844	NM_053108	ENSMUSG00000021591	Glrx	C86710|D13Wsu156e|Glrx1|Grx1|TTase	glutaredoxin	protein-coding
chr15	98512794	98513018	1412	Intergenic	6928	NR_034051	100217417	Mm.486440	NR_034051	ENSMUSG00000065336	Snora34	MBI-89	small nucleolar RNA, H/ACA box 34	snoRNA
chr10	111164561	111164909	1410	promoter-TSS (NM_175489)	-67	NM_175489	237542	Mm.220204	NM_175489	ENSMUSG00000020189	Osbpl8	AA536976|AA536995|C730029P18Rik|D330025H14Rik|ORP-8	oxysterol binding protein-like 8	protein-coding
chr18	5388578	5388883	1410	Intergenic	-53923	NM_001360447	240186	Mm.118257	NM_178722	ENSMUSG00000050945	Zfp438	9430031G09|9430091M14Rik|B830013J05Rik	zinc finger protein 438	protein-coding
chr5	96039468	96039663	1409	Intergenic	82626	NM_018866	55985	Mm.10116	NM_018866	ENSMUSG00000023078	Cxcl13	4631412M08Rik|ANGIE2|Angie|BCA-1|BLC|BLR1L|Scyb13	chemokine (C-X-C motif) ligand 13	protein-coding
chr15	38519301	38519637	1406	promoter-TSS (NM_001102458)	-203	NR_125913	54375	Mm.250214	NM_018745	ENSMUSG00000037458	Azin1	1700085L02Rik|AZI|Oazi|Oazin	antizyme inhibitor 1	protein-coding
chr6	29701076	29701368	1406	intron (NM_001301407, intron 1 of 7)	7008	NM_146173	232670	Mm.225289	NM_146173	ENSMUSG00000001763	Tspan33	1300010A20Rik|Pen	tetraspanin 33	protein-coding
chr8	94733873	94734142	1406	Intergenic	-11677	NM_009137	20299	Mm.12895	NM_009137	ENSMUSG00000031779	Ccl22	ABCD-1|DCBCK|MDC|Scya22	chemokine (C-C motif) ligand 22	protein-coding
chr1	36030452	36030967	1406	Intergenic	-37691	NM_015818	50785	Mm.213566	NM_015818	ENSMUSG00000045216	Hs6st1	6Ost1	heparan sulfate 6-O-sulfotransferase 1	protein-coding
chr14	73599786	73600048	1406	Intergenic	47131	NM_011506	20916	Mm.38951	NM_011506	ENSMUSG00000022110	Sucla2	4930547K18Rik|A-SCS|SCS-betaA	succinate-Coenzyme A ligase, ADP-forming, beta subunit	protein-coding
chr10	94514679	94515056	1406	promoter-TSS (NM_172051)	10	NM_172051	319880	Mm.23047	NM_172051	ENSMUSG00000020023	Tmcc3	A230066D03Rik|AW488095|C630016B22Rik|C88213|Gm1556|Tmcc1	transmembrane and coiled coil domains 3	protein-coding
chr4	48754856	48755084	1406	Intergenic	91456	NM_026509	68016	Mm.133444	NM_026509	ENSMUSG00000028348	Cavin4	2310039E09Rik|Murc	caveolae associated 4	protein-coding
chr17	84585110	84585468	1406	intron (NM_001357987, intron 15 of 28)	-41210	NM_172256	213575	Mm.246119	NM_172256	ENSMUSG00000024253	Dync2li1	4933404O11Rik|CGI-60|D2lic|LIC3|mD2LIC	dynein cytoplasmic 2 light intermediate chain 1	protein-coding
chr15	96543591	96543775	1405	Intergenic	-82840	NM_028148	72193	Mm.324474	NM_028148	ENSMUSG00000033228	Scaf11	1110061H03Rik|2610510E10Rik|AI462454|CASP11|SIP1|SRRP129|Sfrs2ip|Srsf2ip|mKIAA3013	SR-related CTD-associated factor 11	protein-coding
chr2	165693041	165693247	1404	intron (NM_001271962, intron 5 of 15)	37846	NM_010165	14049	Mm.282719	NM_010165	ENSMUSG00000017897	Eya2	Eab1	EYA transcriptional coactivator and phosphatase 2	protein-coding
chr11	98595546	98595775	1404	Intergenic	-2631	NM_001195544	192852	Mm.342821	NM_001195544	ENSMUSG00000086545	Lrrc3c	Gm12	leucine rich repeat containing 3C	protein-coding
chr19	55720172	55720714	1404	Intergenic	-18239	NR_045318	77594	Mm.329924	NR_045318	ENSMUSG00000097632	4930552P12Rik	-	RIKEN cDNA 4930552P12 gene	ncRNA
chr8	95018072	95018249	1404	intron (NM_173036, intron 1 of 11)	468	NM_173036	54672	Mm.27995	NM_173036	ENSMUSG00000060470	Adgrg3	A030001G24Rik|AW214383|Gpr97|Pb1|Pb99	adhesion G protein-coupled receptor G3	protein-coding
chr15	78796252	78796840	1404	intron (NM_130859, intron 4 of 20)	6496	NM_130859	105844	Mm.17629	NM_130859	ENSMUSG00000033170	Card10	AI449026|Bimp1|Carma3	caspase recruitment domain family, member 10	protein-coding
chr16	33062384	33062571	1403	promoter-TSS (NM_172823)	-44	NM_172823	239833	Mm.131951	NM_172823	ENSMUSG00000022802	Lmln	5330415H22Rik|AI465495	leishmanolysin-like (metallopeptidase M8 family)	protein-coding
chr8	70906520	70906733	1401	intron (NM_173013, intron 1 of 6)	652	NM_173013	270058	Mm.248559	NM_173013	ENSMUSG00000019261	Map1s	6430517J16Rik|Bpy2ip1|Map8|Mtap1s|VCY2IP1	microtubule-associated protein 1S	protein-coding
chr1	89509820	89510270	1399	intron (NM_001037136, intron 1 of 16)	55234	NM_001037136	347722	Mm.291135	NM_178119	ENSMUSG00000055013	Agap1	Centg2|Ggap1|R75364|mKIAA1099	ArfGAP with GTPase domain, ankyrin repeat and PH domain 1	protein-coding
chr9	71991238	71991448	1398	intron (NM_011544, intron 5 of 20)	-95247	NM_001253864	21406	Mm.171615	NM_011544	ENSMUSG00000032228	Tcf12	A130037E08Rik|ALF1|HEB|HEBAlt|HTF-4|HTF4|ME1|REB|bHLHb20	transcription factor 12	protein-coding
chr14	62236133	62236318	1398	Intergenic	56754	NM_173419	239133	Mm.127330	NM_173419	ENSMUSG00000048281	Dleu7	BC038059	deleted in lymphocytic leukemia, 7	protein-coding
chr7	66912911	66913120	1398	intron (NM_001033877, intron 6 of 22)	73280	NM_001033877	233332	Mm.445763	NM_001033877	ENSMUSG00000058145	Adamts17	AU023434	a disintegrin-like and metallopeptidase (reprolysin type) with thrombospondin type 1 motif, 17	protein-coding
chr18	70355916	70356201	1398	Intergenic	-111474	NM_029346	75577	Mm.58214	NM_029346	ENSMUSG00000024512	Dynap	2310002L13Rik	dynactin associated protein	protein-coding
chr12	14152471	14152681	1398	promoter-TSS (NM_029007)	-538	NM_029007	105005	Mm.227253	NM_029007	ENSMUSG00000020607	Fam84a	2310003N02Rik|4731402F03Rik|AW125753|Nse1	family with sequence similarity 84, member A	protein-coding
chr16	93308930	93309594	1398	Intergenic	43927	NR_040486	69857	Mm.81192	NR_040486	ENSMUSG00000100277	1810053B23Rik	1810008L18Rik|1810056K14Rik	RIKEN cDNA 1810053B23 gene	ncRNA
chr18	36281330	36281559	1398	5' UTR (NM_008989, exon 1 of 2)	282	NM_008989	19290	Mm.231802	NM_008989	ENSMUSG00000043991	Pura	CAGER-1|Pur-alpha|ssCRE-BP	purine rich element binding protein A	protein-coding
chr17	81676345	81676504	1398	intron (NR_104580, intron 1 of 8)	61963	NM_001112798	20541	Mm.265834	NM_011406	ENSMUSG00000054640	Slc8a1	AI852629|AV344025|D930008O12Rik|Ncx1	solute carrier family 8 (sodium/calcium exchanger), member 1	protein-coding
chr8	61912860	61913125	1398	Intergenic	-10298	NM_001293772	72333	Mm.29933	NM_001081390	ENSMUSG00000058056	Palld	2410003B16Rik|6030492A02	palladin, cytoskeletal associated protein	protein-coding
chr10	127728420	127728876	1398	intron (NM_009312, intron 4 of 6)	3256	NM_009312	21334	Mm.2374	NM_009312	ENSMUSG00000025400	Tac2	PPT-B|Tac3	tachykinin 2	protein-coding
chr8	11697572	11697794	1398	Intergenic	-3169	NR_028307	624710	Mm.482623	NR_028307	ENSMUSG00000110177	Gm6524	EG624710	katanin p60 (ATPase-containing) subunit A1 pseudogene	pseudo
chr7	101462384	101462649	1398	intron (NR_152192, intron 3 of 31)	6454	NR_152194	207728	Mm.247564	NM_001008548	ENSMUSG00000030653	Pde2a	CGS-PDE|cGSPDE	phosphodiesterase 2A, cGMP-stimulated	protein-coding
chr2	128360544	128360782	1398	intron (NR_028590, intron 1 of 2)	68688	NR_028590	100043424	Mm.297222	NR_028589		Gm14005	-	predicted gene 14005	ncRNA
chr12	73403913	73404418	1398	intron (NR_046013, intron 1 of 3)	5398	NR_046013	380765	Mm.490476	NR_046013	ENSMUSG00000056359	D830013O20Rik	Gm891	RIKEN cDNA D830013O20 gene	ncRNA
chr16	45336493	45336864	1398	Intergenic	72375	NM_010818	17470	Mm.245851	NM_010818	ENSMUSG00000022661	Cd200	Mox2|OX2	CD200 antigen	protein-coding
chr12	84181177	84181351	1398	intron (NM_001163501, intron 1 of 12)	12751	NM_001163502	238317	Mm.31256	NM_001163501	ENSMUSG00000042507	Elmsan1	9430029N19Rik|C130039O16Rik|Gm260	ELM2 and Myb/SANT-like domain containing 1	protein-coding
chr7	131416282	131417114	1398	intron (NM_025826, intron 1 of 10)	6097	NM_025826	66885	Mm.334274	NM_025826	ENSMUSG00000030861	Acadsb	1300003O09Rik|2-MEBCAD|BB066609|SBCAD	acyl-Coenzyme A dehydrogenase, short/branched chain	protein-coding
chr19	43926244	43926433	1398	intron (NM_028029, intron 1 of 15)	13860	NM_028029	71972	Mm.159024	NM_028029	ENSMUSG00000025195	Dnmbp	2410003L07Rik|2410003M15Rik|TUBA	dynamin binding protein	protein-coding
chr13	41367088	41367486	1397	intron (NM_001111324, intron 2 of 7)	-8286	NM_017464	18003	Mm.288980	NM_017464	ENSMUSG00000021365	Nedd9	Cas-L|CasL|HEF1|MEF1|Nedd-9|p105	neural precursor cell expressed, developmentally down-regulated gene 9	protein-coding
chr15	7999316	7999495	1397	intron (NM_001081402, intron 9 of 17)	99804	NM_001358788	545085	Mm.321312	NM_001081402	ENSMUSG00000039828	Wdr70	4833422F06Rik	WD repeat domain 70	protein-coding
chr6	40728636	40728863	1395	intron (NM_001171003, intron 31 of 47)	99918	NM_001171003	232714	Mm.33401	NM_001171003	ENSMUSG00000068587	Mgam	6030407P20Rik|MGA	maltase-glucoamylase	protein-coding
chr9	58275499	58275734	1395	Intergenic	22452	NR_028146	69106	Mm.216502	NM_026942	ENSMUSG00000032333	Stoml1	1810015E19Rik|AI847431|SLP1|STORP|UNC24|WPB72	stomatin-like 1	protein-coding
chr15	41157888	41158086	1393	Intergenic	-15714	NR_151516	100418302		NR_151516		4930555K19Rik	-	leucine rich repeat and sterile alpha motif containing 1 pseudogene	pseudo
chr15	59107453	59107756	1393	Intergenic	-25578	NM_001146180	211401	Mm.215481	NM_144800	ENSMUSG00000022353	Mtss1	2310003N14Rik|BC024131|D130001D01Rik|Mim|mKIAA0429	metastasis suppressor 1	protein-coding
chr11	103235755	103236126	1393	intron (NM_016896, intron 6 of 15)	-17508	NM_177801	328019	Mm.189646	NM_177801	ENSMUSG00000044787	Spata32	4933400C05Rik|VAD1.2	spermatogenesis associated 32	protein-coding
chr14	76310288	76310601	1392	Intergenic	58982	NR_152108	72893	Mm.233565	NR_152108		2900040C04Rik	-	RIKEN cDNA 2900040C04 gene	ncRNA
chr10	59793542	59793771	1392	intron (NM_001359267, intron 8 of 11)	-85935	NM_019965	56709	Mm.103610	NM_019965	ENSMUSG00000020109	Dnajb12	Dj10|mDj10	DnaJ heat shock protein family (Hsp40) member B12	protein-coding
chr10	83963323	83963531	1392	Intergenic	137270	NR_152790	102637349	Mm.402869	NR_152790	ENSMUSG00000111049	Gm34184	-	predicted gene, 34184	ncRNA
chr11	88758456	88758690	1391	Intergenic	39930	NR_038058	193280	Mm.396842	NR_038058		C030037D09Rik	9330160M04	RIKEN cDNA C030037D09 gene	ncRNA
chr18	82756869	82757036	1391	intron (NR_045389, intron 1 of 3)	2087	NR_045389	76961	Mm.396392	NR_045389	ENSMUSG00000101773	2210420H20Rik	-	RIKEN cDNA 2210420H20 gene	ncRNA
chr2	91060829	91061271	1391	TTS (NM_026721)	7034	NM_008948	19182	Mm.289832	NM_008948	ENSMUSG00000002102	Psmc3	TBP-1	proteasome (prosome, macropain) 26S subunit, ATPase 3	protein-coding
chr17	46168400	46168690	1390	3' UTR (NM_019581, exon 12 of 12)	6481	NM_001357745	56055	Mm.22147	NM_019581	ENSMUSG00000023952	Gtpbp2	nmf205	GTP binding protein 2	protein-coding
chr4	120713956	120714214	1390	intron (NM_001081142, intron 7 of 13)	33091	NM_001081142	60613	Mm.249977	NM_001081142	ENSMUSG00000028631	Kcnq4	-	potassium voltage-gated channel, subfamily Q, member 4	protein-coding
chr8	69716928	69717223	1390	promoter-TSS (NM_001039965)	-173	NM_001039965	66869	Mm.334581	NM_181274	ENSMUSG00000054648	Zfp869	1200003I07Rik	zinc finger protein 869	protein-coding
chr19	5710092	5710435	1387	exon (NM_053252, exon 16 of 19)	5792	NM_010609	16530	Mm.440033	NM_010609	ENSMUSG00000024936	Kcnk7	2310014G03Rik|Kcnk6|Kcnk8|Knot|Mlk3	potassium channel, subfamily K, member 7	protein-coding
chr5	93022216	93022440	1387	Intergenic	22694	NM_175270	78088	Mm.245085	NM_175270	ENSMUSG00000045314	Sowahb	5730467H21Rik|Ankrd56	sosondowah ankyrin repeat domain family member B	protein-coding
chr2	174333584	174333762	1384	intron (NM_201616, intron 1 of 11)	3584	NM_001077510	14683	Mm.125770	NM_010309	ENSMUSG00000027523	Gnas	5530400H20Rik|A930027G11Rik|C130027O20Rik|GPSA|GSP|Galphas|Gnas1|Gnasxl|Gs-alpha|Gsa|Nesp|Nesp55|Nespl|Oed-Sml|Oedsml|P1|P2|P3|PHP1A|PHP1B|POH|SCG6	GNAS (guanine nucleotide binding protein, alpha stimulating) complex locus	protein-coding
chr19	10673374	10673573	1384	intron (NM_021453, intron 5 of 8)	4598	NM_021453	58803	Mm.34037	NM_021453	ENSMUSG00000024738	Pga5	1110035E17Rik|Pepf	pepsinogen 5, group I	protein-coding
chr15	31337469	31337686	1384	intron (NM_027496, intron 1 of 3)	30182	NM_027496	67434	Mm.102470	NM_026153	ENSMUSG00000022237	Ankrd33b	0610012A05Rik|3021401C12Rik|5730557B15Rik	ankyrin repeat domain 33B	protein-coding
chr2	52390501	52390780	1384	Intergenic	34234	NM_182994	75423	Mm.314378	NM_182994	ENSMUSG00000036093	Arl5a	2410015N24Rik|2810410P22Rik|AA408731|AW610751|Arl5|T25534	ADP-ribosylation factor-like 5A	protein-coding
chr11	117949839	117950063	1384	Intergenic	19415	NM_007707	12702	Mm.3468	NM_007707	ENSMUSG00000053113	Socs3	Cis3|Cish3|EF-10|Ef10|SSI-3|Ssi3	suppressor of cytokine signaling 3	protein-coding
chr17	4735256	4735506	1384	Intergenic	100401	NR_130984	75117	Mm.429393	NR_130984		4930517M08Rik	-	RIKEN cDNA 4930517M08 gene	ncRNA
chr2	18920733	18920917	1384	intron (NM_008845, intron 1 of 9)	77296	NM_001355146	18718	Mm.313977	NM_008845	ENSMUSG00000026737	Pip4k2a	AW742916|Pip5k2a	phosphatidylinositol-5-phosphate 4-kinase, type II, alpha	protein-coding
chr18	57249400	57249816	1384	intron (NM_001001979, intron 8 of 24)	-105125	NM_028447	73137	Mm.29889	NM_028447	ENSMUSG00000024594	Prrc1	1190002C06Rik|2310058D16Rik|3110038B19Rik|9430085A19Rik	proline-rich coiled-coil 1	protein-coding
chr7	145317598	145317771	1384	intron (NM_203490, intron 1 of 1)	2849	NM_203490	211578	Mm.370299	NM_203490	ENSMUSG00000051207	Mrgprd	Gm499|Mgrd|MrgD|TGR7	MAS-related GPR, member D	protein-coding
chr6	48593226	48593453	1384	promoter-TSS (NM_001079901)	-544	NM_001079903	58887	Mm.219183	NM_175099	ENSMUSG00000052751	Repin1	AI425994|Ap4|E430037F08Rik|Zfp-464|Zfp464	replication initiator 1	protein-coding
chr2	48411473	48411692	1384	Intergenic	-402527	NM_007396	11480	Mm.314338	NM_007396	ENSMUSG00000052155	Acvr2a	ActrIIa|Acvr2|TactrII	activin receptor IIA	protein-coding
chr1	184384152	184384379	1383	Intergenic	173426	NR_040472	73590	Mm.82792	NR_040472	ENSMUSG00000101574	1700112H15Rik	-	RIKEN cDNA 1700112H15 gene	ncRNA
chr9	120830611	120830817	1383	Intergenic	84536	NR_040742	76402	Mm.436588	NR_040742	ENSMUSG00000100146	1700020M21Rik	-	RIKEN cDNA 1700020M21 gene	ncRNA
chr11	67079870	67080042	1379	intron (NM_001099635, intron 2 of 40)	1656	NM_001099635	17883	Mm.340090	NM_001099635	ENSMUSG00000020908	Myh3	MyHC-emb|Myhs-e|Myhse	myosin, heavy polypeptide 3, skeletal muscle, embryonic	protein-coding
chr7	135603294	135603496	1379	intron (NM_001316680, intron 2 of 20)	-2433	NM_001316679	19267	Mm.945	NM_011212	ENSMUSG00000041836	Ptpre	PTPe|PTPepsilon|RPTPepsilon	protein tyrosine phosphatase, receptor type, E	protein-coding
chr9	70255051	70255323	1377	intron (NM_181072, intron 1 of 27)	47837	NM_181072	71602	Mm.249311	NM_181072	ENSMUSG00000032220	Myo1e	2310020N23Rik|9130023P14Rik|AA407778|myosin-1e|myr 3	myosin IE	protein-coding
chr18	57133341	57133515	1375	5' UTR (NM_001001979, exon 1 of 25)	338	NM_001001979	70417	Mm.297863	NM_001001979	ENSMUSG00000024593	Megf10	3000002B06Rik|Gm331	multiple EGF-like-domains 10	protein-coding
chr1	90998654	90998977	1375	promoter-TSS (NM_001111312)	88	NM_001111312	16978	Mm.45039	NM_008515	ENSMUSG00000026305	Lrrfip1	AU024550|Fliiap1	leucine rich repeat (in FLII) interacting protein 1	protein-coding
chr17	15204526	15204838	1374	Intergenic	36101	NR_046164	328747	Mm.256835	NR_046164	ENSMUSG00000097624	Gm5091	C330048F19	predicted gene 5091	ncRNA
chr17	47139707	47139869	1374	Intergenic	-1154	NM_001097623	224829	Mm.260989	NM_172622		Trerf1	9430096I18Rik|AI429294|B830015H24|RAPA|Trep-132|Trep132	transcriptional regulating factor 1	protein-coding
chr2	104419513	104419805	1374	Intergenic	9281	NR_035432	100316678		NR_035432	ENSMUSG00000084516	Mir1902	Mirn1902|mmu-mir-1902	microRNA 1902	ncRNA
chr1	132853174	132853644	1374	Intergenic	-26946	NM_010732	16980	Mm.39640	NM_010732	ENSMUSG00000026443	Lrrn2	5730406J09Rik|NLRR-2	leucine rich repeat protein 2, neuronal	protein-coding
chr5	134099645	134099846	1374	promoter-TSS (NM_030719)	-3	NM_030719	80909	Mm.45218	NM_030719	ENSMUSG00000015944	Gatsl2	7530428J21Rik|AW742413|Castor2|Gats|Gatsl1	GATS protein-like 2	protein-coding
chr16	3843025	3843292	1374	Intergenic	-4065	NM_001081217	385674	Mm.244261	NM_001081217	ENSMUSG00000054939	Zfp174	Gm1754	zinc finger protein 174	protein-coding
chr6	101046825	101047084	1374	Intergenic	213316	NM_182939	232314	Mm.27223	NM_182939	ENSMUSG00000052144	Ppp4r2	BE691708|C230060M08Rik	protein phosphatase 4, regulatory subunit 2	protein-coding
chr3	108591204	108591490	1374	promoter-TSS (NM_001358055)	69	NM_181400	99512	Mm.285968	NM_181400	ENSMUSG00000040389	Wdr47	1810073M12Rik|AA552998|mKIAA0893	WD repeat domain 47	protein-coding
chr19	40331842	40332139	1374	intron (NM_001034962, intron 14 of 22)	-60374	NM_016861	54132	Mm.5567	NM_016861	ENSMUSG00000055044	Pdlim1	CLP36|Clim1|mClim1	PDZ and LIM domain 1 (elfin)	protein-coding
chr8	72469329	72469557	1374	TTS (NR_106036)	646	NR_106036	102465647		NR_106036	ENSMUSG00000099079	Mir7068	Gm27570|mmu-mir-7068	microRNA 7068	ncRNA
chr8	46470996	46471294	1374	5' UTR (NM_007981, exon 1 of 21)	108	NM_007981	14081	Mm.210323	NM_007981	ENSMUSG00000018796	Acsl1	Acas|Acas1|Acs|FACS|Facl2|LACS 1|LACS1	acyl-CoA synthetase long-chain family member 1	protein-coding
chr16	95844733	95845076	1372	intron (NR_040484, intron 1 of 3)	53809	NR_040485	69776	Mm.120470	NR_040484	ENSMUSG00000086899	1600002D24Rik	-	RIKEN cDNA 1600002D24 gene	ncRNA
chr5	134418836	134419185	1372	intron (NM_001081462, intron 1 of 29)	37252	NM_001081465	57080	Mm.332735	NM_020331	ENSMUSG00000023079	Gtf2ird1	1700012P16Rik|BEN|Cream1|ESTM9|GTF3|Gtf2il|MusTRD1|Tg(Alb1-Myc)166.8Sst|WBSCR11|X83320	general transcription factor II I repeat domain-containing 1	protein-coding
chr19	7178864	7179195	1372	intron (NM_134147, intron 3 of 10)	27255	NM_134150	107260	Mm.203921	NM_134150	ENSMUSG00000024767	Otub1	AI850305	OTU domain, ubiquitin aldehyde binding 1	protein-coding
chr10	14041672	14041859	1372	intron (NM_001358783, intron 2 of 12)	75386	NM_010437	15273	Mm.42157	NM_010437	ENSMUSG00000015501	Hivep2	Gm20114|MIBP-1|MIBP1|Schnurri-2|Shn-2	human immunodeficiency virus type I enhancer binding protein 2	protein-coding
chr16	8829296	8829476	1372	promoter-TSS (NM_001081400)	-714	NM_001081400	69053	Mm.390868	NM_001081400	ENSMUSG00000022507	1810013L24Rik	1110017P05Rik|3010002C02Rik|AA792997|AW124177|Gm19906|R74903	RIKEN cDNA 1810013L24 gene	protein-coding
chr1	136228274	136228636	1371	intron (NM_028872, intron 1 of 9)	5825	NM_028872	67313	Mm.36763	NM_028872	ENSMUSG00000041605	5730559C18Rik	1700034M08Rik|4933426C09Rik|AI586180|D1Mgi54|Inava	RIKEN cDNA 5730559C18 gene	protein-coding
chr6	52584454	52584631	1371	intron (NM_145567, intron 4 of 7)	55758	NM_145567	58875	Mm.286458	NM_145567	ENSMUSG00000029776	Hibadh	6430402H10Rik|AI265272	3-hydroxyisobutyrate dehydrogenase	protein-coding
chr1	90162639	90162914	1371	Intergenic	-9375	NM_029122	74918	Mm.317517	NM_029122	ENSMUSG00000026301	Iqca	4930465P12Rik|4930585L22Rik|BB288505|Iqca1	IQ motif containing with AAA domain	protein-coding
chr11	121298600	121298811	1371	exon (NM_001080932, exon 7 of 9)	38718	NM_001080932	68837	Mm.209750	NM_001080932	ENSMUSG00000039275	Foxk2	1110054H05Rik|5730434B08Rik|6230415M23Rik|ILF|Ilf1	forkhead box K2	protein-coding
chr8	120270443	120270817	1370	Intergenic	-42400	NR_110496	434353	Mm.411793	NR_110496	ENSMUSG00000097960	A330074K22Rik	-	RIKEN cDNA A330074K22 gene	ncRNA
chr18	61510144	61510399	1370	intron (NM_177828, intron 4 of 12)	-25664	NR_045419	442846	Mm.417648	NR_045419		A530050N04Rik	-	RIKEN cDNA A530050N04 gene	ncRNA
chr2	170131061	170131290	1370	promoter-TSS (NM_001033299)	45	NM_001033299	228913	Mm.22858	NM_001033299	ENSMUSG00000052056	Zfp217	4933431C08Rik|AW987152|Gm562|ZABC1|Znf217	zinc finger protein 217	protein-coding
chr13	46287815	46288147	1370	intron (NM_001005422, intron 2 of 4)	14260	NM_001005422	380842	Mm.188108	NM_001005422	ENSMUSG00000063529	Stmnd1	Gm1574	stathmin domain containing 1	protein-coding
chr18	5387009	5387357	1369	Intergenic	-52376	NM_001360447	240186	Mm.118257	NM_178722	ENSMUSG00000050945	Zfp438	9430031G09|9430091M14Rik|B830013J05Rik	zinc finger protein 438	protein-coding
chr11	116871640	116871819	1368	intron (NM_178620, intron 11 of 12)	17729	NM_001361587	69900	Mm.348004	NM_178620	ENSMUSG00000020818	Mfsd11	2600014M03Rik	major facilitator superfamily domain containing 11	protein-coding
chr5	115508710	115509061	1368	intron (NM_011223, intron 1 of 10)	2209	NM_011223	19303	Mm.18714	NM_011223	ENSMUSG00000029528	Pxn	AW108311|AW123232|Pax	paxillin	protein-coding
chr13	113454631	113454808	1368	intron (NR_045501, intron 5 of 6)	48125	NR_045501	70917	Mm.491036	NR_045501	ENSMUSG00000114790	4921509O07Rik	-	RIKEN cDNA 4921509O07 gene	ncRNA
chr19	56589591	56589779	1366	intron (NM_025811, intron 6 of 10)	41424	NM_025811	66866	Mm.46346	NM_025811	ENSMUSG00000025078	Nhlrc2	1200003G01Rik|AI835049|AV002846|AW496455	NHL repeat containing 2	protein-coding
chr1	74797503	74797896	1365	intron (NM_009518, intron 2 of 3)	5680	NM_009518	22409	Mm.5130	NM_009518	ENSMUSG00000026167	Wnt10a	-	wingless-type MMTV integration site family, member 10A	protein-coding
chr17	9461009	9461206	1364	Intergenic	208597	NM_001163836	67543	Mm.26987	NM_026226	ENSMUSG00000046173	Pabpc6	4932702K14Rik|AI428050|Pabpc3	poly(A) binding protein, cytoplasmic 6	protein-coding
chr5	34535173	34535432	1364	intron (NM_011893, intron 1 of 12)	-8063	NM_001145858	24055	Mm.5012	NM_011893	ENSMUSG00000054520	Sh3bp2	3BP2	SH3-domain binding protein 2	protein-coding
chr9	60309831	60310091	1364	intron (NM_001040426, intron 6 of 17)	-168741	NM_172444	207596	Mm.28791	NM_172444	ENSMUSG00000032289	Thsd4	ADAMTSL-6|ADAMTSL6|AI585901|Adamtsl4|B230114P05Rik	thrombospondin, type I, domain containing 4	protein-coding
chr8	84981134	84981404	1364	Intergenic	-2521	NM_008416	16477	Mm.1167	NM_008416	ENSMUSG00000052837	Junb	-	jun B proto-oncogene	protein-coding
chr17	32073453	32073642	1364	Intergenic	17876	NR_027316	435518	Mm.328944	NR_027316	ENSMUSG00000002791	Pdxk-ps	Gm9743	pyridoxal (pyridoxine, vitamin B6) kinase, pseudogene	pseudo
chr2	131037669	131037962	1364	Intergenic	2583	NR_105969	102465606		NR_105969	ENSMUSG00000098686	Mir6973b	Gm27815|mmu-mir-6973b	microRNA 6973b	ncRNA
chr6	143480115	143480286	1363	Intergenic	55308	NR_155418	75904	Mm.414916	NR_155418	ENSMUSG00000084971	4930579D09Rik	-	RIKEN cDNA 4930579D09 gene	ncRNA
chr15	59092303	59092642	1363	Intergenic	-10446	NM_001146180	211401	Mm.215481	NM_144800	ENSMUSG00000022353	Mtss1	2310003N14Rik|BC024131|D130001D01Rik|Mim|mKIAA0429	metastasis suppressor 1	protein-coding
chr6	89349981	89350260	1363	intron (NM_008881, intron 3 of 31)	12493	NM_008881	18844	Mm.3789	NM_008881	ENSMUSG00000030084	Plxna1	2600013D04Rik|NOV|PlexA1|Plxn1|mKIAA4053	plexin A1	protein-coding
chr1	192806795	192807144	1363	Intergenic	28244	NR_155503	320952	Mm.100944	NR_155503		A730013G03Rik	-	RIKEN cDNA A730013G03 gene	ncRNA
chr4	57812123	57812395	1363	intron (NM_001304544, intron 6 of 8)	-32989	NM_001035532	11641	Mm.467752	NM_009649	ENSMUSG00000038729	Akap2	AA959716|AI649048|Akap-2|Akap-kl|B230340M18Rik|Prka2	A kinase (PRKA) anchor protein 2	protein-coding
chr16	93733157	93733507	1363	intron (NM_001357118, intron 1 of 35)	3233	NM_001357118	70028	Mm.23230	NM_026700	ENSMUSG00000022946	Dopey2	0610038M01Rik|2610510B01Rik|AI503246|C21orf5|mKIAA0933	dopey family member 2	protein-coding
chrX	139871407	139871643	1363	5' UTR (NM_029413, exon 1 of 16)	129	NM_029413	75746	Mm.23269	NM_029413	ENSMUSG00000031434	Morc4	1600017G11Rik|5630401M14Rik|AA117449|Zcwcc2	microrchidia 4	protein-coding
chr13	34075940	34076224	1363	intron (NM_009450, intron 3 of 3)	1926	NM_009450	22151	Mm.422827	NM_009450	ENSMUSG00000058672	Tubb2a	M(beta)2|Tubb2	tubulin, beta 2A class IIA	protein-coding
chr9	57942159	57942380	1363	intron (NM_011352, intron 1 of 13)	2134	NM_011352	20361	Mm.335187	NM_011352	ENSMUSG00000038264	Sema7a	2900057C09Rik|CDw108|H-Sema-L|M-Sema-L|Semal	sema domain, immunoglobulin domain (Ig), and GPI membrane anchor, (semaphorin) 7A	protein-coding
chr6	52368791	52369003	1363	Intergenic	-54065	NR_038163	70593	Mm.158412	NR_038163	ENSMUSG00000086126	Evx1os	5730457N03Rik|Evx1as	even skipped homeotic gene 1, opposite strand	ncRNA
chr15	62212271	62212585	1363	intron (NR_132746, intron 3 of 6)	7023	NR_003523	67552	Mm.484027	NM_026230		H2afy3	4933432H23Rik	H2A histone family, member Y3	pseudo
chr8	11382456	11382789	1361	intron (NM_009932, intron 4 of 47)	-69796	NR_133670	12826	Mm.738	NM_009931	ENSMUSG00000031502	Col4a1	Bru|Col4a-1|Raw|Svc	collagen, type IV, alpha 1	protein-coding
chr2	30473528	30473824	1359	exon (NM_030244, exon 1 of 1)	523	NM_030244	72500	Mm.295464	NM_030244	ENSMUSG00000089762	Ier5l	2610524G09Rik	immediate early response 5-like	protein-coding
chr15	28028606	28028861	1356	Intergenic	-2885	NM_001081302	223435	Mm.485422	NM_001081302	ENSMUSG00000022263	Trio	6720464I07Rik|AA408740|Solo	triple functional domain (PTPRF interacting)	protein-coding
chr10	81570825	81571139	1356	Intergenic	-4305	NM_019725	21886	Mm.38608	NM_019725	ENSMUSG00000034771	Tle2	Grg2|mKIAA4188	transducin-like enhancer of split 2	protein-coding
chr7	143783802	143784378	1353	intron (NM_175534, intron 1 of 1)	410	NM_175534	244238	Mm.183561	NM_175534	ENSMUSG00000048965	Mrgpre	C130069N09Rik|Ebrt3|Mgrf|MrgE	MAS-related GPR, member E	protein-coding
chr15	79880598	79880798	1353	Intergenic	-11710	NM_030255	80287	Mm.284059	NM_030255	ENSMUSG00000009585	Apobec3	Apobec|Arp3|BC003314|Cem15|Gm20117|Rfv3	apolipoprotein B mRNA editing enzyme, catalytic polypeptide 3	protein-coding
chr15	85613389	85613772	1352	Intergenic	-31759	NM_009528	22422	Mm.306946	NM_009528	ENSMUSG00000022382	Wnt7b	Wnt-7b	wingless-type MMTV integration site family, member 7B	protein-coding
chr15	25775205	25775396	1352	intron (NM_001353141, intron 1 of 22)	1287	NM_001353141	17909	Mm.60590	NM_019472	ENSMUSG00000022272	Myo10	AW048724|D15Ertd600e|mKIAA0799|myosin-X	myosin X	protein-coding
chr8	11356008	11356287	1350	intron (NM_009932, intron 4 of 47)	-43321	NR_133670	12826	Mm.738	NM_009931	ENSMUSG00000031502	Col4a1	Bru|Col4a-1|Raw|Svc	collagen, type IV, alpha 1	protein-coding
chr7	90049900	90050236	1350	TTS (NR_110364)	20909	NR_110364	319711	Mm.31753	NR_015614	ENSMUSG00000097585	E230029C05Rik	AI452102|B230337J15|Gm26529|Gm32094	RIKEN cDNA E230029C05 gene	ncRNA
chr13	46869423	46869868	1350	intron (NM_010617, intron 2 of 37)	60073	NM_010617	16553	Mm.342703	NM_010617	ENSMUSG00000021375	Kif13a	4930505I07Rik|mKIAA4109	kinesin family member 13A	protein-coding
chr8	95376363	95376875	1350	Intergenic	24323	NM_008609	17388	Mm.217116	NM_008609	ENSMUSG00000031790	Mmp15	AI503551|MT-MMP 2|MT2-MMP	matrix metallopeptidase 15	protein-coding
chr7	82842337	82842500	1350	Intergenic	-24915	NM_175366	108797	Mm.306789	NM_175366	ENSMUSG00000057706	Mex3b	4931439A04Rik|M-04814|Rkhd3|mKIAA2009	mex3 RNA binding family member B	protein-coding
chr2	167299897	167300241	1350	3' UTR (NM_019835, exon 9 of 9)	49109	NM_019835	56336	Mm.200886	NM_019835	ENSMUSG00000017929	B4galt5	9430078I07Rik|AW049941|AW539721	UDP-Gal:betaGlcNAc beta 1,4-galactosyltransferase, polypeptide 5	protein-coding
chr11	104972537	104972794	1350	Intergenic	-119554	NM_001081046	70894	Mm.87320	NM_001081046	ENSMUSG00000020690	Efcab3	4921510J17Rik	EF-hand calcium binding domain 3	protein-coding
chr18	46878683	46879464	1350	intron (NM_029008, intron 6 of 19)	29034	NM_029008	74574	Mm.26379	NM_029008	ENSMUSG00000024481	Lvrn	4833403I15Rik|APQ|Aqpep	laeverin	protein-coding
chr1	132095600	132095888	1350	Intergenic	-27682	NM_172510	213006	Mm.208445	NM_172510	ENSMUSG00000059149	Mfsd4a	A230072B04|A930031D07Rik|AI850289|Mfsd4	major facilitator superfamily domain containing 4A	protein-coding
chr5	28019962	28020172	1350	Intergenic	-51345	NM_153526	231070	Mm.30221	NM_153526	ENSMUSG00000045294	Insig1	1810013C12Rik|Insig-1	insulin induced gene 1	protein-coding
chr10	80909467	80909665	1350	intron (NM_010722, intron 2 of 11)	-3154	NM_001347140	16907	Mm.7362	NM_010722	ENSMUSG00000062075	Lmnb2	-	lamin B2	protein-coding
chr12	79049900	79050156	1350	intron (NM_181073, intron 3 of 28)	20865	NM_181073	211945	Mm.478321	NM_181073	ENSMUSG00000060716	Plekhh1	AV308913|C77772|D630024D12Rik|mKIAA1200	pleckstrin homology domain containing, family H (with MyTH4 domain) member 1	protein-coding
chr14	55157479	55157844	1350	Intergenic	-40726	NM_177049	319984	Mm.19047	NM_177049	ENSMUSG00000022208	Jph4	9330157P13Rik|JP-4|JPHL1	junctophilin 4	protein-coding
chr7	46353249	46353501	1350	Intergenic	-18028	NR_131190	105447647		NR_131190		Gm45923	DRReRNA|Munc	predicted gene, 45923	ncRNA
chr8	76978002	76978181	1350	intron (NM_001083906, intron 2 of 8)	75583	NM_001083906	110784	Mm.324393	NM_001083906	ENSMUSG00000031618	Nr3c2	MR|Mlr	nuclear receptor subfamily 3, group C, member 2	protein-coding
chr2	92953549	92953816	1349	3' UTR (NM_030725, exon 6 of 6)	38581	NM_030725	80976	Mm.33490	NM_030725	ENSMUSG00000027220	Syt13	5730409J20Rik|AI549909|mKIAA1427	synaptotagmin XIII	protein-coding
chr11	117976099	117976335	1349	Intergenic	-6851	NM_007707	12702	Mm.3468	NM_007707	ENSMUSG00000053113	Socs3	Cis3|Cish3|EF-10|Ef10|SSI-3|Ssi3	suppressor of cytokine signaling 3	protein-coding
chr17	35700451	35700761	1347	promoter-TSS (NM_001198833)	-16	NM_001198833	12305	Mm.5021	NM_007584	ENSMUSG00000003534	Ddr1	6030432F18|AI323681|CD167a|Cak|Nep|PTK3A	discoidin domain receptor family, member 1	protein-coding
chr19	11912268	11912488	1345	promoter-TSS (NM_172635)	-21	NM_172635	225929	Mm.42711	NM_172635	ENSMUSG00000046139	Patl1	AV312086|Pat1b	protein associated with topoisomerase II homolog 1 (yeast)	protein-coding
chr9	25201069	25201280	1345	Intergenic	-49393	NM_020586	80517	Mm.142843	NM_020586	ENSMUSG00000008429	Herpud2	5031400M07Rik|AB041580	HERPUD family member 2	protein-coding
chr3	147943382	147943629	1345	Intergenic	1011130	NM_001081298	99633	Mm.9776	NM_001081298	ENSMUSG00000028184	Adgrl2	AI450192|CIRL-2|Gm619|Lec1|Lphh1|Lphn2|mKIAA0786	adhesion G protein-coupled receptor L2	protein-coding
chr4	133489463	133489716	1345	Intergenic	8961	NM_001081156	69539	Mm.151594	NM_001081156	ENSMUSG00000056596	Trnp1	2300002D11Rik|Trnp	TMF1-regulated nuclear protein 1	protein-coding
chr4	116994396	116994564	1345	promoter-TSS (NM_009478)	-67	NM_009478	22275	Mm.46484	NM_009478	ENSMUSG00000028684	Urod	AI323803|UPD|Uro-d	uroporphyrinogen decarboxylase	protein-coding
chr2	32867449	32867701	1344	Intergenic	-8559	NM_146119	227737	Mm.301646	NM_146119	ENSMUSG00000026796	Fam129b	9130404D14Rik	family with sequence similarity 129, member B	protein-coding
chr11	6481096	6481305	1344	Intergenic	-5124	NM_011221	19291	Mm.296150	NM_011221	ENSMUSG00000094483	Purb	2310015K15Rik|AA114818|Cager-2|D11Bwg0414e	purine rich element binding protein B	protein-coding
chr2	28539275	28539561	1344	intron (NM_001145836, intron 1 of 17)	5954	NM_001145836	19730	Mm.5236	NM_009058	ENSMUSG00000026821	Ralgds	Gnds|Rgds|mKIAA1308	ral guanine nucleotide dissociation stimulator	protein-coding
chr15	99648408	99648570	1344	intron (NM_012025, intron 1 of 17)	3167	NM_001253809	26934	Mm.273804	NM_012025	ENSMUSG00000023015	Racgap1	AI227039|AI327394|Band25|GTPase|MgcRacGAP|gtl11|mKIAA1478	Rac GTPase-activating protein 1	protein-coding
chr2	167590496	167590735	1344	Intergenic	41390	NM_023230	66589	Mm.278783	NM_023230	ENSMUSG00000078923	Ube2v1	0610011J09Rik|AI256840|CROC-1|CROC1|D7Bwg1382e|UEV-1	ubiquitin-conjugating enzyme E2 variant 1	protein-coding
chr19	58860166	58860395	1342	intron (NM_001327998, intron 2 of 12)	704	NM_175199	73442	Mm.39739	NM_175199	ENSMUSG00000025092	Hspa12a	1700063D12Rik|AI118035|AI840429|AW048913|AW556406|D5Mgi40|Gm19925|mKIAA0417	heat shock protein 12A	protein-coding
chr6	90711555	90711795	1341	intron (NM_001356440, intron 1 of 13)	4854	NM_001134383	232227	Mm.196943	NM_182784	ENSMUSG00000034312	Iqsec1	AW561907|BC026481|BRAG2|D6Ertd349e|cI-43	IQ motif and Sec7 domain 1	protein-coding
chr5	25125984	25126167	1341	Intergenic	25100	NR_027851	67261	Mm.461781	NM_026059	ENSMUSG00000043833	2900005J15Rik	-	RIKEN cDNA 2900005J15 gene	ncRNA
chr11	58981966	58982325	1341	exon (NM_001290988, exon 3 of 7)	4052	NM_001290988	94091	Mm.248049	NM_053168	ENSMUSG00000020455	Trim11	-	tripartite motif-containing 11	protein-coding
chr7	73370067	73370323	1341	intron (NR_040324, intron 1 of 2)	-5325	NM_177740	244058	Mm.333943	NM_177740	ENSMUSG00000070509	Rgma	BC059072|C230063O06	repulsive guidance molecule family member A	protein-coding
chr1	53845959	53846279	1341	intron (NM_001001883, intron 21 of 28)	-3305	NR_106149	102465783		NR_106149	ENSMUSG00000098443	Mir7681	Gm27806|mmu-mir-7681	microRNA 7681	ncRNA
chr11	30166280	30166488	1341	intron (NM_175836, intron 1 of 34)	31873	NM_009260	20742	Mm.123110	NM_009260	ENSMUSG00000020315	Sptbn1	9930031C03Rik|AL033301|SPTB2|Spnb-2|Spnb2|elf1|elf3|mKIAA4049	spectrin beta, non-erythrocytic 1	protein-coding
chr14	121359791	121360161	1341	intron (NM_145465, intron 1 of 10)	19254	NM_145465	223255	Mm.390756	NM_145465	ENSMUSG00000063410	Stk24	1810013H02Rik|C76483|MST-3|Mst3|STE20	serine/threonine kinase 24	protein-coding
chr8	23138769	23139059	1341	promoter-TSS (NM_001310437)	-116	NM_001310436	11733	Mm.334444	NM_031158	ENSMUSG00000031543	Ank1	Ank-1|nb|pale	ankyrin 1, erythroid	protein-coding
chr5	144371054	144371421	1341	Intergenic	12712	NR_102373	100579137		NR_102372	ENSMUSG00000104600	Dmrt1i	Dmr	Dmrt1 interacting ncRNA	ncRNA
chr12	98737576	98737744	1337	promoter-TSS (NM_001146199)	-255	NM_001146199	24000	Mm.4420	NM_011877	ENSMUSG00000021009	Ptpn21	PTPD1|PTPRL10	protein tyrosine phosphatase, non-receptor type 21	protein-coding
chr11	43927186	43927386	1334	Intergenic	-26049	NM_001284380	11548	Mm.39086	NM_007416	ENSMUSG00000050541	Adra1b	[a]1b	adrenergic receptor, alpha 1b	protein-coding
chr15	81831527	81831761	1334	Intergenic	20230	NM_017376	21685	Mm.270278	NM_017376	ENSMUSG00000022389	Tef	2310028D20Rik	thyrotroph embryonic factor	protein-coding
chr5	103778627	103778800	1333	intron (NM_001080798, intron 1 of 19)	24140	NM_001080798	17355	Mm.6949	NM_133919	ENSMUSG00000029313	Aff1	9630032B01Rik|AW319193|Af4|Mllt2h|Rob	AF4/FMR2 family, member 1	protein-coding
chr2	27802610	27802868	1333	Intergenic	-83686	NM_015734	12831	Mm.7281	NM_015734	ENSMUSG00000026837	Col5a1	AI413331	collagen, type V, alpha 1	protein-coding
chr13	89739363	89739598	1330	intron (NM_001081249, intron 1 of 14)	3032	NM_172955	13003	Mm.158700	NM_019389	ENSMUSG00000021614	Vcan	5430420N07Rik|9430051N09|Cspg2|DPEAAE|NG2|PG-M|PG-M(V0)|PG-M(V1)|hdf	versican	protein-coding
chr18	5809360	5809632	1329	Intergenic	216849	NM_001360981	21417	Mm.3929	NM_011546	ENSMUSG00000024238	Zeb1	3110032K11Rik|AREB6|BZP|MEB1|Nil2|TCF-8|Tcf18|Tcf8|Tw|ZEB|Zfhep|Zfhx1a|Zfx1a|Zfx1ha|[delta]EF1	zinc finger E-box binding homeobox 1	protein-coding
chr11	59384601	59384897	1328	Intergenic	-9096	NM_001045521	216797	Mm.339586	NM_001045521	ENSMUSG00000049291	Prss38	Gm249|Mpn2	protease, serine 38	protein-coding
chr15	98845209	98845451	1328	exon (NM_001033276, exon 40 of 55)	-13822	NM_016781	19082	Mm.6670	NM_016781	ENSMUSG00000067713	Prkag1	AA571379|BB036179|Prkaac	protein kinase, AMP-activated, gamma 1 non-catalytic subunit	protein-coding
chr1	182489839	182489999	1328	intron (NM_009794, intron 6 of 20)	27691	NM_009794	12334	Mm.19306	NM_009794	ENSMUSG00000026509	Capn2	AI326419|CALP80|Capa-2|Capa2|m-calpain|m-calpin	calpain 2	protein-coding
chr1	187904750	187905047	1327	intron (NM_001357535, intron 2 of 7)	-92929	NM_001357536	26381	Mm.89989	NM_011935	ENSMUSG00000026610	Esrrg	ERR3|Errg|NR3B3|mKIAA0832	estrogen-related receptor gamma	protein-coding
chr4	86045922	86046120	1327	Intergenic	-7894	NM_029967	77739	Mm.331690	NM_029967	ENSMUSG00000066113	Adamtsl1	5930437A14Rik|6720426B09Rik|ADAMTSL-1	ADAMTS-like 1	protein-coding
chr15	97315432	97315643	1327	intron (NM_172293, intron 3 of 5)	-68250	NM_001164602	105827	Mm.24005	NM_178114	ENSMUSG00000048218	Amigo2	AI415330|AMIGO-2|AW208913|Ali1	adhesion molecule with Ig like domain 2	protein-coding
chr9	54627224	54627561	1327	intron (NM_053178, intron 5 of 13)	34493	NM_053178	94180	Mm.20592	NM_053178	ENSMUSG00000032281	Acsbg1	BG1|Bgm|E230019G03Rik|GR-LACS|Lpd|R75185	acyl-CoA synthetase bubblegum family member 1	protein-coding
chr6	28573064	28573282	1327	intron (NM_019776, intron 10 of 23)	92825	NM_019776	56463	Mm.439987	NM_019776	ENSMUSG00000001424	Snd1	AL033314|Tudor-SN	staphylococcal nuclease and tudor domain containing 1	protein-coding
chr4	129113163	129113434	1327	intron (NM_001286081, intron 2 of 3)	6874	NM_001286083	15444	Mm.384452	NM_010471	ENSMUSG00000028785	Hpca	-	hippocalcin	protein-coding
chr17	25696336	25696610	1327	Intergenic	-20699	NM_022422	64337	Mm.171123	NM_022422	ENSMUSG00000025739	Gng13	1500031D04Rik|AB030194|Ggamma13	guanine nucleotide binding protein (G protein), gamma 13	protein-coding
chr1	131821115	131821293	1327	3' UTR (NM_001357478, exon 14 of 14)	-6808	NM_173865	98396	Mm.389181	NM_173865	ENSMUSG00000013275	Slc41a1	AI573938|B230315F01Rik	solute carrier family 41, member 1	protein-coding
chr6	42661795	42662036	1324	Intergenic	-16874	NM_146174	232748	Mm.279659	NM_146174	ENSMUSG00000029851	Tcaf2	Fam115c	TRPM8 channel-associated factor 2	protein-coding
chr4	80911973	80912205	1324	intron (NM_026821, intron 1 of 1)	1403	NM_026821	52829	Mm.273986	NM_026821	ENSMUSG00000048706	Lurap1l	1110029A09Rik|AV077978|AV175137|D4Bwg0951e|WI-13707|bM350F23.1	leucine rich adaptor protein 1-like	protein-coding
chr15	41804526	41804746	1324	intron (NR_152565, intron 6 of 17)	15121	NM_130885	170719	Mm.254267	NM_130885	ENSMUSG00000022307	Oxr1	2210416C20Rik|C7|C7B	oxidation resistance 1	protein-coding
chr3	94404500	94404676	1324	TTS (NM_177250)	5369	NM_177250	320747	Mm.213001	NM_177250	ENSMUSG00000044505	Lingo4	A530050P17Rik|LERN4|Lrrn6d	leucine rich repeat and Ig domain containing 4	protein-coding
chr7	84026177	84026410	1324	intron (NM_030728, intron 1 of 28)	60212	NM_030728	80982	Mm.160389	NM_030728	ENSMUSG00000052353	Cemip	12H19.01.T7|6330404C01Rik|9930013L23Rik|AY007814|Kiaa1199	cell migration inducing protein, hyaluronan binding	protein-coding
chr15	73174149	73174673	1324	intron (NM_153178, intron 1 of 18)	10536	NM_153178	239528	Mm.23095	NM_153178	ENSMUSG00000036698	Ago2	1110029L17Rik|2310051F07Rik|AI225898|AL022874|AW546247|Eif2c2|Gerp95|Gm10365|mKIAA4215	argonaute RISC catalytic subunit 2	protein-coding
chr4	114986860	114987311	1324	exon (NM_025647, exon 1 of 6)	143	NM_025647	66588	Mm.294159	NM_025647	ENSMUSG00000028719	Cmpk1	0610011D08Rik|CK|Cmpk|UMP-CMPk	cytidine monophosphate (UMP-CMP) kinase 1	protein-coding
chr10	69238405	69238661	1324	intron (NM_001252638, intron 2 of 11)	25339	NM_001252637	69288	Mm.26659	NM_001081347	ENSMUSG00000019944	Rhobtb1	1700008H16Rik|3110048G13Rik|AI173445|AI573858|AV350930	Rho-related BTB domain containing 1	protein-coding
chr9	50451955	50452218	1324	Intergenic	-42439	NM_029639	76509	Mm.29959	NM_029639	ENSMUSG00000032068	Plet1	0610037B23Rik|1600029D21Rik|AA407923|AU043048	placenta expressed transcript 1	protein-coding
chr12	86898049	86898282	1322	Intergenic	-13351	NM_145836	238330	Mm.248358	NM_145836	ENSMUSG00000034168	Irf2bpl	6430527G18Rik|Eap1	interferon regulatory factor 2 binding protein-like	protein-coding
chr11	87853079	87853336	1322	promoter-TSS (NM_001039684)	-18	NM_001039684	380718	Mm.24404	NM_001039684	ENSMUSG00000034121	Mks1	AK190930|B8d3|avc6	Meckel syndrome, type 1	protein-coding
chr13	73803800	73804103	1322	intron (NM_001360694, intron 17 of 24)	40254	NM_011390	20499	Mm.275800	NM_011390	ENSMUSG00000017756	Slc12a7	AA408796|D13Ertd261e|Kcc4	solute carrier family 12, member 7	protein-coding
chr11	95356778	95356979	1322	intron (NM_172543, intron 1 of 7)	19860	NM_172543	215512	Mm.262113	NM_172543	ENSMUSG00000038893	Fam117a	5730593F17Rik|AW548096	family with sequence similarity 117, member A	protein-coding
chr14	64639577	64639880	1321	Intergenic	-12803	NM_001081177	16554	Mm.23611	NM_001081177	ENSMUSG00000060012	Kif13b	5330429L19Rik|6030414C01|AI429803|C130021D12Rik|GAKIN	kinesin family member 13B	protein-coding
chr19	3451744	3451978	1321	Intergenic	-37317	NM_001329667	14419	Mm.4655	NM_010253	ENSMUSG00000024907	Gal	Galn	galanin	protein-coding
chr1	165183556	165183798	1321	intron (NR_151711, intron 5 of 6)	10756	NM_145512	108735	Mm.288369	NM_145512	ENSMUSG00000040848	Sft2d2	2010005O13Rik|AI506168|AW561909|cI-45	SFT2 domain containing 2	protein-coding
chr10	121476102	121476338	1321	promoter-TSS (NM_138956)	30	NM_138956	192678	Mm.41265	NM_138956	ENSMUSG00000025795	Rassf3	AW212023|AW322379	Ras association (RalGDS/AF-6) domain family member 3	protein-coding
chr2	166142639	166142874	1321	intron (NM_001355619, intron 1 of 21)	12529	NM_001355619	72043	Mm.1011	NM_028072	ENSMUSG00000006800	Sulf2	2010004N24Rik|AU020235|MSulf-2|mKIAA1247	sulfatase 2	protein-coding
chr15	83574701	83575059	1321	TTS (NM_183017)	11307	NM_009775	12257	Mm.1508	NM_009775	ENSMUSG00000041736	Tspo	Bzrp|IBP|PBR|Tspo1	translocator protein	protein-coding
chr11	83964310	83964778	1321	exon (NM_194341, exon 1 of 20)	113	NM_194341	217030	Mm.82680	NM_194341	ENSMUSG00000034940	Synrg	Ap1gbp1|SYNG	synergin, gamma	protein-coding
chr16	78584051	78584280	1321	Intergenic	-7477	NM_001252439	67102	Mm.37332	NM_025967	ENSMUSG00000022864	D16Ertd472e	1700010I10Rik|2310009O17Rik|E330003K22Rik|Eurl	DNA segment, Chr 16, ERATO Doi 472, expressed	protein-coding
chr12	35313287	35313471	1321	Intergenic	-118482	NR_030449	751520		NR_030449	ENSMUSG00000076253	Mir680-3	Mirn680-3	microRNA 680-3	ncRNA
chr4	46095524	46095836	1321	intron (NM_021883, intron 7 of 9)	42795	NM_001355375	272027	Mm.249594	NM_173033	ENSMUSG00000035495	Tstd2	3010020C06	thiosulfate sulfurtransferase (rhodanese)-like domain containing 2	protein-coding
chr10	128525496	128525929	1321	exon (NM_011843, exon 1 of 31)	147	NM_011843	23943	Mm.66056	NM_011843	ENSMUSG00000025366	Esyt1	Fam62a|Mbc2|vp115	extended synaptotagmin-like protein 1	protein-coding
chr11	67966388	67966553	1321	promoter-TSS (NM_001361351)	12	NM_001361352	55943	Mm.3973	NM_018768	ENSMUSG00000020903	Stx8	0610007H08Rik|1110002H11Rik|4930571E13Rik|CARB	syntaxin 8	protein-coding
chr4	107366467	107366748	1321	Intergenic	-1177	NM_028355	72787	Mm.28478	NM_028355	ENSMUSG00000028614	Ndc1	2810475A17Rik|AI450313|Tmem48|sks	NDC1 transmembrane nucleoporin	protein-coding
chr7	25624960	25625170	1321	3' UTR (NM_025504, exon 6 of 6)	-2559	NM_001036740	232984	Mm.192369	NM_146184	ENSMUSG00000059479	B3gnt8	B3galt7|B7galt7|BC025206	UDP-GlcNAc:betaGal beta-1,3-N-acetylglucosaminyltransferase 8	protein-coding
chr15	76227614	76227948	1320	intron (NM_001163542, intron 1 of 33)	1716	NM_201385	18810	Mm.234912	NM_011117	ENSMUSG00000022565	Plec	AA591047|AU042537|EBS1|PCN|PLTN|Plec1	plectin	protein-coding
chr8	120368799	120369191	1320	Intergenic	-119871	NM_198671	382034	Mm.334856	NM_198671	ENSMUSG00000031822	Gse1	2210013I18Rik|mKIAA0182	genetic suppressor element 1, coiled-coil protein	protein-coding
chr13	113293019	113293218	1320	Intergenic	83459	NM_023612	71690	Mm.38929	NM_023612	ENSMUSG00000042379	Esm1	0610042H23Rik|AV004503|ESM-1	endothelial cell-specific molecule 1	protein-coding
chr10	5203975	5204161	1320	exon (NM_001347732, exon 89 of 146)	-9361	NM_001079686	64009	Mm.331626	NM_022027	ENSMUSG00000096054	Syne1	8B|A330049M09Rik|BE692247|C130039F11Rik|CPG2|KASH1|Myne1|mKIAA1756|myne-1	spectrin repeat containing, nuclear envelope 1	protein-coding
chr5	53437013	53437307	1320	Intergenic	-118619	NM_001080928	19664	Mm.209292	NM_009035	ENSMUSG00000039191	Rbpj	AI843960|CBF1|Igkjrb|Igkrsbp|RBP-J|RBP-J kappa|RBP-Jkappa|RBPjk|Rbpsuh	recombination signal binding protein for immunoglobulin kappa J region	protein-coding
chr15	103122437	103122670	1320	TTS (NR_045743)	24275	NR_045743	432989	Mm.383979	NR_045743	ENSMUSG00000097003	D930007P13Rik	-	Riken cDNA D930007P13 gene	ncRNA
chr15	84182130	84182298	1320	intron (NM_054088, intron 7 of 7)	-10019	NM_178614	68653	Mm.290725	NM_178614	ENSMUSG00000022437	Samm50	1110030L07Rik	SAMM50 sorting and assembly machinery component	protein-coding
chr19	7074423	7074765	1320	intron (NM_134147, intron 3 of 10)	17826	NM_134147	107227	Mm.439977	NM_134147	ENSMUSG00000036278	Macrod1	AI604841|AW743046|D930010J01Rik|Lrp16	MACRO domain containing 1	protein-coding
[truncated: 30,619 more rows]

## Sheet: Myog ChIPseq in C2C12 cells
q	Start	End	Peak Score	Annotation	Distance to TSS	Nearest PromoterID	Entrez ID	Nearest Unigene	Nearest Refseq	Nearest Ensembl	Gene Name	Gene Alias	Gene Description	Gene Type
chr17	44508216	44508609	4863	intron (NR_073425, intron 5 of 5)	227764	NM_001271630	12393	Mm.391013	NM_009820	ENSMUSG00000039153	Runx2	AML3|Cbf|Cbfa-1|Cbfa1|LS3|Osf2|PEBP2aA|Pebp2a1|Pebpa2a	runt related transcription factor 2	protein-coding
chr13	49020219	49020584	4763	Intergenic	52289	NR_015601	68128	Mm.426304	NR_015601		Fam120aos	C030044B11Rik	family with sequence similarity 120A, opposite strand	ncRNA
chr1	134244950	134245750	4737	Intergenic	-9893	NM_001008533	11539	Mm.298908	NM_009629	ENSMUSG00000042429	Adora1	A1-AR|A1AR|A1R|AA1R|AI848715|BB176431|Ri	adenosine A1 receptor	protein-coding
chr6	128236527	128236996	4720	intron (NM_001080979, intron 8 of 10)	-52958	NR_077223	330427	Mm.426356	NR_077223	ENSMUSG00000107879	9330102E08Rik	-	RIKEN cDNA 9330102E08 gene	ncRNA
chr16	17208728	17209356	4696	exon (NM_001033338, exon 1 of 1)	907	NM_001033338	239731	Mm.86671	NM_001033338	ENSMUSG00000071636	Rimbp3	Gm1759|Gm603|RIM-BP3|mKIAA1666	RIMS binding protein 3	protein-coding
chr17	68107869	68108177	4685	Intergenic	-103915	NM_172964	268970	Mm.9935	NM_172964	ENSMUSG00000024043	Arhgap28	AU044757|AW550892|E130310N06	Rho GTPase activating protein 28	protein-coding
chr15	79097545	79098056	4648	Intergenic	-11183	NM_177461	27008	Mm.196480	NM_177461	ENSMUSG00000033039	Micall1	AI448246|D15Mit260|D15N2e|EST573322|EST820961|MIRab13|mKIAA1668	microtubule associated monooxygenase, calponin and LIM domain containing -like 1	protein-coding
chr12	73241942	73242381	4594	intron (NM_008612, intron 7 of 7)	44550	NM_029580	76357	Mm.311344	NM_029580	ENSMUSG00000034442	Trmt5	2610027O18Rik|mKIAA1393	TRM5 tRNA methyltransferase 5	protein-coding
chr8	126595333	126595739	4564	Intergenic	-2100	NM_001164598	270110	Mm.334918	NM_001164598	ENSMUSG00000051495	Irf2bp2	E130305N23Rik|IRF-2BP2	interferon regulatory factor 2 binding protein 2	protein-coding
chr7	67385033	67385842	4555	Intergenic	-12579	NM_001033713	17258	Mm.132788	NM_001033713	ENSMUSG00000030557	Mef2a	A430079H05Rik	myocyte enhancer factor 2A	protein-coding
chr7	67373073	67373675	4529	promoter-TSS (NM_001291191)	-516	NM_001033713	17258	Mm.132788	NM_001033713	ENSMUSG00000030557	Mef2a	A430079H05Rik	myocyte enhancer factor 2A	protein-coding
chr11	59312108	59312955	4498	intron (NM_139298, intron 1 of 3)	5601	NM_139298	216795	Mm.218794	NM_139298	ENSMUSG00000000126	Wnt9a	Wnt14	wingless-type MMTV integration site family, member 9A	protein-coding
chr3	28219975	28220326	4451	Intergenic	-43064	NM_001163009	665113	Mm.126193	NM_026910	ENSMUSG00000027692	Tnik	1500031A17Rik|4831440I19Rik|AI451411|C530008O15Rik|C630040K21Rik	TRAF2 and NCK interacting kinase	protein-coding
chr11	59322987	59323549	4444	intron (NM_139298, intron 1 of 3)	16338	NM_139298	216795	Mm.218794	NM_139298	ENSMUSG00000000126	Wnt9a	Wnt14	wingless-type MMTV integration site family, member 9A	protein-coding
chr8	122850668	122851221	4443	intron (NM_007662, intron 1 of 13)	2570	NM_007662	12555	Mm.1976	NM_007662	ENSMUSG00000031962	Cdh15	AI323380|Cdh14|Mcad	cadherin 15	protein-coding
chr1	91414011	91414539	4440	promoter-TSS (NM_001360900)	-237	NM_001360900	55927	Mm.280029	NM_019479	ENSMUSG00000067071	Hes6	AI326893|bHLHb41	hairy and enhancer of split 6	protein-coding
chr10	81119608	81120107	4435	intron (NM_001358539, intron 7 of 10)	13942	NM_001347144	26396	Mm.275436	NM_023138	ENSMUSG00000035027	Map2k2	AA589381|MEK2|MK2|Prkmk2	mitogen-activated protein kinase kinase 2	protein-coding
chrX	166803163	166803643	4426	Intergenic	141378	NR_046015	382255	Mm.336320	NR_046015	ENSMUSG00000086860	Gm1720	-	predicted gene 1720	ncRNA
chr17	27119942	27120373	4400	intron (NM_080553, intron 56 of 57)	13734	NM_026063	67267	Mm.272389	NM_026063	ENSMUSG00000024208	Uqcc2	2900010M23Rik|Cbp6|M19|Mnf1	ubiquinol-cytochrome c reductase complex assembly factor 2	protein-coding
chr1	73824362	73825099	4400	intron (NR_045311, intron 6 of 8)	30845	NR_105769	102465179		NR_105769	ENSMUSG00000098504	Mir6351	Gm27936|mmu-mir-6351	microRNA 6351	ncRNA
chr17	45615941	45616535	4392	Intergenic	-14136	NM_001177469	653016	Mm.45676	NM_001177468	ENSMUSG00000079471	Mymx	EG653016|Esgp|Gm7325|minion|myomerger	myomixer, myoblast fusion factor	protein-coding
chr6	72112627	72112916	4383	intron (NM_011375, intron 1 of 6)	10169	NR_045163	71265	Mm.442035	NR_045163	ENSMUSG00000108709	4933431G14Rik	4930565C19Rik	RIKEN cDNA 4933431G14 gene	ncRNA
chr10	80913881	80914816	4361	intron (NM_010722, intron 1 of 11)	3897	NM_010722	16907	Mm.7362	NM_010722	ENSMUSG00000062075	Lmnb2	-	lamin B2	protein-coding
chr8	122636600	122637530	4358	intron (NM_001109873, intron 7 of 11)	-14330	NM_001007462	382035	Mm.25449	NM_001007462	ENSMUSG00000069867	Pabpn1l	Gm1108|Pabpnl1|ePABP2	poly(A)binding protein nuclear 1-like	protein-coding
chr6	125152445	125153081	4348	exon (NM_001302779, exon 5 of 9)	7539	NM_001302779	320678	Mm.129415	NM_178787	ENSMUSG00000038271	Iffo1	4733401N06Rik|A930037G23Rik|HOM-TES-103|Iffo	intermediate filament family orphan 1	protein-coding
chr7	75914014	75914375	4348	Intergenic	65856	NM_029652	207952	Mm.206223	NM_029652	ENSMUSG00000055652	Klhl25	2810402K13Rik|BC027373|Enc-1	kelch-like 25	protein-coding
chr1	177555513	177556038	4347	Intergenic	87168	NR_037994	75589	Mm.86666	NR_037994	ENSMUSG00000101746	2310043L19Rik	-	RIKEN cDNA 2310043L19 gene	ncRNA
chr8	25554733	25555153	4339	intron (NR_110510, intron 2 of 4)	1140	NR_110510	102633315	Mm.437828	NR_110510	ENSMUSG00000086134	Gm16159	-	predicted gene 16159	ncRNA
[truncated: 39,080 more rows]
