# Supplementary material for: CASZ1 induces skeletal muscle and rhabdomyosarcoma differentiation through a feed-forward loop with MYOD and MYOG
Source: Nat Commun. 2020 Feb 14;11:911. doi: 10.1038/s41467-020-14684-4 (PMC7021771; doi:10.1038/s41467-020-14684-4)
Supplement: Supplementary file 5 — Supplementary Data 2 [file 41467_2020_14684_MOESM5_ESM.xlsx]

## Sheet: shCasz1 vs. shCtrl in C2C12
Gene ID	P-value	FDR	Fold change	T-score
0610009B22Rik	0.65034	0.992347	-1.00189	-0.00989601
0610009L18Rik	0.0458475	0.344473	1.64414	1.00467
0610009O20Rik	9.92857e-05	0.0277195	1.2147	2.68479
0610010B08Rik	0.201308	0.0552417	1.38776	2.24213
0610010F05Rik	5.48657e-06	6.49714e-05	-1.26428	-7.56801
0610010K14Rik	0.00694209	0.319378	1.11256	1.06168
0610012G03Rik	0.000442046	0.0123198	-1.24857	-3.21562
0610030E20Rik	0.00050851	0.00494637	1.27183	3.84012
0610037L13Rik	0.00142915	0.300909	-1.0596	-1.10591
0610038B21Rik	0.348012	0.425127	-1.39398	-0.840324
0610039K10Rik	0.849016	0.427271	1.70929	0.836276
0610040B10Rik	0.00578665	0.00879504	-2.01896	-3.44222
1110002J07Rik	0.201754	0.803169	1.52893	0.257666
1110002L01Rik	0.00064139	0.00490852	-1.87157	-3.84553
1110004E09Rik	1.01169e-05	0.231693	-1.08999	-1.29423
1110004F10Rik	4.27788e-06	0.208718	1.07176	1.36727
1110006O24Rik	0.116315	0.455419	1.35364	0.78437
1110008F13Rik	5.9669e-07	0.215073	-1.10557	-1.3464
1110008L16Rik	0.890263	0.560531	-1.02922	-0.607234
1110008P14Rik	0.277282	0.466344	1.09093	0.76481
1110012L19Rik	4.65788e-07	0.000681232	1.64585	5.35563
1110019D14Rik	0.0719295	0.791991	-1.04112	-0.272699
1110020A21Rik	0.191042	0.680678	-1.42572	-0.426944
1110032A03Rik	0.0452354	0.101354	-1.22746	-1.85079
1110034G24Rik	0.204619	0.16581	1.1954	1.52483
1110038B12Rik	0.0122445	0.0105494	1.41687	3.3194
1110038F14Rik	0.00698836	0.0248294	-1.22947	-2.75596
1110046J04Rik	0.0125102	0.985309	-1.00265	-0.0189963
1110051M20Rik	0.125751	0.94952	1.0044	0.0653231
1110059E24Rik	0.00563894	0.321241	1.27231	1.05733
1110059G10Rik	0.0896258	0.0307671	1.19849	2.61756
1110065P20Rik	0.220656	0.135175	1.26345	1.66157
1190002N15Rik	3.14517e-08	4.54018e-05	1.25797	7.95683
1190005I06Rik	0.0153872	0.00331868	3.18401	4.12556
1190007I07Rik	0.00279292	0.288896	1.24667	1.13586
1300002E11Rik	0.145243	0.0458257	-1.26456	-2.36185
1500004A13Rik	0.365467	0.894836	1.04387	0.136451
1500011B03Rik	0.00053446	0.0111304	1.46875	3.28345
1500011K16Rik	0.136132	0.476011	-1.09516	-0.747756
1500015A07Rik	0.00836333	0.853816	-1.0767	-0.190298
1500015O10Rik	0.000517904	0.000305157	20.5374	6.05224
1500026H17Rik	0.000853074	0.116261	313.699	1.76105
1600002D24Rik	0.120077	0.702209	-94.4816	-0.396349
1600002H07Rik	8.41968e-08	0.569244	1.1	0.593497
1600002K03Rik	0.0463108	0.887249	-1.0231	-0.146372
1600012H06Rik	1.12082e-06	0.241555	1.03053	1.26476
1600014C10Rik	2.43133e-05	0.00223823	1.27309	4.41606
1600020E01Rik	0.0667195	0.90682	-1.02304	-0.120811
1600023N17Rik	0.837151	0.924196	1.07812	0.098191
1600027J07Rik	0.126642	0.251003	-2.21487	-1.23746
1700001G11Rik	0.267348	0.569912	-1.3429	-0.592449
1700001G17Rik	0.279438	0.984882	1.01835	0.0195483
1700001J11Rik	0.993757	0.949141	1.06278	0.0658134
1700001L05Rik	0.181551	0.274862	-1.5009	-1.17214
1700001O22Rik	0.486814	0.243545	-1.80008	-1.25894
1700003E16Rik	0.154628	0.638335	-1.13783	-0.488454
1700003F12Rik	0.0112338	0.00180587	-3.13103	-4.57837
1700007J10Rik	0.794026	0.92752	1.1654	0.0938714
1700007K13Rik	0.000190657	0.626147	2.83799	0.50653
1700007L15Rik	0.00151445	0.683756	-1.14573	-0.422543
1700008J07Rik	0.00653804	0.49925	-1.22341	-0.70766
1700009N14Rik	0.273106	0.787138	-94.5931	-0.279248
1700011L22Rik	0.366864	0.78334	1.78554	0.284382
1700012B07Rik	0.516495	0.410689	-1.764	-0.867974
1700012B09Rik	0.106935	0.818822	1.10365	0.23672
1700012D01Rik	0.759834	0.83774	-1.08715	-0.21156
1700012D14Rik	0.056938	0.289697	1.33804	1.13383
1700013F07Rik	0.11623	0.87477	1.45206	0.162725
1700013G24Rik	0.00923597	0.00976619	-3.05298	-3.37134
1700015F17Rik	0.903795	0.856679	1.45274	0.186522
1700017B05Rik	0.667765	0.350073	1.08646	0.992385
1700018L02Rik	0.0839747	0.399915	-1.24129	-0.889057
1700020I14Rik	0.00131092	0.00560288	-1.21184	-3.75266
1700020L24Rik	0.00555081	0.00133896	2.9766	4.80963
1700021F05Rik	0.0477999	0.781342	-1.02132	-0.287087
1700022I11Rik	0.169489	0.46566	-3.95652	-0.766025
1700025G04Rik	4.83297e-06	0.108418	1.15641	1.80681
1700028E10Rik	0.348656	0.103765	805.987	1.83546
1700028J19Rik	0.0721487	0.597225	-1.30861	-0.550169
1700028K03Rik	0.639628	0.675904	1.30553	0.433786
1700029J03Rik	0.565938	0.752942	-1.37224	-0.325789
1700029J07Rik	0.126868	0.121698	1.52918	1.731
1700030J22Rik	0.00117929	0.00310945	-1.51139	-4.17296
1700030K09Rik	0.0727732	0.0495263	1.18203	2.3121
1700031A10Rik	0.040938	0.675173	114.877	0.434836
1700034E13Rik	1.13314e-05	0.714051	-1.53961	-0.379697
1700034H15Rik	0.616025	0.42183	2.03134	0.84658
1700034I23Rik	0.38229	0.619615	1.39806	0.516291
1700034J05Rik	0.192133	0.0979369	-2.28949	-1.87312
1700034P13Rik	0.950563	0.777927	-1.1509	-0.291714
1700037C18Rik	0.0105952	0.922554	-1.02713	-0.100326
1700037H04Rik	1.02617e-05	0.0679411	-1.26848	-2.10936
1700042O10Rik	0.00156194	0.176898	-2.00678	-1.48093
1700047I17Rik2	0.0130161	0.0518573	-1.17285	-2.28264
1700052K11Rik	0.100799	0.411925	-1.09943	-0.865579
1700056E22Rik	0.2791	0.749682	-1.14533	-0.330266
1700066M21Rik	0.000250209	0.137306	1.1192	1.65119
1700067K01Rik	0.0850116	0.288523	-3.88232	-1.1368
1700084E18Rik	0.0514494	0.194652	2.07437	1.4155
1700086L19Rik	0.000571586	0.00145145	-3.76446	-4.74667
1700086O06Rik	0.00352883	0.64705	-1.24879	-0.475637
1700088E04Rik	0.117677	0.0674132	-1.33178	-2.11437
1700092M07Rik	0.165089	0.0627612	6.20315	2.16029
1700093K21Rik	0.00914756	0.53356	-1.34758	-0.650568
1700094D03Rik	0.0181135	0.0328342	-1.56146	-2.57572
1700096K18Rik	0.58579	0.326916	1.30446	1.0442
1700101I11Rik	0.0296344	0.347979	-2.38308	-0.996961
1700102H20Rik	0.0773667	0.209902	4.03833	1.36334
1700102P08Rik	0.586827	0.682987	-1.25991	-0.423643
1700105P06Rik	0.482218	0.634395	-1.81918	-0.494279
1700108F19Rik	0.140827	0.0730748	685.495	2.06251
1700109H08Rik	0.133513	0.388078	2.48703	0.9127
1700109K24Rik	0.900168	0.714203	1.08877	0.379485
1700112H15Rik	0.119541	0.705046	100.411	0.39235
1700113A16Rik	0.971929	0.946382	-1.03025	-0.0693907
1700120C14Rik	0.0653863	0.0577834	-2.28254	-2.21329
1700120K04Rik	0.546427	0.514423	1.55321	0.68212
1700123M08Rik	0.459916	0.52127	1.44662	0.67075
1700123O20Rik	9.30858e-05	0.727464	-1.01853	-0.360976
1700125G22Rik	0.753732	0.666428	1.48246	0.447435
1810009A15Rik	1.92038e-06	0.717215	1.04719	0.375269
1810010H24Rik	0.0330128	0.375142	1.34856	0.939144
1810011O10Rik	0.00525217	0.065269	-1.52786	-2.13513
1810013L24Rik	0.000585168	0.0966896	-1.08448	-1.88145
1810014B01Rik	0.00480939	0.00331919	1.80445	4.12545
1810019D21Rik	0.307839	0.375412	1.98831	0.938586
1810021B22Rik	0.234041	0.485864	1.12681	0.730605
1810022K09Rik	3.68639e-06	0.539632	-1.05473	-0.640701
1810024B03Rik	0.941679	0.562272	-1.89666	-0.604479
1810026B05Rik	0.030078	0.131874	1.24994	1.67796
1810030O07Rik	0.00106915	0.00779395	1.2143	3.52454
1810032O08Rik	0.434273	0.315421	1.2977	1.07098
1810034E14Rik	0.469222	0.885316	1.01891	0.148901
1810037I17Rik	0.0128509	0.0308483	-1.33138	-2.61586
1810041H14Rik	0.487246	0.865017	1.25803	0.17554
1810041L15Rik	0.000727441	0.00212797	3.48299	4.454
1810043G02Rik	0.0439523	0.389697	-1.04451	-0.909435
1810044D09Rik	0.236666	0.523543	1.32438	0.666995
1810055G02Rik	0.581572	0.615693	-1.07846	-0.522178
1810058I24Rik	0.0432532	0.15521	-1.14172	-1.56933
1810062G17Rik	0.0226623	0.631786	1.40993	0.498145
1810062O18Rik	0.130477	0.301343	-2.27671	-1.10485
2010001A14Rik	0.175327	0.300342	1.37806	1.10731
2010107E04Rik	0.839261	0.949691	1.01263	0.0651011
2010107G23Rik	0.00936402	0.106211	-1.5794	-1.82025
2010111I01Rik	5.20705e-06	4.16863e-05	-1.68043	-8.05175
2010204K13Rik	2.38934e-05	0.777724	-1.25351	-0.291989
2010315B03Rik	0.000335851	0.354511	1.12673	0.982755
2010320M18Rik	0.170742	0.196292	1.19926	1.40972
2200002D01Rik	1.11875e-07	6.04051e-08	-3.96358	-19.0214
2210010C04Rik	0.000920426	0.0169717	-1.77558	-3.00386
2210011C24Rik	0.00495551	0.00460125	-6.31856	-3.89123
2210016F16Rik	0.504797	0.356301	2.56043	0.978897
2210016L21Rik	0.00327522	0.00405342	1.27055	3.98146
2210406O10Rik	0.0220483	0.285279	-7.46708	-1.14507
2210408F21Rik	0.00385546	0.0551294	-1.79594	-2.24343
2210408I21Rik	0.0300578	0.0381335	1.21204	2.47963
2210409D07Rik	0.00119081	0.00157467	-5.40869	-4.68353
2210416O15Rik	0.5638	0.219904	-2.15368	-1.33089
2210418O10Rik	3.37843e-05	0.00527144	1.29303	3.79535
2300009A05Rik	0.00211909	0.197061	1.36957	1.40703
2310001H17Rik	0.0708568	0.0965947	-2.04634	-1.88209
2310002L09Rik	1.8192e-05	1.75302e-05	-7.88007	-9.06819
2310007B03Rik	8.32489e-05	0.0326997	-17.2927	-2.57836
2310008N11Rik	1.26216e-05	0.321192	5.87694	1.05744
2310009A05Rik	0.165337	0.473739	1.09657	0.751742
2310009B15Rik	0.550673	0.277271	1.16194	1.16581
2310010J17Rik	0.050562	0.00862005	2.60676	3.45587
2310011J03Rik	0.00725889	0.21008	-1.08816	-1.36276
2310015A10Rik	2.25439e-06	1.58467e-05	-1.55445	-9.19331
2310022A10Rik	1.38308e-05	3.71585e-06	-1.68975	-11.1616
2310022B05Rik	7.88973e-08	9.24807e-08	-2.09466	-18.0151
2310030G06Rik	0.00268112	0.0629353	1.39066	2.15851
2310033P09Rik	0.000595749	0.496491	-1.10306	-0.712356
2310034G01Rik	0.0124671	0.361795	1.67011	0.967146
2310035C23Rik	0.393399	0.160452	-1.1442	-1.54699
2310039H08Rik	1.39091e-05	0.328508	1.11311	1.04055
2310039L15Rik	0.00717668	0.00332111	-2663.66	-4.12503
2310040G24Rik	0.000102435	0.00405343	486.673	3.98146
2310043L19Rik	6.41937e-09	8.53251e-09	-7.07144	-24.3869
2310057M21Rik	0.0740183	0.0913492	-1.44888	-1.91834
2310061I04Rik	0.00117116	0.0188016	-1.55328	-2.9368
2310065F04Rik	0.000627231	0.000640797	-7.35334	-5.4068
2310068J16Rik	0.104949	0.632156	1.138	0.497596
2310069B03Rik	0.0623688	0.841257	100.411	0.2069
2410002F23Rik	0.00188005	0.280878	1.13974	1.15641
2410004B18Rik	0.00399977	0.0969879	-1.26856	-1.87945
2410006H16Rik	0.00013657	3.67509e-05	1.77723	8.19352
2410012E07Rik	0.0941165	0.149607	5.20209	1.59398
2410015M20Rik	0.483917	0.557698	-1.063	-0.611728
2410018L13Rik	0.612617	0.676645	-1.31416	-0.432723
2410021H03Rik	0.486774	0.534866	1.59343	0.64844
2410089E03Rik	0.0314872	0.681883	-1.05263	-0.42522
2410131K14Rik	0.0239525	0.0765867	1.16093	2.03227
2500002B13Rik	0.0407495	0.00673338	-2.20467	-3.62503
2500004C02Rik	0.0027792	0.130516	1.62043	1.68481
2510002D24Rik	0.0472834	0.148205	-1.61855	-1.60027
2510003B16Rik	0.153497	0.282484	-798.116	-1.15225
2510009E07Rik	3.04533e-07	6.56344e-06	1.71861	10.3496
2510039O18Rik	0.01845	0.00655755	-1.23995	-3.6433
2610001J05Rik	0.0110361	0.0560731	-1.28576	-2.23255
2610002M06Rik	3.70629e-06	7.70392e-06	1.47078	10.1306
2610005L07Rik	0.00164123	0.146021	1.10077	1.6102
2610008E11Rik	1.89887e-09	0.000665285	1.11305	5.3754
2610016A17Rik	0.0384762	0.789041	1.43283	0.276678
2610020C07Rik	0.0189866	0.28233	1.71354	1.15265
2610027K06Rik	0.168588	0.879979	-1.12445	-0.155893
2610035D17Rik	0.0476561	0.936166	-1.02832	-0.0826428
2610044O15Rik8	0.0456572	0.0252753	1.11363	2.74444
2610203C22Rik	0.826417	0.828594	1.19852	0.223705
2610206C17Rik	0.162904	0.11288	-2.7739	-1.78041
2610301B20Rik	0.000298993	0.373005	-1.05812	-0.943579
2610306M01Rik	0.581375	0.671645	-1.08658	-0.43991
2610307P16Rik	0.0109372	0.62285	-1.08836	-0.511451
2610316D01Rik	0.00270986	0.00540892	-3.39518	-3.77731
2610318N02Rik	5.22588e-06	0.91827	-1.13432	-0.105898
2610507B11Rik	6.82297e-05	0.0294633	-1.12669	-2.64545
2610507I01Rik	0.0380848	0.122284	6.50169	1.72783
2610524H06Rik	1.7269e-08	0.0156427	1.63464	3.05747
2610528A11Rik	0.000296354	0.0118943	9.41116	3.23907
2700038G22Rik	0.00108203	0.898844	1.09512	0.131217
2700046G09Rik	0.12579	0.605726	-1.15361	-0.537228
2700049A03Rik	5.76003e-05	0.465251	-1.06375	-0.766753
2700054A10Rik	8.96373e-05	0.0125771	2.05185	3.20186
2700060E02Rik	0.153173	0.746065	1.03349	0.335241
2700062C07Rik	5.5384e-05	0.0117391	1.36184	3.24783
2700069I18Rik	0.00524294	0.0307641	1.62878	2.61762
2700070H01Rik	1.17789e-05	0.0911383	8.51718	1.91984
2700081O15Rik	4.55664e-05	0.00619077	1.24774	3.68317
2700097O09Rik	0.318358	0.870721	1.02125	0.168042
2700099C18Rik	4.02003e-06	0.795237	1.13529	0.268327
2810001G20Rik	6.92292e-06	0.486173	-1.17027	-0.730071
2810002D19Rik	0.342224	0.685827	1.05881	0.419588
2810004N23Rik	1.03324e-07	1.26273e-05	-1.42401	-9.48006
2810006K23Rik	0.231572	0.105697	1.12679	1.82342
2810013P06Rik	0.478492	0.315204	-1.17434	-1.0715
2810021J22Rik	0.0101132	0.0163134	1.21493	3.02984
2810025M15Rik	0.0150292	0.273111	-1.14917	-1.17677
2810029C07Rik	0.00754511	0.949581	-1.02896	-0.065243
2810047C21Rik1	0.0200976	0.176609	1.18391	1.48205
2810403A07Rik	0.000260698	0.0194132	-1.16191	-2.91589
2810403D21Rik	0.879866	0.706771	1.19905	0.389921
2810404M03Rik	0.962405	0.954472	1.03617	0.0589053
2810405F15Rik	0.829817	0.549507	1.64163	0.624794
2810408A11Rik	0.00589317	0.618871	1.09117	0.517407
2810408I11Rik	3.05886e-09	0.230529	-1.28377	-1.29778
2810410L24Rik	0.270489	0.86244	1.07859	0.178931
2810428I15Rik	0.00285233	0.603905	-1.03999	-0.539991
2810433D01Rik	0.0852054	0.137452	-1.47941	-1.65048
2810454H06Rik	0.0168715	0.0103037	1.56369	3.33524
2810468N07Rik	0.000400629	0.00341104	1.76693	4.10565
2810474O19Rik	5.36218e-08	4.25439e-08	-2.24884	-19.89
2900005J15Rik	0.154522	0.373911	7.19483	0.941696
2900009J06Rik	0.0733987	0.782903	1.17716	0.284973
2900011O08Rik	0.333238	1	1	0
2900026A02Rik	3.31603e-08	0.0358224	1.10661	2.51976
2900041M22Rik	0.155637	0.644406	1.17436	0.479517
2900057B20Rik	0.0352613	0.0304875	3.48491	2.62343
2900060B14Rik	0.697222	0.382544	-1.21416	-0.923931
2900076A07Rik	3.39293e-05	0.0184334	-2.29132	-2.94973
2900097C17Rik	3.15329e-05	0.0398639	1.11757	2.45117
3000002C10Rik	0.175962	0.577355	-1.24445	-0.580817
3010001F23Rik	0.0474181	0.622268	-1.15216	-0.51232
3010003L21Rik	0.00989729	0.392635	-1.22363	-0.903537
3110002H16Rik	0.332874	0.663147	1.0303	0.452182
3110009E18Rik	0.00109969	0.00641703	1.67666	3.65829
3110021A11Rik	0.590461	0.732782	1.15709	0.353591
3110035E14Rik	0.152167	0.811711	1.1631	0.246221
3110039I08Rik	0.172358	0.184054	1.16328	1.45389
3110040N11Rik	0.0305974	0.882327	-1.02894	-0.152816
3110043O21Rik	0.00224023	0.864943	1.01032	0.175637
3110045C21Rik	0.101182	0.609419	1.26564	0.531636
3110056K07Rik	0.635808	0.46384	1.26391	0.769267
3110062M04Rik	5.04652e-06	0.00926337	-1.3783	-3.40705
3110070M22Rik	0.235414	0.138233	2.31282	1.64672
3110082I17Rik	0.00894299	0.54053	-1.09584	-0.639246
3200001D21Rik	0.332852	0.853213	-1.29018	-0.191093
3300002I08Rik	0.748127	0.571253	1.13117	0.590348
3300002P13Rik	0.0204036	0.625998	-1.18828	-0.506751
3300005D01Rik	0.00037634	0.000292237	-2.07438	-6.09137
3425401B19Rik	4.3879e-05	2.60992e-05	-28.457	-8.58884
3632451O06Rik	0.000188667	0.000124022	-20.2341	-6.90404
3830403N18Rik	0.000166102	0.00116113	1.31057	4.92197
3830406C13Rik	0.00190873	0.00659274	1.49171	3.6396
3830408C21Rik	0.0245636	0.628004	-1.29051	-0.503764
3830417A13Rik	0.000197565	8.74936e-05	-5320.27	-7.25657
3830432H09Rik	0.0795707	0.191408	-569.675	-1.42705
3930402G23Rik	0.604329	0.445694	-1.66729	-0.802049
4430402I18Rik	0.00934147	0.941765	-1.1357	-0.0753772
4631405J19Rik	0.354174	0.960656	1.02718	0.0508969
4632404H12Rik	0.32949	0.820264	-1.07551	-0.234798
4632415L05Rik	0.00274801	0.0108397	1.29462	3.30118
4632427E13Rik	0.447579	0.430841	1.20515	0.829564
4632428C04Rik	0.459049	0.899895	1.08203	0.129844
4732416N19Rik	0.670852	0.906521	1.11416	0.1212
4732471J01Rik	0.170746	0.794301	-1.19458	-0.269587
4732491K20Rik	0.00713979	0.0433228	-1.34744	-2.39784
4831440E17Rik	0.150709	0.094178	2.89119	1.89855
4833415N18Rik	3.12575e-05	1.54312e-05	4.98414	9.22647
4833417C18Rik	0.00112308	0.357325	-1.46932	-0.976698
4833418N02Rik	0.369507	0.752957	-1.11029	-0.325769
4833419F23Rik	0.446591	0.910586	1.07358	0.115903
4833420G17Rik	0.0015666	0.0835324	1.3042	1.97625
4833422C13Rik	0.002796	0.118293	1.27914	1.74966
4833427F10Rik	0.440712	0.254582	3.70951	1.22734
4833427G06Rik	1.22218e-09	0.558753	-1.13226	-0.610054
4833439L19Rik	0.00075891	0.000439274	-1.29458	-5.72937
4921511C10Rik	0.141356	0.128493	-2.77671	-1.69515
4921511M17Rik	1.51289e-07	0.762928	417.197	0.312122
4921524J17Rik	0.00451605	0.0398155	1.18693	2.45195
4921525O09Rik	0.000508652	0.868323	1.02682	0.171193
4921531C22Rik	0.00786147	0.35922	1.19669	0.972638
4921536K21Rik	0.00243517	0.000385373	-2.75167	-5.84404
4930402H24Rik	1.52993e-05	0.000813379	1.40836	5.20904
4930404I05Rik	0.0095491	0.463286	1.7866	0.770255
4930404N11Rik	0.0736764	0.426145	-1.16252	-0.8384
4930405A21Rik	0.0844576	0.963607	-1.01898	-0.0470751
4930413G21Rik	0.0754016	0.0144229	-1.42662	-3.11104
4930426L09Rik	0.191089	0.221708	1.32127	1.32518
4930427A07Rik	1.36755e-05	0.598352	-1.35805	-0.548447
4930429B21Rik	2.39758e-05	0.0157574	-1.94356	-3.05265
4930429F24Rik	3.64979e-05	4.05663e-05	-7.1158	-8.08223
4930430F08Rik	0.00990994	0.865625	-1.01584	-0.174741
4930432K21Rik	0.0491694	0.643885	-1.14862	-0.480281
4930443O20Rik	0.65791	0.266915	-2.44661	-1.19336
4930445N18Rik	0.184545	0.791252	-1.94725	-0.273696
4930447F24Rik	1.44409e-06	2.74611e-07	-5.97113	-15.6691
4930451G09Rik	0.427184	0.891748	-1.03722	-0.140487
4930453N24Rik	1.98605e-07	0.0500909	1.05818	2.30484
4930461G14Rik	6.88204e-06	0.921162	1.66795	0.102137
4930465K10Rik	0.000131886	0.0143626	-2.004	-3.1138
4930471M09Rik	0.929549	0.679708	-1.30471	-0.428332
4930473A02Rik	0.721865	0.565886	-1.75066	-0.598777
4930478L05Rik	0.920565	0.677296	1.94158	0.43179
4930480K23Rik	0.973015	0.798423	-1.0582	-0.264041
4930483J18Rik	0.498491	0.884558	1.32801	0.149894
4930483K19Rik	0.375867	0.182864	-2.68216	-1.45832
4930486L24Rik	0.00561278	0.0122119	-5.66261	-3.22149
4930487H11Rik	0.850475	0.535866	1.56069	0.646813
4930488L21Rik	0.278144	0.152173	1.74844	1.58259
4930502E09Rik	0.0153032	0.290909	-195.414	-1.13077
4930503L19Rik	2.35301e-07	0.536528	-1.0399	-0.645736
4930506C21Rik	0.126105	0.0282846	4.90067	2.67177
4930507D05Rik	0.915804	0.51594	-1.3647	-0.679594
4930509E16Rik	0.0166661	1	1	0
4930511M06Rik	0.434602	0.35941	-2.33995	-0.972232
4930512B01Rik	0.1964	0.0446756	755.042	2.37813
4930513N10Rik	0.0214068	0.95002	1.00975	0.0646741
4930515G01Rik	0.471022	0.906411	1.02504	0.121344
4930520O04Rik	0.207907	0.464047	-3.89786	-0.768897
4930523C07Rik	6.92283e-05	0.000392855	-2.48245	-5.8271
4930526I15Rik	0.646109	0.238529	-1.22606	-1.27369
4930528A17Rik	0.870916	0.841666	-1.06311	-0.206358
4930529C04Rik	0.733744	0.912974	-1.08389	-0.112792
4930539J05Rik	0.429373	0.406088	-1.26261	-0.876928
4930543E12Rik	0.00501677	0.284563	-202.864	-1.1469
4930548H24Rik	0.213533	0.107843	-468.631	-1.81029
4930549G23Rik	0.450295	0.808076	-1.72414	-0.251086
4930550C14Rik	0.511206	0.175328	-569.34	-1.487
4930550L24Rik	3.82645e-10	1.70299e-10	-14.7198	-39.9275
4930552P12Rik	0.15054	0.544178	-188.186	-0.633356
4930554I06Rik	0.300248	0.0715553	-771.65	-2.07603
4930556M19Rik	0.00116949	0.722718	1.13881	0.367585
4930557K07Rik	0.150515	0.240603	-5.15067	-1.26756
4930558J18Rik	8.28196e-05	0.803479	1.22678	0.257249
4930563E22Rik	0.0607827	0.199057	1.82291	1.40008
4930565N06Rik	0.787766	0.333954	1.68467	1.02816
4930577N17Rik	0.506165	0.90177	1.03535	0.127398
4930578M01Rik	0.997685	0.886865	1.10453	0.146874
4930579G18Rik	0.547751	0.485082	1.45985	0.731957
4930579G24Rik	2.29959e-07	0.118283	-1.35925	-1.74972
4930579K19Rik	0.945336	0.840424	1.1129	0.208004
4930581F22Rik	0.00345031	0.00393173	2.05489	4.00328
4930592I03Rik	0.977454	0.722087	1.18351	0.368463
4930599N23Rik	0.262741	0.154302	3.3279	1.57327
4931403G20Rik	0.492457	0.396891	-1.39321	-0.895048
4931406C07Rik	1.69765e-07	2.923e-06	1.31223	11.5207
4931406H21Rik	0.96486	0.853856	1.04105	0.190245
4931406P16Rik	5.70095e-05	0.231998	1.05311	1.2933
4931408D14Rik	0.000364145	0.717136	-188.075	-0.375379
4931414P19Rik	0.0827908	0.124052	1.18916	1.71837
4931428F04Rik	0.288843	0.503867	-1.10198	-0.699838
4931431C16Rik	0.111751	0.349724	1.4406	0.993147
4931440F15Rik	0.0744112	0.0424284	-2.43413	-2.4112
4931440P22Rik	0.30722	0.879413	1.05639	0.156636
4932416H05Rik	0.00183228	0.0350295	1.19351	2.53413
4932438A13Rik	0.000743013	0.0323889	-1.21229	-2.5845
4933400F21Rik	0.0960575	0.0448111	1.88984	2.37619
4933402D24Rik	0.00253997	0.312779	-1.19921	-1.07725
4933403O08Rik	0.00432393	0.00403956	6.81371	3.98391
4933404O12Rik	9.87908e-06	0.134324	1.36346	1.66576
4933405L10Rik	0.2875	0.599004	-296.457	-0.547452
4933406C10Rik	0.270609	0.639648	-1.24672	-0.486517
4933406I18Rik	0.32019	0.556402	-1.28452	-0.613787
4933407K13Rik	0.682305	0.300136	1.30877	1.10781
4933408B17Rik	0.141218	0.335241	2.79309	1.02526
4933408J17Rik	0.834753	0.987353	-1.01048	-0.0163534
4933411K16Rik	0.572315	0.879507	-1.05845	-0.156512
4933412E12Rik	0.00178436	0.621338	1.06219	0.51371
4933412O06Rik	0.000344326	0.373242	-188.186	-0.943085
4933413J09Rik	0.76397	0.710134	-1.24266	-0.385192
4933417D19Rik	0.931305	0.669246	1.26201	0.443366
4933417E11Rik	0.366347	0.2158	-1.95559	-1.34405
4933421O10Rik	0.0077283	0.453158	1.15046	0.788457
4933424G05Rik	0.845641	0.905692	-1.18078	-0.122282
4933424G06Rik	0.645658	0.935487	1.13941	0.0835236
4933427D14Rik	0.00472911	0.505622	1.06559	0.696876
4933427E11Rik	0.0187435	0.369809	1.59436	0.950244
4933428G20Rik	0.924856	0.565877	-1.41445	-0.598792
4933430I17Rik	0.478788	0.989503	1.00888	0.0135735
4933431E20Rik	1.68376e-05	0.000414475	1.76966	5.78009
4933431G14Rik	0.725707	0.855213	1.15567	0.188454
4933433G15Rik	0.228263	0.169497	1.92669	1.50995
4933433H22Rik	0.0746607	0.375671	-2.1171	-0.93805
4933434E20Rik	0.0834715	0.175817	-1.13671	-1.4851
4933438K21Rik	0.0375556	0.0351271	6.72501	2.53234
4933439C10Rik	0.242802	0.194349	1.43403	1.41657
5031410I06Rik	0.00141579	0.846885	1.61315	0.199452
5031425E22Rik	0.0754805	0.70548	-1.03754	-0.391738
5031426D15Rik	0.0033079	0.0413111	-1.67939	-2.42831
5031434C07Rik	0.00733227	0.0029999	4.83167	4.19917
5031434O11Rik	0.541467	0.789883	1.23853	0.275542
5031439G07Rik	1.80288e-05	9.64177e-05	-1.36607	-7.1571
5033403F01Rik	0.217452	0.504575	1.46347	0.698643
5033406O09Rik	0.000274703	0.597053	-2.10739	-0.550432
5033417F24Rik	0.520463	0.157832	-1.68531	-1.55807
5330411J11Rik	1.15616e-10	6.48642e-11	-2686.65	-45.0696
5430402O13Rik	0.0714945	0.105381	4.90899	1.82538
5430403N17Rik	0.574232	0.424248	-1.6966	-0.84199
5430405H02Rik	0.0242602	0.207245	1.21963	1.37219
5430416N02Rik	0.457225	0.486386	1.18781	0.729703
5430419D17Rik	0.796706	0.723969	-1.63949	-0.365841
5430421F17Rik	0.20952	0.119079	634.248	1.74531
5430425K12Rik	0.0286737	0.147563	-375.038	-1.60318
5430431A17Rik	1.35631e-05	0.0005531	-2.07111	-5.53112
5530601H04Rik	0.061447	0.0380712	1.26849	2.48068
5730405O15Rik	0.805452	0.369985	-1.5609	-0.949874
5730408K05Rik	0.0112818	0.0425633	1.61324	2.40917
5730409E04Rik	4.93695e-06	0.0288568	1.29698	2.65885
5730455P16Rik	0.0178987	0.130182	1.09958	1.68651
5730480H06Rik	0.67751	0.794283	-1.23379	-0.269612
5730507C01Rik	0.129901	0.0422638	13.2117	2.41369
5730508B09Rik	1.03809e-05	9.64999e-06	-3.28136	-9.82945
5730559C18Rik	1.9647e-07	1.17343e-06	-1.72013	-12.9839
5830417I10Rik	0.0024444	0.14583	-1.11586	-1.61107
5830418P13Rik	0.0122301	0.0171039	-7.59485	-2.99876
5830432E09Rik	0.418078	0.406783	-1.68887	-0.87557
5830454E08Rik	0.0921402	0.812432	1.28155	0.245257
5930430L01Rik	0.0978512	0.632507	1.04594	0.497076
5930438M14Rik	0.00808971	0.00775142	-6.09056	-3.52828
6030408B16Rik	0.564264	0.189481	-2.80234	-1.43399
6030419C18Rik	8.24291e-07	1.37331e-06	2.22755	12.7203
6030443J06Rik	0.8121	0.460007	1.20897	0.776118
6030458C11Rik	0.96361	0.790152	1.0197	0.275179
6230400D17Rik	0.0566459	0.342643	-1.30349	-1.00872
6330408A02Rik	0.00933519	0.117417	1.16617	1.75455
6330415G19Rik	0.0816461	0.813604	-1.15807	-0.24369
6330418K02Rik	0.544671	0.352059	-1.32889	-0.988066
6330549D23Rik	0.12874	0.0507155	2.89887	2.2969
6430531B16Rik	0.242826	0.252467	464.357	1.23331
6430548M08Rik	1.02563e-08	1.95043e-07	-2.01014	-16.3734
6430550D23Rik	0.873926	0.857871	-1.15216	-0.18495
6430562O15Rik	0.886544	0.85129	-1.14806	-0.193632
6430571L13Rik	0.121099	0.650594	-1.40929	-0.470449
6430573F11Rik	0.0790565	0.109847	571.618	1.79825
6430706D22Rik	1.18134e-05	0.538538	1.137	0.642473
6530402F18Rik	0.000165715	0.0115455	1.50204	3.25894
6720489N17Rik	3.11779e-06	7.06508e-06	3.59138	10.2484
6820431F20Rik	0.0176931	0.0960079	1.13782	1.88605
8030462N17Rik	0.000191434	0.000189276	-1.28086	-6.49411
8430408G22Rik	4.56308e-08	6.31752e-05	-1.54248	-7.59788
8430423G03Rik	0.436101	0.468343	-2.29948	-0.761265
8430426J06Rik	0.0194385	0.00493217	3.46669	3.84214
8430429K09Rik	0.00261677	0.392166	1.24877	0.904476
8430436N08Rik	0.00389366	0.70773	1.7727	0.388572
9030025P20Rik	0.000371798	0.570993	-1.08549	-0.590754
9030612E09Rik	0.0857824	0.540891	-1.2877	-0.638663
9030617O03Rik	1.6558e-08	0.670527	1.03462	0.44152
9030624G23Rik	0.0598892	0.0134813	4.27601	3.15574
9030624J02Rik	0.0148988	0.390829	1.05884	0.907158
9130008F23Rik	0.0151924	0.746929	-1.12932	-0.334051
9130011E15Rik	0.114017	0.0398847	1.198	2.45084
9130019O22Rik	3.2342e-05	0.895104	-1.01158	-0.136101
9130019P16Rik	0.0775416	0.0165289	-3.02407	-3.02122
9130023H24Rik	0.000672432	0.189546	1.07423	1.43376
9130024F11Rik	0.355453	0.864009	-1.04172	-0.176867
9130221H12Rik	0.00349118	0.845114	1.01673	0.201795
9130401M01Rik	2.3739e-07	0.0495394	1.10732	2.31193
9230110C19Rik	3.68099e-05	0.0361702	1.49454	2.51355
9230112J17Rik	0.112841	0.371925	336.015	0.945826
9230114K14Rik	0.000389861	0.000712607	-1.92698	-5.31817
9230116L04Rik	0.167731	0.242241	2.62768	1.26275
9230116N13Rik	0.000781916	0.75584	-1.10927	-0.321817
9330020H09Rik	0.00220175	0.820749	-1.05213	-0.234151
9330102E08Rik	1.52545e-06	5.02585e-05	-1.87558	-7.845
9330133O14Rik	0.0237702	0.210797	-1.25345	-1.36039
9330136K24Rik	0.00959919	0.00856719	2.03507	3.46005
9330151L19Rik	0.0729227	0.473469	1.14002	0.752217
9330159F19Rik	1.89824e-05	0.00723392	-1.38942	-3.57565
9330159M07Rik	0.000656717	0.741601	-1.17475	-0.341394
9330162012Rik	0.852736	0.63226	1.73211	0.497441
9430015G10Rik	1.30024e-06	0.187667	1.14274	1.44059
9430018G01Rik	0.0580172	0.0913163	-1.55806	-1.91857
9430037G07Rik	0.00011513	0.917199	-1.02782	-0.107292
9430038I01Rik	0.0119218	0.532622	-1.14066	-0.652098
9430060I03Rik	0.964819	0.820795	1.0818	0.23409
9430078K24Rik	0.0748508	0.0444888	3.72726	2.38082
9430083A17Rik	0.0502023	0.0311523	3.45917	2.60955
9430091E24Rik	0.291711	0.175759	1.59464	1.48533
9530027J09Rik	0.642433	0.747906	-1.2737	-0.332707
9530053A07Rik	1.7788e-07	0.850016	-1.20627	-0.195315
9530068E07Rik	1.42946e-05	0.0341331	1.0957	2.55078
9530077C05Rik	0.0250458	0.0538436	1.26026	2.25856
9530082P21Rik	0.0019551	0.860596	1.04756	0.181359
9630028B13Rik	0.907334	0.984789	-1.01236	-0.0196691
9630028H03Rik	0.0700405	0.894563	1.19923	0.136808
9930012K11Rik	0.000331303	0.649752	-1.04587	-0.47168
9930014A18Rik	0.0470521	0.615459	2.71414	0.52253
9930021J03Rik	0.000454363	0.863195	1.01464	0.177938
9930104L06Rik	0.0856323	0.600048	-1.06624	-0.545861
9930111J21Rik1	0.0017236	0.00590192	-1.95606	-3.71639
9930111J21Rik2	0.000117343	0.172659	-1.23493	-1.49742
A130010J15Rik	0.0430803	0.011139	1.24486	3.28293
A230020J21Rik	0.148692	0.993418	1.03763	0.00851121
A230028O05Rik	0.012883	0.204603	1.71666	1.38108
A230050P20Rik	0.000271186	0.00462474	1.7487	3.88762
A230056J06Rik	0.613237	0.310156	-4.09533	-1.0835
A230056P14Rik	0.700485	0.742464	1.19357	0.340203
A230072C01Rik	0.182133	0.382498	1.27061	0.924026
A230103J11Rik	0.145689	0.490398	1.226	0.722788
A230107N01Rik	0.140527	0.0318475	2.95159	2.59534
A330009N23Rik	0.49255	0.499085	-1.26327	-0.707942
A330023F24Rik	0.530839	0.781102	1.07425	0.287411
A330035P11Rik	0.226026	0.362894	1.22295	0.964811
A330040F15Rik	0.0690683	0.0364202	3.71951	2.50913
A330041J22Rik	0.194161	0.621422	251.069	0.513585
A330069E16Rik	0.00547174	0.442956	1.5095	0.807073
A330074K22Rik	0.150497	0.142892	1.32719	1.62465
A430005L14Rik	0.0063939	0.00158495	-1.3407	-4.6785
A430033K04Rik	0.000889033	0.00700512	1.4079	3.59775
A430035B10Rik	0.235437	0.149721	1.68451	1.59347
A430046D13Rik	0.000270487	0.000227108	-3.22218	-6.32295
A430057M04Rik	0.00102711	0.66657	1.1144	0.44723
A430078I02Rik	0.442479	0.83594	1.04449	0.213948
A430105I19Rik	0.000435978	0.00216058	-1.58904	-4.44256
A4galt	0.000325932	0.328621	1.06058	1.04029
A530013C23Rik	0.744657	0.41415	1.72015	0.861284
A530016L24Rik	0.272576	0.730735	2.41829	0.356431
A530046M15Rik	6.9948e-06	0.888172	-1.15216	-0.145165
A530072M11Rik	0.105384	0.0261944	2.31162	2.72134
A630023A22Rik	0.398433	0.183225	-1.80269	-1.45698
A630033H20Rik	6.06041e-05	3.50334e-05	2.22423	8.24789
A630066F11Rik	0.0146728	0.601175	-1.13603	-0.544144
A630072M18Rik	0.000102599	0.00294695	1.29486	4.21222
A630089N07Rik	0.970944	0.742289	-1.10376	-0.340445
A730008H23Rik	5.2869e-07	0.561689	-1.08812	-0.605402
A730017L22Rik	0.43659	0.850842	1.05438	0.194224
A730020E08Rik	1.00896e-07	0.0893633	2.69986	1.93259
A730020M07Rik	0.0385469	0.0218144	3.33576	2.83993
A730056A06Rik	0.00418114	0.903472	1.03142	0.125177
A730063M14Rik	0.144267	0.864081	-1.12731	-0.176772
A730090N16Rik	0.0498485	0.139067	-763.977	-1.64272
A830009L08Rik	0.102042	0.0188085	2.65276	2.93656
A830010M20Rik	0.000284242	0.000668886	1.53404	5.37089
A830052D11Rik	0.605516	0.30094	-1.50215	-1.10584
A830080D01Rik	0.00331427	0.00109432	1.33441	4.96911
A830082K12Rik	0.000119064	0.000806601	-1.63437	-5.2159
A830082N09Rik	0.0475133	0.379515	-1.20983	-0.930132
A930001C03Rik	0.000722809	0.842683	1.38692	0.205012
A930003A15Rik	5.06465e-07	1.8448e-05	-2.14754	-9.00551
A930004D18Rik	2.0019e-05	0.0184436	1.63325	2.94937
A930005H10Rik	0.0624666	0.386798	-1.12815	-0.915288
A930006K02Rik	0.00132406	0.139307	-9.69418	-1.64157
A930012L18Rik	0.100812	0.0229846	11.5432	2.80599
A930013F10Rik	0.174158	0.0507031	2.51429	2.29706
A930015D03Rik	0.241429	0.109465	-1.95094	-1.80052
A930016O22Rik	0.000501919	0.000450181	-8.9197	-5.70806
A930024E05Rik	0.0176703	0.297827	-1.17174	-1.1135
A930033H14Rik	0.000362384	0.00233175	-1.61786	-4.38544
AA414768	1.51389e-05	0.0287431	1.95992	2.6614
AA465934	0.00120122	0.458943	1.32081	0.778026
AA467197	0.799801	0.685981	1.60439	0.419369
AA536875	0.000162916	0.521685	137.192	0.670064
AA543186	0.02915	0.955934	1.02709	0.0570116
AA986860	0.194579	0.515088	1.09429	0.681012
Aaas	2.79151e-09	0.257741	-1.14319	-1.21851
Aacs	0.353078	0.997384	-1.00035	-0.00338292
Aadat	5.29257e-05	0.856464	1.21586	0.186806
Aaed1	0.154897	0.342898	-1.08447	-1.00815
Aagab	9.8852e-05	0.132993	1.07918	1.67236
Aak1	0.000885128	0.00160125	1.4388	4.67061
Aamdc	4.8669e-10	3.73513e-08	-1.72086	-20.2221
Aamp	0.0300342	0.0246934	-1.12961	-2.75951
Aar2	0.00492292	0.0878113	-1.15201	-1.94393
Aars	0.000498416	0.00122967	-1.48747	-4.87658
Aars2	7.46852e-05	0.185717	-1.07434	-1.44774
Aarsd1	9.82563e-07	0.356428	1.07803	0.978625
Aasdh	0.304804	0.189584	1.11122	1.43362
Aasdhppt	0.00230329	0.960462	1.0031	0.0511475
Aatf	0.000157573	0.40722	-1.0929	-0.874717
Aatk	0.237471	0.208055	-2.56814	-1.36948
AB124611	0.964402	0.821394	1.16244	0.233291
Abat	2.21207e-10	1.05867e-10	59.7822	42.3827
Abca1	0.000355591	0.000299724	4.60755	6.06847
Abca12	0.00100159	0.000885975	-3.93078	-5.13923
Abca2	4.95419e-08	6.80987e-07	-1.73747	-13.9353
Abca3	1.23866e-06	6.34263e-05	-1.55606	-7.59365
Abca4	0.00823986	0.0232624	-1.73502	-2.7982
Abca5	0.000151353	0.179719	1.09667	1.47016
Abca6	0.0118081	0.00323434	5.31755	4.14427
Abca7	0.000185647	0.000221796	-1.48141	-6.345
Abca8a	9.56151e-07	1.03711e-06	7.34358	13.1944
Abca8b	0.000137867	6.28204e-05	-1.88479	-7.60389
Abca9	6.32493e-10	1.6924e-09	3.558	29.9123
Abcb10	0.00656651	0.0488034	-1.28423	-2.32152
Abcb11	0.425589	0.630727	-1.51835	-0.499717
Abcb1a	0.0131082	0.0826607	1.88614	1.98303
Abcb1b	8.34219e-09	0.00529361	1.24048	3.79241
Abcb6	2.23016e-07	4.61793e-05	-1.44735	-7.93806
Abcb7	0.00011732	0.000423418	-1.32596	-5.76142
Abcb8	0.00733574	0.00424168	-1.31633	-3.94905
Abcb9	0.0734132	0.205309	-1.77147	-1.3787
Abcc1	8.19401e-05	0.436152	1.06989	0.819651
Abcc10	0.0706096	0.355342	-1.13668	-0.980963
Abcc3	0.163287	0.879451	-1.63816	-0.156586
Abcc4	6.59332e-10	5.56706e-05	2.20412	7.73373
Abcc5	8.04841e-05	0.122132	-1.2128	-1.72865
Abcd1	0.00573126	0.00776254	1.2693	3.5273
Abcd2	0.000133029	1.72242e-05	4.10113	9.08991
Abcd3	8.08518e-06	0.00155927	1.17398	4.69112
Abcd4	0.00364018	0.0306931	-1.30307	-2.61911
Abce1	0.000348651	0.398247	1.05373	0.892358
Abcf1	0.000129862	0.0359756	-1.15237	-2.51702
Abcf2	9.6634e-06	0.000145375	-1.28451	-6.74784
Abcf3	0.00555669	0.0681502	-1.15611	-2.10738
Abcg1	9.35826e-09	5.02356e-09	575.092	26.0759
Abcg2	1.49642e-06	0.00256276	-1.32855	-4.31516
Abcg5	0.00992383	1	1	0
Abcg8	0.35986	0.161927	8.73418	1.54083
Abhd1	9.0434e-09	7.30107e-07	-1.50819	-13.8101
Abhd10	0.000248755	0.105588	1.17733	1.82409
Abhd11	1.60997e-06	0.031166	1.18794	2.60926
Abhd12	4.65078e-05	0.0547995	1.1719	2.24728
Abhd13	0.0298355	0.106502	-1.13434	-1.81846
Abhd14a	0.00657187	0.957817	-1.00224	-0.0545728
Abhd14b	0.000102871	0.472921	1.10288	0.753181
Abhd15	0.0072229	0.081479	-1.43237	-1.99233
Abhd16a	0.0659899	0.083248	1.1425	1.97845
Abhd16b	0.999469	0.928897	-1.10901	-0.0920814
Abhd17a	0.0377661	0.0783744	-1.14595	-2.0174
Abhd17b	0.291249	0.196875	-1.19145	-1.40768
Abhd17c	0.0262182	0.00820546	-1.48306	-3.48942
Abhd18	0.000631773	0.826599	1.01938	0.226358
Abhd2	0.000925555	0.0474824	-1.08181	-2.3391
Abhd3	0.337873	0.809257	1.08912	0.249505
Abhd4	8.8886e-06	5.04191e-05	1.50393	7.84151
Abhd5	0.294353	0.133891	-1.10384	-1.6679
Abhd6	2.21866e-07	5.98402e-05	-1.52782	-7.65591
Abhd8	0.00252303	0.00298334	-1.34976	-4.20322
Abi1	0.000764282	0.170559	-1.05175	-1.50572
Abi2	1.27469e-05	0.0387272	1.16522	2.46972
Abi3	0.00035531	0.00011722	-3.14615	-6.96014
Abi3bp	0.000172675	0.000134001	8.10743	6.82762
Abl1	0.0019097	0.00134513	1.43895	4.80603
Abl2	3.51999e-06	1.45898e-06	-2.19692	-12.6201
Ablim1	1.12382e-07	0.00289121	-1.23585	-4.22622
Ablim2	0.00175844	0.00108298	-11.2425	-4.97742
Ablim3	9.70488e-11	2.69299e-10	-4.40534	-37.6943
Abr	0.000272511	5.44883e-05	-1.57634	-7.75699
Abra	2.80538e-11	1.70521e-11	-64.2964	-53.2881
Abracl	0.00610731	0.0707009	1.15431	2.08376
Abraxas1	0.00728273	0.0570431	1.12953	2.22156
Abraxas2	4.39544e-07	1.271e-06	-1.57626	-12.8494
Abt1	0.000148935	0.62062	-1.0365	-0.514785
Abtb1	2.14348e-06	0.000299545	-1.36786	-6.06901
Abtb2	3.06326e-06	0.0123106	-1.17563	-3.21612
Acaa1a	0.00146325	0.654206	1.03173	0.465175
Acaa1b	0.124658	0.368729	1.1628	0.952505
Acaa2	0.000612043	0.736235	-1.03119	-0.348809
Acaca	0.00298552	0.420475	-1.05937	-0.84916
Acacb	0.00183558	0.00419566	2.64758	3.95683
Acad10	0.000496088	0.00714704	1.57007	3.58395
Acad11	2.25275e-05	0.118431	1.10761	1.7489
Acad12	0.00600891	0.00244314	1.70273	4.35065
Acad8	1.55636e-05	0.0305063	1.17643	2.62304
Acad9	3.13634e-05	0.793952	-1.02196	-0.270058
Acadl	1.7148e-06	2.57291e-07	-2.14601	-15.801
Acadm	3.31935e-07	0.0276895	1.07696	2.68549
Acads	0.000552574	0.0855204	1.13274	1.96104
Acadsb	4.30802e-08	5.12146e-05	1.29873	7.82441
Acadvl	4.37281e-06	0.203783	-1.04972	-1.38386
Acap1	0.549883	0.556796	-1.58381	-0.613161
Acap2	0.000117641	5.36493e-05	1.42697	7.77383
Acap3	0.0740591	0.411496	1.06148	0.866409
Acat1	7.00363e-06	0.000455656	1.18291	5.69757
Acat2	4.23522e-05	0.000699169	-1.74601	-5.33399
Acat3	0.0255251	0.0292322	1.63573	2.65052
Acbd3	0.434069	0.220265	-1.07417	-1.32975
Acbd4	0.000256547	0.0611361	1.11149	2.17712
Acbd5	2.01566e-05	0.637548	1.01227	0.489616
Acbd6	0.000206664	0.633574	-1.02997	-0.495494
Accs	0.00611898	0.00358586	1.53444	4.06951
Acd	3.30313e-06	0.23763	1.11083	1.27637
Ace	0.000905088	0.00673529	-1.9964	-3.62483
Acer3	0.0101639	0.0116799	1.37616	3.25121
Ache	0.00137183	0.00500186	2.9244	3.83226
Acin1	0.0514979	0.652614	-1.03393	-0.467498
Ackr3	3.21833e-05	9.50388e-06	2.06579	9.8496
Ackr4	4.74941e-08	0.843271	1.01053	0.204233
Acly	1.80747e-06	6.22198e-05	-1.35144	-7.61415
Aco1	0.00013713	0.000701242	1.24345	5.33153
Aco2	0.000114732	0.000251635	-1.30483	-6.22804
Acot1	6.76571e-06	3.93744e-06	13.8268	11.0764
Acot10	0.308931	0.12598	-1.52619	-1.7082
Acot11	0.000370529	0.0338449	1.4548	2.55623
Acot12	0.188735	0.213768	1.94193	1.35065
Acot13	0.000156474	0.993648	1.0006	0.00821258
Acot2	0.000232142	0.0102792	1.29166	3.33685
Acot6	0.000254459	0.0103526	-1.83486	-3.33206
Acot7	9.15647e-08	0.675535	-1.03788	-0.434316
Acot8	0.00161098	0.273741	-1.11493	-1.1751
Acot9	0.019352	0.00681164	-1.37732	-3.61705
Acox1	0.000264031	0.0715928	-1.08063	-2.07569
Acox2	0.00690104	0.00474073	-5.98168	-3.87009
Acox3	0.000233938	0.92831	-1.00534	-0.0928442
Acoxl	0.173859	0.528859	427.575	0.658253
Acp1	3.31187e-05	0.819135	-1.01198	-0.236304
Acp2	0.000171714	0.132442	1.09079	1.67511
Acp5	0.164276	0.15501	-468.854	-1.5702
Acp6	0.000127004	0.000717836	-1.43429	-5.3121
Acpp	1.21507e-06	5.66967e-06	-2.88055	-10.5534
Acrbp	0.49412	0.353059	1.35707	0.985897
Acsbg1	9.67322e-08	0.0252104	-5.22954	-2.7461
Acsf2	0.0252801	0.0105283	1.79426	3.32075
Acsf3	0.00893126	0.208462	1.27162	1.36813
Acsl1	1.74061e-05	0.139289	1.13044	1.64165
Acsl3	3.18035e-05	8.53781e-05	-1.65718	-7.2818
Acsl4	0.134855	0.613591	-1.01961	-0.525342
Acsl5	7.76453e-09	0.59607	-1.02457	-0.551935
Acsl6	1.09012e-08	2.59186e-08	-4.70846	-21.1835
Acss2	1.45525e-05	0.00602257	-1.23624	-3.70231
Acss3	0.000206717	0.000250017	13.4365	6.23397
Acta1	4.94704e-11	1.32661e-10	-4.50103	-41.1994
Acta2	0.0274687	0.0294524	-1.19975	-2.64568
Actb	6.95199e-06	0.14912	1.07157	1.59616
Actc1	1.71553e-12	4.26853e-12	-4.71631	-63.3839
Actg1	4.2225e-06	0.482213	1.08625	0.736934
Actg2	0.0457462	0.0416588	1.08835	2.42294
Actl10	0.000369477	0.865743	1.13975	0.174585
Actl6a	0.000893106	0.269307	-1.12397	-1.18692
Actl7a	0.433426	0.337348	2.99935	1.02052
Actn1	0.0560384	0.0621839	-1.11625	-2.16622
Actn2	1.48983e-12	1.60158e-12	-9.41722	-71.6604
Actn3	6.80042e-11	1.08298e-09	-2.37517	-31.6424
Actn4	0.0493184	0.010132	-1.27402	-3.34656
Actr10	0.441308	0.778267	-1.03691	-0.291252
Actr1a	0.0021139	0.518068	-1.05075	-0.676055
Actr1b	0.000399235	0.0108497	-1.23139	-3.30056
Actr2	0.131063	0.371111	-1.16056	-0.947523
Actr3	4.74383e-07	0.00130168	-1.20318	-4.83178
Actr3b	0.00018361	8.76274e-05	3.61381	7.255
Actr5	3.35688e-05	0.262009	-1.11276	-1.20672
Actr6	0.855127	0.810103	-1.02789	-0.248372
Actr8	0.00692701	0.497956	-1.04314	-0.709861
Acvr1	0.0171883	0.00263863	1.45132	4.29356
Acvr1b	0.17812	0.37982	1.08684	0.929506
Acvr2a	1.31466e-08	5.02012e-07	1.46512	14.4964
Acvr2b	0.0406787	0.159104	1.13728	1.55267
Acvrl1	0.00701517	0.0214905	2.23317	2.84966
Acy1	2.94342e-05	0.0996455	1.18795	1.86186
Acy3	0.000375112	0.0104653	1.69627	3.32479
Acyp1	0.124115	0.227905	1.26862	1.30584
Acyp2	0.000600396	0.0156489	-1.63005	-3.0572
Ada	3.79082e-05	0.000275785	2.65423	6.14406
Adal	0.0110462	0.0446214	1.28955	2.37891
Adam10	4.71227e-05	0.419625	-1.03575	-0.850781
Adam11	0.103067	0.0208174	2.6813	2.87036
Adam12	0.000354548	0.00434634	1.26578	3.93169
Adam15	3.03731e-07	0.075937	1.13251	2.03776
Adam17	0.00933614	0.445993	-1.04882	-0.801501
Adam19	2.57464e-06	0.157304	1.10542	1.56033
Adam1a	0.808162	0.364937	1.43286	0.960486
Adam21	0.622843	0.287916	2.06565	1.13834
Adam22	0.000339601	0.000548882	-2.54816	-5.53764
Adam23	1.1048e-08	4.18651e-09	18.2298	26.6831
Adam32	0.0715319	0.65745	-1.30139	-0.46045
Adam4	0.144191	0.0990891	1.98887	1.86551
Adam5	4.07157e-06	3.12752e-06	4.01817	11.4185
Adam8	2.22468e-06	0.350851	-1.29528	-0.990691
Adam9	0.00497982	0.00131025	-1.2136	-4.82662
Adamts1	2.00505e-09	4.28046e-06	-1.33222	-10.9546
Adamts10	9.76833e-09	1.61939e-08	2.46467	22.4861
Adamts12	3.51788e-07	8.52295e-05	1.42076	7.2836
Adamts14	1.33521e-10	6.20451e-10	-2.78491	-33.94
Adamts15	2.23987e-06	2.26845e-06	9.4838	11.9114
Adamts16	5.09598e-09	3.78634e-06	1.61469	11.1339
Adamts17	1.23633e-08	2.52818e-06	-1.77112	-11.7429
Adamts2	1.95895e-08	1.17002e-07	2.33052	17.4814
Adamts3	0.000757824	0.779449	409.577	0.28965
Adamts4	3.99721e-08	6.0673e-05	-1.34169	-7.64109
Adamts5	7.99768e-09	0.00141678	-1.17521	-4.76549
Adamts6	1.39005e-06	5.27448e-06	-1.89289	-10.6553
Adamts7	2.99112e-08	1.7271e-06	-1.80187	-12.3448
Adamts8	0.472835	0.696504	1.42994	0.404415
Adamts9	9.74589e-06	6.05578e-06	13.2629	10.4613
Adamtsl1	1.73703e-05	2.63328e-05	3.9959	8.57835
Adamtsl2	2.51984e-10	7.7941e-10	-4.213	-32.9799
Adamtsl3	5.34755e-09	4.15408e-05	1.39082	8.05566
Adamtsl4	7.59187e-05	0.00117624	1.53492	4.91172
Adamtsl5	7.27788e-08	1.57306e-07	-2.32286	-16.8312
Adap1	0.391565	0.24739	2.3346	1.2478
Adar	0.0578116	0.0245483	1.22681	2.76333
Adarb1	6.19588e-08	1.35927e-05	1.5298	9.38621
Adat1	0.000317147	0.275839	-1.23108	-1.16956
Adat2	0.569362	0.989056	1.00139	0.0141508
Adat3	0.381967	0.96471	1.01205	0.0456476
Adck1	0.00148309	0.955945	1.00706	0.0569977
Adck2	0.0282687	0.0473955	1.21879	2.34027
Adck5	0.000549551	0.139714	1.13617	1.63963
Adcy1	0.178474	0.0864087	6.16572	1.95435
Adcy3	3.92436e-07	1.09185e-06	18.4722	13.1064
Adcy6	0.208541	0.0795569	1.16752	2.00774
Adcy7	0.000309479	0.00793639	-1.1705	-3.51217
Adcy8	0.00625089	0.21061	-3.66342	-1.361
Adcy9	1.54737e-05	8.43916e-05	1.39446	7.29381
Add1	2.26504e-05	0.00356517	1.16478	4.07369
Add2	0.000885291	0.20119	-1.8501	-1.39272
Add3	0.000916785	0.430929	1.0459	0.829399
Adgb	0.747352	0.966235	-1.04776	-0.0436738
Adgra1	0.000170252	5.0722e-05	4103.2	7.83496
Adgra2	3.5736e-07	1.00841e-05	1.75768	9.77153
Adgra3	0.000215679	5.12045e-05	1.28368	7.82462
Adgrb2	0.0501126	0.15035	2.01535	1.59066
Adgrd1	0.000123436	0.0276631	1.4191	2.6861
Adgre5	0.00423509	0.219189	-1.05615	-1.33317
Adgrf1	0.000151934	8.21615e-05	39.1586	7.32153
Adgrf3	1.5503e-07	2.17848e-07	-6.794	-16.1425
Adgrf4	0.00466127	0.175985	3.29623	1.48445
Adgrf5	4.23903e-07	1.39567e-07	37.4273	17.0912
Adgrg1	6.16115e-06	0.000295994	-1.60785	-6.0798
Adgrg2	5.86064e-07	7.96763e-07	3.78966	13.6544
Adgrg3	8.27871e-07	0.21973	-1.88415	-1.33145
Adgrg5	0.19083	0.813297	1.67837	0.244101
Adgrg6	1.29729e-07	0.239337	-1.0701	-1.2713
Adgrl1	6.78825e-06	0.000193569	-1.39128	-6.47286
Adgrl2	2.70632e-05	0.000513639	1.52723	5.59432
Adgrl3	1.5295e-06	0.0103096	-1.19155	-3.33486
Adh1	1.08484e-06	4.34039e-07	48.7361	14.7714
Adh5	3.34404e-05	0.0291921	1.16199	2.6514
Adh7	4.45493e-07	2.12872e-05	2.79138	8.8316
Adhfe1	0.282683	0.133335	2.29013	1.67066
Adi1	0.0264042	0.999541	1.00004	0.000593755
Adipor1	7.96526e-05	3.54033e-05	-1.32523	-8.23593
Adipor2	8.14219e-08	1.36197e-06	-1.37098	-12.734
Adk	5.73213e-06	0.0398095	1.2064	2.45205
Adm	0.000873644	0.193658	-1.34108	-1.41902
Adm2	0.00118584	0.000652543	-4.64425	-5.39158
Adnp	0.0235229	0.0418566	-1.37421	-2.4199
Adnp2	0.0337877	0.367506	1.04909	0.955073
Ado	0.194056	0.819116	1.01925	0.236329
Adora1	1.15007e-07	5.13999e-07	-3.54991	-14.4522
Adora2a	0.29761	0.201378	3.10819	1.39207
Adora2b	1.28561e-06	4.54836e-06	2.23671	10.8668
Adpgk	0.00725085	0.523944	-1.0717	-0.666335
Adprh	0.00253517	0.022708	-1.26644	-2.81385
Adprhl1	4.54048e-06	5.74187e-06	-6.59869	-10.5357
Adprhl2	0.452061	0.218732	1.16876	1.33463
Adprm	0.0284094	0.642478	1.04112	0.48235
Adra1b	1.81298e-08	0.00157881	1.88461	4.6815
Adra1d	9.0603e-07	2.02119e-05	3.98503	8.89424
Adra2a	0.00895923	0.00158877	6.05451	4.67665
Adrb1	0.125632	0.0739619	-2.93084	-2.05474
Adrb2	0.000122537	0.0851998	-1.14776	-1.96347
Adrm1	3.93201e-05	0.000235694	-1.48303	-6.28849
Adsl	1.99468e-09	0.00365568	-1.13564	-4.0556
Adss	3.02898e-09	0.000932395	1.27157	5.09779
Adssl1	4.35154e-13	3.49969e-13	-6.32971	-86.6843
Aebp1	0.00049305	0.16018	1.11003	1.54814
Aebp2	4.23421e-06	9.93721e-05	-1.59097	-7.1264
Aen	1.60296e-06	3.78822e-07	-2.17772	-15.0331
Aes	0.0123729	0.141494	-1.11732	-1.6312
Afap1	2.73344e-05	0.00240993	1.42123	4.36084
Afap1l1	1.49028e-07	2.50241e-07	-5.75998	-15.8575
Afap1l2	3.84071e-06	0.00360638	1.43798	4.06539
Afdn	0.000691212	0.620347	1.04446	0.515194
Aff1	0.000115366	0.666082	-1.0332	-0.447935
Aff3	3.77411e-07	1.78738e-07	44.4286	16.5578
Aff4	0.000424852	0.154376	-1.07384	-1.57295
Afg1l	0.0012173	0.437378	1.04958	0.817375
Afg3l1	0.000103344	0.72126	-1.04161	-0.369618
Afg3l2	0.00754663	0.304774	-1.09906	-1.09648
Afmid	0.0152774	0.215371	-1.29148	-1.34544
Aftph	3.23876e-06	0.000177514	-1.14833	-6.55515
Aga	3.58281e-05	2.80182e-05	1.2676	8.50563
Agap1	8.29153e-05	0.0665518	-1.13326	-2.12263
Agap2	0.00367384	0.00352681	4.31844	4.0815
Agap3	0.00883835	0.262364	-1.05362	-1.20575
Agbl3	0.00040101	0.628099	-1.08525	-0.503623
Agbl5	0.023271	0.0127342	1.51358	3.1936
Ager	0.299519	0.108697	5.77548	1.80513
Agfg1	3.10014e-08	0.00659439	1.11268	3.63943
Agfg2	0.00237959	0.0115857	-1.19381	-3.25662
Aggf1	0.00043117	0.0270566	-1.1591	-2.70042
Agk	0.00280915	0.0783719	1.17144	2.01742
Agl	2.61386e-08	3.25773e-08	-2.21321	-20.5769
Agmat	7.53181e-05	0.000575514	-2.59114	-5.49739
Ago1	0.000190553	3.76238e-05	1.85891	8.16696
Ago2	0.000125356	1.88661e-05	-1.77156	-8.9781
Ago3	0.000180437	0.289273	-1.0777	-1.1349
Ago4	4.02504e-08	1.30851e-05	-1.60867	-9.43459
Agpat1	0.0156819	0.651778	-1.03175	-0.468719
Agpat2	0.000108538	0.0103565	1.34905	3.33181
Agpat3	1.63118e-06	2.75775e-06	-1.7161	-11.6094
Agpat4	0.0969156	0.47064	-1.04939	-0.757203
Agpat5	8.05517e-06	0.120411	-1.20537	-1.73799
Agps	0.00129682	0.199489	-1.14483	-1.39858
Agrn	5.31847e-05	0.67891	1.02425	0.429475
Agrp	0.977354	0.87397	-1.16248	-0.163775
Agt	0.491477	0.262853	409.577	1.20441
Agtpbp1	0.00253224	0.827823	1.01423	0.22473
Agtrap	0.214542	0.463636	-1.04173	-0.76963
Agxt	0.0030225	0.896036	114.877	0.134883
Ahctf1	0.000636931	0.104005	-1.23268	-1.83396
Ahcy	1.22142e-05	0.420064	-1.24742	-0.849944
Ahcyl1	1.13999e-05	0.533572	-1.05298	-0.650549
Ahcyl2	0.000219919	0.000843232	1.50428	5.17954
Ahdc1	0.000322752	0.0639689	-1.15353	-2.14805
Ahi1	0.000282754	0.138331	1.11951	1.64624
Ahnak	0.00612549	0.36158	1.08001	0.967604
Ahr	2.36814e-06	1.07121e-05	-1.77886	-9.69248
Ahrr	1.71697e-07	0.009568	3.51977	3.38518
Ahsa1	0.000277779	0.66408	-1.03693	-0.450831
Ahsa2	0.0258932	0.701712	1.04714	0.397051
AI197445	0.185925	0.830917	-1.28381	-0.220616
AI314180	0.000630335	0.797367	-1.01089	-0.265461
AI413582	0.000711447	0.882338	-1.02064	-0.152802
AI429214	0.195114	0.902109	-1.01264	-0.126955
AI450353	0.00814131	0.867489	-1.06056	-0.172289
AI464131	2.12659e-10	4.45034e-09	-2.04833	-26.478
AI467606	7.70105e-06	2.88627e-05	-1.56411	-8.471
AI506816	0.174755	0.0630466	-1.59039	-2.15738
AI597479	0.0531785	0.227626	-1.09781	-1.3067
AI661453	0.040646	0.0368204	-3.68748	-2.50212
AI662270	0.0492734	0.334126	1.46004	1.02777
AI837181	0.556301	0.493942	1.07537	0.716711
AI839979	0.000569043	0.00387049	-2.16405	-4.01454
AI846148	4.44423e-05	0.00238587	-1.19386	-4.36831
AI987944	6.22183e-05	0.00140055	-1.20597	-4.77448
Aida	6.07545e-06	0.249666	-1.05812	-1.24127
Aif1l	6.77359e-10	5.97417e-09	-2.24231	-25.5111
Aifm1	1.96909e-07	0.106661	-1.09349	-1.81749
Aifm2	0.00188149	0.00687305	-1.26482	-3.61086
Aig1	3.19987e-05	0.0818055	-1.37657	-1.98974
Aim2	0.0111211	0.0737008	1.67451	2.05702
Aimp1	0.00956058	0.367659	-1.06811	-0.954751
Aimp2	0.000310973	0.000883612	-1.49313	-5.1414
Aip	0.988827	0.928439	-1.00645	-0.0926771
Aipl1	0.412346	0.724594	1.4218	0.36497
Airn	0.000135375	0.0618887	-1.31323	-2.16927
Ajuba	0.00172483	0.0860855	1.10942	1.95678
Ak1	6.18953e-06	1.31537e-05	-1.49313	-9.42794
Ak2	3.31307e-07	0.112477	1.22403	1.78275
Ak3	3.67111e-08	0.00139061	1.15227	4.78004
Ak4	4.86439e-08	0.000573371	-2.14533	-5.50055
Ak5	0.000118297	0.0479718	1.30776	2.33253
Ak6	2.37428e-06	0.947838	1.00557	0.0675032
Ak8	0.868898	0.933605	-1.07221	-0.0859676
Akap1	2.918e-06	5.8042e-06	-1.51697	-10.5205
Akap10	0.310253	0.980035	-1.00298	-0.0258174
Akap11	0.00100221	0.000344741	1.27267	5.94282
Akap12	0.000106477	4.35776e-05	2.41773	8.00231
Akap13	0.000133538	0.297854	-1.07509	-1.11344
Akap17b	0.00163638	0.564563	1.05154	0.600863
Akap2	0.0448945	0.0404965	1.32194	2.44108
Akap5	0.841262	0.406944	1.40755	0.875257
Akap6	4.20881e-10	6.46123e-10	-3.65857	-33.7673
Akap7	0.00347949	0.00489598	1.30118	3.84734
Akap8	0.000311023	0.827883	1.01468	0.224651
Akap8l	0.0146144	0.0128008	-1.19828	-3.19013
Akap9	0.00247129	0.323538	-1.12988	-1.05199
Akip1	0.000110185	0.000566547	2.68508	5.51071
Akirin1	5.64619e-05	0.000554642	-1.22727	-5.52875
Akirin2	0.033786	0.0190359	-1.18447	-2.9287
Akna	0.00390967	0.000720099	2.2331	5.30949
Aknad1	3.18012e-06	1.48661e-06	-16.6339	-12.5892
Akr1a1	0.0219485	0.0569637	1.15175	2.22245
Akr1b10	9.60824e-05	0.000717126	1.32718	5.31292
Akr1b3	0.000808928	0.354672	-1.08709	-0.982408
Akr1b7	0.000104631	0.3033	1.14975	1.10007
Akr1b8	3.76115e-07	0.69025	1.0114	0.413291
Akr1c12	0.00206289	0.120901	-1.73136	-1.73532
Akr1c13	0.00434629	0.00409781	-1.44575	-3.97367
Akr1c14	2.87983e-05	3.71492e-06	3.247	11.1619
Akr1e1	0.000402016	0.034051	1.18094	2.55233
Akr7a5	0.00110945	0.589772	-1.04524	-0.561598
Akt1	1.8496e-05	0.00248608	-1.21684	-4.3377
Akt1s1	0.00278045	0.137958	-1.13166	-1.64804
Akt2	7.55758e-07	9.75817e-07	-1.59983	-13.2994
Akt3	0.00221238	0.358681	1.03299	0.97379
Aktip	2.05169e-07	0.292723	-1.03474	-1.12621
Alad	4.18805e-06	0.00432273	1.27825	3.93557
Alas1	0.628987	0.228339	-1.12501	-1.3045
Alas2	0.324869	0.0978005	8.42196	1.87402
Alcam	9.13611e-08	5.62399e-05	-2.81598	-7.72273
Aldh16a1	0.000266264	0.138862	1.22618	1.64369
Aldh18a1	0.0326165	0.400382	1.03968	0.888135
Aldh1a1	0.326418	0.0966106	6.14524	1.88198
Aldh1a3	2.84067e-05	0.917817	1.01803	0.106488
Aldh1l1	0.000729074	0.000426927	4.4978	5.75422
Aldh1l2	0.00334469	0.0210355	1.11489	2.86358
Aldh2	9.82728e-06	2.62924e-06	1.74322	11.6825
Aldh3a1	2.15158e-10	3.02887e-11	4.60422	49.5858
Aldh3a2	0.0766402	0.985952	1.00106	0.0181645
Aldh3b1	1.40712e-05	0.0955803	1.12086	1.88895
Aldh3b2	0.114743	0.0893517	-3.8806	-1.93267
Aldh3b3	0.0304774	0.15486	-1.81272	-1.57085
Aldh4a1	0.00127247	0.00602622	1.23122	3.70189
Aldh5a1	8.63117e-06	0.589132	-1.17567	-0.562583
Aldh6a1	4.38733e-09	2.08457e-05	1.30532	8.85689
Aldh7a1	8.26778e-07	4.9779e-06	1.3856	10.7375
Aldh8a1	0.738932	0.58681	-1.58818	-0.566161
Aldh9a1	6.47632e-07	0.0252516	1.27187	2.74504
Aldoa	4.4521e-05	7.08565e-06	-1.36216	-10.2445
Aldoart1	0.632585	0.280299	-1.18927	-1.15791
Aldoart2	0.353919	0.253195	-1.21755	-1.23125
Aldoc	0.149426	0.482449	-1.37771	-0.736523
Alg1	0.105306	0.693421	1.03426	0.408786
Alg10b	1.39547e-05	0.000158595	-1.77746	-6.66337
Alg11	0.000224437	0.0023249	1.22347	4.38763
Alg12	0.319947	0.104341	-1.21653	-1.83185
Alg13	1.60597e-05	0.910688	1.02614	0.115771
Alg14	0.00127293	0.00488138	-1.22722	-3.84944
Alg2	0.00129937	0.000197699	1.52296	6.45292
Alg3	0.35765	0.109113	-1.38165	-1.80263
Alg5	6.32577e-05	0.0845558	1.10127	1.96838
Alg6	0.00767317	0.100342	1.35351	1.85733
Alg8	0.00974006	0.279334	-1.16907	-1.16042
Alg9	0.0100403	0.541828	-1.05185	-0.637148
Alkbh1	0.00776235	0.475088	1.03888	0.749374
Alkbh2	0.0700492	0.402384	-1.15186	-0.88419
Alkbh3	9.03851e-07	0.000235107	-1.26352	-6.2908
Alkbh3os1	0.103186	0.285954	1.39501	1.14334
Alkbh4	0.0464145	0.596597	-1.05521	-0.551129
Alkbh5	0.0272706	0.121016	-1.09078	-1.73469
Alkbh6	0.0130419	0.936566	-1.00966	-0.0821237
Alkbh7	0.00699969	0.00688279	-1.53668	-3.60989
Alkbh8	0.0015006	0.35838	-1.11741	-0.974436
Alms1	2.10459e-05	0.367508	1.09168	0.955069
Alms1-ps2	0.154093	0.767684	1.55473	0.305635
Alox12	0.286624	0.258023	-1.88457	-1.21773
Alox5	7.88497e-10	8.48293e-08	-1.72008	-18.2149
Alox5ap	0.000129454	6.07744e-05	2.34919	7.6393
Alox8	0.00600169	0.0195916	7.72484	2.90992
Aloxe3	0.100658	0.275956	6.11059	1.16926
Alpk1	2.15354e-08	2.24189e-05	1.39182	8.76936
Alpk2	6.8067e-08	1.18749e-07	-4.21942	-17.4483
Alpk3	1.55855e-13	2.99005e-13	-5.47282	-88.4082
Alpl	3.58643e-08	0.000454399	118.644	5.69996
Als2	3.60717e-05	0.000680448	-1.30688	-5.35659
Als2cl	1.54191e-05	2.06663e-05	-3.86163	-8.86733
Als2cr12	0.480636	0.533299	-1.64603	-0.650994
Alx3	0.129383	0.0603926	890.932	2.18497
Alyref	2.44358e-06	0.868932	1.02936	0.170392
Alyref2	0.030961	0.388441	1.10024	0.911965
Amacr	0.00230468	0.0193511	-1.32387	-2.91798
Ambra1	0.360992	0.164615	-1.09552	-1.52972
Amd1	3.8913e-05	0.325336	-1.09316	-1.04784
Amd2	6.26572e-06	0.046945	-1.18806	-2.34639
Amdhd1	0.855442	0.877277	1.17215	0.159436
Amdhd2	0.0950101	0.291959	-1.08983	-1.12813
Amer1	6.53198e-07	1.22683e-06	1.87024	12.9088
Amfr	0.0593581	0.0170741	-1.23156	-2.99991
Amh	0.551198	0.421475	-1.93569	-0.847256
Amhr2	0.000176843	0.000239574	-5.96645	-6.27337
Amigo1	3.5608e-07	7.93181e-07	-2.20174	-13.6624
Amigo2	0.00185765	0.0109213	1.7544	3.29616
Amigo3	0.288952	0.126548	-1.27929	-1.70522
Ammecr1	1.16445e-07	8.30762e-08	-2.34235	-18.2635
Ammecr1l	0.0115323	0.0112785	1.19511	3.2746
Amn	0.176085	0.373864	-296.346	-0.941793
Amn1	0.01255	0.104539	-1.20948	-1.83061
Amot	0.0014872	0.0846921	1.17494	1.96733
Amotl1	4.00741e-05	0.0709943	-1.11272	-2.08109
Amotl2	0.175421	0.115598	-1.11359	-1.76481
Ampd1	0.0340085	0.0148314	-35.8195	-3.09258
Ampd2	0.00251489	0.97344	-1.00302	-0.0343489
Ampd3	0.000349616	0.128834	-1.1342	-1.69339
Amt	0.202446	0.186594	-2.13673	-1.44452
Amy1	1.35038e-05	2.74939e-05	3.52612	8.52772
Amz1	0.000245008	0.00870514	2.32631	3.44919
Amz2	0.0324696	0.616133	-1.02562	-0.521517
Anapc1	1.04728e-05	0.501471	1.05834	0.703892
Anapc10	0.249223	0.89189	-1.01419	-0.140301
Anapc11	2.39941e-05	0.890053	-1.01207	-0.142703
Anapc13	0.00867281	0.00282757	1.22017	4.24257
Anapc15	5.75276e-08	0.0102597	-1.31366	-3.33812
Anapc16	0.00171488	0.829294	1.00817	0.222775
Anapc2	0.0858492	0.362414	-1.0465	-0.96583
Anapc4	0.0155811	0.0612113	1.14337	2.17633
Anapc5	8.31278e-05	0.0489274	1.1811	2.3199
Anapc7	0.0533555	0.0762662	1.13123	2.03498
Ang	0.755811	0.590359	-1.14099	-0.560695
Ang2	6.77879e-07	0.380213	2.99757	0.928698
Angel1	0.0303005	0.258519	-1.18642	-1.21635
Angel2	0.0490689	0.287784	1.0773	1.13868
Angpt1	4.19778e-08	5.60422e-08	1.85422	19.2041
Angpt2	3.18808e-07	0.257723	-1.40111	-1.21856
Angpt4	1.66894e-09	6.78633e-08	-1.9127	-18.7411
Angptl2	5.25876e-06	0.000251546	-1.53093	-6.22836
Angptl4	0.000900118	0.0281681	1.27679	2.67443
Angptl6	0.0194592	0.0936495	-1.33848	-1.9022
Angptl7	0.035723	0.0161314	4.04966	3.03722
Ank	1.06589e-06	3.00468e-06	-1.93365	-11.479
Ank1	1.12434e-08	9.78581e-08	-2.528	-17.8854
Ank2	6.43188e-05	0.0318879	-1.28377	-2.59453
Ank3	2.92079e-08	2.41792e-06	-1.62132	-11.8119
Ankdd1b	0.180759	0.560088	1.10843	0.607936
Ankef1	0.00221118	0.00120533	20.0998	4.89238
Ankfy1	0.0386023	0.187362	1.09624	1.4417
Ankhd1	0.0174803	0.267912	-1.08585	-1.19067
Ankib1	0.000500679	0.000208189	1.10676	6.40424
Ankle1	2.1224e-06	0.96341	1.03057	0.04733
Ankle2	4.36571e-05	0.00392774	1.10017	4.00401
Ankmy1	0.000114216	0.000125206	-4.37146	-6.89462
Ankmy2	0.00113024	0.000226242	1.45929	6.32651
Ankra2	0.213361	0.915735	-1.00931	-0.109198
Ankrd1	7.22363e-08	2.16326e-08	-2.22435	-21.6752
Ankrd10	1.28318e-05	0.000278887	-1.71195	-6.13387
Ankrd11	0.0451191	0.0646303	-1.25677	-2.14145
Ankrd12	0.00114633	0.234647	1.13082	1.2853
Ankrd13a	0.00295792	0.00160007	1.29128	4.67118
Ankrd13b	0.00261677	0.0380206	-1.27166	-2.48153
Ankrd13c	0.00441421	0.0917788	-1.11565	-1.9153
Ankrd13d	0.00370294	0.0109431	1.74036	3.29481
Ankrd16	0.88245	0.998887	-1.00033	-0.00143959
Ankrd17	0.00451218	0.0234773	1.23859	2.79223
Ankrd2	4.81586e-10	4.87793e-09	-2.89611	-26.173
Ankrd23	2.26405e-10	2.36609e-10	-9.33154	-38.3121
Ankrd24	0.566085	0.355374	1.24839	0.980895
Ankrd26	0.012145	0.778148	1.03363	0.291414
Ankrd27	2.57768e-06	0.127673	1.14039	1.69938
Ankrd28	0.000640182	0.146008	1.23126	1.61025
Ankrd29	3.39993e-08	2.22797e-08	6.11026	21.5943
Ankrd33b	3.99747e-07	5.94391e-08	-2.83184	-19.0606
Ankrd34a	0.00028111	0.0625791	-1.33336	-2.16215
Ankrd35	0.00148611	0.00268392	-2.88998	-4.28099
Ankrd37	0.0279162	0.174687	1.30041	1.48949
Ankrd39	0.30092	0.162643	-1.26302	-1.53785
Ankrd40	0.388901	0.31448	-1.0873	-1.07321
Ankrd42	0.273595	0.0996086	1.27208	1.8621
Ankrd44	0.00158521	0.682944	-1.02287	-0.423704
Ankrd45	0.00587434	0.663465	114.877	0.451721
Ankrd46	0.105245	0.0197032	1.20526	2.90621
Ankrd49	0.00292211	0.651108	-1.04151	-0.469697
Ankrd50	1.12258e-06	0.166849	-1.0564	-1.52061
Ankrd52	0.0350458	0.10232	-1.20857	-1.84461
Ankrd53	0.42058	0.838352	-1.13035	-0.210749
Ankrd54	8.43983e-06	0.324087	-1.11386	-1.05072
Ankrd55	0.00326787	0.0249482	2.09111	2.75287
Ankrd6	0.0316761	0.184563	-1.42938	-1.452
Ankrd61	0.316929	0.997305	-1.00167	-0.0034852
Ankrd66	0.634	0.488219	-2.40725	-0.726538
Ankrd9	0.0130994	0.00519992	-1.45672	-3.80494
Anks1	0.000273501	0.0187745	-1.20718	-2.93774
Anks1b	0.231348	0.924643	1.2448	0.0976098
Anks3	1.37459e-07	7.12913e-06	1.36429	10.2361
Anks6	3.75857e-05	1.84158e-05	2.94937	9.00765
Ankzf1	0.0152288	0.0199757	-1.3165	-2.89725
Anln	2.49193e-08	0.335014	-1.20694	-1.02577
Ano1	0.00158889	0.613911	-1.1056	-0.52486
Ano10	0.000395597	0.051102	-1.16529	-2.29204
Ano3	0.000605146	0.333148	-1.85663	-1.02999
Ano5	9.94187e-10	2.0572e-09	-4.75377	-29.1854
Ano6	0.00064933	0.158119	-1.07569	-1.55685
Ano7	0.649235	0.403125	-2.32496	-0.882734
Ano8	0.00500209	0.332267	-1.08999	-1.03198
Anp32a	0.00769957	0.00630221	1.50978	3.6708
Anp32b	4.36721e-06	0.0423559	1.20368	2.4123
Anp32e	1.60083e-06	0.00115776	-1.18352	-4.92428
Anpep	0.000534302	0.000313491	1.93493	6.02795
Antxr1	6.37376e-06	3.06606e-06	2.76526	11.4484
Antxr2	9.6914e-07	0.106846	1.07163	1.81636
Anxa1	8.53545e-06	0.350419	-1.07936	-0.991631
Anxa11	5.42179e-10	1.60647e-09	-2.97229	-30.1093
Anxa13	0.00261288	0.474542	3.1856	0.750331
Anxa2	2.54429e-05	0.00852038	1.2966	3.46377
Anxa3	3.0191e-06	0.347308	-1.10604	-0.998432
Anxa4	0.000261431	3.58803e-05	1.42076	8.22072
Anxa5	0.000110092	0.0373567	1.12823	2.49284
Anxa6	0.170512	0.621728	1.02	0.513128
Anxa7	3.53857e-05	6.83104e-06	-1.3584	-10.2946
Anxa8	1.03769e-09	2.49176e-10	-5.48596	-38.0639
Anxa9	1.50564e-06	0.426499	1.08998	0.837731
Aoc2	0.536758	0.18273	-1.39425	-1.45882
Aoc3	5.84184e-09	4.72299e-09	9.26945	26.2799
Aox1	0.000482726	9.64345e-05	2.16942	7.15692
Aox2	0.251304	0.154141	-591.692	-1.57397
Aox3	0.53129	0.169308	5.60783	1.5107
Aox4	0.00222235	1	1	0
Ap1ar	0.00451481	0.593598	-1.03239	-0.555721
Ap1b1	0.247331	0.708054	1.0441	0.388116
Ap1g1	0.0209434	0.365888	1.10806	0.958479
Ap1g2	0.0209007	0.0114388	-1.72818	-3.26515
Ap1m1	0.0506317	0.031824	-1.21833	-2.59582
Ap1s1	3.78644e-05	0.170601	1.12714	1.50555
Ap1s2	0.000338243	0.00106116	1.20086	4.99369
Ap1s3	0.00120524	0.702154	-1.22677	-0.396427
Ap2a1	0.000498935	0.115008	-1.10456	-1.76816
Ap2a2	0.000232162	0.0915692	-1.11006	-1.91678
Ap2b1	0.432296	0.976816	-1.00233	-0.0299818
Ap2m1	0.000575252	0.222071	-1.08853	-1.32403
Ap2s1	0.0325011	0.921395	1.0118	0.101833
Ap3b1	0.501233	0.438392	1.06136	0.815495
Ap3d1	0.00619905	0.0657919	-1.10815	-2.13001
Ap3m1	4.58405e-06	0.000123767	-1.35265	-6.90608
Ap3m2	1.31701e-05	1.19312e-05	1.70905	9.55284
Ap3s1	0.00212733	0.187286	1.12268	1.44198
Ap3s2	0.0667231	0.364821	1.07518	0.960731
Ap4b1	0.00409533	0.132761	-1.15414	-1.67352
Ap4e1	0.00335304	0.974759	-1.00247	-0.0326429
Ap4m1	0.0651102	0.105432	1.11559	1.82506
Ap4s1	2.28225e-05	0.0151054	-1.20171	-3.0805
Ap5b1	0.00132925	0.0199455	1.4326	2.89824
Ap5m1	0.141615	0.4997	1.0506	0.706896
Ap5s1	0.116061	0.474278	-1.05125	-0.750797
Ap5z1	0.0815694	0.661652	1.03101	0.454349
Apaf1	0.189668	0.189228	1.18946	1.43491
Apba1	1.08667e-06	5.88666e-05	1.76611	7.67353
Apba3	0.000670695	0.00677475	-1.29902	-3.6208
Apbb1	0.00640268	0.0223693	-1.27024	-2.82361
Apbb1ip	0.00258402	0.0141785	2.15242	3.12234
Apbb2	0.000353241	0.00145008	1.34262	4.74741
Apbb3	3.24726e-06	0.153767	1.21445	1.5756
Apc	0.0279936	0.905627	1.01059	0.122366
Apc2	2.59049e-05	5.18956e-06	2.65417	10.6783
Apcdd1	0.00644542	0.422316	1.12745	0.845655
Apeh	0.00536918	0.206929	-1.06077	-1.37325
Apex1	5.93218e-07	0.823218	1.0175	0.23086
Apex2	0.000122325	0.72331	-1.03514	-0.366758
Aph1a	0.148623	0.686308	1.02851	0.418903
Aph1b	4.051e-06	0.000206302	1.41151	6.4128
Aph1c	0.0086025	0.676239	-1.09645	-0.433306
Api5	0.00017764	0.0158271	1.24367	3.04975
Apip	3.33644e-08	0.0164105	1.09241	3.02594
Apitd1	1.27654e-06	0.711209	-1.13787	-0.383683
Aplf	1.34596e-06	0.988453	-1.00097	-0.014931
Apln	3.13757e-08	9.59586e-06	10.1692	9.83688
Aplnr	0.0883245	0.0655546	1116.39	2.13233
Aplp1	3.55524e-05	0.000117818	3.15514	6.95506
Aplp2	0.000109954	0.0811439	-1.10647	-1.99499
Apmap	0.243295	0.261933	1.07246	1.20693
Apoa2	0.763737	0.38642	2.12885	0.916052
Apob	0.000214009	0.169073	-15.865	-1.51165
Apobec1	0.000446496	0.10759	1.13276	1.81183
Apobec2	1.29073e-13	2.93951e-13	-4.77734	-88.5969
Apobec3	1.55735e-05	0.00563096	1.54821	3.74917
Apobr	0.000272882	0.0640207	1.22802	2.14753
Apoc1	2.62524e-06	6.29443e-06	4.47863	10.4075
Apod	1.99672e-06	2.52573e-06	5.47493	11.7444
Apoe	7.23942e-06	7.30413e-06	8.64524	10.203
Apof	0.103487	0.0537412	-4.05508	-2.25978
Apoh	0.0321433	0.53404	1.18226	0.649785
Apol10b	6.88942e-06	0.000380435	1.63451	5.85542
Apol11b	0.00856122	0.194114	2.3571	1.4174
Apol6	4.65325e-07	2.66966e-05	-1.79295	-8.56223
Apol7a	0.000245766	0.696021	1.7689	0.405099
Apol7d	0.851858	0.489085	1.70618	0.725047
Apol8	0.527101	0.692652	1.75236	0.409878
Apol9a	1.0381e-08	0.0114638	-1.49282	-3.26369
Apol9b	1.52294e-06	1.21733e-06	-2.74795	-12.9219
Apold1	0.148392	0.23548	1.72762	1.28279
Apon	0.700543	0.967138	1.1387	0.0425049
Apoo	5.36958e-07	0.225591	-1.0667	-1.31301
Apool	0.0161631	0.0136924	-1.15146	-3.14544
Apopt1	0.034718	0.493818	-1.04884	-0.716923
App	6.98398e-08	0.00442262	1.14049	3.91932
Appbp2	0.00112718	0.060755	-1.15547	-2.18113
Appbp2os	0.0537226	0.40196	-4.66824	-0.885024
Appl1	0.135488	0.402711	-1.03759	-0.883547
Appl2	2.88396e-09	1.64029e-06	1.33804	12.4284
Aprt	1.72961e-07	0.785308	1.02624	0.28172
Aptx	0.0103643	0.00219084	1.2587	4.43211
Aqp1	2.09993e-06	7.80922e-07	17.1304	13.69
Aqp11	0.0426087	0.288645	1.8554	1.13649
Aqp2	0.646464	0.449831	-1.65892	-0.794496
Aqp5	5.49477e-08	0.032837	-1.10359	-2.57566
Aqr	0.0104039	0.0286946	-1.15265	-2.66249
Ar	3.42188e-05	5.7819e-05	3.27871	7.69286
Araf	4.07285e-05	0.00011641	-1.3288	-6.96706
Arap1	7.32964e-07	4.66829e-05	1.43679	7.92608
Arap3	0.000320413	0.00203338	-2.2751	-4.48828
Arc	1.17822e-05	4.74568e-06	-3.21251	-10.8058
Arcn1	0.0126017	0.236859	1.04942	1.27867
Areg	5.46791e-07	0.967113	1.02215	0.0425372
Arel1	0.000724598	0.000723826	-1.27903	-5.30521
Arf1	0.000281448	0.290307	1.05167	1.13229
Arf2	0.0670917	0.106787	-1.22754	-1.81672
Arf3	0.000197876	0.768953	1.02408	0.303907
Arf4	0.00386092	0.00916646	1.26281	3.41417
Arf5	0.000178861	0.520352	1.02756	0.672268
Arf6	0.0460631	0.432514	1.04016	0.826432
Arfgap1	0.189566	0.0885298	1.11637	1.93866
Arfgap2	5.27256e-05	0.0293008	-1.13884	-2.64901
Arfgap3	0.001748	0.00351277	-1.19559	-4.08438
Arfgef1	0.0173868	0.00566661	-1.38731	-3.74476
Arfgef2	0.00834473	0.174322	1.11707	1.49091
Arfip1	3.42673e-06	0.860188	1.00537	0.181898
Arfip2	1.0306e-06	0.0187629	1.28721	2.93814
Arfrp1	0.0632522	0.135502	-1.11367	-1.65997
Arg2	0.182623	0.338208	-3.50938	-1.01859
Arglu1	0.0133832	0.305549	-1.14548	-1.0946
Arhgap1	0.26002	0.132166	-1.1191	-1.6765
Arhgap10	0.00650197	0.324123	-1.06435	-1.05064
Arhgap11a	2.22693e-07	0.709041	-1.0887	-0.386729
Arhgap12	2.74897e-05	8.19918e-05	-1.3944	-7.32367
Arhgap17	0.472541	0.223753	-1.07302	-1.31875
Arhgap18	4.22546e-06	2.73521e-06	2.5594	11.6219
Arhgap19	7.27883e-09	0.197449	1.27856	1.40567
Arhgap20	1.24603e-07	0.00265632	52.5462	4.28862
Arhgap21	0.138805	0.150181	1.13428	1.59141
Arhgap22	1.04832e-05	2.49773e-06	-1.44828	-11.7616
Arhgap23	0.000107885	0.00610641	-1.31737	-3.6927
Arhgap24	4.00461e-05	0.00487577	1.32375	3.85025
Arhgap25	0.0149569	0.00672188	-1317.97	-3.62621
Arhgap26	0.0248151	0.00634724	4.56076	3.66587
Arhgap27	0.0116992	0.897599	1.23077	0.132842
Arhgap28	2.77809e-06	0.000356907	-1.42871	-5.91196
Arhgap29	7.02322e-07	9.9934e-05	-1.34673	-7.12067
Arhgap31	0.00113827	0.640749	1.06431	0.484896
Arhgap32	0.000286087	0.00185924	1.45595	4.55617
Arhgap33	0.0963117	0.632019	1.14505	0.497799
Arhgap35	0.000322136	0.0103608	1.25171	3.33153
Arhgap39	0.00113848	0.0347645	-1.21129	-2.53901
Arhgap4	0.229069	0.060899	4.13408	2.17961
Arhgap42	8.41326e-07	0.00440813	-1.36317	-3.92165
Arhgap44	0.00602866	0.0765628	-1.28591	-2.03247
Arhgap45	0.0257682	0.373328	-4.2939	-0.942906
Arhgap5	3.63326e-05	0.000564291	1.21457	5.5141
Arhgap6	0.18865	0.225861	-2.12892	-1.31217
Arhgap9	0.000880649	0.978886	-1.04215	-0.0273037
Arhgdia	0.00022114	0.289509	-1.08731	-1.13431
Arhgdib	1.11832e-06	0.000508428	-1.47428	-5.60306
Arhgdig	0.000129854	0.000166866	-1.86194	-6.61439
Arhgef1	0.0976513	0.790536	-1.04678	-0.274661
Arhgef10	8.95634e-06	0.00446929	1.27049	3.91187
Arhgef10l	0.00210379	0.206514	-1.09079	-1.37464
Arhgef11	0.00200554	0.159758	-1.12985	-1.54991
Arhgef12	0.716486	0.383284	1.05768	0.922424
Arhgef15	0.00376295	0.409171	4.63059	0.870919
Arhgef17	0.031317	0.740441	1.02517	0.342995
Arhgef18	0.00104597	0.000606753	-1.36591	-5.45271
Arhgef19	0.0224199	0.00438127	1.43345	3.926
Arhgef2	7.93496e-06	7.67272e-05	-1.3912	-7.39273
Arhgef25	7.13364e-08	1.1585e-05	1.39461	9.59082
Arhgef26	4.52286e-11	2.69497e-11	-7.55855	-50.3172
Arhgef28	0.374371	0.801613	1.10511	0.259754
Arhgef3	0.000307433	0.933725	1.00573	0.0858115
Arhgef33	0.0356719	0.165307	478.822	1.52688
Arhgef37	0.000625739	0.0193811	-1.82308	-2.91697
Arhgef39	5.70115e-05	0.720919	1.29514	0.370094
Arhgef4	0.00161797	0.287281	1.49067	1.13996
Arhgef40	0.000283693	0.000262816	1.55335	6.1881
Arhgef5	1.24566e-08	0.000337169	-1.29015	-5.96265
Arhgef6	5.3425e-08	1.12982e-07	-3.17977	-17.5598
Arhgef7	0.00280542	0.211733	1.07467	1.35731
Arhgef9	2.80755e-05	0.000457058	2.03909	5.69491
Arid1a	0.790668	0.860718	1.02281	0.181199
Arid1b	0.0787913	0.920362	1.00866	0.103177
Arid2	0.0437966	0.0254053	-1.13474	-2.74112
Arid3a	2.00278e-08	4.50018e-06	-1.45389	-10.8822
Arid3b	0.127558	0.827921	-1.04101	-0.2246
Arid4a	0.00196024	0.842791	-1.01714	-0.204869
Arid4b	5.65576e-05	0.442553	1.03792	0.807814
Arid5a	3.14324e-09	1.71708e-07	-1.73725	-16.6432
Arid5b	0.00717608	0.638182	-1.03923	-0.48868
Arih1	0.00896319	0.00889741	-1.19453	-3.43436
Arih2	0.00985802	0.00195367	-1.26939	-4.51854
Arl1	2.1323e-06	0.949854	-1.00171	-0.0648895
Arl10	0.00480745	0.0692813	1.31672	2.0968
Arl13b	0.000162288	0.00258674	1.41023	4.30826
Arl14ep	0.0205693	0.0259309	1.28578	2.72787
Arl14epl	0.0056619	0.37563	-468.408	-0.938135
Arl15	0.0132412	0.176353	1.09729	1.48304
Arl16	0.00332798	0.185969	-1.13707	-1.44681
Arl2	0.111659	0.0275609	-1.23403	-2.68849
Arl2bp	0.011132	0.411891	1.04977	0.865645
Arl3	0.0609744	0.0669089	1.1738	2.1192
Arl4a	1.56263e-05	1.12943e-05	-2.15018	-9.62369
Arl4c	8.41586e-08	0.00894694	-1.22976	-3.4306
Arl4d	4.51903e-06	5.43292e-07	3.25745	14.349
Arl5a	1.34621e-06	0.029966	1.06712	2.63454
Arl5b	0.0123371	0.207495	1.06423	1.37135
Arl5c	0.633606	0.224628	1.18995	1.31601
Arl6	0.000977796	0.158532	1.08527	1.5551
Arl6ip1	1.74213e-07	0.108214	1.1865	1.80805
Arl6ip4	0.00834597	0.790197	-1.02112	-0.275118
Arl6ip5	2.60917e-11	1.44256e-10	-1.99948	-40.7683
Arl6ip6	4.39858e-06	0.783229	-1.02818	-0.284532
Arl8a	0.69356	0.947059	-1.00741	-0.0685127
Arl8b	0.328165	0.40875	-1.07407	-0.871738
Armc1	0.00956901	0.480097	1.04023	0.740615
Armc10	1.43291e-06	7.06543e-07	1.5671	13.8689
Armc2	0.49516	0.992931	-1.00341	-0.00914011
Armc5	0.478896	0.464274	-1.05043	-0.768493
Armc6	0.598886	0.433122	-1.11229	-0.825297
Armc7	0.214184	0.305991	1.0859	1.09353
Armc8	0.00114696	0.000483842	-1.2903	-5.64568
Armc9	3.29257e-05	6.74834e-05	1.46708	7.52775
Armcx1	0.0431095	0.0751859	-1.17241	-2.04417
Armcx2	0.0283978	0.047496	1.23929	2.33892
Armcx3	3.91202e-08	1.58033e-06	-1.31851	-12.4891
Armcx4	9.83019e-05	2.77294e-05	-2.99636	-8.51774
Armcx5	0.00556897	0.0500236	-1.29258	-2.3057
Armcx6	2.08804e-06	0.000555636	-1.35763	-5.52723
Armt1	0.216525	0.749224	-1.01667	-0.330895
Arnt	2.3211e-06	0.0616585	1.08158	2.17166
Arnt2	0.0011369	0.0359242	1.54656	2.51793
Arntl	6.1979e-05	0.809003	-1.01687	-0.249845
Arntl2	0.00308827	0.0489742	-1.54751	-2.31928
Arpc1a	0.0121294	0.0116612	1.4278	3.25228
Arpc1b	0.00653006	0.00237692	1.25099	4.37112
Arpc2	0.152503	0.15632	-1.12005	-1.56454
Arpc3	0.0957821	0.269926	1.08845	1.18526
Arpc4	0.000246713	0.748368	1.01726	0.332072
Arpc5	7.82971e-07	1.18131e-05	1.40233	9.56565
Arpc5l	0.00095629	0.412796	-1.06844	-0.863896
Arpin	2.1242e-07	1.17568e-05	1.69417	9.57182
Arpp19	0.000959346	0.905404	-1.0057	-0.122657
Arpp21	4.89409e-11	4.21655e-10	-3.00144	-35.6291
Arrb1	6.96845e-05	0.00211546	1.81443	4.45843
Arrb2	5.34004e-07	0.206953	1.13123	1.37317
Arrdc1	0.115495	0.0233917	1.48245	2.7946
Arrdc2	0.0280274	0.431733	-1.08195	-0.827893
Arrdc3	8.76571e-05	0.000657903	-1.30804	-5.38473
Arrdc4	6.02955e-06	0.013119	2915.49	3.17382
Arsa	2.74451e-06	1.74948e-06	1.96801	12.324
Arsb	0.0273378	0.0124902	1.49364	3.20648
Arsg	0.000114681	8.25526e-05	1.88389	7.31661
Arsi	0.0154481	0.00791395	19.3598	3.5141
Arsj	2.28452e-06	3.49913e-06	1.96924	11.2505
Arsk	1.82896e-05	0.000164305	1.48847	6.62927
Art1	4.73468e-09	5.96926e-09	-7.45411	-25.5138
Art3	0.00188642	0.132902	-1.33988	-1.67282
Art5	9.03433e-05	7.39047e-05	-9.12043	-7.43196
Artn	3.9105e-05	8.76212e-05	-2.98789	-7.25507
Arv1	0.000328615	0.198524	1.27672	1.40193
Arvcf	0.000108327	5.45889e-05	1.74345	7.75499
Arx	8.36501e-07	3.20835e-06	-3.68054	-11.3801
Arxes1	0.234952	0.125798	11.5624	1.70915
Arxes2	2.52728e-05	2.10663e-05	2.95173	8.84418
As3mt	0.00336323	0.295596	-1.21078	-1.11904
Asah1	1.19766e-06	7.77518e-05	-1.31347	-7.37889
Asah2	0.000293936	0.130052	-1.14064	-1.68717
Asap1	0.0223785	0.0877803	1.23381	1.94416
Asap2	0.000584213	0.0156869	1.34843	3.05561
Asap3	0.000452079	0.0041256	1.3609	3.96884
Asb1	0.0699911	0.663034	1.04312	0.452345
Asb13	4.21361e-05	0.00036621	1.62437	5.88912
Asb14	0.0146902	0.00583976	-1612.98	-3.72376
Asb15	0.103297	0.0754144	2.864	2.04221
Asb16	2.25248e-06	2.41308e-06	-8.78342	-11.815
Asb2	1.68096e-07	4.045e-07	-3.67093	-14.9064
Asb3	0.100418	0.432514	1.03858	0.826433
Asb4	0.000328072	0.169419	-4.88726	-1.51026
Asb5	0.000127159	0.000259306	-1.84549	-6.20043
Asb6	0.00314804	0.0340352	-1.18474	-2.55263
Asb7	0.00739923	0.0209149	1.1102	2.86732
Asb8	0.0034566	0.00148078	-1.3057	-4.73112
Ascc1	0.000132307	0.00327895	1.18043	4.13431
Ascc2	0.00168605	0.000609679	-1.29336	-5.44865
Ascc3	5.02078e-07	9.6433e-07	-1.39174	-13.3199
Ascl3	0.199583	0.208105	-390.05	-1.36932
Asf1a	0.000564471	0.000368278	-1.44834	-5.88413
Asf1b	7.36429e-10	0.0456174	-1.37455	-2.36477
Asgr1	6.32986e-05	0.968	-1.70107	-0.0413895
Asgr2	0.0193713	0.0631314	-4.88807	-2.15651
Ash1l	0.00033239	0.341076	1.08036	1.01219
Ash2l	2.77615e-06	0.712339	1.02071	0.382097
Asic1	1.91669e-07	0.00175839	-1.40365	-4.59872
Asic3	0.200485	0.107035	3.43014	1.8152
Asic4	0.833868	0.987525	1.01562	0.0161312
Asl	0.098485	0.26406	1.0838	1.20111
Asna1	0.00308694	0.00346178	-1.3653	-4.09496
Asns	0.000115309	1.47202e-05	-1.85166	-9.2856
Asnsd1	5.06626e-06	0.227196	-1.07586	-1.30802
Aspa	1.9907e-06	8.47561e-07	-5.16801	-13.5452
Asph	1.50828e-06	0.000124284	1.24866	6.90195
Asphd2	4.64895e-05	1.78135e-05	8.17175	9.04846
Aspm	8.05367e-08	0.138187	-1.27257	-1.64694
Aspn	1.64569e-08	8.11257e-09	9.48978	24.5431
Aspscr1	0.000201305	0.100351	1.13456	1.85726
Asrgl1	5.20832e-06	0.00517101	1.35731	3.80886
Ass1	0.00603913	0.832617	1.21869	0.218359
Aste1	0.582366	0.254311	-1.19208	-1.22811
Asxl1	0.0358768	0.244744	-1.09596	-1.25545
Asxl2	4.18662e-05	0.0179568	-1.14958	-2.96687
Atad1	0.000503086	0.000428385	-1.16306	-5.75124
Atad2	6.63072e-10	0.733629	-1.05804	-0.352418
Atad2b	0.000143436	0.0798039	-1.10834	-2.00574
Atad3a	2.15764e-05	0.0018309	-1.36773	-4.56787
Atad3aos	0.0124793	0.0771327	2.41397	2.02769
Atad5	6.58249e-06	0.631785	1.13725	0.498147
Atat1	0.0358278	0.089972	-1.29184	-1.92819
Ate1	5.12314e-05	6.28643e-05	-1.55915	-7.60314
Atf1	0.000181614	0.0152552	-1.2688	-3.07399
Atf2	0.192796	0.165366	1.08346	1.52664
Atf3	1.89826e-06	7.65432e-06	-2.08676	-10.1393
Atf4	4.91809e-07	8.99764e-08	-1.4885	-18.0784
Atf5	0.00431911	0.779498	-1.02135	-0.289584
Atf6	4.66888e-07	4.99418e-06	-1.69684	-10.7328
Atf6b	0.000146862	0.00536392	-1.23661	-3.78316
Atf7	0.00160794	0.312032	-1.08402	-1.07902
Atf7ip	0.0862816	0.382731	1.06219	0.923551
Atg10	0.0264703	0.0458047	1.30166	2.36214
Atg101	0.000590284	0.000826282	-1.40844	-5.19615
Atg12	0.0035871	0.00125498	-1.19282	-4.86052
Atg13	0.00144252	0.00450798	-1.3404	-3.90575
Atg14	0.0556278	0.41209	1.10107	0.86526
Atg16l1	6.10324e-05	2.34411e-05	-1.46866	-8.71609
Atg16l2	0.0142409	0.983551	1.00217	0.0212705
Atg2a	0.000569853	0.00534859	-1.27734	-3.78516
Atg2b	1.97328e-05	2.78596e-05	-1.37157	-8.51227
Atg3	0.298557	0.425041	1.08263	0.840487
Atg4a	0.00935405	0.0183445	-1.27589	-2.95289
Atg4b	0.00453101	0.0549532	-1.17309	-2.24548
Atg4c	0.00322761	0.0106572	1.2187	3.31258
Atg4d	9.73158e-05	0.0542386	-1.21007	-2.25387
Atg5	0.908581	0.617191	-1.03506	-0.519928
Atg7	0.0312296	0.873003	-1.0113	-0.165045
Atg9a	0.000260356	9.43699e-05	-1.43136	-7.17899
Atg9b	1.91666e-07	7.20417e-08	-10.1443	-18.5988
Atic	2.82962e-07	0.083264	-1.13802	-1.97833
Atl1	0.000110088	0.0160995	1.32846	3.03852
Atl2	0.0010791	0.00293928	-1.26804	-4.21413
Atl3	0.0160398	0.00295802	1.53335	4.20947
Atm	0.000181126	0.751878	-1.04919	-0.327249
Atmin	0.00217667	0.00419573	-1.28107	-3.95681
Atn1	0.466552	0.944862	-1.01257	-0.0713607
Atoh8	6.51398e-06	1.18867e-06	4.55209	12.9621
Atox1	0.00273525	0.64345	1.08864	0.480921
Atp10a	8.69339e-08	5.61993e-05	-1.53682	-7.72352
Atp10b	0.115677	0.93414	-1.1315	-0.0852726
Atp10d	1.80058e-07	0.148686	-1.27929	-1.59811
Atp11a	0.00117965	0.962808	1.00244	0.0481094
Atp11b	9.87711e-05	0.0602843	-1.0904	-2.18612
Atp11c	5.13913e-07	0.000321236	1.34469	6.00601
Atp13a1	0.000325034	0.00244001	-1.25761	-4.35161
Atp13a2	0.0196693	0.690483	1.0362	0.412959
Atp13a3	3.80607e-07	1.59426e-06	-1.83185	-12.4747
Atp1a1	1.15359e-06	1.3419e-06	-1.53992	-12.7587
Atp1a2	3.60499e-10	5.18388e-10	-6.78189	-34.7158
Atp1a3	5.05514e-05	3.3147e-05	-21.8125	-8.31113
Atp1b1	1.95312e-09	1.17756e-05	1.27657	9.56975
Atp1b2	0.168746	0.132517	-2.34225	-1.67474
Atp1b3	0.000378807	0.00015983	-1.50061	-6.65588
Atp23	0.00112184	0.00190151	1.50906	4.53907
Atp2a1	5.72168e-14	8.71327e-14	-6.46568	-103.153
Atp2a2	9.78334e-10	4.03386e-10	-2.27699	-35.828
Atp2a3	0.000261099	0.0353435	1.35923	2.5284
Atp2b1	4.40458e-06	5.68391e-05	-1.38461	-7.71129
Atp2b3	0.000689608	0.000484382	-9.23375	-5.64472
Atp2b4	0.000260632	0.039551	1.2223	2.45622
Atp2c1	0.000963126	0.000756828	-1.23464	-5.26832
Atp2c2	0.600341	0.352103	2.69677	0.987969
Atp5a1	2.19336e-07	0.198123	1.05666	1.40332
Atp5b	0.000350826	0.000138241	-1.28657	-6.79703
Atp5c1	6.89812e-07	0.0112119	1.1607	3.27856
Atp5d	0.00221893	0.00112793	-1.58296	-4.94501
Atp5e	0.926483	0.782286	1.07253	0.285808
Atp5f1	4.00616e-06	0.0186029	-1.12216	-2.94374
Atp5g1	7.82827e-05	0.0290018	-1.22599	-2.65562
Atp5g2	0.0112482	0.475843	-1.07664	-0.74805
Atp5g3	0.00265208	0.488856	-1.1263	-0.725441
Atp5h	0.440747	0.81261	1.01973	0.245019
Atp5j	0.290369	0.741155	1.05171	0.342009
Atp5j2	0.915484	0.646573	-1.07153	-0.476336
Atp5k	0.229842	0.174395	1.15303	1.49063
Atp5l	0.724575	0.738615	1.05667	0.345518
Atp5o	0.00156721	0.08969	1.17222	1.93022
Atp5s	2.97783e-06	0.119253	-1.07721	-1.74435
Atp5sl	0.00115352	0.052549	-1.24908	-2.27415
Atp6ap1	0.000127031	0.0244253	-1.07299	-2.76658
Atp6ap2	0.00518066	0.003026	-1.38139	-4.19284
Atp6v0a1	6.20886e-05	2.12718e-05	-1.61873	-8.83247
Atp6v0a2	9.7751e-06	0.460169	-1.0283	-0.775827
Atp6v0a4	0.00598867	0.861133	-1.63937	-0.180652
Atp6v0b	2.06809e-06	1.47896e-06	-1.61699	-12.5977
Atp6v0c	0.0121142	0.00733553	-1.31734	-3.56607
Atp6v0c-ps2	0.00624938	0.112355	-1.43111	-1.78347
Atp6v0d1	0.000451591	0.561942	-1.03256	-0.605002
Atp6v0d2	0.00635508	0.4382	-1.15933	-0.81585
Atp6v0e	0.883162	0.947654	1.00628	0.0677419
Atp6v0e2	3.53757e-07	2.12002e-05	-2.10621	-8.83654
Atp6v1a	0.00289994	0.0563864	1.13325	2.22898
Atp6v1b2	0.18886	0.596939	-1.08584	-0.550606
Atp6v1c1	4.60375e-08	1.0679e-05	-1.41873	-9.69653
Atp6v1c2	6.77981e-06	2.11439e-06	-20877.4	-12.0218
Atp6v1d	0.00347544	0.00199365	-1.37507	-4.5032
Atp6v1e1	0.000127115	0.000121443	-1.72735	-6.9249
Atp6v1f	0.00013671	0.0162712	-1.18166	-3.03154
Atp6v1g1	0.0212103	0.750853	1.02588	0.328657
Atp6v1g2	0.167573	0.520824	-1.19661	-0.671488
Atp6v1h	0.0134729	0.108038	-1.22023	-1.8091
Atp7a	3.13311e-05	0.994531	-1.00032	-0.00707123
Atp7b	0.102924	0.315474	6.34877	1.07086
Atp8b1	0.00358553	0.00106279	7.69979	4.99246
Atp8b2	0.0920941	0.180828	1.0941	1.46596
Atp8b3	0.099927	0.608055	498.055	0.533699
Atp8b4	5.45526e-09	0.583735	4.59044	0.570914
Atp8b5	0.000825676	0.00306364	4.33829	4.1838
Atp9a	2.48519e-08	1.43833e-08	-67.571	-22.8266
Atp9b	0.064057	0.0187852	1.17074	2.93737
Atpaf1	1.05847e-06	0.185724	1.07524	1.44771
Atpaf2	0.000927945	0.301819	-1.09258	-1.10369
Atpif1	0.49484	0.982858	-1.00358	-0.0221664
Atr	7.61228e-05	0.737469	1.03981	0.347101
Atraid	1.74809e-06	0.135118	1.06126	1.66185
Atrip	0.03786	0.448793	-1.1036	-0.796387
Atrn	0.0113919	0.20164	-1.09691	-1.39117
Atrnl1	3.01118e-05	0.026582	1.16509	2.71185
Atrx	0.00383289	0.0289067	1.15216	2.65774
Atxn1	4.53572e-06	0.000467465	1.41354	5.67541
Atxn10	0.0566269	0.336902	-1.04282	-1.02152
Atxn1l	0.000542806	0.0016224	-1.35736	-4.6605
Atxn2	0.0500785	0.274189	-1.13905	-1.17392
Atxn2l	0.038688	0.248998	-1.18651	-1.24318
Atxn3	4.3922e-07	1.30413e-06	-1.74171	-12.8064
Atxn7	0.251448	0.247779	-1.07432	-1.24668
Atxn7l1	0.424974	0.270253	-1.16537	-1.18439
Atxn7l1os2	0.842065	0.553114	1.84062	0.619027
Atxn7l2	0.000164915	0.671044	-1.05131	-0.440774
Atxn7l3	0.318997	0.587292	1.06807	0.565419
Atxn7l3b	0.000887237	0.00316158	1.27981	4.16084
AU015228	0.490254	0.603007	1.37982	0.541357
AU018091	0.000390209	0.000106416	2.63777	7.0571
AU019823	0.000302781	0.853834	-1.00805	-0.190274
AU021092	1.05878e-05	0.246539	-2.15846	-1.25025
AU022252	5.61116e-05	0.000746389	-1.2594	-5.2798
AU022754	0.286184	0.101574	-5.08581	-1.84938
AU023762	0.011325	0.674076	-1.36912	-0.436413
AU040320	2.17634e-05	0.440655	-1.03891	-0.811312
AU041133	0.094357	0.515922	1.10966	0.679623
Auh	0.00391682	0.00243009	1.30507	4.35464
Aunip	4.24074e-08	0.936971	-1.02787	-0.0815983
Aup1	0.0138542	0.0435556	-1.20821	-2.3944
Aurka	6.42071e-11	0.365695	-1.19983	-0.958886
Aurkaip1	2.93155e-05	0.000252619	-1.21026	-6.22444
Aurkb	3.4809e-08	0.697611	-1.12728	-0.402848
Auts2	0.00157491	0.00165203	2.25047	4.64657
AV039307	0.685269	0.554263	-1.35367	-0.617193
AV051173	0.630639	0.706239	1.29044	0.390669
AV320801	0.0209505	0.214801	-382.6	-1.34729
Aven	3.06227e-07	0.224484	-1.12657	-1.31646
Avil	0.00217977	0.00110299	3.28892	4.96282
Avl9	1.9235e-05	0.0728752	-1.14787	-2.06427
Avpi1	6.44952e-07	0.000275812	-1.85975	-6.14397
Avpr1a	2.48067e-06	1.33753e-06	16.308	12.7642
AW011738	0.00118779	0.000345317	4.35804	5.94133
AW046200	0.601981	0.680405	1.60178	0.427334
AW112010	0.00281583	0.00294	6.26319	4.21395
AW146154	0.00466646	0.0195287	1.41561	2.91201
AW209491	0.000673272	0.0371023	-1.20709	-2.49722
AW549877	6.35357e-07	2.0473e-05	1.48774	8.8787
AW554918	0.00335684	0.00241693	1.51656	4.35868
Awat2	0.782917	0.444031	1.48104	0.805097
Axdnd1	0.0211277	0.10542	-3.23078	-1.82513
Axin1	0.000158374	0.656907	1.02227	0.461241
Axin2	1.71754e-07	0.000479864	1.44449	5.6528
Axl	0.00622689	0.0117354	-1.13852	-3.24804
AY074887	0.012745	0.844501	1.14473	0.202606
AY358078	0.0637866	0.422763	411.032	0.844806
Azi2	0.142238	0.672998	1.02877	0.437963
Azin1	7.47281e-06	3.83453e-06	-1.54771	-11.1153
Azin2	5.08704e-09	1.12499e-08	2.16174	23.5483
B130006D01Rik	0.364779	0.362865	1.63379	0.964873
B130034C11Rik	0.470238	0.258989	1.76955	1.21505
B230118H07Rik	0.000496715	0.690183	1.02417	0.413386
B230208H11Rik	0.324998	0.985175	1.01256	0.0191706
B230209E15Rik	0.947147	0.649702	-1.55356	-0.471752
B230216N24Rik	0.345673	0.649761	-1.73773	-0.471666
B230217C12Rik	1.68212e-06	0.801917	-1.08293	-0.259346
B230217O12Rik	0.101765	0.484421	1.23754	0.733102
B230219D22Rik	0.000485525	0.0178164	-1.19425	-2.97201
B230307C23Rik	0.469489	0.552224	1.2989	0.620447
B230312C02Rik	0.00107428	0.00150899	-5.19056	-4.71649
B230319C09Rik	0.248454	0.294778	1.74251	1.12107
B230354K17Rik	0.0205978	0.0181442	1.25699	2.96007
B2m	0.0391182	0.0478688	1.3995	2.33391
B330016D10Rik	0.0222057	0.409076	-1.17238	-0.871104
B3galnt1	5.34043e-07	0.012356	-1.20746	-3.21367
B3galnt2	9.11072e-07	2.53964e-06	-2.21062	-11.7359
B3galt1	7.42817e-05	0.617942	-1.05598	-0.518799
B3galt2	0.00453971	0.0105182	2.34424	3.3214
B3galt4	0.00425113	0.00434104	1.86131	3.93256
B3galt5	3.83928e-07	0.0422608	1.18812	2.41374
B3galt6	0.459615	0.258115	-1.14103	-1.21747
B3gat2	0.241311	0.285861	-1.46135	-1.14358
B3gat3	0.0385049	0.00682928	-1.34892	-3.61527
B3glct	3.25037e-06	0.000946958	1.2069	5.08525
B3gnt2	5.72435e-05	0.723063	1.01983	0.367103
B3gnt4	0.0536124	0.129218	1.98688	1.69143
B3gnt5	0.0747293	0.127815	-2.24193	-1.69864
B3gnt8	0.00233364	0.00156101	2.64575	4.69026
B3gnt9	9.10318e-07	8.93755e-06	1.50652	9.93111
B3gntl1	0.601838	0.318469	-1.24173	-1.06381
B430212C06Rik	0.00185803	0.00199626	2.73827	4.50221
B430319G15Rik	0.358928	0.63227	1.08119	0.497427
B4galnt1	3.6139e-05	0.635978	1.05001	0.491937
B4galnt2	0.056231	0.658239	1.589	0.459303
B4galnt3	0.14119	0.853423	-1.07978	-0.190817
B4galnt4	1.56779e-06	0.00301565	4.25044	4.19534
B4galt1	0.00135779	0.040842	-1.14658	-2.43563
B4galt2	4.40981e-06	1.0441e-05	1.3743	9.72596
B4galt3	0.0109104	0.940594	-1.00403	-0.076897
B4galt4	4.00835e-06	3.80388e-05	-1.81191	-8.15457
B4galt5	1.59769e-07	0.437647	1.03347	0.816876
B4galt6	5.23629e-06	2.21997e-06	-2.10813	-11.9452
B4galt7	0.000606436	0.000592309	-1.47159	-5.47305
B4gat1	0.0487434	0.334357	-1.07203	-1.02725
B630019K06Rik	8.26926e-05	0.538162	-1.10492	-0.643083
B830017H08Rik	0.297724	0.877497	-1.63816	-0.159148
B930059L03Rik	0.0756316	0.257486	-1.39709	-1.21922
B930092H01Rik	0.46645	1	1	0
B9d1	0.0035986	0.0438614	1.25576	2.38992
B9d2	0.126728	0.222884	1.18636	1.32147
Baalc	1.0377e-05	6.87843e-06	-2.72933	-10.2851
Babam1	0.000990862	0.544565	-1.05737	-0.632734
Babam2	0.00896921	0.0946957	-1.12118	-1.89499
Bace1	4.80841e-06	0.000295032	1.37474	6.08275
Bace2	0.0233283	0.00958998	2.21108	3.38363
Bach1	7.96355e-06	0.0743599	-1.12686	-2.05128
Bach2	2.61608e-06	2.18048e-05	1.81315	8.80269
Bach2os	0.68157	0.538045	1.79494	0.643272
Bad	3.77236e-05	0.754401	-1.01971	-0.323789
Bag1	3.00456e-08	1.32044e-08	-1.84187	-23.0753
Bag2	0.010847	0.140333	-1.16578	-1.63668
Bag3	0.0364233	0.0461674	-1.25227	-2.35709
Bag4	4.21715e-06	0.014353	1.20183	3.11425
Bag5	0.000294387	0.24699	1.0456	1.24895
Bag6	0.120382	0.253034	-1.10254	-1.23171
Bahcc1	0.157497	0.0385223	1.48686	2.47313
Bahd1	0.00196558	0.000257119	-1.56082	-6.20821
Baiap2	0.000452869	0.00230193	1.47758	4.39506
Baiap2l1	2.56964e-09	1.10836e-08	-3.21799	-23.5927
Baiap2l2	0.404326	0.198327	-3.282	-1.40261
Baiap3	0.51523	0.912134	1.0914	0.113887
Bak1	0.000927156	0.760223	1.05047	0.315817
Bambi	0.166413	0.167697	1.86098	1.51718
Bambi-ps1	0.185263	0.931791	-1.06609	-0.0883227
Banf1	3.01495e-06	0.0531475	-1.17344	-2.26689
Banp	0.00900024	0.0160013	-1.21848	-3.04254
Bap1	0.000803429	0.908147	1.00636	0.119081
Bard1	5.87511e-06	0.701617	-1.1615	-0.397185
Basp1	0.0128471	0.0182511	-1.35258	-2.95623
Bax	6.1828e-08	0.26956	-1.10643	-1.18624
Baz1a	1.22369e-05	1.64954e-05	-1.72463	-9.14342
Baz1b	1.40677e-05	0.000498797	1.25608	5.61948
Baz2a	0.00396559	0.0169982	-1.27671	-3.00283
Baz2b	0.00264982	0.579369	1.04359	0.577684
BB287469	0.00603818	0.0446279	-5.45776	-2.37882
BB557941	0.00725146	0.405217	-483.309	-0.878631
Bbc3	0.000668684	0.00101544	-1.54498	-5.02899
Bbip1	2.45732e-05	5.10177e-06	-1.71989	-10.7025
Bbof1	0.862216	0.560542	-1.19078	-0.607217
Bbox1	0.0372057	0.0755343	15.9415	2.04119
Bbs1	0.000476442	0.0322992	-1.10792	-2.58628
Bbs10	0.280504	0.861446	-1.02191	-0.18024
Bbs12	0.0650492	0.192392	-1.36958	-1.42353
Bbs2	0.00194036	0.0190414	1.18097	2.92851
Bbs4	0.0142989	0.0260698	1.23517	2.72442
Bbs5	0.0309449	0.011153	-1.28689	-3.28208
Bbs7	8.69261e-05	0.0390438	1.42302	2.4645
Bbs9	0.053095	0.0491929	1.26713	2.31643
Bbx	0.00975982	0.407959	1.0424	0.873277
BC002163	0.64471	0.864996	-1.05246	-0.175568
BC003331	0.562143	0.465308	1.03173	0.766651
BC003965	0.0768424	0.29265	-1.09572	-1.1264
BC004004	5.02605e-06	0.481896	-1.02261	-0.737484
BC005537	0.140756	0.775941	-1.02339	-0.294407
BC005561	0.000359265	0.000417931	1.81088	5.77282
BC005624	0.0935113	0.202337	1.18461	1.38879
BC017158	0.428986	0.448141	1.0873	0.797576
BC017643	0.122845	0.0559221	1.27756	2.23428
BC020402	0.00958596	0.744694	1.05525	0.33713
BC022687	4.43104e-05	0.00234104	-1.67257	-4.38247
BC024978	0.081911	0.482485	-1.19963	-0.736461
BC025920	0.822125	0.888219	1.07733	0.145103
BC028528	0.000306722	7.68656e-05	2.20053	7.39085
BC029722	0.00159912	0.561794	1.04033	0.605236
BC030336	1.57826e-05	0.0726332	-1.10631	-2.06641
BC030499	0.93834	0.908845	1.08256	0.118171
BC030867	1.71943e-06	0.573899	-1.31578	-0.586207
BC031181	0.0368597	0.30741	1.08398	1.09011
BC031361	0.00231742	0.000714676	1.70265	5.31576
BC037032	0.0657909	0.442769	1.20736	0.807416
BC037034	0.083433	0.290086	-1.21035	-1.13285
BC037704	0.124205	0.529609	-1.27389	-0.657025
BC039771	0.0195682	0.00334546	4.51881	4.11973
BC039966	0.00169747	0.2434	1.38435	1.25936
BC048403	0.0995112	0.596424	1.05972	0.551394
BC051019	3.16545e-12	3.02473e-12	-9.20616	-66.1774
BC051226	0.196381	0.356909	1.6212	0.977592
BC052040	1.00439e-05	0.50376	1.10523	0.700019
BC052688	0.475632	0.243133	5.41816	1.26014
BC055324	9.27081e-06	0.692064	1.16513	0.410712
BC064078	0.0282942	0.0068233	12.2304	3.61587
BC065397	0.995903	0.970685	1.00937	0.0379143
Bcam	5.63481e-06	1.36526e-05	-4.16515	-9.38063
Bcap29	0.227817	0.0699003	-1.44863	-2.09108
Bcap31	0.0359906	0.0342652	-1.20853	-2.5483
Bcar1	0.0304174	0.0407454	-1.2432	-2.43715
Bcar3	6.53234e-05	0.0218341	1.17906	2.83934
Bcas1	0.00877777	0.394233	251.069	0.900342
Bcas2	0.000151839	0.162152	-1.14219	-1.53989
Bcas3	0.000704153	0.76434	-1.01758	-0.310194
Bcat1	2.3975e-10	0.0338306	-1.14756	-2.5565
Bcat2	0.111171	0.0240352	-1.11529	-2.77701
Bccip	5.24005e-07	0.155026	1.0784	1.57013
Bcdin3d	2.60871e-05	0.0932678	-1.15858	-1.90485
Bche	0.00133037	0.642493	2.41829	0.482328
Bckdha	1.6435e-05	0.81174	-1.01152	-0.246183
Bckdhb	0.0735929	0.0430434	5.11037	2.40198
Bckdk	0.0101871	0.456625	-1.07077	-0.782195
Bcl10	0.000605886	0.705658	1.01786	0.391487
Bcl11b	0.000349131	0.108126	1063.91	1.80857
Bcl2	1.89778e-07	0.00126328	1.16552	4.85532
Bcl2l1	0.00614985	0.00148107	-1.52076	-4.73097
Bcl2l11	1.56537e-05	0.000248208	1.57276	6.24067
Bcl2l12	0.226609	0.691831	-1.04361	-0.411044
Bcl2l13	8.9103e-08	1.71948e-07	-1.82585	-16.6403
Bcl2l14	3.89476e-05	2.68026e-05	-7.0708	-8.55757
Bcl2l15	0.330318	0.698938	1.47889	0.40097
Bcl2l2	0.188409	0.069718	1.10872	2.09276
Bcl3	0.00144046	0.000249227	2.92124	6.23689
Bcl6	1.9312e-06	0.000427236	-1.49816	-5.75359
Bcl6b	0.0194912	0.0872239	1.79936	1.94828
Bcl7a	0.00610013	0.855142	1.01862	0.188548
Bcl7b	0.758414	0.676213	1.05245	0.433343
Bcl7c	0.00980648	0.312526	1.05752	1.07785
Bcl9	0.0323839	0.290206	1.15398	1.13255
Bcl9l	0.254054	0.119986	1.30324	1.74032
Bclaf1	0.000368877	0.866744	1.01315	0.173269
Bco2	0.769133	0.895978	1.09167	0.134959
Bcor	8.40955e-05	0.0507089	-1.15967	-2.29699
Bcorl1	0.174027	0.404259	1.11538	0.880508
Bcr	0.00979551	0.396506	1.06276	0.895814
Bcs1l	0.0185906	0.215503	-1.16314	-1.34501
Bdh1	0.000119802	0.00971031	-9.34333	-3.37521
Bdh2	0.00408287	0.00574079	1.71357	3.73568
Bdkrb1	0.00203253	0.841421	1.08608	0.206683
Bdkrb2	0.0891243	0.12036	-1.79118	-1.73827
Bdnf	0.000115731	0.0104922	-1.40956	-3.32306
Bdp1	0.00284999	0.0136472	-1.24006	-3.14763
Bean1	0.0596521	0.3317	1.50117	1.03327
Becn1	0.0153497	0.774902	-1.0095	-0.295818
Begain	0.000165951	0.000575097	3.18791	5.498
Bend3	0.000376704	0.47612	-1.09297	-0.747564
Bend5	0.0291852	0.0127646	2823.48	3.19202
Bend6	3.44589e-06	0.000372741	1.69003	5.87347
Best1	4.96452e-07	9.0434e-07	-3.57124	-13.4316
Best3	0.00887115	0.0114375	-3.07395	-3.26523
Bet1	0.00118769	0.0829616	-1.1895	-1.98068
Bet1l	0.000769827	0.562983	-1.03729	-0.603357
Bex1	1.66297e-06	1.29692e-06	-15.6777	-12.8156
Bex2	0.712262	0.319248	-4.94018	-1.06198
Bex3	4.60515e-05	0.470725	-1.13302	-0.757053
Bfar	1.22195e-05	0.0164443	-1.13678	-3.02459
Bfsp1	0.0642743	0.768743	1.52893	0.304193
Bglap	0.616361	0.340668	408.29	1.0131
Bglap2	0.73236	0.676692	1.45483	0.432656
Bgn	1.38911e-05	0.00600209	1.37001	3.70468
Bhlhb9	7.69681e-05	0.0190934	1.33951	2.92673
Bhlhe40	1.52969e-07	3.48183e-07	-2.21891	-15.1974
Bhlhe41	1.1749e-06	0.157373	1.08335	1.56003
Bicc1	4.77662e-06	2.11782e-06	2.48918	12.0193
Bicd1	2.93126e-06	7.36735e-07	-2.5209	-13.7939
Bicd2	3.96782e-07	8.83056e-07	-1.87098	-13.4732
Bicdl1	0.338008	0.188873	1.52266	1.4362
Bicdl2	0.628546	0.881124	-1.16048	-0.154392
Bicra	0.154348	0.701585	-1.0562	-0.39723
Bicral	0.000163117	0.0867857	1.09118	1.95154
Bid	5.12188e-05	0.00143823	-1.41475	-4.75379
Bik	0.000703772	0.000731878	-4.37324	-5.29604
Bin1	8.51979e-08	6.06843e-07	-1.70885	-14.145
Bin3	0.0632098	0.0135633	-1.20438	-3.15172
Birc2	0.00194371	0.0194509	1.18903	2.91462
Birc3	0.00100471	0.000531826	25.8617	5.56455
Birc5	8.07397e-10	0.571543	-1.11939	-0.589893
Birc6	0.0280704	0.0784826	-1.15061	-2.01651
Bivm	0.000444385	0.0139474	1.30753	3.13321
Blcap	0.000558266	0.0465801	1.13036	2.35139
Blk	0.00340183	0.00605698	-4.70048	-3.69835
Blm	2.10794e-07	0.369179	1.15418	0.951562
Blmh	7.10762e-05	0.00216941	1.31904	4.43949
Blnk	3.50503e-06	0.0304428	1.94012	2.62438
Bloc1s1	0.00240006	0.185267	1.12496	1.4494
Bloc1s2	0.000770101	0.0883325	-1.32452	-1.9401
Bloc1s3	0.0525593	0.126822	-1.12384	-1.7038
Bloc1s4	0.0239248	0.0563801	-1.25048	-2.22905
Bloc1s5	0.0852519	0.493395	1.07711	0.717646
Bloc1s6	0.171483	0.292399	-1.05278	-1.12702
Blvra	2.53962e-06	0.979192	1.0028	0.0269081
Blvrb	1.12257e-05	0.053107	1.47134	2.26738
Blzf1	0.00389792	0.0131889	-1.18809	-3.17029
Bmf	6.96895e-09	4.64064e-08	2.29139	19.6712
Bmi1	2.53484e-05	2.14374e-05	1.31234	8.82313
Bmp1	6.49022e-06	0.000192029	1.36804	6.48043
Bmp2k	0.00739029	0.53918	1.04184	0.641433
Bmp4	6.27095e-08	2.51741e-08	29.6272	21.262
Bmp5	0.0118951	0.554975	2.45816	0.616058
Bmp6	0.0013453	0.000730302	4.81619	5.29783
Bmp8a	0.00108733	0.00810489	-2.16076	-3.49782
Bmper	4.63957e-11	6.05976e-06	1.22559	10.4604
Bmpr1a	5.2233e-05	0.0134616	1.1098	3.15671
Bmpr1b	0.000195693	0.0345032	1.40569	2.54385
Bmpr2	0.000222041	0.0816741	-1.11966	-1.99078
Bms1	6.32234e-06	0.788155	-1.01685	-0.277874
Bmt2	0.00168645	0.0779181	-1.21572	-2.02116
Bnc1	0.240733	0.10114	-1123	-1.85217
Bnc2	6.05395e-07	0.117611	1.08973	1.75346
Bnip1	2.28009e-05	0.766359	1.02203	0.30744
Bnip2	0.00330118	0.00241043	-1.18127	-4.36069
Bnip3	1.0617e-06	2.10284e-05	-1.38473	-8.84635
Bnip3l	0.000225778	0.000853923	1.15242	5.16925
Boc	4.06881e-05	3.63496e-05	2.40489	8.20597
Bod1	7.75609e-05	1.19571e-05	-1.46667	-9.55005
Bod1l	0.000962417	0.185982	-1.15675	-1.44676
Bok	0.023032	0.105492	-1.57893	-1.82469
Bola1	0.176546	0.811416	-1.04046	-0.246616
Bola2	0.0153913	0.384698	-1.16717	-0.919545
Bola3	0.0657419	0.220462	-1.29661	-1.32912
Bop1	1.06074e-05	0.000111932	-1.42691	-7.0063
Bora	2.60583e-08	0.159966	1.38228	1.54904
Borcs5	0.0346868	0.0832009	-1.17245	-1.97882
Borcs6	0.00262505	0.00674383	-1.25078	-3.62396
Borcs7	0.693153	0.268884	1.10886	1.18806
Borcs8	0.00719555	0.0873968	1.12829	1.947
Bpgm	0.0640727	0.867474	-1.01035	-0.172309
Bphl	0.029748	0.0253209	1.43799	2.74327
Bpnt1	1.37965e-06	0.00271307	-1.36988	-4.27301
Bptf	0.0613545	0.857973	-1.0164	-0.184815
Braf	0.00576795	0.186449	1.12056	1.44505
Brap	0.000187741	0.919038	-1.00422	-0.104899
Brat1	0.00195194	0.0103328	1.21336	3.33335
Brca1	1.11843e-08	0.410658	-1.23825	-0.868034
Brca2	3.48037e-05	0.360649	-1.19573	-0.969587
Brcc3	0.000136173	0.762405	-1.02295	-0.312836
Brd1	0.054044	0.0224595	-1.15685	-2.82099
Brd2	0.000468774	0.814951	-1.02202	-0.24189
Brd3	0.0255046	0.241913	-1.09206	-1.26371
Brd4	0.736637	0.702869	-1.06136	-0.395419
Brd7	0.111869	0.0927859	-1.18178	-1.90822
Brd8	8.25173e-05	0.115947	1.12027	1.76282
Brd9	6.38878e-05	0.914519	-1.00757	-0.110781
Brdt	0.00612379	0.018542	2.54442	2.94588
Brf1	0.673764	0.459749	1.04825	0.77658
Brf2	0.00135074	0.0848075	-1.07958	-1.96645
Bri3	0.0132235	0.00975181	-1.25588	-3.37233
Bri3bp	9.62259e-07	0.000104658	1.64907	7.07391
Bricd5	0.283092	0.135077	-8.39049	-1.66205
Brinp3	5.44671e-13	9.1031e-13	5.35479	76.9112
Brip1	1.03937e-09	0.161357	-1.21424	-1.5432
Brip1os	1.09282e-07	0.0185825	1.26593	2.94446
Brix1	1.82977e-06	0.00914364	-1.2146	-3.41586
Brk1	0.296164	0.824263	1.0169	0.229468
Brms1	0.000712011	0.135571	-1.16598	-1.65963
Brms1l	0.0157084	0.346863	-1.05073	-0.999409
Brox	0.00100364	0.42829	-1.03368	-0.834356
Brpf1	0.099076	0.125899	-1.14632	-1.70862
Brpf3	0.557674	0.457296	1.11706	0.780987
Brsk1	4.0818e-05	0.00229089	1.31763	4.39865
Brsk2	0.805994	0.49457	-2.86497	-0.715636
Brwd1	2.72584e-06	0.000826109	-1.2674	-5.19632
Brwd3	0.0202902	0.27175	1.073	1.18039
Bscl2	0.286098	0.54263	1.26907	0.635854
Bsdc1	0.000934086	0.629769	-1.04036	-0.50114
Bsg	6.49611e-05	0.00261561	-1.25575	-4.30004
Bsn	5.10053e-07	0.0850918	-1.50467	-1.96429
Bspry	0.124581	0.1377	1.64163	1.64928
Bst2	0.00408259	0.00154449	2.91894	4.69848
Btaf1	6.15254e-06	0.000858658	-1.22494	-5.16474
Btbd1	0.000191288	0.00845032	-1.15015	-3.46939
Btbd10	6.77139e-05	0.330652	-1.07229	-1.03565
Btbd11	2.69157e-05	0.000452108	-2.29375	-5.70435
Btbd17	1.10708e-07	2.39307e-06	-2.35362	-11.828
Btbd18	0.000126189	0.584115	1.359	0.570325
Btbd19	0.187721	0.0774463	1.30786	2.02508
Btbd2	0.000578965	0.00237292	1.30552	4.37237
Btbd3	0.00858685	0.0689874	1.38312	2.09954
Btbd6	0.0804435	0.795581	1.01896	0.267864
Btbd7	2.30252e-05	0.00462849	1.17768	3.88705
Btbd8	0.191857	0.212828	1.56577	1.35372
Btbd9	0.000102114	0.589635	1.0266	0.561809
Btc	0.000563173	0.00010393	2.50024	7.08097
Btd	0.129108	0.0386057	1.19756	2.47174
Btf3	1.55283e-06	0.0307551	1.09007	2.61781
Btf3l4	0.00327306	0.213312	1.09261	1.35214
Btg1	0.000863901	0.0330395	1.20532	2.57171
Btg2	6.00472e-06	0.00242393	-1.48877	-4.35652
[truncated: 12,909 more rows]

## Sheet: CASZ1a vs. EV in C2C12
Gene ID	P-value	FDR	Fold change	T-score
0610005C13Rik	0.7948	0.826602	-1.26421	-0.238859
0610009B22Rik	0.416413	0.221924	1.08051	1.53684
0610009L18Rik	0.72183	0.572584	-1.31405	-0.631441
0610009O20Rik	0.27292	0.196661	1.0413	1.65419
0610010B08Rik	0.80404	0.719351	1.04787	0.394851
0610010F05Rik	0.898797	0.670235	-1.03502	-0.470276
0610010K14Rik	0.673014	0.710632	1.02463	0.408021
0610012G03Rik	0.679514	0.425127	1.10642	0.920659
0610030E20Rik	0.207401	0.532234	-1.03089	-0.703859
0610037L13Rik	0.56708	0.540046	1.04629	0.689515
0610038B21Rik	0.212492	0.346106	-1.13994	-1.11506
0610039H22Rik	0.464758	0.308068	-138.802	-1.22474
0610039K10Rik	0.707517	0.997605	1.00157	0.00325787
0610040B10Rik	0.073498	0.251711	1.5386	1.41612
0610040J01Rik	0.608501	0.357384	509.246	1.08485
0610043K17Rik	0.464758	0.308068	284.538	1.22474
1110002J07Rik	0.012066	0.00566004	665.722	7.13833
1110002L01Rik	0.776839	0.976623	1.00468	0.0318077
1110004E09Rik	0.0439635	0.386431	-1.02963	-1.01112
1110004F10Rik	0.129891	0.0922742	-1.03455	-2.44274
1110006O24Rik	0.281363	0.364742	1.43069	1.06564
1110008F13Rik	0.310419	0.171372	1.07197	1.7901
1110008L16Rik	0.627818	0.439101	-1.04343	-0.889846
1110008P14Rik	0.900601	0.99226	1.00095	0.01053
1110012L19Rik	0.332051	0.324255	1.07612	1.17648
1110017D15Rik	0.0504456	0.424392	1.285	0.922305
1110019D14Rik	0.544288	0.359348	1.1512	1.07968
1110020A21Rik	0.300529	0.893939	1.05294	0.144952
1110032A03Rik	0.707143	0.488131	-1.09416	-0.788182
1110032F04Rik	0.464758	0.308068	-138.802	-1.22474
1110034G24Rik	0.4381	0.337963	1.21855	1.13748
1110038B12Rik	0.452129	0.539598	1.04618	0.690333
1110038F14Rik	0.228662	0.144759	1.08603	1.96066
1110046J04Rik	0.641214	0.867145	-1.02186	-0.182057
1110051M20Rik	0.557997	0.45762	-1.06086	-0.850335
1110058D11Rik	0.203766	0.327331	269.83	1.16759
1110059E24Rik	0.923899	0.94708	1.00388	0.072073
1110059G10Rik	0.620004	0.369931	-1.03878	-1.05232
1110065P20Rik	0.505186	0.293533	1.10262	1.27035
1190002N15Rik	0.0150359	0.0119897	1.0666	5.47348
1190005I06Rik	0.423396	0.225179	1.38389	1.52281
1190007I07Rik	0.672942	0.507257	-1.0881	-0.750878
1300002E11Rik	0.514446	0.314295	1.32285	1.20588
1500004A13Rik	0.133423	0.108835	1.34565	2.26091
1500009C09Rik	0.138084	0.0805372	523.953	2.59768
1500009L16Rik	0.618958	0.795713	1.12783	0.282811
1500011B03Rik	0.412845	0.227775	-1.11214	-1.51178
1500011K16Rik	0.841426	0.788444	1.02766	0.293254
1500012K07Rik	0.464758	0.308068	128.061	1.22474
1500015A07Rik	0.051263	0.0261211	-1.81146	-4.1077
1500015L24Rik	0.464758	0.308068	128.061	1.22474
1500015O10Rik	0.770048	0.805495	-1.1089	-0.268821
1500026H17Rik	0.359534	0.200067	-3.30702	-1.63742
1600002D24Rik	0.355332	0.195986	836.906	1.65756
1600002H07Rik	0.22084	0.475755	-1.05795	-0.812979
1600002K03Rik	0.316789	0.213423	1.20071	1.57459
1600012H06Rik	0.894268	0.667734	-1.04321	-0.474202
1600014C10Rik	0.408215	0.232943	1.07527	1.49023
1600019K03Rik	0.464758	0.308068	142.769	1.22474
1600020E01Rik	0.967532	0.834508	-1.01868	-0.227711
1600023N17Rik	0.830199	0.578133	-1.55475	-0.621788
1600027J07Rik	0.0954273	0.333344	1.12084	1.15045
1600029I14Rik	0.464758	0.308068	128.061	1.22474
1600029O15Rik	0.464758	1	1	-4.09799e-16
1700001C19Rik	0.947393	0.870453	-1.33578	-0.177459
1700001G11Rik	0.0475856	0.0239809	-2.87824	-4.24266
1700001G17Rik	0.461442	0.352474	-1.44007	-1.09789
1700001J11Rik	0.26995	0.171645	-1.25552	-1.78851
1700001K19Rik	0.513678	0.829521	1.23739	0.234738
1700001K23Rik	0.639652	0.820083	-1.33578	-0.248082
1700001L05Rik	0.257052	0.29124	-1.21541	-1.27776
1700001L19Rik	0.234823	0.620182	142.769	0.550722
1700001O22Rik	0.372378	0.301196	2.29064	1.24602
1700001P01Rik	0.660319	0.993714	1.02858	0.00855083
1700003E16Rik	0.827215	0.615938	-1.09836	-0.557738
1700003F12Rik	0.0741059	0.232758	1.2678	1.49099
1700003G18Rik	0.324161	0.170261	-308.864	-1.79658
1700006H21Rik	0.464758	0.308068	128.061	1.22474
1700007G11Rik	0.649252	0.459922	255.123	0.845522
1700007J10Rik	0.456039	0.832494	1.2066	0.230548
1700007K09Rik	0.464758	0.308068	-138.802	-1.22474
1700007K13Rik	0.275114	0.26794	1.40288	1.3567
1700007L15Rik	0.948365	0.772065	1.15564	0.31694
1700008J07Rik	0.239992	0.352905	-1.20013	-1.09673
1700008O03Rik	0.904816	0.683002	1.57739	0.450367
1700009N14Rik	0.684375	0.848869	-1.23109	-0.207553
1700011L22Rik	0.464758	1	1	-1.59561e-16
1700012B07Rik	0.649376	0.443301	-276.605	-0.880758
1700012B09Rik	0.266376	0.537932	1.05849	0.69338
1700012D01Rik	0.131209	0.667892	1.0605	0.473953
1700012D14Rik	0.985142	0.908696	1.16348	0.124633
1700012I11Rik	0.464758	1	1	-1.59561e-16
1700013F07Rik	0.838086	0.918358	-1.21065	-0.111368
1700013G24Rik	0.649041	0.437776	142.769	0.89273
1700016C15Rik	0.607221	0.61285	-138.802	-0.562865
1700016H13Rik	0.464758	0.308068	-138.802	-1.22474
1700016L04Rik	0.623833	0.567782	128.061	0.639852
1700017B05Rik	0.372013	0.194089	1.05892	1.66708
1700018A04Rik	0.464758	1	1	-2.12748e-16
1700018L02Rik	0.790403	0.786804	-1.12894	-0.295616
1700019D03Rik	0.82356	0.565773	1.94399	0.643387
1700019N19Rik	0.464758	0.308068	142.769	1.22474
1700020D05Rik	0.400576	0.25411	-5.51093	-1.40708
1700020I14Rik	0.868982	0.870829	-1.01382	-0.176938
1700020L24Rik	0.87848	0.881184	-1.08405	-0.162578
1700020N18Rik	0.464758	0.308068	-171.062	-1.22474
1700021F05Rik	0.550012	0.454842	1.04914	0.856172
1700022H01Rik	0.649041	0.437776	142.769	0.89273
1700022I11Rik	0.98555	0.902384	1.17026	0.133316
1700023F06Rik	0.0525409	0.347572	128.061	1.11108
1700025F24Rik	0.525326	0.822206	128.061	0.245075
1700025G04Rik	0.245964	0.377989	1.0365	1.03198
1700025K24Rik	0.887416	0.7598	1.54121	0.334827
1700026J14Rik	0.412825	0.762291	-1.23032	-0.331182
1700027A15Rik	0.649041	0.437776	142.769	0.89273
1700028E10Rik	0.326007	0.553696	-1.36385	-0.664837
1700028I16Rik	0.961988	0.804603	-1.27144	-0.270093
1700028J19Rik	0.986965	0.888337	1.07444	0.152686
1700028K03Rik	0.777509	0.529512	-1.44236	-0.708897
1700029H14Rik	0.464758	0.308068	128.061	1.22474
1700029I15Rik	0.464758	1	1	-4.09799e-16
1700029J03Rik	0.649252	0.459922	255.123	0.845522
1700029J07Rik	0.260772	0.522759	-1.14175	-0.721482
1700030C10Rik	0.838183	0.638031	2.04995	0.521565
1700030F18Rik	0.464758	0.308068	142.769	1.22474
1700030J22Rik	0.354807	0.279662	-1.1852	-1.31612
1700030K09Rik	0.847973	0.998508	1.00014	0.00202947
1700031A10Rik	0.260054	0.927415	-1.0562	-0.098956
1700034E13Rik	0.21277	0.113268	2.43483	2.21787
1700034H15Rik	0.629929	0.643386	-1.47282	-0.512922
1700034I23Rik	0.00366792	0.105209	-1.71635	-2.29772
1700034J05Rik	0.630516	0.375203	-2.5637	-1.03896
1700034P13Rik	0.697469	0.468619	1.2259	0.827529
1700037C18Rik	0.705707	0.865658	1.03057	0.184125
1700037H04Rik	0.37878	0.392184	1.04674	0.997145
1700042G07Rik	0.464758	0.308068	-138.802	-1.22474
1700042O10Rik	0.0849087	0.038781	5.73216	3.52489
1700047G03Rik	0.464758	0.308068	142.769	1.22474
1700047I17Rik2	0.0224179	0.0186268	1.04197	4.66193
1700048M11Rik	0.464758	1	1	-1.59561e-16
1700048O20Rik	0.464758	0.308068	128.061	1.22474
1700049E15Rik	0.464758	0.308068	-138.802	-1.22474
1700052K11Rik	0.83998	0.595838	-1.09629	-0.591432
1700056E22Rik	0.117399	0.338867	1.17184	1.13497
1700061G19Rik	0.464758	0.308068	-171.062	-1.22474
1700061I17Rik	0.593781	0.837588	-1.26421	-0.223378
1700063D05Rik	0.464758	1	1	-1.59561e-16
1700064M15Rik	0.639652	0.820083	-1.33578	-0.248082
1700065D16Rik	0.620708	0.696702	1.68352	0.429249
1700065J18Rik	0.464758	0.308068	-138.802	-1.22474
1700066B19Rik	0.568648	0.328405	-3.1286	-1.1645
1700066M21Rik	0.207654	0.26331	-1.04508	-1.37325
1700067K01Rik	0.37216	0.963917	-1.01422	-0.0491115
1700071K01Rik	0.383601	0.324552	255.123	1.17562
1700071M16Rik	0.732832	0.722886	1.2519	0.389536
1700084E18Rik	0.485047	0.294071	4.54851	1.26862
1700084J12Rik	0.828301	0.613815	1.34303	0.561261
1700086O06Rik	0.194029	0.206619	1.3605	1.60603
1700088E04Rik	0.232484	0.141185	1.36817	1.98634
1700092M07Rik	0.64872	0.948465	-1.08387	-0.0701823
1700093K21Rik	0.871176	0.744765	1.06994	0.356943
1700094D03Rik	0.924292	0.78437	-1.06018	-0.299125
1700094J05Rik	0.225909	0.344506	-171.859	-1.11942
1700095J12Rik	0.464758	0.308068	-138.802	-1.22474
1700096K18Rik	0.637584	0.942548	-1.03564	-0.0782613
1700099I09Rik	0.504893	0.632024	-1.45996	-0.531315
1700101I11Rik	4.81915e-07	3.14894e-07	-1370.26	-191.317
1700102H20Rik	0.875425	0.68478	1.83803	0.447612
1700102P08Rik	0.207589	0.0996897	4.75674	2.35679
1700105P06Rik	0.464758	0.308068	509.246	1.22474
1700109H08Rik	0.722931	0.628537	1.53675	0.537005
1700109K24Rik	0.606712	0.653571	-1.06758	-0.496614
1700110C19Rik	0.464758	1	1	-1.59561e-16
1700110I01Rik	0.464758	1	1	-3.19122e-16
1700112H15Rik	0.795584	0.607405	1.40626	0.571946
1700112J16Rik	0.869871	0.684818	2.23419	0.447553
1700113A16Rik	0.636268	0.607303	1.49022	0.572116
1700116B05Rik	0.983474	0.901798	-1.19817	-0.134122
1700120C14Rik	0.763781	0.932301	-1.21065	-0.092269
1700120K04Rik	0.210697	0.126257	2.93935	2.10256
1700123M08Rik	0.899448	0.671318	1.28031	0.468578
1700123O20Rik	0.468079	0.798036	-1.00895	-0.279482
1700124L16Rik	0.464758	0.308068	-171.062	-1.22474
1700125G22Rik	0.633973	0.53676	-276.605	-0.695528
1700125H03Rik	0.658436	0.464989	1.94399	0.835003
1700125H20Rik	0.464758	1	1	-1.59561e-16
1700128F08Rik	0.464758	1	1	-1.59561e-16
1810009A15Rik	0.342919	0.843365	-1.00952	-0.215264
1810010D01Rik	0.547456	0.310379	-690.012	-1.2177
1810010H24Rik	0.559557	0.371779	1.28584	1.04761
1810011O10Rik	0.428402	0.228335	1.59325	1.50942
1810012K16Rik	0.644832	0.493996	-171.062	-0.776615
1810013L24Rik	0.335648	0.306242	1.03219	1.23035
1810014B01Rik	0.659745	0.401212	1.15666	0.975607
1810019D21Rik	0.00751502	0.00394134	-3.42657	-8.09383
1810020O05Rik	0.464758	0.308068	-341.123	-1.22474
1810021B22Rik	0.323202	0.328076	1.8009	1.16545
1810022K09Rik	0.214787	0.110769	1.13639	2.24187
1810024B03Rik	0.297701	0.36218	2.25062	1.07228
1810026B05Rik	0.861439	0.933316	1.00581	0.09088
1810030O07Rik	0.309675	0.323575	1.02374	1.17846
1810032O08Rik	0.259339	0.13297	1.11965	2.04839
1810034E14Rik	0.860648	0.99439	1.00168	0.00763211
1810037I17Rik	0.595809	0.361018	-1.06294	-1.07531
1810041H14Rik	0.0216161	0.0140288	-446.667	-5.17161
1810041L15Rik	0.449347	0.850284	-1.21065	-0.205572
1810043G02Rik	0.839555	0.811068	1.00839	0.26088
1810044D09Rik	0.392295	0.698	-1.13902	-0.427262
1810055G02Rik	0.208306	0.301351	1.02612	1.24554
1810058I24Rik	0.724995	0.467242	-1.08532	-0.830359
1810062G17Rik	0.852093	0.623826	1.21217	0.544724
1810062O18Rik	0.198618	0.476624	-1.22948	-0.811219
1810065E05Rik	0.642471	0.406018	-171.062	-0.964326
2010001A14Rik	0.286108	0.142446	1.68705	1.97719
2010003K11Rik	0.464758	0.308068	-341.123	-1.22474
2010005H15Rik	0.0171593	1	1	-1.14492e-15
2010009K17Rik	0.464758	0.308068	426.307	1.22474
2010010A06Rik	0.361267	0.327472	-1.25801	-1.16718
2010016I18Rik	0.464758	0.308068	143.64	1.22474
2010107E04Rik	0.332156	0.359578	1.0678	1.07908
2010107G23Rik	0.524955	0.881989	-1.0279	-0.161465
2010109A12Rik	0.464758	0.308068	-276.605	-1.22474
2010111I01Rik	0.176041	0.600392	1.02241	0.583729
2010204K13Rik	0.594134	0.385574	-1.26502	-1.01321
2010310C07Rik	0.0310439	0.0301685	-2.79632	-3.88766
2010315B03Rik	0.0121997	0.199502	1.03963	1.64018
2010320M18Rik	0.0118368	0.0076974	1.28585	6.40871
2200002D01Rik	0.795969	0.561547	-1.06912	-0.650853
2210010C04Rik	0.0112585	0.43692	1.38158	0.894596
2210011C24Rik	0.972637	0.867068	-1.07624	-0.182164
2210016F16Rik	0.383446	0.291726	-1.10932	-1.27619
2210016L21Rik	0.877197	0.664039	-1.03869	-0.48002
2210406O10Rik	0.927829	0.790666	1.1996	0.290056
2210408F21Rik	0.210652	0.463146	1.17684	0.838818
2210408I21Rik	0.467751	0.456205	-1.19592	-0.853305
2210416O15Rik	0.250741	0.640125	1.18428	0.518179
2210418O10Rik	0.804774	0.874693	1.00337	0.171574
2300009A05Rik	0.724154	0.720889	1.10076	0.392537
2310001H17Rik	0.635953	0.748628	-1.09608	-0.35124
2310001K24Rik	0.464758	1	1	-4.09799e-16
2310003N18Rik	0.464758	0.308068	284.538	1.22474
2310007B03Rik	0.00496322	0.0432489	396.892	3.37506
2310008N11Rik	0.503081	0.328142	1.66611	1.16526
2310009A05Rik	0.334038	0.222627	1.10036	1.53379
2310009B15Rik	0.0193873	0.908212	-1.00448	-0.125298
2310010J17Rik	0.941134	0.773979	-1.16377	-0.31416
2310011J03Rik	0.425219	0.334207	1.05391	1.14801
2310015A10Rik	0.690229	0.515323	-1.12291	-0.735493
2310015D24Rik	0.204405	0.330696	1.94399	1.15796
2310022A10Rik	0.405645	0.320619	-1.06131	-1.18711
2310022B05Rik	0.731841	0.471356	1.04463	0.821927
2310030A07Rik	0.464758	0.308068	-138.802	-1.22474
2310030G06Rik	0.327817	0.22596	1.09762	1.51948
2310033P09Rik	0.715647	0.451371	1.10571	0.863507
2310034G01Rik	0.500853	0.354321	1.86323	1.09296
2310034O05Rik	0.464758	1	1	-1.59561e-16
2310035C23Rik	0.327887	0.440386	1.03628	0.887057
2310039H08Rik	0.967465	0.964886	1.00922	0.0477917
2310040G24Rik	0.144875	0.15923	2.56677	1.8638
2310043L19Rik	0.0353893	0.0229192	792.783	4.31553
2310057M21Rik	0.465619	0.25444	-1.08971	-1.40585
2310061I04Rik	0.123379	0.0820912	-1.30628	-2.57562
2310068J16Rik	0.845237	0.77099	1.14192	0.318502
2310069B03Rik	0.645562	0.885572	-1.19817	-0.156508
2310081J21Rik	0.325853	0.558466	-1.5698	-0.656322
2410002F23Rik	0.871517	0.978809	-1.00217	-0.0288331
2410004B18Rik	0.408544	0.215614	-1.0877	-1.56471
2410004P03Rik	0.464758	1	1	-1.59561e-16
2410006H16Rik	0.227551	0.954877	-1.00248	-0.0614342
2410012E07Rik	0.243543	0.259494	-1.53887	-1.38713
2410015M20Rik	0.125143	0.373344	1.03057	1.04365
2410018L13Rik	0.393887	0.299836	-1.95514	-1.2503
2410021H03Rik	0.566458	0.437029	1.68605	0.894359
2410089E03Rik	0.0533066	0.0619061	-1.07151	-2.9118
2410131K14Rik	0.324482	0.462066	1.03885	0.84106
2500002B13Rik	0.751484	0.904499	1.02381	0.130405
2500004C02Rik	0.202039	0.308322	-1.15674	-1.22397
2510002D24Rik	0.471212	0.435246	1.15175	0.898257
2510003B16Rik	0.42696	0.242359	-3.41617	-1.45227
2510009E07Rik	0.620025	0.793358	-1.01102	-0.28619
2510039O18Rik	0.481117	0.336691	1.04005	1.14104
2610001J05Rik	0.223685	0.489824	-1.03423	-0.78483
2610002M06Rik	0.484594	0.730398	1.01417	0.378288
2610005L07Rik	0.462566	0.255131	1.03354	1.40327
2610008E11Rik	0.59591	0.40544	-1.03812	-0.965675
2610016A17Rik	0.860314	0.639295	1.28571	0.51952
2610020C07Rik	0.52752	0.348398	1.14657	1.10884
2610027K06Rik	0.483162	0.372696	-1.33466	-1.04529
2610028E06Rik	0.649041	0.437776	142.769	0.89273
2610035D17Rik	0.623766	0.512847	-1.21977	-0.740196
2610037D02Rik	0.464758	1	1	-1.59561e-16
2610044O15Rik8	0.72186	0.944589	-1.00572	-0.075474
2610203C22Rik	0.712873	0.457561	3.06295	0.85046
2610206C17Rik	0.66482	0.522739	1.89423	0.72152
2610301B20Rik	0.0811109	0.20824	1.04683	1.59843
2610306M01Rik	0.369158	0.583872	1.06877	0.611874
2610307P16Rik	0.638768	0.686201	1.03125	0.445415
2610316D01Rik	0.571424	0.364016	-1.91154	-1.06752
2610318N02Rik	0.775177	0.642952	-1.13663	-0.513622
2610507B11Rik	0.724673	0.772594	1.0039	0.316171
2610507I01Rik	0.600041	0.422147	-2.40309	-0.927349
2610524H06Rik	0.338036	0.284513	-1.1905	-1.29985
2610528A11Rik	0.0779647	0.0541036	1.59923	3.08076
2700038G22Rik	0.414549	0.236646	2.06684	1.4751
2700046G09Rik	0.627769	0.915025	-1.12052	-0.115941
2700049A03Rik	0.891873	0.679045	1.01843	0.456513
2700054A10Rik	0.131813	0.887282	-1.04162	-0.154144
2700060E02Rik	0.590014	0.503834	1.02864	0.757468
2700062C07Rik	0.134748	0.160714	-1.10296	-1.85444
2700069I18Rik	0.352944	0.525069	1.36295	0.717163
2700070H01Rik	0.335817	0.189016	1.83414	1.69308
2700081O15Rik	0.972505	0.977196	-1.00338	-0.0310278
2700097O09Rik	0.131279	0.0734469	-1.12148	-2.70544
2700099C18Rik	0.566869	0.373958	-1.1197	-1.0421
2810001G20Rik	0.63029	0.487806	-1.39028	-0.788826
2810002D19Rik	0.475536	0.398437	1.20611	0.982179
2810004N23Rik	0.0202701	0.0107254	1.06674	5.69666
2810006K23Rik	0.116471	0.158867	1.08851	1.8661
2810013P06Rik	0.648237	0.823173	1.04192	0.243706
2810021J22Rik	0.831061	0.735097	1.01836	0.371284
2810025M15Rik	0.124473	0.595581	1.03094	0.591868
2810029C07Rik	0.715211	0.558852	-1.29958	-0.655636
2810047C21Rik1	0.284384	0.144285	1.07305	1.96402
2810403A07Rik	0.786011	0.899307	-1.00396	-0.137553
2810403D21Rik	0.138196	0.0642975	-2.78354	-2.86529
2810404M03Rik	0.204405	0.330696	1.94399	1.15796
2810405F15Rik	0.330485	0.226517	-5.06778	-1.51711
2810408A11Rik	0.401316	0.717861	1.04527	0.397096
2810408I11Rik	0.712597	0.465443	1.10019	0.834065
2810410L24Rik	0.788232	0.710825	-1.17668	-0.407728
2810428I15Rik	0.28634	0.150858	-1.06871	-1.91851
2810433D01Rik	0.464758	0.308068	128.061	1.22474
2810442N19Rik	0.464758	0.308068	142.769	1.22474
2810454H06Rik	0.353226	0.269096	-1.17935	-1.35262
2810468N07Rik	0.339574	0.980054	-1.00717	-0.0271382
2810474O19Rik	0.48747	0.35418	1.03831	1.09333
2900005J15Rik	0.561212	0.324036	-2.75807	-1.17712
2900009J06Rik	0.167556	0.0904687	-3.53376	-2.46495
2900011O08Rik	0.344256	0.24265	-1.96608	-1.45112
2900026A02Rik	0.497616	0.27771	1.05998	1.32275
2900041M22Rik	0.399902	0.625709	1.09208	0.541634
2900057B20Rik	0.327577	0.27508	-1.62734	-1.33177
2900060B14Rik	0.80675	0.551757	-1.14035	-0.668313
2900076A07Rik	0.549221	0.689227	1.32229	0.440741
2900079G21Rik	0.621849	0.702523	1.66336	0.42035
2900097C17Rik	0.150859	0.079594	1.08001	2.61132
3000002C10Rik	0.67663	0.465272	-1.14758	-0.83442
3010001F23Rik	0.209899	0.308327	426.307	1.22395
3010003L21Rik	0.0952703	0.0436551	1.63707	3.36242
3110002H16Rik	0.34834	0.21459	1.04671	1.56931
3110009E18Rik	0.589553	0.542634	-1.10511	-0.684798
3110021A11Rik	0.00372292	0.00161465	-2.41723	-10.9866
3110035E14Rik	0.61012	0.605267	142.769	0.575528
3110039I08Rik	0.382672	0.211837	-1.18587	-1.58182
3110039M20Rik	0.464758	1	1	-1.59561e-16
3110040N11Rik	0.504284	0.465909	1.09705	0.833105
3110043O21Rik	0.567142	0.887808	1.00899	0.153418
3110045C21Rik	0.542274	0.325981	-1.5474	-1.17148
3110056K07Rik	0.0658724	0.194306	-1.24351	-1.66599
3110062M04Rik	0.762529	0.504179	1.07275	0.756802
3110070M22Rik	0.518971	0.300207	1.25681	1.24913
3110082I17Rik	0.908984	0.689806	-1.04849	-0.439849
3110082J24Rik	0.26308	0.12967	435.135	2.0746
3110099E03Rik	0.810166	0.804874	1.57739	0.269707
3200001D21Rik	0.258618	0.261452	-2.16981	-1.37998
3300002I08Rik	0.979575	0.8519	1.03663	0.203312
3300005D01Rik	0.038323	0.0365796	-1.0627	-3.60705
3425401B19Rik	0.611988	0.65596	1.83803	0.492812
3632451O06Rik	0.64872	0.948465	-1.08387	-0.0701823
3632454L22Rik	0.275985	0.784265	-1.12541	-0.299276
3830403N18Rik	0.350928	0.215419	1.0458	1.56558
3830406C13Rik	0.913715	0.816573	-1.02425	-0.253059
3830408C21Rik	0.550194	0.505206	2.03912	0.754822
3830417A13Rik	0.649041	0.437776	142.769	0.89273
3830432H09Rik	0.6026	0.569609	1.52979	0.636645
3930402G23Rik	0.78454	0.543165	1.71676	0.683834
4430402I18Rik	0.589026	0.432636	1.67204	0.90399
4632404H12Rik	0.796332	0.630339	-1.25797	-0.534062
4632415L05Rik	0.853951	0.865173	-1.0148	-0.1848
4632427E13Rik	0.823517	0.748225	-1.18998	-0.351834
4632428C04Rik	0.656441	0.45215	1.40307	0.861856
4732416N19Rik	0.0312098	1	1	-5.51621e-16
4732471J01Rik	0.317968	0.939499	-1.0196	-0.082427
4732491K20Rik	0.206675	0.103158	-1.26786	-2.31922
4831440E17Rik	0.172961	0.218828	1.95111	1.5504
4833415N18Rik	0.0191421	0.086106	1.32659	2.52094
4833417C18Rik	0.0415141	0.0373666	-2.162	-3.57697
4833418N02Rik	0.810534	0.8674	1.06389	0.181703
4833419F23Rik	0.0766357	0.333852	-1.38462	-1.14901
4833420G17Rik	0.877927	0.789805	-1.02231	-0.291295
4833422C13Rik	0.873199	0.803712	1.0762	0.271366
4833427G06Rik	0.991032	0.905452	-1.02051	-0.129094
4833439L19Rik	0.473622	0.479367	1.02013	0.805685
4921507P07Rik	0.231435	0.627729	-138.802	-0.538325
4921511C10Rik	0.0431188	0.197063	1.43895	1.6522
4921513I03Rik	0.464758	0.308068	142.769	1.22474
4921524J17Rik	0.364314	0.770219	1.01102	0.319624
4921525O09Rik	0.0770937	0.0489057	2.69604	3.21135
4921531C22Rik	0.958072	0.78812	1.05797	0.293721
4921533I20Rik	0.464758	1	1	-1.59561e-16
4921536K21Rik	0.253604	0.349321	-1.26107	-1.10635
4930402F06Rik	0.464758	0.308068	128.061	1.22474
4930402H24Rik	0.644651	0.907653	1.00656	0.126067
4930404I05Rik	0.317865	0.165483	8.43437	1.82506
4930404N11Rik	0.438231	0.775665	1.06136	0.311714
4930405A21Rik	0.262287	0.198791	3.94436	1.64366
4930405O22Rik	0.517172	0.314432	-414.407	-1.20547
4930407I10Rik	0.311274	0.22327	2.15539	1.53101
4930412B13Rik	0.464758	0.308068	255.123	1.22474
4930412C18Rik	0.464758	1	1	-2.12748e-16
4930412O13Rik	0.649252	0.459922	128.061	0.845522
4930413G21Rik	0.469487	0.651843	1.03313	0.499369
4930414N06Rik	0.112429	0.29511	1.41615	1.26529
4930415O20Rik	0.639652	0.820083	-1.33578	-0.248082
4930417O13Rik	0.464758	0.308068	-138.802	-1.22474
4930426L09Rik	0.443375	0.908421	1.05612	0.125011
4930427A07Rik	0.887793	0.687202	1.03411	0.443866
4930429B21Rik	0.670169	0.461236	-1.20144	-0.842786
4930429F24Rik	0.191148	0.0910476	269.83	2.45777
4930430F08Rik	0.979747	0.909272	1.00925	0.123842
4930432K21Rik	0.416302	0.553669	1.11009	0.664884
4930442J19Rik	0.464758	0.308068	142.769	1.22474
4930443O20Rik	0.438304	0.498741	1.68032	0.76734
4930444G20Rik	0.464758	0.308068	-138.802	-1.22474
4930444M15Rik	0.464758	0.308068	142.769	1.22474
4930444P10Rik	0.649252	0.459922	128.061	0.845522
4930445N18Rik	0.761328	0.504676	2.10777	0.755843
4930447F24Rik	0.0323179	0.631634	-1.05111	-0.531951
4930447K03Rik	0.464758	1	1	-4.09799e-16
4930447N08Rik	0.562693	0.725135	-138.802	-0.386162
4930448H16Rik	0.464758	0.308068	284.538	1.22474
4930451G09Rik	0.217202	0.714719	-1.20886	-0.401836
4930452B06Rik	0.103934	0.0474581	-1.74654	-3.25087
4930453N24Rik	0.0104086	0.0516962	-1.03301	-3.13918
4930455C13Rik	0.604168	0.754585	1.15043	0.342474
4930455D15Rik	0.937561	0.745337	1.66336	0.356099
4930461G14Rik	0.701254	0.439516	3.2349	0.888945
4930463O16Rik	0.464758	0.308068	-138.802	-1.22474
4930465K10Rik	0.592232	0.648527	-1.12492	-0.50467
4930467D21Rik	0.556569	0.330978	2.8594	1.15715
4930467E23Rik	0.464758	0.308068	-13.4427	-1.22474
4930471M09Rik	0.535073	0.402384	1.91305	0.972845
4930473A02Rik	0.648691	0.947523	-1.08548	-0.0714685
4930474M22Rik	0.464758	0.308068	-138.802	-1.22474
4930478L05Rik	0.725264	0.992228	1.02868	0.0105729
4930480K23Rik	0.689933	0.492362	1.25023	0.779826
4930481A15Rik	0.560324	0.520693	-1.40075	-0.725358
4930483J18Rik	0.00244809	0.653661	-1.14466	-0.496471
4930483K19Rik	0.465881	0.253842	-1.8157	-1.40809
4930486L24Rik	0.0871705	0.185198	-1.38236	-1.71317
4930487H11Rik	0.428737	0.282931	-2.24183	-1.30512
4930488L21Rik	0.346875	0.17936	-1.82669	-1.74482
4930502E09Rik	0.402825	0.250332	-4.56397	-1.42136
4930502E18Rik	0.464758	0.308068	426.307	1.22474
4930503B20Rik	0.0431773	0.0472477	-5.86051	-3.25674
4930503E14Rik	0.464758	0.308068	284.538	1.22474
4930503E24Rik	0.434562	0.708336	-1.14175	-0.411503
4930503L19Rik	0.417987	0.565049	-1.04215	-0.644662
4930505A04Rik	0.464758	1	1	-4.09799e-16
4930506A18Rik	0.464758	0.308068	-138.802	-1.22474
4930506C21Rik	0.677686	0.60044	-1.61966	-0.583648
4930507D05Rik	0.0118894	0.13332	-1.21639	-2.04565
4930509E16Rik	0.464758	1	1	-2.12748e-16
4930511A08Rik	0.464758	0.308068	142.769	1.22474
4930511M06Rik	0.600739	0.610858	2.04995	0.566179
4930512B01Rik	0.917913	0.702844	-1.53297	-0.41986
4930513N10Rik	0.520431	0.75632	-1.04611	-0.339927
4930513O06Rik	0.464758	0.308068	-171.062	-1.22474
4930515G01Rik	0.238308	0.305498	-1.33054	-1.23265
4930519F09Rik	0.734072	0.494633	1.11465	0.775365
4930519F16Rik	0.464758	0.308068	128.061	1.22474
4930520O04Rik	0.918848	0.937878	-1.04249	-0.0846415
4930521E06Rik	0.744473	0.634858	-2.41184	-0.526707
4930523C07Rik	0.724735	0.463174	-1.20389	-0.83876
4930525G20Rik	0.656408	0.401251	-5.31969	-0.975515
4930526I15Rik	0.714621	0.460807	1.22037	0.843679
4930528A17Rik	0.245804	0.122311	1.84342	2.13603
4930529C04Rik	0.546706	0.327139	-1.56747	-1.16814
4930533B01Rik	0.639652	0.820083	-1.33578	-0.248082
4930539E08Rik	0.464758	0.308068	284.538	1.22474
4930539J05Rik	0.907242	0.932064	1.03534	0.0925925
4930545E07Rik	0.464758	0.308068	142.769	1.22474
4930548H24Rik	0.464758	1	1	-1.59561e-16
4930549G23Rik	0.464758	0.308068	-171.062	-1.22474
4930550C14Rik	0.464758	1	1	-1.59561e-16
4930550L24Rik	0.682854	0.495491	1.19747	0.773684
4930552P12Rik	0.312786	0.341184	-2.5384	-1.12855
4930554I06Rik	0.0172082	0.00896589	-754.531	-6.07211
4930556M19Rik	0.257164	0.15461	1.23471	1.89356
4930556N13Rik	0.464758	1	1	-1.59561e-16
4930557K07Rik	0.125572	0.0816624	4.90214	2.58166
4930558C23Rik	0.464758	1	1	-1.59561e-16
4930558J18Rik	0.0443721	0.0222227	1.42198	4.36574
4930562C15Rik	0.633251	0.53913	142.769	0.691188
4930563D23Rik	0.464758	1	1	-3.19122e-16
4930563E18Rik	0.649252	0.459922	128.061	0.845522
4930563E22Rik	0.965444	0.810356	-1.07708	-0.261894
4930563M21Rik	0.464758	0.308068	128.061	1.22474
4930564C03Rik	0.464758	0.308068	-171.062	-1.22474
4930565N06Rik	0.933512	0.817629	-1.05896	-0.251561
4930570G19Rik	0.0668529	0.0797793	3.14893	2.60863
4930577N17Rik	2.92877e-06	6.20905e-06	-1.28219	-70.8018
4930578I06Rik	0.464758	0.308068	142.769	1.22474
4930578M01Rik	0.447074	0.564762	1.55628	0.645169
4930579G18Rik	0.0750626	0.0641952	-1.58867	-2.86724
4930579G24Rik	0.0862624	0.0392751	1.10031	3.50726
4930579H20Rik	0.649376	0.443301	-138.802	-0.880758
4930579K19Rik	0.727556	0.836385	1.11716	0.225069
4930579P08Rik	0.464758	0.308068	-276.605	-1.22474
4930581F22Rik	0.51199	0.285137	-1.43092	-1.29778
4930583I09Rik	0.464758	0.308068	-138.802	-1.22474
4930583K01Rik	0.464758	0.308068	-138.802	-1.22474
4930586N03Rik	0.464758	0.308068	128.061	1.22474
4930592A05Rik	0.0960789	0.0554716	-1.4926	-3.049
4930592I03Rik	0.831018	0.575419	-1.26035	-0.626501
4930594C11Rik	0.432521	0.335069	1.36882	1.14558
4930595D18Rik	0.642471	0.406018	-171.062	-0.964326
4930597A21Rik	0.464758	1	1	-4.09799e-16
4930599N23Rik	0.849458	0.683792	-1.58052	-0.449142
4931402G19Rik	0.0389376	0.0749143	2.26654	2.68211
4931403E22Rik	0.60661	0.633522	-1.93743	-0.528878
4931403G20Rik	0.0923886	0.0653854	1.72011	2.84485
4931406C07Rik	0.157279	0.134651	-1.1369	-2.03533
4931406H21Rik	0.973794	0.836477	1.07128	0.224939
4931406P16Rik	0.570302	0.512864	1.02321	0.740163
4931408D14Rik	0.131007	0.115829	-3.14036	-2.19392
4931414P19Rik	0.00293641	0.012101	1.12987	5.45531
4931423N10Rik	0.292538	0.529638	1.57739	0.708664
4931428F04Rik	0.748255	0.566956	1.09379	0.641305
4931431C16Rik	0.547206	0.44813	1.32231	0.870402
4931440F15Rik	0.684175	0.571549	-1.23798	-0.63325
4931440P22Rik	0.163957	0.811384	1.03531	0.26043
4932412D23Rik	0.60661	0.633522	-1.93743	-0.528878
4932416H05Rik	0.147066	0.0686381	1.26051	2.78615
4932438A13Rik	0.087521	0.150776	-1.0566	-1.91906
4932438H23Rik	0.464758	0.308068	128.061	1.22474
4932702P03Rik	0.607135	0.457095	2.74253	0.851437
4933400C23Rik	0.464758	1	1	-4.09799e-16
4933400F21Rik	0.905084	0.713526	1.10356	0.403639
4933402D24Rik	0.117015	0.694278	1.07944	0.432968
4933402E13Rik	0.464758	0.308068	128.061	1.22474
4933402N03Rik	0.464758	1	1	-4.09799e-16
4933402N22Rik	0.464758	1	1	-1.59561e-16
4933402P03Rik	0.464758	0.308068	-138.802	-1.22474
4933404O12Rik	0.157983	0.184115	-1.07419	-1.71896
4933405L10Rik	0.0845183	0.138186	1.74401	2.00848
4933406C10Rik	0.950881	0.855541	1.17303	0.198225
4933406I18Rik	0.245477	0.127373	1.98206	2.09333
4933406J10Rik	0.464758	0.308068	128.061	1.22474
4933407K13Rik	0.156746	0.0743651	-1.28872	-2.69078
4933408B17Rik	0.569467	0.327525	1.84169	1.16703
4933408J17Rik	0.244445	0.130086	553.368	2.07125
4933409K07Rik	0.589168	0.562097	1.57739	0.649879
4933411K16Rik	0.344048	0.942601	-1.01313	-0.0781888
4933412E12Rik	0.577842	0.790275	1.04865	0.290619
4933412O06Rik	0.464758	0.308068	142.769	1.22474
4933413G19Rik	0.464758	0.308068	-276.605	-1.22474
4933413J09Rik	0.0353896	0.186203	-1.40075	-1.70784
4933416M07Rik	0.648464	0.940783	-1.09733	-0.080672
4933417D19Rik	0.959821	0.949444	-1.0842	-0.0688457
4933417E11Rik	0.191148	0.0910476	269.83	2.45777
4933421O10Rik	0.842805	0.608148	-1.21071	-0.570704
4933424G05Rik	0.443461	0.238106	-5.73689	-1.46921
4933427D06Rik	0.464758	1	1	-4.09799e-16
4933427D14Rik	0.0520223	0.153088	-1.03934	-1.9036
4933427E11Rik	0.119069	0.105692	-1.76113	-2.29272
4933428G20Rik	0.397771	0.527129	-1.18982	-0.713323
4933430I17Rik	0.975979	0.943595	-1.05018	-0.0768315
4933431E20Rik	0.72738	0.638603	1.04078	0.520639
4933431G14Rik	0.861307	0.963705	-1.03313	-0.0494004
4933432I03Rik	0.464758	0.308068	128.061	1.22474
4933432I09Rik	0.464758	0.308068	-171.062	-1.22474
4933433G15Rik	0.992964	0.91717	1.10329	0.112998
4933433G19Rik	0.649041	0.437776	142.769	0.89273
4933433H22Rik	0.985594	0.877767	1.10337	0.167311
4933434E20Rik	0.218103	0.105768	1.12383	2.29194
4933438K21Rik	0.233641	0.389024	-276.605	-1.0048
4933439C10Rik	0.3375	0.173058	-1.38527	-1.78034
5031410I06Rik	0.469289	0.644997	-1.29331	-0.510332
5031425E22Rik	0.121256	0.0681295	-1.26128	-2.7951
5031425F14Rik	0.649376	0.443301	-138.802	-0.880758
5031426D15Rik	0.0256603	0.0299049	1.78478	3.90081
5031434C07Rik	0.888216	0.664412	-1.5999	-0.479432
5031434O11Rik	0.645562	0.885572	-1.19817	-0.156508
5031439G07Rik	0.324832	0.461291	-1.01787	-0.84267
5033403F01Rik	0.693862	0.566959	1.71798	0.6413
5033406O09Rik	0.461599	0.268548	4.07264	1.35455
5033417F24Rik	0.752198	0.616814	1.18649	0.556287
5330411J11Rik	0.464758	0.308068	142.769	1.22474
5330413P13Rik	0.464758	1	1	-1.59561e-16
5430402O13Rik	0.0671105	0.295489	-1.46064	-1.26408
5430403N17Rik	0.720342	0.978088	-1.08387	-0.0298132
5430405H02Rik	0.960584	0.848246	-1.04899	-0.208425
5430416N02Rik	0.37632	0.213504	-1.34332	-1.57422
5430419D17Rik	0.418139	0.708122	-1.1089	-0.411828
5430421F17Rik	0.644832	0.493996	-171.062	-0.776615
5430425K12Rik	0.653839	0.450598	-3.99172	-0.865148
5430427O19Rik	0.159837	0.359887	-138.802	-1.07827
5430437J10Rik	0.142001	0.0688155	396.892	2.78305
5430440P10Rik	0.649376	0.443301	-138.802	-0.880758
5530601H04Rik	0.0145827	0.0246739	1.20898	4.19731
5730403I07Rik	0.464758	0.308068	128.061	1.22474
5730405O15Rik	0.366591	0.740685	1.15305	0.362984
5730408K05Rik	0.195496	0.173828	-1.06763	-1.77593
5730409E04Rik	0.531506	0.528356	-1.04094	-0.711041
5730416F02Rik	0.428714	0.605798	1.62219	0.574637
5730420D15Rik	0.882922	0.858079	-1.39134	-0.194684
5730422E09Rik	0.932144	0.898473	-1.21065	-0.138702
5730435O14Rik	0.464758	0.308068	128.061	1.22474
5730455P16Rik	0.760771	0.901281	1.00827	0.134835
5730480H06Rik	0.763932	0.71243	-1.33407	-0.405297
5730507C01Rik	0.8516	0.647917	-1.45366	-0.505647
5730508B09Rik	0.00746403	0.108138	1.10851	2.26787
5730559C18Rik	0.350756	0.182066	1.20363	1.73001
5830411N06Rik	0.136418	0.0653432	-956.852	-2.84563
5830417I10Rik	0.879993	0.785284	-1.01674	-0.297807
5830418P13Rik	0.545912	0.767942	-171.062	-0.322937
5830432E09Rik	0.62137	0.655437	1.28943	0.493644
5830454E08Rik	0.287491	0.316463	-1.22355	-1.1994
5830473C10Rik	0.464758	1	1	-3.19122e-16
5930430L01Rik	0.613176	0.580369	1.04736	0.617916
5930438M14Rik	0.464758	0.308068	-171.062	-1.22474
6030408B16Rik	0.623833	0.567782	128.061	0.639852
6030419C18Rik	0.628554	0.583991	-1.02999	-0.611669
6030443J06Rik	0.0689014	0.205988	-1.25719	-1.60901
6030458C11Rik	0.890473	0.751337	-1.01425	-0.34725
6030468B19Rik	0.00341691	1	1	0
6230400D17Rik	0.183373	0.102972	-1.9431	-2.32119
6330403K07Rik	0.82238	0.83574	-1.1089	-0.225977
6330407A03Rik	0.464758	0.308068	128.061	1.22474
6330408A02Rik	0.636754	0.474144	-1.09082	-0.816248
6330409D20Rik	0.824231	0.980099	-1.02515	-0.0270761
6330415G19Rik	0.0156665	0.00678504	-2.23211	-6.69955
6330418K02Rik	0.145146	0.0809044	1.44665	2.59242
6330549D23Rik	0.0393789	0.0391392	-1.14248	-3.51208
6430531B16Rik	0.392969	0.725789	1.33108	0.385182
6430548M08Rik	0.17804	0.113923	-1.1038	-2.21168
6430550D23Rik	0.822682	0.571626	-1.39557	-0.633115
6430562O15Rik	0.0172903	0.00828938	-2.15052	-6.24321
6430571L13Rik	0.625307	0.828222	-1.13589	-0.236571
6430573F11Rik	0.752132	0.864314	1.19157	0.185996
6430584L05Rik	0.649252	0.459922	128.061	0.845522
6430706D22Rik	0.912115	0.750889	-1.02122	-0.347909
6530402F18Rik	0.592564	0.607616	1.02352	0.571594
6720468P15Rik	0.464758	1	1	-1.59561e-16
6720483E21Rik	0.0677817	0.340318	142.769	1.13094
6720489N17Rik	0.867659	0.874768	1.02257	0.17147
6820431F20Rik	0.847909	0.612173	-1.02734	-0.56399
7420461P10Rik	0.464758	0.308068	-138.802	-1.22474
7420700N18Rik	0.464758	0.308068	142.769	1.22474
8030423F21Rik	0.464758	0.308068	509.246	1.22474
8030462N17Rik	0.901255	0.902702	1.00738	0.132877
8430408G22Rik	0.359546	0.727896	1.14272	0.382028
8430423G03Rik	0.100514	0.0488637	-446.667	-3.21248
8430426J06Rik	0.764667	0.507955	-1.73623	-0.749538
8430429K09Rik	0.827463	0.786491	1.05042	0.296066
8430436N08Rik	0.464758	1	1	-3.19122e-16
9030025P20Rik	0.249143	0.128345	-1.32313	-2.08535
9030204H09Rik	0.464758	1	1	-4.09799e-16
9030612E09Rik	0.776803	0.703803	1.08676	0.418397
9030617O03Rik	0.263047	0.136982	1.0775	2.01754
9030624G23Rik	0.231788	0.237478	3.06295	1.47174
9030624J02Rik	0.889339	0.711857	1.01325	0.406164
9130008F23Rik	0.547975	0.937182	-1.01608	-0.085594
9130011E15Rik	0.861534	0.802022	1.01346	0.273779
9130015A21Rik	0.464758	0.308068	-171.062	-1.22474
9130019O22Rik	0.686109	0.993773	1.00141	0.00847124
9130019P16Rik	0.0741187	0.0333333	1.6343	3.74049
9130023H24Rik	0.496136	0.30196	1.12066	1.24363
9130024F11Rik	0.205495	0.160736	-1.59747	-1.85431
9130221H12Rik	0.976283	0.917518	1.00732	0.112519
9130230L23Rik	0.464758	0.308068	-138.802	-1.22474
9130401M01Rik	0.237674	0.508545	-1.03479	-0.748408
9130409I23Rik	0.35193	0.971423	-1.08387	-0.0388875
9230104L09Rik	0.464758	0.308068	-138.802	-1.22474
9230105E05Rik	0.091307	0.679152	1.83803	0.456347
9230110C19Rik	0.0524918	0.551593	1.10134	0.668608
9230112J17Rik	0.537807	0.30353	-2.83107	-1.23874
9230114K14Rik	0.997036	0.953077	1.01157	0.0638892
9230116L04Rik	0.991103	0.901963	-1.16991	-0.133895
9230116N13Rik	0.422697	0.28389	1.32508	1.30192
9330020H09Rik	0.845218	0.781133	1.08556	0.303798
9330102E08Rik	0.496702	0.904776	1.03889	0.130024
9330133O14Rik	0.593426	0.441457	-1.11841	-0.884739
9330136K24Rik	0.438978	0.392515	1.38403	0.996349
9330151L19Rik	0.307078	0.806884	-1.07278	-0.266839
9330159F19Rik	0.642093	0.823495	-1.02507	-0.243251
9330159M07Rik	0.917352	0.867446	1.04697	0.181638
9330162012Rik	0.390466	0.226372	-2.45558	-1.51773
9330175M20Rik	0.464758	0.308068	-171.062	-1.22474
9330182L06Rik	0.362503	0.831983	1.43487	0.231267
9330188P03Rik	0.645562	0.885572	-1.19817	-0.156508
9430015G10Rik	0.895881	0.915577	1.00807	0.115183
9430018G01Rik	0.72845	0.803022	-1.05951	-0.27235
9430037G07Rik	0.622321	0.697723	1.11934	0.427685
9430038I01Rik	0.225842	0.731779	1.03171	0.376228
9430060I03Rik	0.855064	0.605903	1.30563	0.574462
9430069I07Rik	0.623833	0.567782	255.123	0.639852
9430078K24Rik	0.841044	0.98248	1.02871	0.0238361
9430083A17Rik	0.782933	0.860416	1.15527	0.191424
9430091E24Rik	0.828266	0.609453	-1.31019	-0.568524
9530020I12Rik	0.464758	1	1	-1.59561e-16
9530026P05Rik	0.464758	1	1	-1.59561e-16
9530027J09Rik	0.977409	0.853332	1.07972	0.20131
9530053A07Rik	0.153747	0.396694	1.32139	0.986329
9530068E07Rik	0.144735	0.201342	1.0242	1.63122
9530077C05Rik	0.123634	0.412651	1.08505	0.948958
9530082P21Rik	0.432965	0.666171	1.01839	0.47666
9630013K17Rik	0.420644	0.237461	-3.48791	-1.47181
9630028B13Rik	0.875441	0.69155	-1.42182	-0.437162
9630028H03Rik	0.226829	0.293663	-1.65536	-1.26993
9930012K11Rik	0.901887	0.850474	-1.02888	-0.205306
9930014A18Rik	0.87724	0.637124	-2.2468	-0.523033
9930021J03Rik	0.822188	0.956412	-1.00281	-0.0593416
9930104L06Rik	0.824722	0.632237	-1.01528	-0.53097
9930111J21Rik1	0.0291442	0.0142551	-1.36806	-5.14166
9930111J21Rik2	0.841587	0.897779	-1.0412	-0.139658
a	0.464758	0.308068	142.769	1.22474
A130010J15Rik	0.274652	0.144523	1.05214	1.96233
A130077B15Rik	0.464758	0.308068	-138.802	-1.22474
A230001M10Rik	0.464758	1	1	-1.59561e-16
A230020J21Rik	0.464758	0.308068	-231.667	-1.22474
A230028O05Rik	0.0275443	0.0143224	-2.46627	-5.13287
A230050P20Rik	0.000447421	0.000361091	-1.20505	-18.2132
A230056J06Rik	0.64872	0.948465	-1.08387	-0.0701823
A230056P14Rik	0.538768	0.37001	2.47377	1.05211
A230065H16Rik	0.485047	0.294071	4.54851	1.26862
A230070E04Rik	0.464758	0.308068	701.245	1.22474
A230072C01Rik	0.220546	0.110832	-1.46417	-2.24126
A230072E10Rik	0.185086	0.0918789	411.599	2.44756
A230103J11Rik	0.448009	0.687087	1.03902	0.444045
A230107N01Rik	0.748753	0.496535	2.10777	0.771643
A230108P19Rik	0.464758	0.308068	-171.062	-1.22474
A330009N23Rik	0.614371	0.455956	-1.12067	-0.853828
A330015K06Rik	0.464758	1	1	-4.09799e-16
A330023F24Rik	0.895664	0.831899	-1.09608	-0.231385
A330032B11Rik	0.0216161	0.0140288	-446.667	-5.17161
A330035P11Rik	0.19628	0.274763	-1.242	-1.33286
A330040F15Rik	0.976677	0.848903	1.11799	0.207505
A330041J22Rik	0.0353893	0.0229192	396.892	4.31553
A330069E16Rik	0.300423	0.168968	1.43838	1.8042
A330074K22Rik	0.910393	0.774692	-1.04836	-0.313126
A330076H08Rik	0.464758	0.308068	-138.802	-1.22474
A330102I10Rik	0.517044	0.327406	3.2349	1.16737
A3galt2	0.528182	0.321381	4.06366	1.18487
A430005L14Rik	0.869025	0.719137	1.01695	0.395173
A430033K04Rik	0.520478	0.863685	1.02841	0.186871
A430035B10Rik	0.00110946	0.000712458	-3.6869	-14.4912
A430046D13Rik	0.15573	0.48544	-1.10465	-0.793527
A430057M04Rik	0.762773	0.737212	1.04506	0.368139
A430078I02Rik	0.275265	0.313839	1.17467	1.20725
A430089I19Rik	0.571557	0.702854	-341.123	-0.419845
A430090L17Rik	0.645562	0.885572	-1.19817	-0.156508
A430093F15Rik	0.770672	0.517607	-3.236	-0.731172
A430105I19Rik	0.18441	0.229901	1.04271	1.50285
A4galt	0.936002	0.749282	1.03655	0.350276
A4gnt	0.464758	0.308068	255.123	1.22474
A530013C23Rik	0.298308	0.812622	-1.06362	-0.258671
A530016L24Rik	0.464758	1	1	-1.59561e-16
A530032D15Rik	0.210636	0.107739	-7.66731	-2.27187
A530046M15Rik	0.507582	0.557485	3.71975	0.658069
A530072M11Rik	0.211994	0.904448	1.07339	0.130476
A630020A06	0.870701	0.722632	1.66336	0.389917
A630023A22Rik	0.167822	0.108094	553.368	2.2683
A630033H20Rik	0.033372	0.0164322	-1.18843	-4.88194
A630066F11Rik	0.261257	0.237515	-1.55842	-1.47159
A630072M18Rik	0.334049	0.696857	-1.04525	-0.429011
A630076J17Rik	0.992216	0.959458	1.03942	0.0551891
A630089N07Rik	0.894904	0.694533	-1.10874	-0.432576
A630095E13Rik	0.464758	0.308068	128.061	1.22474
A630095N17Rik	0.464758	1	1	-1.59561e-16
A730008H23Rik	0.199417	0.545674	1.02062	0.679283
A730017L22Rik	0.842399	0.650667	1.16406	0.501247
A730020E08Rik	0.400518	0.276543	3.20207	1.32674
A730020M07Rik	0.651682	0.402306	2.6048	0.973028
A730056A06Rik	0.623382	0.372534	-341.123	-1.0457
A730063M14Rik	0.147306	0.591371	2.96536	0.599028
A730090N16Rik	0.452428	0.244001	-2.65951	-1.44581
A830009L08Rik	0.40209	0.349174	-1.68342	-1.10675
A830010M20Rik	0.308681	0.155882	-1.0831	-1.88527
A830052D11Rik	0.252142	0.146661	-1.8317	-1.9473
A830080D01Rik	0.924628	0.746813	1.01378	0.353918
A830082K12Rik	0.244559	0.121065	-1.33201	-2.14687
A830082N09Rik	0.779068	0.64847	-1.07385	-0.504762
A930001A20Rik	0.464758	0.308068	284.538	1.22474
A930001C03Rik	0.84673	0.806708	1.18706	0.26709
A930003A15Rik	0.420531	0.253625	1.4365	1.4089
A930003O13Rik	0.545052	0.58773	-308.864	-0.605251
A930004D18Rik	0.287884	0.155961	-1.14123	-1.88475
A930005H10Rik	0.311516	0.284599	1.14659	1.29956
A930006K02Rik	0.894486	0.670198	1.28562	0.470333
A930007I19Rik	0.649041	0.437776	142.769	0.89273
A930012L18Rik	0.360992	0.198696	-1.80604	-1.64413
A930013F10Rik	0.492901	0.275822	-1.58629	-1.32921
A930015D03Rik	0.582608	0.890808	-1.0634	-0.149274
A930016O22Rik	0.629841	0.549934	-138.802	-0.67159
A930018P22Rik	0.464758	0.308068	128.061	1.22474
A930024E05Rik	0.329101	0.193894	-1.22163	-1.66807
A930033H14Rik	0.875741	0.704009	1.09901	0.418084
A930041C12Rik	0.405879	0.813836	-1.21065	-0.256944
AA388235	0.464758	0.308068	-138.802	-1.22474
AA413626	0.242142	0.148448	4.80644	1.93492
AA414768	0.275652	0.13746	-1.11434	-2.01393
AA465934	0.982092	0.936632	1.03344	0.086345
AA467197	0.975443	0.992859	-1.00349	-0.00971386
AA536875	0.464758	0.308068	142.769	1.22474
AA543186	0.352422	0.562425	1.26876	0.649298
AA792892	0.464758	0.308068	-138.802	-1.22474
AA986860	0.666713	0.764715	-1.06697	-0.327643
Aaas	0.995283	0.957184	1.00375	0.058289
Aacs	0.551317	0.385743	1.02106	1.0128
Aadat	0.00146938	0.00756934	1.74401	6.44672
Aaed1	0.519225	0.798754	1.01345	0.278454
Aagab	0.606952	0.462783	1.02587	0.83957
Aak1	0.662482	0.448423	-1.03481	-0.869776
Aamdc	0.987378	0.918022	1.01491	0.111828
Aamp	0.917568	0.731857	1.01474	0.376111
Aanat	0.910617	0.689996	-1.93743	-0.439555
Aar2	0.00917798	0.00468088	1.11813	7.62601
Aars	0.960854	0.914539	1.00567	0.116608
Aars2	0.340061	0.177869	1.10569	1.7531
Aarsd1	0.709597	0.689834	1.01855	0.439806
Aasdh	0.844239	0.684848	1.01908	0.447506
Aasdhppt	0.133136	0.149079	1.02621	1.9306
Aatf	0.604507	0.434313	1.03838	0.900304
Aatk	0.93923	0.937771	1.08252	0.0847881
AB124611	0.110672	0.280764	1.19014	1.3124
Abat	0.348328	0.294974	1.3486	1.26573
Abca1	0.298281	0.215455	-1.23777	-1.56542
Abca13	0.728147	0.521987	2.8594	0.722929
Abca17	0.380114	0.55577	-1.42182	-0.661126
Abca2	0.273953	0.281426	1.06101	1.31017
Abca3	0.190378	0.142421	1.17238	1.97737
Abca4	0.933881	0.826547	-1.04872	-0.238937
Abca5	0.549405	0.769163	1.01803	0.321159
Abca6	0.737222	0.72982	-1.17229	-0.379152
Abca7	0.860495	0.803738	1.01559	0.271327
Abca8a	0.593694	0.600245	-1.24519	-0.583975
Abca8b	0.0355802	0.626242	1.0594	0.54076
Abca9	0.500166	0.277133	-1.38701	-1.32472
Abcb10	0.244327	0.171984	1.04333	1.78654
Abcb11	0.869322	0.806055	1.66336	0.268022
Abcb1a	0.109081	0.0660256	2.10547	2.83301
Abcb1b	0.999829	0.990625	1.00143	0.0127533
Abcb4	0.763842	0.548178	-2.66375	-0.674756
Abcb6	0.712468	0.820662	-1.01504	-0.247261
Abcb7	0.88551	0.899602	-1.00787	-0.137146
Abcb8	0.855925	0.671703	1.02965	0.467974
Abcb9	0.339433	0.529553	1.23968	0.70882
Abcc1	0.934334	0.846891	1.00659	0.210322
Abcc10	0.703524	0.850163	-1.01514	-0.205741
Abcc12	0.636295	0.774642	-1.24764	-0.313198
Abcc2	0.464758	0.308068	142.769	1.22474
Abcc3	0.766976	0.75954	1.15896	0.335207
Abcc4	0.834496	0.607413	1.01955	0.571933
Abcc5	0.416618	0.253922	1.05029	1.40779
Abcc6	0.644832	0.493996	-171.062	-0.776615
Abcc8	0.378852	0.565859	2.73922	0.643235
Abcc9	0.608501	0.357384	255.123	1.08485
Abcd1	0.783607	0.966177	-1.00365	-0.0460328
Abcd2	0.514169	0.638613	1.03619	0.520623
Abcd3	0.00700194	0.184649	-1.01884	-1.7161
Abcd4	0.726744	0.511893	1.06263	0.742012
Abce1	0.940424	0.778818	1.02295	0.307148
Abcf1	0.885159	0.697636	1.0156	0.427819
Abcf2	0.371664	0.600195	1.01192	0.58406
Abcf3	0.141981	0.0705739	-1.02711	-2.75284
Abcg1	0.0775172	0.309849	1.14487	1.21931
Abcg2	0.903576	0.686945	1.00941	0.444264
Abcg3	0.464758	1	1	-1.59561e-16
Abcg4	0.283622	0.161281	1.71418	1.85089
Abcg5	0.0975171	0.0628535	-478.926	-2.89311
Abcg8	0.76889	0.944298	-1.19817	-0.0758716
Abhd1	0.194803	0.956427	1.00403	0.0593206
Abhd10	0.6084	0.441302	1.08457	0.885075
Abhd11	0.134649	0.327147	-1.06918	-1.16812
Abhd11os	0.464758	1	1	-4.09799e-16
Abhd12	0.815015	0.974552	1.00095	0.0346268
Abhd13	0.839846	0.856316	-1.01109	-0.197143
Abhd14a	0.244422	0.124603	1.15576	2.11644
Abhd14b	0.285073	0.519016	1.08222	0.728514
Abhd15	0.981858	0.943281	-1.01185	-0.07726
Abhd16a	0.748303	0.6159	1.03461	0.557801
Abhd16b	0.202618	0.267863	2.32017	1.35697
Abhd17a	0.47957	0.306389	1.04204	1.2299
Abhd17b	0.311356	0.780487	1.01461	0.304732
Abhd17c	0.0374044	0.0164429	1.13905	4.88077
Abhd18	0.735275	0.498708	1.1247	0.767404
Abhd2	0.30695	0.225401	1.03904	1.52186
Abhd3	0.527607	0.419281	1.33266	0.933823
Abhd4	0.542371	0.346244	1.07823	1.11468
Abhd5	0.0739964	0.0800969	1.09595	2.60402
Abhd6	0.641048	0.704803	1.03244	0.416874
Abhd8	0.920051	0.734364	1.01645	0.372375
Abi1	0.0447616	0.040047	1.06626	3.48029
Abi2	0.0290845	0.0149935	1.05361	5.0481
Abi3	0.535322	0.301482	1.29479	1.24513
Abi3bp	0.67434	0.48936	1.5982	0.785748
Abl1	0.27626	0.275399	1.03001	1.33067
Abl2	0.880711	0.81318	1.0082	0.257877
Ablim1	0.0157787	0.00935923	1.0763	5.98023
Ablim2	0.390973	0.225567	3.98673	1.52115
Ablim3	0.391861	0.692751	1.11003	0.435315
Abr	0.738705	0.54281	1.01347	0.684479
Abra	0.810717	0.770008	1.22068	0.319931
Abracl	0.578411	0.333663	1.03957	1.14954
Abraxas1	0.489741	0.896315	1.01131	0.141676
Abraxas2	0.36336	0.549724	1.03729	0.671968
Abt1	0.404297	0.651994	1.02328	0.499129
Abtb1	0.621096	0.880041	1.02107	0.164162
Abtb2	0.80089	0.84795	-1.01468	-0.20884
Acaa1a	0.377405	0.203268	1.08861	1.62194
Acaa1b	0.695246	0.51308	1.07997	0.739752
Acaa2	0.271973	0.223716	1.06276	1.52909
Acaca	0.576841	0.409078	-1.02286	-0.957206
Acacb	0.903087	0.911121	1.03858	0.121302
Acad10	0.577747	0.413035	1.25115	0.948074
Acad11	0.641698	0.424366	1.05863	0.922364
Acad12	0.735743	0.955866	-1.01043	-0.0600862
Acad8	0.723244	0.465753	1.04657	0.833427
Acad9	0.427511	0.331719	1.05111	1.15505
Acadl	0.03264	0.0629503	1.04749	2.89122
Acadm	0.860508	0.89596	1.00425	0.142166
Acads	0.502777	0.309272	1.06011	1.22107
Acadsb	0.88311	0.669237	1.01425	0.471841
Acadvl	0.542933	0.407876	1.02333	0.959997
Acap1	0.293339	0.149888	1.93518	1.92508
Acap2	0.900864	0.972994	1.00133	0.0367489
Acap3	0.993874	0.927482	-1.00256	-0.0988646
Acat1	0.773428	0.51113	1.03948	0.743466
Acat2	0.860114	0.770919	-1.01905	-0.318605
Acat3	0.0833425	0.0482885	-1.36279	-3.22802
Acbd3	0.604313	0.530168	1.01069	0.70768
Acbd4	0.668765	0.469722	1.04648	0.825267
Acbd5	0.39341	0.597675	1.01588	0.58832
Acbd6	0.314595	0.160241	1.05094	1.85741
Acbd7	0.784858	0.527809	-3.86786	-0.712058
Accs	0.469633	0.572806	1.04239	0.631054
Accsl	0.464758	0.308068	-138.802	-1.22474
Acd	0.969685	0.893041	1.00724	0.146192
Ace	0.875716	0.985397	-1.00614	-0.0198668
Ace2	0.642471	0.406018	-171.062	-0.964326
Acer2	0.575049	0.332305	-2.02151	-1.15338
Acer3	0.676211	0.77445	-1.011	-0.313476
Ache	0.37551	0.428036	2.97604	0.91417
Acin1	0.119287	0.276779	-1.02508	-1.32593
Ackr2	0.0975171	0.0628535	-478.926	-2.89311
Ackr3	0.289708	0.932767	-1.00554	-0.0916306
Ackr4	0.022345	0.698044	-1.03036	-0.427194
Acly	0.784983	0.734184	1.0077	0.372643
Acmsd	0.34645	0.193034	7.96626	1.67243
Aco1	0.0631597	0.0770955	1.01225	2.64846
Aco2	0.0520657	0.0263174	1.03598	4.09604
Acot1	0.72107	0.529542	1.09562	0.708841
Acot10	0.201118	0.294625	-1.05377	-1.26684
Acot11	0.534005	0.324464	1.09977	1.17588
Acot12	0.29853	0.196333	-2.65951	-1.65583
Acot13	0.708171	0.854326	1.00466	0.199922
Acot2	0.998389	0.958328	-1.00556	-0.0567285
Acot3	0.0651091	0.0751653	3.28455	2.67818
Acot4	0.912257	0.789554	-1.08163	-0.291657
Acot5	0.645562	0.901628	-1.16693	-0.134356
Acot6	0.0856438	0.274426	1.18901	1.33402
Acot7	0.659263	0.854452	-1.00233	-0.199746
Acot8	0.998363	0.961546	-1.00633	-0.0523431
Acot9	0.668338	0.636551	1.01794	0.523962
Acox1	0.810479	0.858741	1.00748	0.19376
Acox2	0.301379	0.152395	9.37324	1.90821
Acox3	0.645223	0.399844	1.04791	0.978841
Acoxl	0.901811	0.958018	-1.05393	-0.0571523
Acp1	0.323381	0.371609	1.04013	1.04804
Acp2	0.821818	0.799596	-1.0144	-0.277248
Acp5	0.367452	0.25567	2.03826	1.40125
Acp6	0.239635	0.687485	1.02282	0.443429
Acpp	0.320051	0.291052	1.17762	1.27837
Acrbp	0.165936	0.107842	1.87712	2.27083
Acsbg1	0.493875	0.737461	-1.02958	-0.367769
Acsf2	0.36015	0.300829	1.26054	1.24717
Acsf3	0.201824	0.0997838	-1.11986	-2.35575
Acsl1	0.110406	0.085914	1.08706	2.52348
Acsl3	0.480298	0.692084	1.01615	0.43634
Acsl4	0.245336	0.12198	-1.07084	-2.13889
Acsl5	0.49907	0.386258	1.04932	1.01154
Acsl6	0.0516631	0.0362848	-2.29124	-3.61854
Acsm4	0.464758	0.308068	128.061	1.22474
Acss1	0.848816	0.602885	-2.66375	-0.579528
Acss2	0.517725	0.667173	-1.03851	-0.475084
Acss2os	0.464758	0.308068	-138.802	-1.22474
Acss3	0.784008	0.562311	1.78626	0.649499
Acta1	0.0324286	0.0211641	1.84304	4.4461
Acta2	0.00985574	0.0247059	-1.11155	-4.19526
Actb	0.447282	0.761056	-1.01062	-0.332988
Actc1	0.0451395	0.0348253	1.61142	3.67719
Actg1	0.511189	0.477763	1.01548	0.808919
Actg2	2.27027e-06	2.69369e-06	-1.94188	-93.5366
Actl10	0.679011	0.525815	1.71578	0.715771
Actl6a	0.775955	0.555069	1.02861	0.662379
Actl7a	0.574316	0.367339	3.02564	1.05895
Actl7b	0.0932642	0.547646	128.061	0.675715
Actl9	0.464758	0.308068	142.769	1.22474
Actn1	0.0707045	0.183575	-1.01393	-1.72185
Actn2	0.0481425	0.123432	-1.40113	-2.12639
Actn3	0.117401	0.157484	1.16101	1.87493
Actn4	0.379669	0.259417	-1.09949	-1.38741
Actr10	0.666916	0.58186	1.01763	0.615341
Actr1a	0.255438	0.125802	1.0416	2.10636
Actr1b	0.100526	0.206033	-1.01211	-1.60879
Actr2	0.269711	0.427395	-1.02472	-0.915597
Actr3	0.64831	0.869276	-1.00505	-0.179094
Actr3b	0.530616	0.868465	1.02797	0.180222
Actr5	0.169225	0.20168	1.05589	1.62959
Actr6	0.746827	0.643245	-1.06138	-0.513149
Actr8	0.0206789	0.267118	1.01385	1.35962
Actrt3	0.464758	1	1	-4.09799e-16
Acvr1	0.69292	0.582436	1.03019	0.614348
Acvr1b	0.82862	0.874744	1.01146	0.171504
Acvr1c	0.965707	0.916274	-1.19817	-0.114227
Acvr2a	0.960579	0.804507	1.00588	0.270231
Acvr2b	0.726567	0.951756	-1.00706	-0.0656916
Acvrl1	0.0456422	0.0606046	1.76894	2.93807
Acy1	0.614484	0.795047	1.02397	0.283765
Acy3	0.677093	0.697939	-1.06997	-0.427355
Acyp1	0.804008	0.999192	1.00019	0.00109909
Acyp2	0.206056	0.145519	1.20156	1.9553
Ada	0.764781	0.991979	-1.00088	-0.010912
Adal	0.798653	0.950672	1.00704	0.0671709
Adam10	0.720542	0.461395	-1.04883	-0.842454
Adam11	0.926745	0.796888	1.08516	0.281126
Adam12	0.00764956	0.00831171	-1.19464	-6.23727
Adam15	0.799257	0.53947	1.04417	0.690567
Adam17	0.499042	0.297059	-1.02145	-1.25908
Adam19	0.221985	0.122898	1.14166	2.13097
Adam1a	0.971053	0.854128	-1.02348	-0.200198
Adam21	0.715407	0.450088	2.40931	0.866232
Adam22	0.196383	0.477854	1.27732	0.808734
Adam23	0.301053	0.415716	-1.13207	-0.941934
Adam28	0.642471	0.406018	-171.062	-0.964326
Adam3	0.464758	1	1	-3.19122e-16
Adam32	0.755773	0.634386	-1.43731	-0.527474
Adam4	0.383114	0.746682	1.08758	0.354111
Adam5	0.812471	0.55919	1.16343	0.655034
Adam8	0.0656049	0.217172	1.14794	1.55774
Adam9	0.192865	0.134589	-1.02852	-2.03581
Adamdec1	0.464758	0.308068	-138.802	-1.22474
Adamts1	0.0324983	0.0477035	-1.11633	-3.24407
Adamts10	0.0309359	0.0219996	-1.21335	-4.38226
Adamts12	0.431341	0.264363	-1.22544	-1.36946
Adamts13	0.44652	0.952078	-1.08387	-0.0652522
Adamts14	0.099605	0.101228	-1.1061	-2.33993
Adamts15	0.0216161	0.0140288	-446.667	-5.17161
Adamts16	0.0427266	0.0426149	1.99294	3.39509
Adamts17	0.649252	0.459922	128.061	0.845522
Adamts2	0.902084	0.864453	1.0191	0.185803
Adamts3	0.17704	0.328601	1.18785	1.16394
Adamts4	0.0403775	0.0503298	-1.16247	-3.17389
Adamts5	0.0775837	0.0388444	-1.18615	-3.52261
Adamts6	0.246917	0.129177	-1.10901	-2.07859
Adamts7	0.482099	0.265258	-1.0978	-1.36625
Adamts9	0.795898	0.673274	-1.18186	-0.465516
Adamtsl1	0.315482	0.966755	1.01225	0.0452453
Adamtsl2	0.163353	0.229069	1.35221	1.50634
Adamtsl3	0.745239	0.723862	1.01162	0.388072
Adamtsl4	0.359776	0.319127	1.0802	1.1915
Adamtsl5	0.853828	0.717685	1.03264	0.397361
Adap1	0.914424	0.707299	1.22533	0.413078
Adar	0.00539311	0.00448756	-1.27848	-7.73837
Adarb1	0.465326	0.553387	1.03352	0.665389
Adarb2	0.464758	1	1	-1.59561e-16
Adat1	0.2793	0.96704	-1.00302	-0.0448574
Adat2	0.226586	0.116199	1.37167	2.19051
Adat3	0.916544	0.750607	1.02596	0.348325
Adck1	0.854938	0.60719	1.02547	0.572306
Adck2	0.411091	0.557885	1.05052	0.657356
Adck5	0.26543	0.13161	-1.11957	-2.0591
Adcy1	0.417858	0.56149	1.12033	0.650954
Adcy3	0.309997	0.157769	1.10055	1.87309
Adcy4	0.196162	0.144447	-2.65178	-1.96287
Adcy5	0.41723	0.35685	4.06366	1.08626
Adcy6	0.708658	0.677114	-1.01345	-0.45952
Adcy7	0.646195	0.393633	1.02689	0.993657
Adcy8	0.474846	0.362474	2.51915	1.07152
Adcy9	0.959676	0.796157	-1.01652	-0.282174
Adcyap1r1	0.82356	0.565773	1.94399	0.643387
Add1	0.713831	0.451883	-1.02528	-0.862423
Add2	0.0742476	0.58603	-1.02761	-0.608165
Add3	0.340282	0.588922	1.03688	0.603211
Adgra1	0.987107	0.998111	-1.00051	-0.0025702
Adgra2	0.440406	0.672621	1.01591	0.466538
Adgra3	0.318148	0.548712	1.01503	0.673791
Adgrb1	0.464758	0.308068	-138.802	-1.22474
Adgrb2	0.691516	0.80802	-1.27877	-0.26522
Adgrd1	0.536667	0.339002	-1.77683	-1.13459
Adgre1	0.464758	1	1	-4.09799e-16
Adgre4	0.464758	0.308068	128.061	1.22474
Adgre5	0.0245467	0.0110585	1.0837	5.63464
Adgrf2	0.513678	0.829521	1.23739	0.234738
Adgrf3	0.000298814	0.000195166	269.83	22.3864
Adgrf4	0.327528	0.516438	1.62538	0.733382
Adgrf5	0.700645	0.448825	1.44846	0.86892
Adgrg1	0.86219	0.675125	-1.04213	-0.462624
Adgrg2	0.759371	0.493771	1.17569	0.777056
Adgrg3	0.179307	0.187886	-1.0721	-1.69897
Adgrg5	0.600537	0.537778	-1.23915	-0.693664
Adgrg6	0.159287	0.138616	-1.11156	-2.00528
Adgrl1	0.12827	0.649082	-1.01036	-0.503781
Adgrl2	0.523333	0.644864	-1.02369	-0.510546
Adgrl3	0.484001	0.896129	1.00751	0.141933
Adgrl4	0.748427	0.69262	-1.05008	-0.435516
Adgrv1	0.898456	0.856588	1.07944	0.196764
Adh1	0.82051	0.602448	-1.26666	-0.580264
Adh5	0.0261673	0.0231094	1.04851	4.30215
Adh7	0.0343359	0.582177	-1.01263	-0.614796
Adhfe1	0.575282	0.443353	-1.20999	-0.880646
Adi1	0.404078	0.484673	1.06972	0.795055
Adipoq	0.00206244	0.00134552	-308.864	-11.6883
Adipor1	0.230689	0.270966	1.01389	1.34605
Adipor2	0.809775	0.556941	-1.02653	-0.659038
Adk	0.893275	0.663574	1.0143	0.480753
Adm	0.742783	0.9092	1.03534	0.123941
Adm2	0.0866227	0.498211	-1.20637	-0.768373
Adnp	0.0151092	0.0627182	1.07319	2.89576
Adnp2	0.50484	0.341793	-1.03029	-1.12687
Ado	0.679496	0.420191	-1.02562	-0.931762
Adora1	0.731879	0.545141	1.39766	0.680248
Adora2a	0.206077	0.353289	1.37454	1.09571
Adora2b	0.864985	0.628069	-1.06738	-0.537769
Adpgk	0.36731	0.277273	-1.11088	-1.32424
Adprh	0.601603	0.373885	1.04009	1.04228
Adprhl1	0.222507	0.649128	128.061	0.503708
Adprhl2	0.951476	0.804079	1.01829	0.270841
Adprm	0.576095	0.365436	-1.06799	-1.06385
Adra1b	0.292554	0.90604	1.00731	0.128285
Adra1d	0.643269	0.528423	1.05872	0.710918
Adra2a	0.00323647	0.27029	-1.14466	-1.34842
Adra2b	0.932144	0.898473	-1.21065	-0.138702
Adrb1	0.0223177	0.0735649	1.1212	2.70355
Adrb2	0.399175	0.498113	1.06793	0.768563
Adrm1	0.503447	0.298932	1.06615	1.25314
Adsl	0.932833	0.904713	-1.00285	-0.130111
Adss	0.847549	0.753669	1.01237	0.34382
Adssl1	0.135843	0.717593	1.02199	0.3975
Aebp1	0.632517	0.634393	-1.0483	-0.527463
Aebp2	0.285625	0.950417	1.00156	0.0675183
Aen	0.970942	0.948699	1.00515	0.0698632
Aes	0.274865	0.210899	1.04483	1.58612
AF067061	0.464758	1	1	-1.59561e-16
AF067063	0.00206244	0.00134552	-308.864	-11.6883
AF366264	0.464758	0.308068	-171.062	-1.22474
AF529169	0.645008	0.424362	2.35359	0.922372
Afap1	0.0962685	0.0452029	1.0731	3.31559
Afap1l1	0.867569	0.822282	-1.05193	-0.244967
Afap1l2	0.34121	0.40938	1.08504	0.956508
Afdn	0.220093	0.107168	1.03643	2.27763
Aff1	0.815701	0.92126	1.00767	0.107388
Aff3	0.663747	0.650509	-1.19055	-0.5015
Aff4	0.638046	0.642203	1.01089	0.514828
Afg1l	0.738923	0.549238	1.06289	0.672844
Afg3l1	0.79877	0.673286	-1.02071	-0.465497
Afg3l2	0.316249	0.255464	1.03393	1.40202
Afmid	0.867067	0.812313	-1.01492	-0.25911
Afp	0.445244	0.333526	3.89171	1.14993
Aftph	0.809443	0.559732	1.02178	0.654072
Aga	0.179012	0.561909	-1.02159	-0.650211
Agap1	0.247863	0.492353	1.02545	0.779843
Agap2	0.72605	0.519158	-1.09746	-0.728247
Agap3	0.905709	0.744571	1.01786	0.35723
Agbl2	0.611988	0.65596	1.83803	0.492812
Agbl3	0.727798	0.464895	-1.05252	-0.835198
Agbl5	0.639882	0.600383	-1.05684	-0.583744
Ager	0.25683	0.406098	1.45321	0.964138
Agfg1	0.608388	0.426999	-1.01735	-0.916478
Agfg2	0.197078	0.586144	1.03603	0.607969
Aggf1	0.251157	0.174464	1.08547	1.77229
Agk	0.869512	0.6864	1.05644	0.445106
Agl	0.446779	0.24287	1.02379	1.45025
Agmat	0.443182	0.266377	2.40676	1.36226
Agmo	0.640104	0.399928	-276.605	-0.978643
Ago1	0.598353	0.85036	1.00577	0.205467
Ago2	0.584524	0.898608	-1.00903	-0.138515
Ago3	0.228145	0.842852	1.01055	0.215985
Ago4	0.75346	0.937413	-1.00412	-0.0852783
Agpat1	0.712981	0.485384	-1.02936	-0.79364
Agpat2	0.65701	0.439033	-1.06942	-0.889993
Agpat3	0.35402	0.248163	-1.02402	-1.42966
Agpat4	0.632719	0.846677	1.01042	0.210622
Agpat5	0.00247455	0.00118925	1.06192	12.1878
Agps	0.73123	0.967653	1.00182	0.0440221
Agrn	0.016101	0.0170487	-1.14905	-4.81644
Agrp	0.803142	0.982137	1.02868	0.0243029
Agt	0.597168	0.348491	284.538	1.10859
Agtpbp1	0.0588616	0.0316541	1.06067	3.81623
Agtr1a	0.000298814	0.000195166	269.83	22.3864
Agtrap	0.273599	0.695619	-1.01235	-0.43091
Agxt	0.949623	0.818594	1.285	0.250191
Ahctf1	0.725514	0.501758	-1.03571	-0.761481
Ahcy	0.540102	0.405377	-1.06337	-0.965824
Ahcyl1	0.366269	0.384385	-1.0485	-1.01613
Ahcyl2	0.252159	0.361203	1.04117	1.07483
Ahdc1	0.766229	0.554196	1.04346	0.66394
Ahi1	0.78948	0.62246	1.02304	0.54697
Ahnak	0.0488656	0.0875943	-1.05571	-2.50145
Ahr	0.762234	0.975897	1.00207	0.0327961
Ahrr	0.774273	0.520596	-1.08023	-0.72554
Ahsa1	0.827525	0.888098	1.00317	0.153016
Ahsa2	0.482258	0.360885	1.02341	1.07566
AI182371	0.539506	0.733336	1.33108	0.373907
AI197445	0.711939	0.897622	1.09676	0.139874
AI314180	0.0504979	0.152571	1.02958	1.90703
AI314278	0.464758	0.308068	-138.802	-1.22474
AI413582	0.38757	0.723954	1.03012	0.387933
AI429214	0.0941517	0.0776129	-1.1194	-2.64065
AI450353	0.614838	0.526217	-1.24686	-0.715021
AI464131	0.261643	0.25043	1.10071	1.42099
AI467606	0.249594	0.33994	-1.03348	-1.13199
AI504432	0.134557	0.523704	-1.13356	-0.719714
AI506816	0.848266	0.834849	-1.14502	-0.22723
AI597479	0.342671	0.1951	1.0615	1.66199
AI661453	0.618802	0.825227	1.07253	0.240802
AI662270	0.900301	0.672822	-1.25084	-0.466222
AI837181	0.578722	0.402199	-1.06717	-0.97328
AI839979	0.660751	0.77364	1.17303	0.314652
AI846148	0.720646	0.50423	1.04678	0.756703
AI854703	0.464758	1	1	-1.59561e-16
AI987944	0.660747	0.413517	1.06836	0.946968
Aida	0.778343	0.676951	-1.0122	-0.459775
Aif1	0.464758	0.308068	128.061	1.22474
Aif1l	0.95274	0.842552	1.01621	0.216405
Aifm1	0.925266	0.947202	1.00526	0.0719057
Aifm2	0.275874	0.154045	1.0995	1.89727
Aig1	0.0418516	0.52088	1.05435	0.725008
Aim2	0.334077	0.170552	6.46396	1.79489
Aimp1	0.472889	0.308955	1.0355	1.22203
Aimp2	0.0652825	0.0318782	-1.06476	-3.80583
Aip	0.989937	0.933753	-1.0032	-0.0902816
Aipl1	0.909457	0.706484	-1.24623	-0.414317
Aire	0.464758	0.308068	128.061	1.22474
Airn	0.331257	0.440199	-1.79403	-0.887462
Ajuba	0.744669	0.498085	1.02818	0.768619
Ak1	0.228537	0.172114	1.05548	1.78579
Ak2	0.798826	0.597723	-1.03131	-0.588239
Ak3	0.016398	0.0279213	1.05587	4.00477
Ak4	0.16903	0.831037	-1.01343	-0.232601
Ak5	0.317912	0.210655	1.32194	1.58724
Ak6	0.633406	0.608122	-1.03124	-0.570747
Ak7	0.649252	0.459922	128.061	0.845522
Ak8	0.642863	0.881134	-1.33709	-0.162648
Akap1	0.199098	0.26343	1.04775	1.37282
Akap10	0.533474	0.461683	-1.02882	-0.841857
Akap11	0.523881	0.37297	-1.02933	-1.0446
Akap12	0.0610627	0.0299883	-1.1123	-3.89663
Akap13	0.45135	0.497236	-1.0549	-0.770274
Akap14	0.464758	0.308068	128.061	1.22474
Akap17b	0.354628	0.219889	1.12629	1.54573
Akap2	0.602302	0.352293	-1.06758	-1.09837
Akap3	0.833973	0.621256	-2.15994	-0.548952
Akap5	0.378542	0.535435	-1.44198	-0.697962
Akap6	0.654449	0.482855	1.10318	0.798688
Akap7	0.0155045	0.101415	1.05473	2.33791
Akap8	0.886844	0.765891	-1.0167	-0.325927
Akap8l	0.109517	0.128867	1.07034	2.0811
Akap9	0.275914	0.388752	-1.04267	-1.00546
Akip1	0.185993	0.668927	1.05943	0.472327
Akirin1	0.237782	0.592419	-1.0197	-0.597241
Akirin2	0.688696	0.824893	-1.00617	-0.241274
Akna	0.941604	0.818233	-1.02382	-0.250704
Aknad1	0.645346	0.520593	1.34847	0.725546
Akr1a1	0.74815	0.618893	1.00536	0.55285
Akr1b10	0.85962	0.959436	-1.00335	-0.0552187
Akr1b3	0.122473	0.0582384	1.31161	2.98768
Akr1b7	0.847718	0.854416	1.49141	0.199797
Akr1b8	0.671173	0.417222	-1.05356	-0.938501
Akr1c12	0.848189	0.875789	-1.06719	-0.170054
Akr1c13	0.318641	0.546238	1.11943	0.678261
Akr1c14	0.628942	0.420655	-1.11965	-0.930715
Akr1cl	0.464758	1	1	-4.09799e-16
Akr1e1	0.374252	0.194973	1.10056	1.66263
Akr7a5	0.672417	0.455874	1.05823	0.853999
Akt1	0.939218	0.744207	-1.00649	-0.357769
Akt1s1	0.128831	0.0658428	1.05899	2.83638
Akt2	0.327654	0.293701	1.04457	1.26981
Akt3	0.28314	0.241193	-1.03141	-1.45688
Aktip	0.457255	0.464434	1.04987	0.836151
Alad	0.827235	0.651027	-1.02428	-0.500673
Alas1	0.360313	0.616758	-1.0188	-0.556379
Alas2	0.972429	0.925891	-1.08549	-0.101042
Alcam	0.260129	0.257748	1.1039	1.39355
Aldh16a1	0.26933	0.87051	-1.00547	-0.17738
Aldh18a1	0.860183	0.614108	1.01627	0.560774
Aldh1a1	0.138534	0.367896	128.061	1.05752
Aldh1a2	0.939073	0.755399	1.33108	0.341279
Aldh1a3	0.832017	0.643966	-1.09158	-0.51199
Aldh1a7	0.464758	1	1	-1.59561e-16
Aldh1b1	0.450247	0.771038	-1.49837	-0.318433
Aldh1l1	0.0998708	0.0717719	1.447	2.73279
Aldh1l2	0.528218	0.93369	-1.00317	-0.0903688
Aldh2	0.578023	0.489296	1.03314	0.785874
Aldh3a1	0.344847	0.383954	1.11483	1.01719
Aldh3a2	0.306217	0.21915	-1.03898	-1.54898
Aldh3b1	0.157457	0.168412	1.13302	1.8075
Aldh3b2	0.464766	0.308079	206.516	1.22471
Aldh3b3	0.067263	0.0355309	-1.72218	-3.64845
Aldh4a1	0.80292	0.667257	1.01675	0.474951
Aldh5a1	0.0955863	0.066097	-1.1179	-2.8317
Aldh6a1	0.735571	0.494228	1.04692	0.776159
Aldh7a1	0.0790814	0.412043	1.02092	0.950357
Aldh8a1	0.644832	0.493996	-171.062	-0.776615
Aldh9a1	0.450401	0.428136	1.02458	0.913948
Aldoa	0.787642	0.697228	1.00914	0.428444
Aldoart1	0.191902	0.258627	-1.06017	-1.39031
Aldoart2	0.150653	0.0979986	1.4244	2.37569
Aldob	0.642471	0.406018	-171.062	-0.964326
Aldoc	0.504554	0.437831	-1.08651	-0.892609
Alg1	0.664932	0.947952	1.00444	0.0708822
Alg10b	0.37111	0.198237	1.09947	1.64639
Alg11	0.301062	0.155238	1.06067	1.88946
Alg12	0.364774	0.307852	1.11981	1.2254
Alg13	0.954908	0.783326	-1.02307	-0.300632
Alg14	0.389645	0.368314	1.04825	1.05645
Alg2	0.766746	0.644529	-1.03427	-0.511085
Alg3	0.732727	0.76657	-1.0351	-0.324937
Alg5	0.62188	0.732749	-1.01505	-0.374781
Alg6	0.858796	0.653699	-1.03714	-0.49641
Alg8	0.639437	0.495206	1.0964	0.774242
Alg9	0.684407	0.66557	1.01972	0.477607
Alkal1	0.110685	0.0620554	-3.62411	-2.90883
Alkbh1	0.964418	0.820181	-1.01767	-0.247943
Alkbh2	0.492287	0.292677	-1.22538	-1.27311
Alkbh3	0.583749	0.90283	-1.00501	-0.132702
Alkbh3os1	0.60677	0.671833	1.34858	0.46777
Alkbh4	0.555278	0.357192	1.06347	1.08535
Alkbh5	0.451601	0.247124	1.0308	1.43367
Alkbh6	0.122705	0.227507	1.07712	1.51291
Alkbh7	0.77378	0.782249	-1.01631	-0.302187
Alkbh8	0.970755	0.837357	-1.00599	-0.223702
Alms1	0.499253	0.419657	-1.06429	-0.932971
Alms1-ps2	0.876941	0.649684	-1.87592	-0.502819
Alox12	0.414163	0.229279	-1.6241	-1.50545
Alox12b	0.0955655	0.0965105	3.88077	2.39265
Alox5	0.00342865	0.00523374	-1.09297	-7.3358
Alox5ap	0.486938	0.554037	1.07412	0.664226
Alox8	0.233643	0.843913	1.02874	0.214497
Aloxe3	0.521377	0.314086	426.307	1.20651
Alpk1	0.779067	0.514491	-1.06155	-0.737072
Alpk2	0.0863699	0.041583	1.12946	3.42852
Alpk3	0.263183	0.164429	3.32739	1.83147
Alpl	0.0420778	0.09254	-1.40075	-2.43952
Als2	0.284982	0.968946	1.00088	0.0422616
Als2cl	0.53686	0.325995	1.14694	1.17144
Als2cr11	0.464758	1	1	-2.12748e-16
Als2cr12	0.19507	0.0997011	-5.51093	-2.35666
Alx3	0.464758	0.308068	142.769	1.22474
Alx4	0.623833	0.567782	128.061	0.639852
Alyref	0.974109	0.860016	-1.01233	-0.191982
Alyref2	0.827202	0.993125	-1.00204	-0.00935256
Amacr	0.57714	0.597266	1.03555	0.589011
Ambra1	0.571398	0.492515	1.02843	0.779526
Amd1	0.749144	0.501239	1.04792	0.762488
Amd2	0.826711	0.60464	-1.04144	-0.576581
Amdhd1	0.504352	0.636211	1.46924	0.524513
Amdhd2	0.876519	0.855799	1.00926	0.197865
Amer1	0.50779	0.651073	-1.02352	-0.500598
Amer3	0.464758	0.308068	-138.802	-1.22474
Amfr	0.534256	0.303531	1.02738	1.23874
Amh	0.325952	0.718715	1.07914	0.395808
Amhr2	0.207331	0.872164	1.13902	0.175084
Amigo1	0.610809	0.428719	1.08114	0.912652
Amigo2	0.424593	0.226615	1.17739	1.51669
Amigo3	0.126833	0.115144	-1.32233	-2.20026
Ammecr1	0.801699	0.633237	-1.02513	-0.529342
Ammecr1l	0.733244	0.648358	1.02346	0.50494
Amn	0.170954	0.25624	-2.16339	-1.39914
Amn1	0.227866	0.889862	1.02052	0.15058
Amot	0.440823	0.3444	1.03301	1.11971
Amotl1	0.113292	0.0610365	1.12232	2.92927
Amotl2	0.490152	0.793798	1.01195	0.285558
Ampd1	0.464758	0.308068	-341.123	-1.22474
Ampd2	0.986863	0.895415	-1.00553	-0.142917
Ampd3	0.279196	0.819693	1.01924	0.248634
Amph	0.464758	0.308068	255.123	1.22474
Amt	0.705277	0.452727	1.34705	0.860636
Amy1	0.956631	0.919328	1.07944	0.110037
Amy2a5	0.464758	0.308068	128.061	1.22474
Amz1	0.784874	0.561224	1.21752	0.651424
Amz2	0.795522	0.749623	1.01077	0.349774
Anapc1	0.644218	0.846883	1.00932	0.210334
Anapc10	0.170254	0.081471	-1.06615	-2.58436
Anapc11	0.886216	0.932982	-1.0056	-0.0913364
Anapc13	0.815817	0.793068	1.02911	0.286605
Anapc15	0.55594	0.596294	1.04407	0.590659
Anapc16	0.371102	0.2295	1.03755	1.50453
Anapc2	0.455702	0.569122	-1.02706	-0.6375
Anapc4	0.14023	0.17927	1.03112	1.74532
Anapc5	0.902606	0.708422	1.01167	0.411372
Anapc7	0.258284	0.173407	-1.02805	-1.77834
Ang	0.282965	0.230613	1.3914	1.49988
Ang2	0.226734	0.566859	-1.16626	-0.641475
Ang4	0.464758	0.308068	142.769	1.22474
Angel1	0.753227	0.627571	1.11417	0.538584
Angel2	0.671404	0.764578	-1.01567	-0.327842
Angpt1	0.00512116	0.0027452	1.08865	9.16639
Angpt2	0.747231	0.565735	-1.14463	-0.643454
Angpt4	0.736184	0.704727	-1.15235	-0.416991
Angptl1	0.191148	0.0910476	269.83	2.45777
Angptl2	0.961659	0.807875	-1.0084	-0.265427
Angptl3	0.204405	0.330696	1.94399	1.15796
Angptl4	0.310436	0.157386	1.07564	1.87555
Angptl6	0.215197	0.190985	1.28348	1.6829
Angptl7	0.147492	0.0825855	-2.91587	-2.56871
Angptl8	0.623833	0.567782	128.061	0.639852
Ank	0.398755	0.340688	1.03756	1.12992
Ank1	0.573373	0.347939	1.09105	1.11008
Ank2	0.0321622	0.0153027	-1.097	-5.01067
Ank3	0.997969	0.96559	1.00182	0.0468326
Ankdd1b	0.404985	0.324159	-1.09622	-1.17676
Ankef1	0.611988	0.65596	1.83803	0.492812
Ankfy1	0.155796	0.134923	-1.04516	-2.03324
Ankhd1	0.471922	0.341317	-1.03871	-1.12818
Ankib1	0.424737	0.538755	1.01679	0.691874
Ankle1	0.603533	0.357128	1.09988	1.08552
Ankle2	0.0963262	0.369647	-1.0124	-1.05304
Ankmy1	0.769698	0.573891	2.29824	0.629161
Ankmy2	0.605891	0.67283	-1.01594	-0.466209
Ankra2	0.9027	0.684897	-1.04557	-0.447431
Ankrd1	0.755319	0.800019	1.02225	0.276644
Ankrd10	0.64586	0.741498	1.02177	0.361779
Ankrd11	0.309714	0.63323	-1.01178	-0.529353
Ankrd12	0.941662	0.867107	-1.01114	-0.18211
Ankrd13a	0.235727	0.189883	1.0399	1.68858
Ankrd13b	0.13608	0.130967	1.08937	2.0642
Ankrd13c	0.996311	0.951457	-1.00253	-0.0660993
Ankrd13d	0.206897	0.290022	1.11968	1.28172
Ankrd16	0.28651	0.397494	-1.07598	-0.984421
Ankrd17	0.129803	0.115068	-1.02861	-2.20097
Ankrd2	0.0350844	0.164633	3.89616	1.83022
Ankrd22	0.464758	0.308068	-138.802	-1.22474
Ankrd23	0.281508	0.226448	1.51662	1.5174
Ankrd24	0.0659292	0.0315792	1.20688	3.81972
Ankrd26	0.0530366	0.0427107	-1.10262	-3.39204
Ankrd27	0.73518	0.469189	-1.04382	-0.826359
Ankrd28	0.693986	0.555812	-1.02289	-0.661053
Ankrd29	0.951094	0.781467	-1.03017	-0.303316
Ankrd33b	0.39025	0.94832	-1.00302	-0.07038
Ankrd34a	0.0451761	0.020459	1.26744	4.50257
Ankrd35	0.0234179	0.0967648	1.25764	2.38973
Ankrd37	0.798739	0.898386	-1.02454	-0.138822
Ankrd39	0.845335	0.682202	-1.06885	-0.451608
Ankrd40	0.0958764	0.065155	1.03781	2.84914
Ankrd42	0.545949	0.475217	1.06225	0.814071
Ankrd44	0.948421	0.764325	-1.017	-0.328212
Ankrd45	0.341981	0.229962	2.37485	1.5026
Ankrd46	0.737574	0.528847	1.03321	0.71013
Ankrd49	0.397871	0.385934	-1.0459	-1.01233
Ankrd50	0.787033	0.873967	-1.0101	-0.172581
Ankrd52	0.89187	0.770301	1.02422	0.319504
Ankrd53	0.179114	0.169908	-3.73981	-1.79866
Ankrd54	0.509575	0.38641	1.05065	1.01117
Ankrd55	0.930924	0.851668	1.03115	0.203637
Ankrd6	0.819261	0.969594	1.00819	0.0413784
Ankrd61	0.230726	0.156788	2.6163	1.8794
Ankrd63	0.72424	0.458979	5.11406	0.847491
Ankrd66	0.879598	0.827459	-1.18831	-0.237649
Ankrd9	0.159491	0.0920773	1.12521	2.44514
Anks1	0.017393	0.482362	1.00956	0.799673
Anks1b	0.589165	0.954825	-1.33578	-0.0615059
Anks3	0.67636	0.457239	1.06174	0.851133
Anks6	0.156144	0.684513	1.0219	0.448025
Ankzf1	0.523334	0.295008	-1.08295	-1.26562
Anln	0.970662	0.823248	1.01495	0.243601
Ano1	0.6791	0.617811	1.02705	0.554638
Ano10	0.375548	0.227591	1.06698	1.51256
Ano2	0.464758	0.308068	-138.802	-1.22474
Ano3	0.651089	0.998713	1.00073	0.00175139
Ano4	0.464758	0.308068	142.769	1.22474
Ano5	0.498467	0.336006	-1.12847	-1.14296
Ano6	0.425969	0.562777	1.01649	0.648676
Ano7	0.0416866	0.174646	2.8594	1.77125
Ano8	0.637651	0.48753	1.02439	0.789374
Anp32a	0.55077	0.429911	1.0294	0.910008
Anp32b	0.50765	0.342901	-1.12356	-1.12382
Anp32e	0.911377	0.691336	-1.02155	-0.437491
Anpep	0.89353	0.806484	-1.0379	-0.267409
Antxr1	0.531362	0.368159	-1.02582	-1.05684
Antxr2	0.398882	0.343007	1.04654	1.12353
Anxa1	0.0417255	0.0480668	1.05097	3.23407
Anxa11	0.421933	0.573278	1.03895	0.630231
Anxa13	0.514885	0.67574	-1.42	-0.461663
Anxa2	0.0736372	0.0349381	1.04626	3.67255
Anxa3	0.456138	0.563987	1.02992	0.646537
Anxa4	0.222242	0.155644	1.04325	1.88681
Anxa5	0.353169	0.271651	1.01401	1.34366
Anxa6	0.989634	0.981572	1.0006	0.0250718
Anxa7	0.620826	0.634733	1.02045	0.52691
Anxa8	0.0579658	0.0258053	1.16646	4.1267
Anxa9	0.49943	0.65413	1.08086	0.495724
Aoc2	0.474942	0.375938	-1.34177	-1.03711
Aoc3	0.601155	0.411875	1.22953	0.950743
Aox1	0.979515	0.888824	-1.02679	-0.152014
Aox2	0.738882	0.645782	-2.41184	-0.509072
Aox3	0.453748	0.511784	-1.80328	-0.74222
Aox4	0.633251	0.53913	142.769	0.691188
Ap1ar	0.405412	0.523274	1.02511	0.720517
Ap1b1	0.352998	0.218253	1.03225	1.55294
Ap1g1	0.607618	0.427423	1.03085	0.915535
Ap1g2	0.0930856	0.0422515	-1.2578	-3.40674
Ap1m1	0.2089	0.833465	-1.00441	-0.229179
Ap1s1	0.320915	0.461911	-1.0261	-0.841383
Ap1s2	0.540854	0.755287	1.02005	0.341443
Ap1s3	0.632911	0.934867	1.02522	0.0887584
Ap2a1	0.935246	0.923203	-1.00323	-0.104725
Ap2a2	0.206884	0.58511	-1.00981	-0.609745
Ap2b1	0.936816	0.849063	1.00382	0.207281
Ap2m1	0.900932	0.974455	1.0008	0.0347589
Ap2s1	0.190643	0.0935435	1.04071	2.42744
Ap3b1	0.52259	0.562712	-1.02571	-0.64879
Ap3d1	0.574012	0.452554	1.0136	0.861002
Ap3m1	0.420443	0.636682	-1.02816	-0.523749
Ap3m2	0.476228	0.635476	-1.02841	-0.525704
Ap3s1	0.0673608	0.683199	1.0096	0.450061
Ap3s2	0.0366641	0.0173445	1.08187	4.7861
Ap4b1	0.406787	0.660375	1.02539	0.485809
Ap4e1	0.933817	0.841296	-1.01215	-0.218168
Ap4m1	0.59041	0.433925	1.06532	0.901156
Ap4s1	0.055717	0.13193	1.09872	2.05657
Ap5b1	0.957969	0.946583	-1.00333	-0.0727519
Ap5m1	0.52809	0.298027	-1.04573	-1.25601
Ap5s1	0.905563	0.682228	1.03133	0.451568
Ap5z1	0.946978	0.811443	1.02021	0.260347
Apaf1	0.716711	0.627578	-1.0213	-0.538573
Apba1	0.497268	0.480603	1.10396	0.803202
Apba3	0.993367	0.943809	-1.00296	-0.0765388
Apbb1	0.784064	0.768948	-1.01343	-0.321472
Apbb1ip	0.0852013	0.0542894	-1.58827	-3.07639
Apbb2	0.0751078	0.0343484	1.06938	3.69704
Apbb3	0.689518	0.535858	1.11558	0.697184
Apc	0.896641	0.667416	-1.02674	-0.474702
Apc2	0.443794	0.523964	1.04608	0.719227
Apcdd1	0.870326	0.664413	1.07763	0.47943
Apeh	0.201422	0.111719	1.05459	2.23267
Apex1	0.583496	0.341018	1.03488	1.12901
Apex2	0.941239	0.829861	1.01451	0.234259
Aph1a	0.24134	0.118831	1.05665	2.16664
Aph1b	0.0165398	0.0118708	1.04957	5.49312
Aph1c	0.956873	0.957679	1.01213	0.0576144
Api5	0.555345	0.329308	1.04817	1.16192
Apip	0.383925	0.321629	-1.06851	-1.18414
Apitd1	0.318925	0.931572	1.00621	0.0932658
Aplf	0.043274	0.516365	1.01167	0.733519
Apln	0.603574	0.5658	-1.03291	-0.643339
Aplnr	0.68252	0.53779	-1.61369	-0.693641
Aplp1	0.644156	0.67465	1.05008	0.463365
Aplp2	0.860981	0.673024	-1.01224	-0.465906
Apmap	0.505524	0.319286	1.03845	1.19103
Apoa1	0.464758	0.308068	-138.802	-1.22474
Apoa2	0.562693	0.725135	-138.802	-0.386162
Apoa5	0.517558	0.477878	2.40615	0.808687
Apob	0.288382	0.587075	-1.13224	-0.606372
Apobec1	0.51882	0.460555	-1.09814	-0.844203
Apobec2	0.119678	0.111169	1.38675	2.23799
Apobec3	0.543311	0.510585	1.04147	0.744506
Apobec4	0.464758	0.308068	-414.407	-1.22474
Apobr	0.876255	0.676808	-1.06004	-0.459997
Apoc1	0.60661	0.633522	-1.93743	-0.528878
Apod	0.552393	0.467146	-1.33727	-0.830556
Apoe	0.0749249	0.033744	-1.72776	-3.72271
Apof	0.0434772	0.0214633	2.09228	4.42287
Apoh	0.312073	0.612295	1.24954	0.563788
Apol10a	0.199121	0.917279	1.05559	0.112847
Apol10b	0.0175021	0.0348439	-1.17129	-3.67642
Apol11b	0.469812	0.558287	1.39003	0.656641
Apol6	0.840986	0.833096	-1.04896	-0.229699
Apol7a	0.450537	0.702358	1.08716	0.4206
Apol7b	0.663908	0.68138	1.285	0.452884
Apol7d	0.564705	0.454171	-2.15195	-0.857586
Apol7e	0.170954	0.25624	-2.16339	-1.39914
Apol8	0.786177	0.587845	-1.28601	-0.605055
Apol9a	0.00559035	0.00624416	-1.25115	-6.89749
Apol9b	0.00376218	0.0024941	-1.33617	-9.47255
Apold1	0.158534	0.0773842	-1.95351	-2.64409
Apom	0.546209	0.491874	-1.87724	-0.780787
Apon	0.87089	0.804018	-1.15901	-0.270928
Apoo	0.313863	0.281345	1.0802	1.31044
Apool	0.470549	0.520263	-1.07433	-0.726167
Apopt1	0.425551	0.89428	1.00595	0.144482
App	0.88221	0.951191	-1.00301	-0.0664618
Appbp2	0.401107	0.235744	1.04178	1.47876
Appbp2os	0.492911	0.983092	1.02858	0.0230035
Appl1	0.273005	0.334272	1.03451	1.14783
Appl2	0.686237	0.426232	1.10659	0.91819
Aprt	0.85623	0.702167	1.02097	0.420892
Aptx	0.0942011	0.0427828	-1.14048	-3.38975
Aqp1	0.000327974	0.0174206	-1.02965	-4.7784
Aqp11	0.270975	0.134225	1.27412	2.03862
Aqp2	0.515246	0.299761	2.5701	1.25053
Aqp3	0.983474	0.901798	-1.19817	-0.134122
Aqp5	0.68233	0.538081	1.03758	0.693108
Aqp7	0.464758	1	1	-1.59561e-16
Aqp9	0.464758	0.308068	255.123	1.22474
Aqr	0.488712	0.490053	-1.01759	-0.784378
Ar	0.089333	0.230652	-1.21386	-1.49972
Araf	0.525933	0.457149	1.03334	0.851323
Arap1	0.108803	0.314541	1.0451	1.20514
Arap2	0.575593	0.568539	1.09563	0.638522
Arap3	0.485794	0.312375	-1.3697	-1.21166
Arc	0.843914	0.765139	-1.01961	-0.327023
Arcn1	0.489808	0.276685	1.03099	1.32625
Areg	0.334039	0.384269	1.10061	1.01642
Arel1	0.567233	0.617207	-1.01416	-0.555636
Arf1	0.854862	0.628625	1.00831	0.536861
Arf2	0.568851	0.790133	1.00886	0.290824
Arf3	0.281904	0.21298	1.04819	1.5766
Arf4	0.933949	0.73359	1.00863	0.373528
Arf5	0.43428	0.4091	1.03681	0.957156
Arf6	0.0328841	0.113286	1.04206	2.2177
Arfgap1	0.338892	0.432213	-1.04193	-0.904921
Arfgap2	0.363192	0.191198	1.0513	1.6818
Arfgap3	0.318895	0.609324	1.01587	0.568739
Arfgef1	0.562243	0.324328	-1.06413	-1.17627
Arfgef2	0.72866	0.67562	-1.01373	-0.461851
Arfgef3	0.715331	0.507265	1.90844	0.750863
Arfip1	0.116547	0.144851	1.05747	1.96001
Arfip2	0.537248	0.701447	1.01126	0.421992
Arfrp1	0.646479	0.451005	1.03618	0.864283
Arg1	0.54162	0.779073	-138.802	-0.306777
Arg2	0.406711	0.428675	1.79403	0.91275
Arglu1	0.829277	0.92905	1.00471	0.0967175
Arhgap1	0.279728	0.15074	1.05108	1.91931
Arhgap10	0.160029	0.115726	1.06041	2.19486
Arhgap11a	0.266165	0.554249	-1.02061	-0.663846
Arhgap12	0.100038	0.0668038	1.08721	2.81881
Arhgap17	0.674881	0.43665	-1.0434	-0.895187
Arhgap18	0.00801954	0.0216388	1.13315	4.40944
Arhgap19	0.374027	0.207618	-1.11877	-1.60134
Arhgap20	0.464758	1	1	-1.59561e-16
Arhgap20os	0.573266	0.852963	-1.05912	-0.201826
Arhgap21	0.853818	0.921326	-1.00513	-0.107298
Arhgap22	0.899716	0.910201	1.00689	0.122565
Arhgap23	0.556541	0.421659	1.04683	0.928447
Arhgap24	0.612346	0.375295	1.0862	1.03873
Arhgap25	0.833973	0.621256	-2.15994	-0.548952
Arhgap26	0.370045	0.191729	1.79661	1.67908
Arhgap27	0.307078	0.607059	1.16545	0.572526
Arhgap27os3	0.464758	0.308068	-171.062	-1.22474
Arhgap28	0.660162	0.998347	1.00007	0.00224892
Arhgap29	0.0876904	0.139715	1.02615	1.99712
Arhgap30	0.532821	0.646812	-1.50376	-0.507418
Arhgap31	0.0359513	0.0625162	-1.12918	-2.89973
Arhgap32	0.53393	0.312814	1.04837	1.21033
Arhgap33	0.904377	0.861093	-1.03922	-0.190482
Arhgap35	0.49532	0.295801	1.03783	1.26308
Arhgap36	0.464758	0.308068	128.061	1.22474
Arhgap39	0.991844	0.913307	1.01132	0.118299
Arhgap4	0.840111	0.918292	1.05559	0.111459
Arhgap40	0.0171593	1	1	-1.14492e-15
Arhgap42	0.913145	0.760179	1.01757	0.334272
Arhgap44	0.618343	0.518047	1.03505	0.730343
Arhgap45	0.448672	0.511026	1.11937	0.743665
Arhgap5	0.196341	0.154162	1.04711	1.89651
Arhgap6	0.116366	0.985557	1.02858	0.0196487
Arhgap8	0.000298814	0.000195166	269.83	22.3864
Arhgap9	0.327939	0.35712	1.40143	1.08555
Arhgdia	0.279667	0.509958	1.01417	0.745705
Arhgdib	0.480313	0.804918	-1.01234	-0.269643
Arhgdig	0.255427	0.202295	-1.13017	-1.62662
Arhgef1	0.701593	0.746899	-1.02231	-0.353791
Arhgef10	0.855189	0.686747	1.02085	0.44457
Arhgef10l	0.508599	0.285596	1.04747	1.29626
Arhgef11	0.219722	0.496749	-1.01217	-0.771225
Arhgef12	0.640277	0.742838	-1.00784	-0.359794
Arhgef15	0.314568	0.365819	1.21071	1.06286
Arhgef16	0.201028	0.987046	1.02858	0.0176236
Arhgef17	0.142307	0.245027	-1.0478	-1.4418
Arhgef18	0.0390263	0.0180107	1.06215	4.72015
Arhgef19	0.972567	0.914585	1.01034	0.116545
Arhgef2	0.394086	0.268781	1.08385	1.35373
Arhgef25	0.476294	0.268822	-1.04685	-1.35358
Arhgef26	0.120847	0.14751	-1.0949	-1.9414
Arhgef28	0.0257056	0.733852	1.04727	0.373138
Arhgef3	0.767189	0.605114	-1.04296	-0.575784
Arhgef33	0.644832	0.493996	-171.062	-0.776615
Arhgef37	0.253824	0.325926	-1.3491	-1.17164
Arhgef39	0.157332	0.205011	-1.09705	-1.61363
Arhgef4	0.697893	0.551026	1.16898	0.669625
Arhgef40	0.955538	0.848406	-1.00823	-0.208201
Arhgef5	0.0468543	0.0493517	1.03727	3.19947
Arhgef6	0.246475	0.141929	1.29509	1.98093
Arhgef7	0.0234268	0.0120345	1.04239	5.46614
Arhgef9	0.0720159	0.0382037	-1.15972	-3.54585
Arid1a	0.593386	0.760732	1.02045	0.333462
Arid1b	0.715748	0.521432	1.03168	0.723971
Arid2	0.276435	0.190581	-1.0396	-1.68497
Arid3a	0.50805	0.375189	-1.05538	-1.039
Arid3b	0.528684	0.695637	1.05241	0.430882
Arid3c	0.64872	0.948465	-1.0842	-0.0701822
Arid4a	0.472262	0.301551	1.0631	1.24491
Arid4b	0.366207	0.445083	-1.0368	-0.876924
Arid5a	0.268985	0.190738	-1.04514	-1.68417
Arid5b	0.211167	0.156117	-1.07112	-1.88374
Arih1	0.0647996	0.0553046	1.05569	3.05283
Arih2	0.757015	0.693142	1.01473	0.434713
Arl1	0.796304	0.678887	1.01428	0.45676
Arl10	0.472645	0.593553	1.06342	0.595313
Arl13a	0.64872	0.948465	-1.08387	-0.0701823
Arl13b	0.696454	0.639263	-1.02481	-0.519573
Arl14ep	0.998894	0.966263	1.0014	0.0459152
Arl14epl	0.888156	0.982884	1.02873	0.0232864
Arl15	0.030479	0.0157617	-1.10801	-4.95691
Arl16	0.292909	0.85733	-1.01293	-0.195729
Arl2	0.00819448	0.00530315	1.09688	7.30223
Arl2bp	0.0548408	0.0250385	1.05682	4.17411
Arl3	0.953616	0.92468	-1.00906	-0.102702
Arl4a	0.933085	0.889986	1.01348	0.150408
Arl4c	0.0750953	0.092056	1.05643	2.4454
Arl4d	0.0152302	0.0211232	-1.14539	-4.44931
Arl5a	0.772902	0.521842	-1.01485	-0.723201
Arl5b	0.328836	0.269331	-1.09569	-1.35179
Arl5c	0.198823	0.433234	-1.12754	-0.902673
Arl6	0.269795	0.150715	1.13077	1.91948
Arl6ip1	0.971161	0.932154	1.00456	0.0924689
Arl6ip4	0.0812082	0.0484053	-1.06632	-3.22484
Arl6ip5	0.0224085	0.0486069	1.04979	3.21939
Arl6ip6	0.430064	0.249072	1.07893	1.42617
Arl8a	0.971866	0.947655	1.00359	0.0712876
Arl8b	0.357371	0.205269	1.0481	1.61241
Armc1	0.516157	0.747719	-1.01111	-0.352581
Armc10	0.17849	0.118	1.06589	2.17411
Armc2	0.419321	0.321162	-1.40113	-1.18551
Armc5	0.360566	0.199471	1.05655	1.64033
Armc6	0.830164	0.573688	1.02498	0.629514
Armc7	0.406667	0.805572	-1.03473	-0.26871
Armc8	0.438161	0.331557	1.03459	1.15551
Armc9	0.983944	0.948428	-1.00779	-0.0702324
Armcx1	0.121839	0.0575316	1.11687	3.00299
Armcx2	0.109256	0.071954	1.06023	2.72978
Armcx3	0.031536	0.149855	1.01811	1.9253
Armcx4	0.0638874	0.0779832	-1.10291	-2.6351
Armcx5	0.807194	0.959877	1.00542	0.0546172
Armcx6	0.396765	0.559748	1.02378	0.654043
Armt1	0.00154868	0.000719376	1.11769	14.4441
Arnt	0.236282	0.137512	-1.11958	-2.01354
Arnt2	0.875954	0.706643	-1.03561	-0.414075
Arntl	0.197361	0.100161	-1.09461	-2.35159
Arntl2	0.415	0.240411	-1.17218	-1.45999
Arpc1a	0.262347	0.201467	-1.05481	-1.63062
Arpc1b	0.341341	0.374564	1.02505	1.04057
Arpc2	0.0934083	0.0837528	1.02508	2.5526
Arpc3	0.65949	0.542349	-1.01096	-0.685317
Arpc4	0.982625	0.898314	1.00776	0.138921
Arpc5	0.3147	0.299135	1.02657	1.2525
Arpc5l	0.831492	0.58701	-1.04628	-0.606485
Arpin	0.467878	0.926852	1.00063	0.0997271
Arpp19	0.311586	0.317078	1.02886	1.19757
Arpp21	0.298513	0.751428	-1.1189	-0.347115
Arrb1	0.724231	0.464001	-1.03908	-0.837047
Arrb2	0.743553	0.941786	-1.00359	-0.0793018
Arrdc1	0.325752	0.16691	1.10234	1.81646
Arrdc2	0.629336	0.520004	1.11975	0.726654
Arrdc3	0.589239	0.354725	1.03435	1.09189
Arrdc4	0.575762	0.332023	1.3896	1.15419
Arsa	0.758887	0.844624	-1.01265	-0.213499
Arsb	0.276928	0.594391	1.03352	0.593888
Arsg	0.650208	0.426816	-1.19988	-0.916886
Arsi	0.631863	0.382675	-1.39483	-1.02034
Arsj	0.0577337	0.0337759	-1.2213	-3.72134
Arsk	0.318034	0.162028	1.22949	1.84624
Art1	0.888585	0.743136	1.54121	0.359354
Art2a-ps	0.464758	0.308068	-138.802	-1.22474
Art3	0.507976	0.707334	1.09136	0.413024
Art5	0.999019	0.98502	1.02858	0.0203802
Artn	0.494369	0.316678	-1.14798	-1.19876
Arv1	0.844153	0.720021	-1.05586	-0.393843
Arvcf	0.642822	0.61533	1.03857	0.558747
Arx	0.656847	0.457078	-3.57861	-0.851472
Arxes1	0.339336	0.790684	-1.1395	-0.290032
Arxes2	0.284054	0.234294	-1.20713	-1.48468
As3mt	0.394508	0.389903	-1.13949	-1.00266
Asah1	0.162709	0.553642	1.01545	0.664932
Asah2	0.90219	0.702018	-1.0372	-0.42112
Asap1	0.703253	0.617887	1.01803	0.554513
Asap2	0.858251	0.623691	1.01587	0.544946
Asap3	0.270267	0.425911	1.04242	0.918906
Asb1	0.69968	0.447966	1.0537	0.870752
Asb10	0.464758	0.308068	-171.062	-1.22474
Asb11	0.135767	0.18977	-2.41184	-1.68917
Asb13	0.0972496	0.0951949	1.09296	2.40792
Asb14	0.611988	0.65596	1.83803	0.492812
Asb2	0.152375	0.102052	1.2262	2.33103
Asb3	0.00497431	0.0024254	1.17052	9.56351
Asb4	0.467074	0.314584	2.40676	1.20501
Asb5	0.216588	0.388923	1.02647	1.00504
Asb6	0.161015	0.185997	1.06808	1.70893
Asb7	0.799703	0.558143	1.04429	0.656897
Asb8	0.338459	0.175403	1.0881	1.76696
Ascc1	0.903485	0.707214	1.02886	0.413207
Ascc2	0.609524	0.759973	1.01739	0.334573
Ascc3	0.109021	0.0721455	-1.05095	-2.72662
Ascl3	0.829049	0.936391	-1.19887	-0.0866749
Asf1a	0.537576	0.880057	1.00433	0.164139
Asf1b	0.986959	0.882143	-1.01321	-0.161251
Asgr1	0.786975	0.887299	-1.12606	-0.154121
Asgr2	0.332495	0.261527	2.91275	1.37971
Ash1l	0.539631	0.955182	1.00213	0.0610183
Ash2l	0.416303	0.581513	1.01459	0.615941
Asic1	0.780581	0.966782	1.00666	0.0452085
Asic3	0.672406	0.519151	1.5982	0.728259
Asic4	0.999019	0.98502	1.02858	0.0203802
Asl	0.261148	0.297437	1.044	1.25788
Asna1	0.244304	0.151848	1.01431	1.91186
Asns	0.797726	0.549715	1.05786	0.671985
Asnsd1	0.0989967	0.0587765	1.11541	2.97618
Aspa	0.469196	0.429996	1.15607	0.909821
Aspg	0.688678	0.605294	-3.1286	-0.575483
Asph	0.242022	0.157833	-1.02235	-1.87269
Asphd2	0.878535	0.729506	-1.04635	-0.379621
Aspm	0.666118	0.468368	1.03361	0.828045
Aspn	0.310333	0.194335	-1.2349	-1.66584
Asprv1	0.649294	0.459116	-511.185	-0.847206
Aspscr1	0.630538	0.431836	1.01375	0.905753
Asrgl1	0.414888	0.410472	1.05997	0.95398
Ass1	0.941681	0.768533	1.02182	0.322076
Aste1	0.866832	0.730809	-1.0586	-0.377675
Asxl1	0.203184	0.156756	1.02817	1.87961
Asxl2	0.430383	0.352381	-1.02086	-1.09813
Atad1	0.816101	0.704428	1.01473	0.417445
Atad2	0.916047	0.783775	1.02266	0.299983
Atad2b	0.834038	0.629997	-1.04688	-0.534621
Atad3a	0.122015	0.597991	-1.01174	-0.587784
Atad3aos	0.29052	0.310262	4.51006	1.21805
Atad5	0.79349	0.802979	-1.02512	-0.272411
Atat1	0.48309	0.296623	1.08673	1.26046
Atcay	0.57323	0.746456	-1.16626	-0.354445
Ate1	0.347733	0.277296	-1.02612	-1.32416
Atf1	0.900934	0.681569	-1.02051	-0.45259
Atf2	0.20176	0.121344	1.03145	2.14443
Atf3	0.487356	0.343888	-1.17585	-1.12111
Atf4	0.990007	0.898798	-1.00764	-0.138254
Atf5	0.907149	0.689416	1.02354	0.44045
Atf6	0.940127	0.789944	1.01077	0.291095
Atf6b	0.844515	0.786977	-1.01558	-0.295367
Atf7	0.266509	0.394225	-1.03976	-0.992237
Atf7ip	0.30722	0.161476	1.06688	1.84968
Atf7ip2	0.999963	0.995829	-1.00682	-0.00567389
Atg10	0.47097	0.273497	-1.11523	-1.33723
Atg101	0.607442	0.433647	1.05644	0.901766
Atg12	0.356348	0.509247	-1.02512	-0.747064
Atg13	0.967707	0.883663	-1.01254	-0.159148
Atg14	0.711094	0.747362	-1.02186	-0.353108
Atg16l1	0.85787	0.616605	1.01336	0.556634
Atg16l2	0.980895	0.86537	1.01694	0.184526
Atg2a	0.844188	0.60402	1.0354	0.577622
Atg2b	0.390538	0.571689	1.01773	0.633005
Atg3	0.929105	0.786187	1.00933	0.296505
Atg4a	0.717865	0.463439	1.0605	0.83821
Atg4b	0.307321	0.287514	1.05277	1.28993
Atg4c	0.147495	0.759018	-1.01474	-0.335972
Atg4d	0.61048	0.592785	1.01993	0.596618
Atg5	0.36767	0.83766	1.01244	0.223276
Atg7	0.557062	0.32304	1.06477	1.18002
Atg9a	0.409443	0.244698	1.0415	1.44309
Atg9b	0.39939	0.269693	1.31304	1.35051
Atic	0.892832	0.794699	1.01695	0.284266
Atl1	0.56515	0.678568	1.07116	0.457255
Atl2	0.18969	0.839052	-1.00775	-0.22132
Atl3	0.109584	0.317658	1.01679	1.19585
Atm	0.835103	0.870779	-1.01323	-0.177006
Atmin	0.639464	0.382743	1.08981	1.02018
Atn1	0.671124	0.425254	-1.10553	-0.920375
Atoh8	0.017564	0.523233	1.00826	0.720595
Atox1	0.106675	0.0558485	1.08724	3.04043
Atp10a	0.53798	0.429469	-1.06507	-0.910988
Atp10b	0.908431	0.815339	-1.08143	-0.25481
Atp10d	0.139181	0.0849744	1.11703	2.53603
Atp11a	0.286709	0.956673	-1.00055	-0.058986
Atp11b	0.408564	0.505998	1.04068	0.753298
Atp11c	0.542758	0.594824	1.02132	0.593153
Atp13a1	0.738756	0.531463	-1.0397	-0.705283
Atp13a2	0.292983	0.183415	1.12479	1.72272
Atp13a3	0.0201054	0.0529097	-1.01956	-3.10932
Atp13a4	0.598821	0.63443	128.061	0.527403
Atp1a1	0.0598495	0.0322287	1.03394	3.78974
Atp1a2	0.54371	0.495074	1.33335	0.774502
Atp1a3	0.0183685	0.512202	1.09377	0.741424
Atp1a4	0.464758	1	1	-3.19122e-16
Atp1b1	0.99851	0.967634	-1.00126	-0.0440484
Atp1b2	0.0810957	0.0399726	-4.70439	-3.48286
Atp1b3	0.542439	0.320725	1.05316	1.1868
Atp23	0.243464	0.127217	1.1836	2.09461
Atp2a1	0.240279	0.302628	1.16381	1.24155
Atp2a2	0.949157	0.768015	1.01224	0.322831
Atp2a3	0.027	0.0742565	1.44925	2.6925
Atp2b1	0.345607	0.177878	-1.05241	-1.75305
Atp2b3	0.464758	0.308068	-171.062	-1.22474
Atp2b4	0.600408	0.396568	1.0947	0.98663
Atp2c1	0.727113	0.511101	1.0233	0.743521
Atp2c2	0.0906731	0.0732863	-3.62411	-2.70803
Atp4a	0.464758	0.308068	128.061	1.22474
Atp5a1	0.374135	0.202646	1.0492	1.62493
Atp5b	0.404848	0.298506	1.02877	1.25449
Atp5c1	0.0814255	0.105106	1.04109	2.29878
Atp5d	0.93517	0.760322	1.009	0.334063
Atp5e	0.114933	0.583168	1.02583	0.613086
Atp5f1	0.0681942	0.187262	1.03295	1.70225
Atp5g1	0.946949	0.77854	1.0101	0.307549
Atp5g2	0.46478	0.493177	1.03032	0.778224
Atp5g3	0.385279	0.214543	1.05774	1.56952
Atp5h	0.852235	0.978882	-1.00089	-0.0287333
Atp5j	0.88711	0.660576	1.02451	0.485492
Atp5j2	0.140156	0.201766	1.02752	1.62917
Atp5k	0.222354	0.107807	1.10112	2.27119
Atp5l	0.282316	0.479193	-1.01823	-0.806037
Atp5o	0.647561	0.41984	-1.03095	-0.932556
Atp5s	0.372411	0.193929	1.13397	1.66789
Atp5sl	0.00986165	0.624975	1.00929	0.542838
Atp6ap1	0.963551	0.809603	-1.00559	-0.262965
Atp6ap1l	0.464758	1	1	-1.59561e-16
Atp6ap2	0.0321214	0.0450694	1.08467	3.31954
Atp6v0a1	0.246274	0.140169	1.1166	1.99378
Atp6v0a2	0.184922	0.215321	1.04824	1.56602
Atp6v0a4	0.00317884	1	1	0
Atp6v0b	0.571575	0.527793	1.02263	0.712088
Atp6v0c	0.837092	0.587284	1.04181	0.606015
Atp6v0c-ps2	0.881879	0.671513	-1.11906	-0.468271
Atp6v0d1	0.490521	0.484596	1.03903	0.79521
Atp6v0d2	0.914137	0.977304	-1.02708	-0.0308809
Atp6v0e	0.504764	0.319239	1.03245	1.19117
Atp6v0e2	0.165645	0.251915	1.15083	1.41535
Atp6v1a	0.0626731	0.115256	1.04639	2.19922
Atp6v1b1	0.639652	0.820083	-1.33578	-0.248082
Atp6v1b2	0.122919	0.114378	1.01358	2.20741
Atp6v1c1	0.479179	0.595916	1.02217	0.591299
Atp6v1c2	0.648811	0.806342	1.10949	0.267612
Atp6v1d	0.0617283	0.202657	1.01824	1.62487
Atp6v1e1	0.484608	0.369087	1.02683	1.05447
Atp6v1f	0.295122	0.932368	-1.00186	-0.0921762
Atp6v1g1	0.138431	0.19488	1.04206	1.6631
Atp6v1g2	0.0183582	0.921171	1.0057	0.10751
Atp6v1g3	0.464758	1	1	-1.59561e-16
Atp6v1h	0.0334564	0.458715	1.01406	0.848043
Atp7a	0.477519	0.948514	-1.00263	-0.0701154
Atp7b	0.999693	0.985163	-1.008	-0.0201854
Atp8a1	0.0655606	0.0559299	5.7116	3.03858
Atp8a2	0.370649	0.989622	1.02858	0.0141186
Atp8b1	0.4698	0.298399	-1.20617	-1.25483
Atp8b2	0.558397	0.744213	-1.00859	-0.35776
Atp8b3	0.279564	0.885322	-1.04265	-0.156853
Atp8b4	0.649376	0.443301	-138.802	-0.880758
Atp8b5	0.148226	0.0691954	-2.33013	-2.77644
Atp9a	0.0961674	0.349316	1.55802	1.10636
Atp9b	0.893232	0.730102	-1.00897	-0.378731
Atpaf1	0.0643878	0.248092	-1.06198	-1.42993
Atpaf2	0.143876	0.0735799	1.0906	2.7033
Atpif1	0.438437	0.23499	1.01606	1.48183
Atr	0.97258	0.989635	-1.00089	-0.0141009
Atraid	0.500841	0.28379	1.04515	1.30225
Atrip	0.884661	0.759812	1.01454	0.334809
Atrn	0.107981	0.0509254	-1.06437	-3.15862
Atrnl1	0.555827	0.376829	-1.03337	-1.03488
Atrx	0.611944	0.4499	-1.02441	-0.866631
Atxn1	0.0771164	0.233564	-1.04545	-1.48767
Atxn10	0.927774	0.822367	-1.00792	-0.244848
Atxn1l	0.907527	0.706201	-1.01904	-0.414747
Atxn2	0.528769	0.772377	-1.01065	-0.316486
Atxn2l	0.97902	0.954159	1.00528	0.0624143
Atxn3	0.38384	0.454195	-1.04345	-0.857535
Atxn7	0.942448	0.820032	-1.02482	-0.248154
Atxn7l1	0.489944	0.998657	-1.00015	-0.00182739
Atxn7l1os2	0.477155	0.413492	-1.7287	-0.947027
Atxn7l2	0.848567	0.641477	-1.0571	-0.515999
Atxn7l3	0.533575	0.302691	-1.03626	-1.24135
Atxn7l3b	0.460387	0.859484	1.00503	0.192725
AU015228	0.124276	0.117661	2.28778	2.17717
AU015836	0.982805	0.869973	-1.21065	-0.178126
AU018091	0.151917	0.400011	1.36269	0.978446
AU019823	0.117041	0.108527	-1.08969	-2.26397
AU021092	0.486632	0.289357	-1.69029	-1.28389
AU022252	0.803787	0.57468	-1.03573	-0.627786
AU022754	0.464758	1	1	-1.59561e-16
AU023762	0.171615	0.285466	-2.16339	-1.29669
AU040320	0.363661	0.962253	-1.00152	-0.0513794
AU040972	0.0404908	0.0262064	-786.79	-4.10262
AU041133	0.175992	0.271894	1.10276	1.34281
Auh	0.773546	0.527652	1.06456	0.71235
Aunip	0.503306	0.398855	-1.10647	-0.981185
Aup1	0.881634	0.686751	-1.01995	-0.444564
Aurka	0.851854	0.649299	-1.02658	-0.503435
Aurkaip1	0.66822	0.96261	1.00186	0.050893
Aurkb	0.714844	0.450037	1.05541	0.866339
Auts2	0.860613	0.629776	1.06795	0.534981
AV039307	0.722231	0.556923	1.36996	0.659069
AV051173	0.837227	0.586282	-1.63729	-0.607733
AV320801	0.106117	0.619447	1.2405	0.551935
Aven	0.310998	0.609145	-1.05101	-0.569039
Avil	0.352036	0.180808	1.7596	1.73686
Avl9	0.525632	0.297912	1.05125	1.25637
Avpi1	0.405818	0.690649	1.01728	0.43855
Avpr1a	0.358852	0.23659	-1.0812	-1.47533
AW011738	0.404552	0.282777	-1.3325	-1.30564
AW046200	0.766797	0.574404	1.91703	0.628267
AW112010	0.464758	0.308068	-171.062	-1.22474
AW146154	0.231289	0.233721	-1.14546	-1.48703
[truncated: 14,850 more rows]

## Sheet: CASZ1b vs. EV in C2C12
Gene ID	P-value	FDR	Fold change	T-score
0610005C13Rik	0.7948	0.537904	-2.54281	-0.693431
0610009B22Rik	0.416413	0.560739	1.03417	0.652284
0610009L18Rik	0.72183	0.867635	1.06865	0.181375
0610009O20Rik	0.27292	0.161503	1.04618	1.84951
0610010B08Rik	0.80404	0.543949	1.08272	0.68241
0610010F05Rik	0.898797	0.831232	-1.017	-0.232325
0610010K14Rik	0.673014	0.626151	-1.03376	-0.540909
0610012G03Rik	0.679514	0.782984	1.03481	0.301125
0610030E20Rik	0.207401	0.104864	-1.1086	-2.30129
0610037L13Rik	0.56708	0.327226	1.07841	1.16789
0610038B21Rik	0.212492	0.102294	-1.34471	-2.32843
0610039H22Rik	0.464758	0.308068	-138.802	-1.22474
0610039K10Rik	0.707517	0.501292	-1.57995	-0.762386
0610040B10Rik	0.073498	0.033817	2.41468	3.71958
0610040J01Rik	0.608501	0.609512	267.305	0.568426
0610043K17Rik	0.464758	1	1	-2.49382e-16
1110002J07Rik	0.012066	0.0146821	474.684	5.0868
1110002L01Rik	0.776839	0.575826	-1.10149	-0.625792
1110004E09Rik	0.0439635	0.0433026	1.096	3.37338
1110004F10Rik	0.129891	0.847483	1.00286	0.209493
1110006O24Rik	0.281363	0.42119	-1.60171	-0.929507
1110008F13Rik	0.310419	0.256153	1.05627	1.39946
1110008L16Rik	0.627818	0.425811	-1.04492	-0.919129
1110008P14Rik	0.900601	0.717308	-1.03725	-0.39793
1110012L19Rik	0.332051	0.174304	1.11473	1.77321
1110017D15Rik	0.0504456	0.0483763	-308.864	-3.22563
1110019D14Rik	0.544288	0.374499	1.14575	1.04073
1110020A21Rik	0.300529	0.181972	1.632	1.73052
1110032A03Rik	0.707143	0.963694	-1.00542	-0.0494159
1110032F04Rik	0.464758	0.308068	-138.802	-1.22474
1110034G24Rik	0.4381	0.257763	1.26774	1.3935
1110038B12Rik	0.452129	0.243924	1.09674	1.44612
1110038F14Rik	0.228662	0.15056	1.08427	1.92052
1110046J04Rik	0.641214	0.49453	1.09114	0.775568
1110051M20Rik	0.557997	0.783049	1.02031	0.301031
1110058D11Rik	0.203766	0.0976444	548.911	2.3797
1110059E24Rik	0.923899	0.77857	-1.01684	-0.307505
1110059G10Rik	0.620004	0.710594	-1.01469	-0.408079
1110065P20Rik	0.505186	0.755917	1.02751	0.340518
1190002N15Rik	0.0150359	0.00833258	1.07583	6.23174
1190005I06Rik	0.423396	0.519938	1.18322	0.726778
1190007I07Rik	0.672942	0.442493	-1.10517	-0.882501
1300002E11Rik	0.514446	0.387815	1.2698	1.00774
1500004A13Rik	0.133423	0.0724208	1.41616	2.7221
1500009C09Rik	0.138084	0.100038	474.684	2.35294
1500009L16Rik	0.618958	0.509662	-1.50902	-0.74627
1500011B03Rik	0.412845	0.36596	-1.07627	-1.06249
1500011K16Rik	0.841426	0.587955	1.05705	0.604865
1500012K07Rik	0.464758	1	1	1.12344e-16
1500015A07Rik	0.051263	0.0479601	-1.54561	-3.237
1500015L24Rik	0.464758	1	1	1.12344e-16
1500015O10Rik	0.770048	0.509835	-1.3746	-0.745939
1500026H17Rik	0.359534	0.298797	-2.14628	-1.25357
1600002D24Rik	0.355332	0.708521	208.379	0.411222
1600002H07Rik	0.22084	0.245273	1.09707	1.44085
1600002K03Rik	0.316789	0.198924	1.20943	1.64301
1600012H06Rik	0.894268	0.880318	-1.01451	-0.163777
1600014C10Rik	0.408215	0.329546	1.05865	1.16124
1600019K03Rik	0.464758	1	1	1.00689e-16
1600020E01Rik	0.967532	0.993996	-1.00066	-0.00816752
1600023N17Rik	0.830199	0.835785	-1.14895	-0.225913
1600027J07Rik	0.0954273	0.0450655	1.3487	3.31966
1600029I14Rik	0.464758	1	1	1.12344e-16
1600029O15Rik	0.464758	0.308068	208.379	1.22474
1700001C19Rik	0.947393	0.887381	1.21815	0.154007
1700001G11Rik	0.0475856	0.414443	-1.17004	-0.944845
1700001G17Rik	0.461442	0.274873	-1.58954	-1.33248
1700001J11Rik	0.26995	0.177862	-1.24921	-1.75313
1700001K19Rik	0.513678	0.396981	-308.864	-0.985644
1700001K23Rik	0.639652	0.398876	-171.062	-0.981137
1700001L05Rik	0.257052	0.128401	-1.40683	-2.0849
1700001L19Rik	0.234823	0.123193	548.911	2.12844
1700001O22Rik	0.372378	0.754431	-1.55032	-0.342699
1700001P01Rik	0.660319	0.457246	3.84438	0.851119
1700003E16Rik	0.827215	0.989503	-1.0023	-0.0142805
1700003F12Rik	0.0741059	0.033854	1.66779	3.718
1700003G18Rik	0.324161	0.598813	-1.48222	-0.586394
1700006H21Rik	0.464758	1	1	1.12344e-16
1700007G11Rik	0.649252	0.440849	267.305	0.886054
1700007J10Rik	0.456039	0.346994	-341.123	-1.11264
1700007K09Rik	0.464758	0.308068	-138.802	-1.22474
1700007K13Rik	0.275114	0.578512	-1.22617	-0.621131
1700007L15Rik	0.948365	0.93865	1.04105	0.0835867
1700008J07Rik	0.239992	0.116951	-1.49703	-2.18363
1700008O03Rik	0.904816	0.875712	1.21815	0.170161
1700009N14Rik	0.684375	0.43997	-5.07816	-0.88796
1700011L22Rik	0.464758	0.308068	134.152	1.22474
1700012B07Rik	0.649376	0.978156	-1.03479	-0.0297207
1700012B09Rik	0.266376	0.274473	-1.12677	-1.33386
1700012D01Rik	0.131209	0.0709784	1.35055	2.74603
1700012D14Rik	0.985142	0.878139	1.21879	0.166797
1700012I11Rik	0.464758	0.308068	134.152	1.22474
1700013F07Rik	0.838086	0.673131	1.72765	0.465738
1700013G24Rik	0.649041	0.463314	134.152	0.838471
1700016C15Rik	0.607221	0.635986	1.92579	0.524878
1700016H13Rik	0.464758	0.308068	-138.802	-1.22474
1700016L04Rik	0.623833	0.373082	208.379	1.04431
1700017B05Rik	0.372013	0.529454	1.02506	0.709003
1700018A04Rik	0.464758	0.308068	400.457	1.22474
1700018L02Rik	0.790403	0.706216	1.16023	0.414725
1700019D03Rik	0.82356	0.75515	1.50126	0.341643
1700019N19Rik	0.464758	1	1	1.00689e-16
1700020D05Rik	0.400576	0.951063	-1.04033	-0.0666375
1700020I14Rik	0.868982	0.631172	-1.04281	-0.532705
1700020L24Rik	0.87848	0.751723	1.16533	0.346681
1700020N18Rik	0.464758	0.308068	-171.062	-1.22474
1700021F05Rik	0.550012	0.773506	-1.0184	-0.314846
1700022H01Rik	0.649041	0.463314	134.152	0.838471
1700022I11Rik	0.98555	0.883448	1.20363	0.159446
1700023F06Rik	0.0525409	0.025553	474.684	4.14209
1700025F24Rik	0.525326	0.316271	623.138	1.19997
1700025G04Rik	0.245964	0.120265	1.07618	2.1539
1700025K24Rik	0.887416	0.888403	-1.32741	-0.152595
1700026J14Rik	0.412825	0.235597	-6.10536	-1.47936
1700027A15Rik	0.649041	0.463314	134.152	0.838471
1700028E10Rik	0.326007	0.16883	-3.62725	-1.80502
1700028I16Rik	0.961988	0.948284	-1.05895	-0.0704299
1700028J19Rik	0.986965	0.979005	1.01393	0.0285657
1700028K03Rik	0.777509	0.627245	-1.30419	-0.539118
1700029H14Rik	0.464758	1	1	1.12344e-16
1700029I15Rik	0.464758	0.308068	208.379	1.22474
1700029J03Rik	0.649252	0.440849	267.305	0.886054
1700029J07Rik	0.260772	0.274443	1.22955	1.33396
1700030C10Rik	0.838183	0.987767	-1.03466	-0.0166419
1700030F18Rik	0.464758	1	1	1.00689e-16
1700030J22Rik	0.354807	0.775734	1.037	0.311615
1700030K09Rik	0.847973	0.64374	1.03428	0.512353
1700031A10Rik	0.260054	0.160391	-584.469	-1.85647
1700034E13Rik	0.21277	0.653028	1.32184	0.497479
1700034H15Rik	0.629929	0.374631	-2.86674	-1.0404
1700034I23Rik	0.00366792	0.0037253	2.4991	8.25289
1700034J05Rik	0.630516	0.627092	-1.46337	-0.539368
1700034P13Rik	0.697469	0.92528	1.02781	0.101879
1700037C18Rik	0.705707	0.461378	1.13987	0.842491
1700037H04Rik	0.37878	0.199598	1.07686	1.63971
1700042G07Rik	0.464758	0.308068	-138.802	-1.22474
1700042O10Rik	0.0849087	0.133737	3.74193	2.04241
1700047G03Rik	0.464758	1	1	1.00689e-16
1700047I17Rik2	0.0224179	0.0121126	1.04909	5.45343
1700048M11Rik	0.464758	0.308068	134.152	1.22474
1700048O20Rik	0.464758	1	1	1.12344e-16
1700049E15Rik	0.464758	0.308068	-138.802	-1.22474
1700052K11Rik	0.83998	0.873585	-1.02639	-0.173111
1700056E22Rik	0.117399	0.151213	-1.40867	-1.91612
1700061G19Rik	0.464758	0.308068	-171.062	-1.22474
1700061I17Rik	0.593781	0.464665	1.78187	0.835673
1700063D05Rik	0.464758	0.308068	134.152	1.22474
1700064M15Rik	0.639652	0.398876	-171.062	-0.981137
1700065D16Rik	0.620708	0.576636	-173.607	-0.624384
1700065J18Rik	0.464758	0.308068	-138.802	-1.22474
1700066B19Rik	0.568648	0.541263	-1.671	-0.687296
1700066M21Rik	0.207654	0.40262	1.03054	0.972289
1700067K01Rik	0.37216	0.237257	-1.72519	-1.47263
1700071K01Rik	0.383601	0.213253	341.532	1.57536
1700071M16Rik	0.732832	0.467124	1.53713	0.830601
1700084E18Rik	0.485047	0.853453	1.56262	0.201142
1700084J12Rik	0.828301	0.629628	1.32712	0.535222
1700086O06Rik	0.194029	0.0964591	1.53721	2.39324
1700088E04Rik	0.232484	0.160713	1.34373	1.85445
1700092M07Rik	0.64872	0.434266	-138.802	-0.900405
1700093K21Rik	0.871176	0.876153	-1.03436	-0.169549
1700094D03Rik	0.924292	0.727755	-1.07821	-0.38224
1700094J05Rik	0.225909	0.338432	2.00906	1.13618
1700095J12Rik	0.464758	0.308068	-138.802	-1.22474
1700096K18Rik	0.637584	0.45989	1.37181	0.845589
1700099I09Rik	0.504893	0.282023	-4.45814	-1.30816
1700101I11Rik	4.81915e-07	3.14894e-07	-1370.26	-191.317
1700102H20Rik	0.875425	0.986847	-1.03466	-0.0178939
1700102P08Rik	0.207589	0.309101	2.94722	1.22159
1700105P06Rik	0.464758	1	1	-1.39124e-16
1700109H08Rik	0.722931	0.781439	-1.43516	-0.303357
1700109K24Rik	0.606712	0.596058	1.07534	0.591059
1700110C19Rik	0.464758	0.308068	134.152	1.22474
1700110I01Rik	0.464758	0.308068	267.305	1.22474
1700112H15Rik	0.795584	0.950159	-1.05065	-0.0678702
1700112J16Rik	0.869871	0.660072	2.34101	0.486289
1700113A16Rik	0.636268	0.681386	-1.6341	-0.452874
1700116B05Rik	0.983474	0.872247	-1.27513	-0.174968
1700120C14Rik	0.763781	0.582361	2.15875	0.614478
1700120K04Rik	0.210697	0.147789	2.78892	1.93946
1700123M08Rik	0.899448	0.825591	1.14374	0.240288
1700123O20Rik	0.468079	0.274747	-1.0442	-1.33291
1700124L16Rik	0.464758	0.308068	-171.062	-1.22474
1700125G22Rik	0.633973	0.775083	1.44776	0.312559
1700125H03Rik	0.658436	0.97822	-1.03466	-0.0296336
1700125H20Rik	0.464758	0.308068	134.152	1.22474
1700128F08Rik	0.464758	0.308068	134.152	1.22474
1810009A15Rik	0.342919	0.252931	1.06186	1.41151
1810010D01Rik	0.547456	0.581552	-2.02035	-0.615874
1810010H24Rik	0.559557	0.385218	1.2767	1.01409
1810011O10Rik	0.428402	0.517103	1.28775	0.732125
1810012K16Rik	0.644832	0.875527	1.21815	0.170417
1810013L24Rik	0.335648	0.643186	-1.01361	-0.513245
1810014B01Rik	0.659745	0.615201	1.08975	0.55896
1810019D21Rik	0.00751502	0.269254	-1.13417	-1.35206
1810020O05Rik	0.464758	0.308068	-341.123	-1.22474
1810021B22Rik	0.323202	0.167814	2.24456	1.81105
1810022K09Rik	0.214787	0.580932	1.03753	0.616944
1810024B03Rik	0.297701	0.455578	-308.864	-0.854622
1810026B05Rik	0.861439	0.636518	1.03348	0.524014
1810030O07Rik	0.309675	0.159259	1.03754	1.86361
1810032O08Rik	0.259339	0.558814	1.0383	0.655703
1810034E14Rik	0.860648	0.657516	1.10781	0.490341
1810037I17Rik	0.595809	0.789477	-1.01633	-0.291767
1810041H14Rik	0.0216161	0.0140288	-446.667	-5.17161
1810041L15Rik	0.449347	0.335764	1.96797	1.14363
1810043G02Rik	0.839555	0.586664	1.01952	0.607079
1810044D09Rik	0.392295	0.216748	-1.8035	-1.55963
1810055G02Rik	0.208306	0.349365	-1.02374	-1.10623
1810058I24Rik	0.724995	0.614778	-1.05595	-0.559662
1810062G17Rik	0.852093	0.928993	1.0377	0.0967947
1810062O18Rik	0.198618	0.0983423	-2.20125	-2.37182
1810065E05Rik	0.642471	0.847626	-1.27513	-0.209292
2010001A14Rik	0.286108	0.397923	1.34172	0.983401
2010003K11Rik	0.464758	0.308068	-341.123	-1.22474
2010005H15Rik	0.0171593	0.0111458	341.532	5.61878
2010009K17Rik	0.464758	1	1	-1.66254e-16
2010010A06Rik	0.361267	0.195005	-1.41267	-1.66247
2010016I18Rik	0.464758	1	1	1.00075e-16
2010107E04Rik	0.332156	0.171095	1.11258	1.79171
2010107G23Rik	0.524955	0.387209	1.16964	1.00922
2010109A12Rik	0.464758	0.308068	-276.605	-1.22474
2010111I01Rik	0.176041	0.0916777	1.09405	2.45002
2010204K13Rik	0.594134	0.925191	-1.02154	-0.102001
2010310C07Rik	0.0310439	0.0155976	-5.62443	-4.9759
2010315B03Rik	0.0121997	0.00598662	1.16914	6.99985
2010320M18Rik	0.0118368	0.999869	1.00001	0.000178157
2200002D01Rik	0.795969	0.618529	-1.05817	-0.553451
2210010C04Rik	0.0112585	0.00617732	3.95315	6.92351
2210011C24Rik	0.972637	0.970792	1.01546	0.0397474
2210016F16Rik	0.383446	0.224028	-1.13375	-1.52775
2210016L21Rik	0.877197	0.956249	-1.00464	-0.0595636
2210406O10Rik	0.927829	0.733733	1.2569	0.373315
2210408F21Rik	0.210652	0.103948	1.48717	2.31087
2210408I21Rik	0.467751	0.257329	-1.36582	-1.3951
2210416O15Rik	0.250741	0.223101	-2.19652	-1.53174
2210418O10Rik	0.804774	0.557008	1.01296	0.658918
2300009A05Rik	0.724154	0.458796	1.21765	0.847875
2310001H17Rik	0.635953	0.385959	-1.33802	-1.01227
2310001K24Rik	0.464758	0.308068	208.379	1.22474
2310003N18Rik	0.464758	1	1	-2.49382e-16
2310007B03Rik	0.00496322	0.00222841	1155.75	9.84445
2310008N11Rik	0.503081	0.96669	1.02591	0.0453334
2310009A05Rik	0.334038	0.966919	-1.00295	-0.0450215
2310009B15Rik	0.0193873	0.0130103	1.1891	5.31466
2310010J17Rik	0.941134	0.985451	-1.00895	-0.0197934
2310011J03Rik	0.425219	0.793105	-1.01364	-0.286552
2310015A10Rik	0.690229	0.461503	-1.1433	-0.84223
2310015D24Rik	0.204405	0.310336	-138.802	-1.21783
2310022A10Rik	0.405645	0.783516	1.01462	0.300358
2310022B05Rik	0.731841	0.788611	1.01591	0.293013
2310030A07Rik	0.464758	0.308068	-138.802	-1.22474
2310030G06Rik	0.327817	0.921672	-1.00691	-0.106824
2310033P09Rik	0.715647	0.659973	1.05955	0.486446
2310034G01Rik	0.500853	0.924545	-1.08845	-0.102886
2310034O05Rik	0.464758	0.308068	134.152	1.22474
2310035C23Rik	0.327887	0.166499	1.07439	1.81893
2310039H08Rik	0.967465	0.822955	1.04706	0.244015
2310040G24Rik	0.144875	0.0708073	3.31082	2.7489
2310043L19Rik	0.0353893	1	1	1.19812e-15
2310057M21Rik	0.465619	0.59751	-1.0357	-0.588598
2310061I04Rik	0.123379	0.0770488	-1.3178	-2.64917
2310068J16Rik	0.845237	0.799379	-1.14113	-0.277559
2310069B03Rik	0.645562	0.41624	-171.062	-0.940737
2310081J21Rik	0.325853	0.168981	-446.667	-1.80413
2410002F23Rik	0.871517	0.66498	-1.03732	-0.478536
2410004B18Rik	0.408544	0.500178	-1.04101	-0.764547
2410004P03Rik	0.464758	0.308068	134.152	1.22474
2410006H16Rik	0.227551	0.151456	1.07725	1.91449
2410012E07Rik	0.243543	0.122488	-2.16846	-2.13451
2410015M20Rik	0.125143	0.0597255	1.08658	2.95621
2410018L13Rik	0.393887	0.819136	1.09746	0.249424
2410021H03Rik	0.566458	0.844557	-1.19595	-0.213593
2410089E03Rik	0.0533066	0.0253702	-1.1052	-4.15337
2410131K14Rik	0.324482	0.395931	-1.04782	-0.988151
2500002B13Rik	0.751484	0.583484	-1.12594	-0.612542
2500004C02Rik	0.202039	0.0967465	-1.35977	-2.38994
2510002D24Rik	0.471212	0.66499	-1.08795	-0.47852
2510003B16Rik	0.42696	0.353401	-2.14353	-1.09541
2510009E07Rik	0.620025	0.379605	-1.04074	-1.02795
2510039O18Rik	0.481117	0.30559	1.04326	1.23236
2610001J05Rik	0.223685	0.111508	-1.10403	-2.23471
2610002M06Rik	0.484594	0.277121	1.04964	1.32476
2610005L07Rik	0.462566	0.439656	1.02124	0.888641
2610008E11Rik	0.59591	0.99602	-1.00021	-0.00541423
2610016A17Rik	0.860314	0.946576	1.04001	0.0727609
2610020C07Rik	0.52752	0.359973	1.1425	1.07804
2610027K06Rik	0.483162	0.824378	1.05805	0.242002
2610028E06Rik	0.649041	0.463314	134.152	0.838471
2610035D17Rik	0.623766	0.798496	1.06787	0.278823
2610037D02Rik	0.464758	0.308068	134.152	1.22474
2610044O15Rik8	0.72186	0.535236	1.05263	0.698328
2610203C22Rik	0.712873	0.596852	2.43046	0.589713
2610206C17Rik	0.66482	0.854975	-1.32741	-0.199016
2610301B20Rik	0.0811109	0.0367754	1.10546	3.59949
2610306M01Rik	0.369158	0.370418	-1.13395	-1.05107
2610307P16Rik	0.638768	0.606168	-1.04197	-0.574018
2610316D01Rik	0.571424	0.904563	-1.06181	-0.130317
2610318N02Rik	0.775177	0.846686	1.04929	0.21061
2610507B11Rik	0.724673	0.637157	-1.00649	-0.52298
2610507I01Rik	0.600041	0.960501	1.03385	0.0537674
2610524H06Rik	0.338036	0.710562	1.05024	0.408127
2610528A11Rik	0.0779647	0.0470975	1.63428	3.26096
2700038G22Rik	0.414549	0.335701	1.82724	1.14381
2700046G09Rik	0.627769	0.461916	1.78052	0.841372
2700049A03Rik	0.891873	0.941476	1.00322	0.0797253
2700054A10Rik	0.131813	0.0911456	1.63684	2.45656
2700060E02Rik	0.590014	0.352223	1.04154	1.09856
2700062C07Rik	0.134748	0.389168	1.05056	1.00445
2700069I18Rik	0.352944	0.182833	1.87344	1.72586
2700070H01Rik	0.335817	0.268794	1.66693	1.35368
2700081O15Rik	0.972505	0.840558	-1.02441	-0.219204
2700097O09Rik	0.131279	0.737795	-1.01492	-0.367272
2700099C18Rik	0.566869	0.962152	-1.00531	-0.0515168
2810001G20Rik	0.63029	0.859915	1.06837	0.192123
2810002D19Rik	0.475536	0.272876	1.28108	1.33939
2810004N23Rik	0.0202701	0.0175468	1.05584	4.76573
2810006K23Rik	0.116471	0.0545033	1.14567	3.07138
2810013P06Rik	0.648237	0.523331	-1.14146	-0.720411
2810021J22Rik	0.831061	0.816911	-1.01265	-0.252579
2810025M15Rik	0.124473	0.0652204	1.14885	2.84792
2810029C07Rik	0.715211	0.880827	1.05734	0.163073
2810047C21Rik1	0.284384	0.307435	1.04563	1.22668
2810403A07Rik	0.786011	0.54348	-1.02	-0.683261
2810403D21Rik	0.138196	0.275019	-1.42422	-1.33198
2810404M03Rik	0.204405	0.310336	-138.802	-1.21783
2810405F15Rik	0.330485	0.929335	1.05097	0.0963273
2810408A11Rik	0.401316	0.22399	1.1742	1.52791
2810408I11Rik	0.712597	0.856547	1.02364	0.196821
2810410L24Rik	0.788232	0.778142	1.11347	0.308126
2810428I15Rik	0.28634	0.264227	-1.04812	-1.36995
2810433D01Rik	0.464758	1	1	1.12344e-16
2810442N19Rik	0.464758	1	1	1.00689e-16
2810454H06Rik	0.353226	0.204783	-1.22181	-1.61471
2810468N07Rik	0.339574	0.224295	1.40032	1.5266
2810474O19Rik	0.48747	0.301891	1.04359	1.24385
2900005J15Rik	0.561212	0.522562	-1.64175	-0.721851
2900009J06Rik	0.167556	0.676524	-1.15465	-0.46044
2900011O08Rik	0.344256	0.209546	-2.17015	-1.59236
2900026A02Rik	0.497616	0.479411	1.03653	0.805598
2900041M22Rik	0.399902	0.215524	1.26607	1.56511
2900057B20Rik	0.327577	0.710206	1.1183	0.408666
2900060B14Rik	0.80675	0.834504	-1.04377	-0.227716
2900076A07Rik	0.549221	0.316335	1.87734	1.19978
2900079G21Rik	0.621849	0.573433	-171.062	-0.62996
2900097C17Rik	0.150859	0.130965	1.06325	2.06422
3000002C10Rik	0.67663	0.975279	-1.00521	-0.0336382
3010001F23Rik	0.209899	0.100931	815.216	2.34316
3010003L21Rik	0.0952703	0.244878	1.27329	1.44238
3110002H16Rik	0.34834	0.915332	1.00344	0.11552
3110009E18Rik	0.589553	0.695446	1.05988	0.431175
3110021A11Rik	0.00372292	0.019888	-1.32069	-4.55018
3110035E14Rik	0.61012	0.35881	267.305	1.0811
3110039I08Rik	0.382672	0.327227	-1.13087	-1.16789
3110039M20Rik	0.464758	0.308068	134.152	1.22474
3110040N11Rik	0.504284	0.67226	-1.05754	-0.467103
3110043O21Rik	0.567142	0.357405	1.06359	1.08479
3110045C21Rik	0.542274	0.809678	-1.08622	-0.262859
3110056K07Rik	0.0658724	0.110631	1.26367	2.24322
3110062M04Rik	0.762529	0.81788	1.02415	0.251204
3110070M22Rik	0.518971	0.734677	1.07646	0.371908
3110082I17Rik	0.908984	0.877245	-1.01798	-0.168035
3110082J24Rik	0.26308	0.394738	208.379	0.991005
3110099E03Rik	0.810166	0.551824	2.43046	0.668192
3200001D21Rik	0.258618	0.547736	1.26392	0.675554
3300002I08Rik	0.979575	0.916012	1.02064	0.114586
3300005D01Rik	0.038323	0.396469	1.01614	0.986866
3425401B19Rik	0.611988	0.600335	-138.802	-0.583825
3632451O06Rik	0.64872	0.434266	-138.802	-0.900405
3632454L22Rik	0.275985	0.156847	-3.32955	-1.87902
3830403N18Rik	0.350928	0.24506	1.04217	1.44168
3830406C13Rik	0.913715	0.871555	1.01646	0.175929
3830408C21Rik	0.550194	0.316873	2.64947	1.19818
3830417A13Rik	0.649041	0.463314	134.152	0.838471
3830432H09Rik	0.6026	0.67929	-1.6118	-0.456131
3930402G23Rik	0.78454	0.619082	1.57914	0.552537
4430402I18Rik	0.589026	0.904531	-1.10731	-0.13036
4632404H12Rik	0.796332	0.907226	1.04863	0.126654
4632415L05Rik	0.853951	0.728574	1.03007	0.381014
4632427E13Rik	0.823517	0.566028	-1.41192	-0.642937
4632428C04Rik	0.656441	0.459987	1.39537	0.845388
4732416N19Rik	0.0312098	0.020224	569.82	4.52195
4732471J01Rik	0.317968	0.198358	-1.62282	-1.64579
4732491K20Rik	0.206675	0.218887	-1.16443	-1.55014
4831440E17Rik	0.172961	0.0830181	2.57213	2.56271
4833415N18Rik	0.0191421	0.0347123	-1.91199	-3.68186
4833417C18Rik	0.0415141	0.0215113	-2.97631	-4.41918
4833418N02Rik	0.810534	0.671033	-1.19749	-0.469025
4833419F23Rik	0.0766357	0.0364341	-7.89841	-3.6127
4833420G17Rik	0.877927	0.638805	-1.04056	-0.520312
4833422C13Rik	0.873199	0.810739	-1.0792	-0.261348
4833427G06Rik	0.991032	0.976419	-1.00502	-0.032086
4833439L19Rik	0.473622	0.259855	1.03463	1.38581
4921507P07Rik	0.231435	0.207458	3.95462	1.60209
4921511C10Rik	0.0431188	0.0617129	-4.43707	-2.91566
4921513I03Rik	0.464758	1	1	1.00689e-16
4921524J17Rik	0.364314	0.207151	1.0553	1.60353
4921525O09Rik	0.0770937	0.0506091	2.67246	3.1667
4921531C22Rik	0.958072	0.908322	1.0247	0.125147
4921533I20Rik	0.464758	0.308068	134.152	1.22474
4921536K21Rik	0.253604	0.386329	1.18925	1.01137
4930402F06Rik	0.464758	1	1	1.12344e-16
4930402H24Rik	0.644651	0.479798	-1.04368	-0.804818
4930404I05Rik	0.317865	0.316238	5.88848	1.20007
4930404N11Rik	0.438231	0.351714	-1.27637	-1.09992
4930405A21Rik	0.262287	0.150035	4.44668	1.92408
4930405O22Rik	0.517172	0.845336	-1.21338	-0.212501
4930407I10Rik	0.311274	0.869848	-1.15548	-0.1783
4930412B13Rik	0.464758	1	1	-2.78248e-16
4930412C18Rik	0.464758	0.308068	400.457	1.22474
4930412O13Rik	0.649252	0.440849	134.152	0.886054
4930413G21Rik	0.469487	0.441287	-1.06239	-0.885105
4930414N06Rik	0.112429	0.0522974	2.02757	3.12428
4930415O20Rik	0.639652	0.398876	-171.062	-0.981137
4930417O13Rik	0.464758	0.308068	-138.802	-1.22474
4930426L09Rik	0.443375	0.314414	-2.17972	-1.20552
4930427A07Rik	0.887793	0.980223	1.00207	0.0269075
4930429B21Rik	0.670169	0.979959	-1.00545	-0.0272668
4930429F24Rik	0.191148	0.310497	134.152	1.21734
4930430F08Rik	0.979747	0.85341	1.01503	0.201202
4930432K21Rik	0.416302	0.446724	-1.16906	-0.873406
4930442J19Rik	0.464758	1	1	1.00689e-16
4930443O20Rik	0.438304	0.234785	2.31453	1.48267
4930444G20Rik	0.464758	0.308068	-138.802	-1.22474
4930444M15Rik	0.464758	1	1	1.00689e-16
4930444P10Rik	0.649252	0.440849	134.152	0.886054
4930445N18Rik	0.761328	0.828528	1.34609	0.23614
4930447F24Rik	0.0323179	0.0181578	-1.75496	-4.70602
4930447K03Rik	0.464758	0.308068	208.379	1.22474
4930447N08Rik	0.562693	0.494253	2.99532	0.776111
4930448H16Rik	0.464758	1	1	-2.49382e-16
4930451G09Rik	0.217202	0.176155	1.7579	1.76271
4930452B06Rik	0.103934	0.212659	-1.26182	-1.57807
4930453N24Rik	0.0104086	0.0197872	1.0464	4.55877
4930455C13Rik	0.604168	0.362509	1.4706	1.07143
4930455D15Rik	0.937561	0.914176	1.21815	0.117106
4930461G14Rik	0.701254	0.630749	2.34101	0.533394
4930463O16Rik	0.464758	0.308068	-138.802	-1.22474
4930465K10Rik	0.592232	0.583001	1.13497	0.613374
4930467D21Rik	0.556569	0.775503	1.50126	0.31195
4930467E23Rik	0.464758	0.308068	-13.4427	-1.22474
4930471M09Rik	0.535073	0.863326	-1.21338	-0.187371
4930473A02Rik	0.648691	0.433985	-139.008	-0.901022
4930474M22Rik	0.464758	0.308068	-138.802	-1.22474
4930478L05Rik	0.725264	0.513874	3.00254	0.738243
4930480K23Rik	0.689933	0.978609	-1.00943	-0.029105
4930481A15Rik	0.560324	0.681096	1.1788	0.453325
4930483J18Rik	0.00244809	0.00171131	3.74193	10.7715
4930483K19Rik	0.465881	0.578728	-1.24696	-0.620756
4930486L24Rik	0.0871705	0.171745	1.28867	1.78793
4930487H11Rik	0.428737	0.28205	-2.24814	-1.30807
4930488L21Rik	0.346875	0.379507	-1.36367	-1.02819
4930502E09Rik	0.402825	0.918818	-1.06478	-0.110737
4930502E18Rik	0.464758	1	1	-1.66254e-16
4930503B20Rik	0.0431773	0.311737	1.30905	1.21358
4930503E14Rik	0.464758	1	1	-2.49382e-16
4930503E24Rik	0.434562	0.375931	1.31291	1.03713
4930503L19Rik	0.417987	0.223063	-1.10633	-1.53191
4930505A04Rik	0.464758	0.308068	208.379	1.22474
4930506A18Rik	0.464758	0.308068	-138.802	-1.22474
4930506C21Rik	0.677686	0.419749	-2.57356	-0.932763
4930507D05Rik	0.0118894	0.0143778	1.44574	5.12567
4930509E16Rik	0.464758	0.308068	400.457	1.22474
4930511A08Rik	0.464758	1	1	1.00689e-16
4930511M06Rik	0.600739	0.629544	-138.802	-0.53536
4930512B01Rik	0.917913	0.84543	-1.21338	-0.212369
4930513N10Rik	0.520431	0.303741	-1.19126	-1.23809
4930513O06Rik	0.464758	0.308068	-171.062	-1.22474
4930515G01Rik	0.238308	0.410722	1.19215	0.953404
4930519F09Rik	0.734072	0.901486	1.0199	0.134551
4930519F16Rik	0.464758	1	1	1.12344e-16
4930520O04Rik	0.918848	0.718458	-1.23578	-0.396196
4930521E06Rik	0.744473	0.806894	1.29655	0.266825
4930523C07Rik	0.724735	0.63629	-1.11842	-0.524384
4930525G20Rik	0.656408	0.739822	-1.43516	-0.364263
4930526I15Rik	0.714621	0.591915	1.15623	0.598101
4930528A17Rik	0.245804	0.472812	1.32337	0.818957
4930529C04Rik	0.546706	0.440386	-1.37915	-0.887057
4930533B01Rik	0.639652	0.398876	-171.062	-0.981137
4930539E08Rik	0.464758	1	1	-2.49382e-16
4930539J05Rik	0.907242	0.698603	1.16272	0.426338
4930545E07Rik	0.464758	1	1	1.00689e-16
4930548H24Rik	0.464758	0.308068	134.152	1.22474
4930549G23Rik	0.464758	0.308068	-171.062	-1.22474
4930550C14Rik	0.464758	0.308068	134.152	1.22474
4930550L24Rik	0.682854	0.464039	1.21363	0.836969
4930552P12Rik	0.312786	0.1599	-722.271	-1.85956
4930554I06Rik	0.0172082	0.0153997	-5.62443	-4.99914
4930556M19Rik	0.257164	0.180757	1.21533	1.73714
4930556N13Rik	0.464758	0.308068	134.152	1.22474
4930557K07Rik	0.125572	0.983709	-1.03466	-0.0221645
4930558C23Rik	0.464758	0.308068	134.152	1.22474
4930558J18Rik	0.0443721	0.0434407	1.32564	3.36907
4930562C15Rik	0.633251	0.386451	208.379	1.01107
4930563D23Rik	0.464758	0.308068	267.305	1.22474
4930563E18Rik	0.649252	0.440849	134.152	0.886054
4930563E22Rik	0.965444	0.872287	-1.05019	-0.174913
4930563M21Rik	0.464758	1	1	1.12344e-16
4930564C03Rik	0.464758	0.308068	-171.062	-1.22474
4930565N06Rik	0.933512	0.915456	1.02553	0.115349
4930570G19Rik	0.0668529	0.31398	-171.062	-1.20683
4930577N17Rik	2.92877e-06	1.80178e-05	1.15426	49.6263
4930578I06Rik	0.464758	1	1	1.00689e-16
4930578M01Rik	0.447074	0.476504	-3.32955	-0.811463
4930579G18Rik	0.0750626	0.577576	1.08048	0.622754
4930579G24Rik	0.0862624	0.223062	1.04381	1.53191
4930579H20Rik	0.649376	0.978156	-1.03466	-0.0297207
4930579K19Rik	0.727556	0.596723	-1.44318	-0.589932
4930579P08Rik	0.464758	0.308068	-276.605	-1.22474
4930581F22Rik	0.51199	0.534922	-1.19357	-0.698906
4930583I09Rik	0.464758	0.308068	-138.802	-1.22474
4930583K01Rik	0.464758	0.308068	-138.802	-1.22474
4930586N03Rik	0.464758	1	1	1.12344e-16
4930592A05Rik	0.0960789	0.0707021	-1.42397	-2.75068
4930592I03Rik	0.831018	0.797986	-1.10153	-0.279553
4930594C11Rik	0.432521	0.253508	1.45374	1.40934
4930595D18Rik	0.642471	0.847626	-1.27513	-0.209292
4930597A21Rik	0.464758	0.308068	208.379	1.22474
4930599N23Rik	0.849458	0.619375	-1.82301	-0.552054
4931402G19Rik	0.0389376	0.124842	-649.543	-2.11442
4931403E22Rik	0.60661	0.355774	-276.605	-1.0891
4931403G20Rik	0.0923886	0.841694	-1.05829	-0.217609
4931406C07Rik	0.157279	0.0835355	-1.17812	-2.55558
4931406H21Rik	0.973794	0.883197	1.05063	0.159793
4931406P16Rik	0.570302	0.708341	-1.01307	-0.411495
4931408D14Rik	0.131007	0.593727	1.18485	0.595017
4931414P19Rik	0.00293641	0.00125872	1.28462	11.9556
4931423N10Rik	0.292538	0.30956	-171.062	-1.22019
4931428F04Rik	0.748255	0.515724	1.10745	0.734733
4931431C16Rik	0.547206	0.781673	-1.12639	-0.303018
4931440F15Rik	0.684175	0.80292	1.08272	0.272496
4931440P22Rik	0.163957	0.0947802	1.32713	2.41278
4932412D23Rik	0.60661	0.355774	-276.605	-1.0891
4932416H05Rik	0.147066	0.242144	1.13587	1.45312
4932438A13Rik	0.087521	0.0397741	-1.10793	-3.48975
4932438H23Rik	0.464758	1	1	1.12344e-16
4932702P03Rik	0.607135	0.385858	3.0722	1.01252
4933400C23Rik	0.464758	0.308068	208.379	1.22474
4933400F21Rik	0.905084	0.984131	1.00554	0.0215895
4933402D24Rik	0.117015	0.0931658	-1.80577	-2.43197
4933402E13Rik	0.464758	1	1	1.12344e-16
4933402N03Rik	0.464758	0.308068	208.379	1.22474
4933402N22Rik	0.464758	0.308068	134.152	1.22474
4933402P03Rik	0.464758	0.308068	-138.802	-1.22474
4933404O12Rik	0.157983	0.0764989	-1.11955	-2.65754
4933405L10Rik	0.0845183	0.224195	-2.30234	-1.52703
4933406C10Rik	0.950881	0.913147	-1.11539	-0.118518
4933406I18Rik	0.245477	0.23137	1.70217	1.49673
4933406J10Rik	0.464758	1	1	1.12344e-16
4933407K13Rik	0.156746	0.210258	-1.15248	-1.58907
4933408B17Rik	0.569467	0.636132	1.37838	0.52464
4933408J17Rik	0.244445	0.651892	134.152	0.499291
4933409K07Rik	0.589168	0.343689	1.99654	1.12166
4933411K16Rik	0.344048	0.215582	-1.35026	-1.56485
4933412E12Rik	0.577842	0.348114	1.18575	1.10961
4933412O06Rik	0.464758	1	1	1.00689e-16
4933413G19Rik	0.464758	0.308068	-276.605	-1.22474
4933413J09Rik	0.0353896	0.0161944	-5.62443	-4.90807
4933416M07Rik	0.648464	0.431986	-221.036	-0.905422
4933417D19Rik	0.959821	0.848494	1.23473	0.208077
4933417E11Rik	0.191148	0.310497	134.152	1.21734
4933421O10Rik	0.842805	0.682574	-1.15948	-0.45103
4933424G05Rik	0.443461	0.50869	-1.72546	-0.748129
4933427D06Rik	0.464758	0.308068	208.379	1.22474
4933427D14Rik	0.0520223	0.0966071	1.04756	2.39154
4933427E11Rik	0.119069	0.581789	1.11602	0.615464
4933428G20Rik	0.397771	0.443832	1.19673	0.879615
4933430I17Rik	0.975979	0.8965	1.08795	0.141421
4933431E20Rik	0.72738	0.774835	-1.02513	-0.312919
4933431G14Rik	0.861307	0.646403	-1.49214	-0.508075
4933432I03Rik	0.464758	1	1	1.12344e-16
4933432I09Rik	0.464758	0.308068	-171.062	-1.22474
4933433G15Rik	0.992964	0.934871	1.08113	0.0887529
4933433G19Rik	0.649041	0.463314	134.152	0.838471
4933433H22Rik	0.985594	0.960309	1.03338	0.0540293
4933434E20Rik	0.218103	0.389147	1.05427	1.0045
4933438K21Rik	0.233641	0.313722	2.19749	1.2076
4933439C10Rik	0.3375	0.497229	-1.13679	-0.770288
5031410I06Rik	0.469289	0.259596	-2.60602	-1.38676
5031425E22Rik	0.121256	0.09297	-1.22013	-2.43433
5031425F14Rik	0.649376	0.978156	-1.03466	-0.0297207
5031426D15Rik	0.0256603	0.22062	-1.44998	-1.54253
5031434C07Rik	0.888216	0.906744	-1.11059	-0.127317
5031434O11Rik	0.645562	0.41624	-171.062	-0.940737
5031439G07Rik	0.324832	0.164986	-1.0396	-1.82808
5033403F01Rik	0.693862	0.443877	1.98468	0.879518
5033406O09Rik	0.461599	0.369757	3.38806	1.05276
5033417F24Rik	0.752198	0.847126	-1.07573	-0.209993
5330411J11Rik	0.464758	1	1	1.00689e-16
5330413P13Rik	0.464758	0.308068	134.152	1.22474
5430402O13Rik	0.0671105	0.0833618	1.63817	2.55797
5430403N17Rik	0.720342	0.520215	2.88509	0.726258
5430405H02Rik	0.960584	0.952429	1.01451	0.064773
5430416N02Rik	0.37632	0.762387	-1.0568	-0.331043
5430419D17Rik	0.418139	0.360265	1.2569	1.07728
5430421F17Rik	0.644832	0.875527	1.21815	0.170417
5430425K12Rik	0.653839	0.457115	-3.81048	-0.851394
5430427O19Rik	0.159837	0.210859	2.46056	1.5863
5430437J10Rik	0.142001	0.418304	134.152	0.936039
5430440P10Rik	0.649376	0.978156	-1.03466	-0.0297207
5530601H04Rik	0.0145827	0.0792411	-1.14978	-2.61648
5730403I07Rik	0.464758	1	1	1.12344e-16
5730405O15Rik	0.366591	0.300521	-2.11085	-1.24814
5730408K05Rik	0.195496	0.621353	1.01957	0.548793
5730409E04Rik	0.531506	0.299966	-1.07427	-1.24989
5730416F02Rik	0.428714	0.425038	-341.123	-0.920859
5730420D15Rik	0.882922	0.776513	1.44857	0.310486
5730422E09Rik	0.932144	0.828347	1.29655	0.236395
5730435O14Rik	0.464758	1	1	1.12344e-16
5730455P16Rik	0.760771	0.594866	-1.03774	-0.593081
5730480H06Rik	0.763932	0.498575	-1.90222	-0.767663
5730507C01Rik	0.8516	0.649589	-1.45017	-0.502971
5730508B09Rik	0.00746403	0.00353851	1.40192	8.40058
5730559C18Rik	0.350756	0.537533	1.0817	0.694111
5830411N06Rik	0.136418	0.164367	-2.80165	-1.83185
5830417I10Rik	0.879993	0.842354	1.01198	0.216684
5830418P13Rik	0.545912	0.453754	3.64277	0.858465
5830432E09Rik	0.62137	0.36791	1.62002	1.05748
5830454E08Rik	0.287491	0.145582	-1.42407	-1.95485
5830473C10Rik	0.464758	0.308068	267.305	1.22474
5930430L01Rik	0.613176	0.362591	1.0821	1.07121
5930438M14Rik	0.464758	0.308068	-171.062	-1.22474
6030408B16Rik	0.623833	0.373082	208.379	1.04431
6030419C18Rik	0.628554	0.698753	1.02028	0.426108
6030443J06Rik	0.0689014	0.11221	1.28327	2.22795
6030458C11Rik	0.890473	0.906858	1.00515	0.127161
6030468B19Rik	0.00341691	0.00222782	474.684	9.84534
6230400D17Rik	0.183373	0.759022	-1.07556	-0.335966
6330403K07Rik	0.82238	0.708388	1.1788	0.411424
6330407A03Rik	0.464758	1	1	1.12344e-16
6330408A02Rik	0.636754	0.904329	1.01333	0.130638
6330409D20Rik	0.824231	0.608962	-2.06584	-0.569343
6330415G19Rik	0.0156665	0.0494628	-1.35754	-3.19653
6330418K02Rik	0.145146	0.112885	1.38274	2.22151
6330549D23Rik	0.0393789	0.0196162	-1.19389	-4.57347
6430531B16Rik	0.392969	0.329585	-511.185	-1.16113
6430548M08Rik	0.17804	0.115485	-1.10304	-2.1971
6430550D23Rik	0.822682	0.849431	-1.10201	-0.206766
6430562O15Rik	0.0172903	0.0193863	-1.64915	-4.5935
6430571L13Rik	0.625307	0.389239	-2.03194	-1.00427
6430573F11Rik	0.752132	0.502644	1.78254	0.759767
6430584L05Rik	0.649252	0.440849	134.152	0.886054
6430706D22Rik	0.912115	0.715312	-1.02453	-0.40094
6530402F18Rik	0.592564	0.622191	-1.02304	-0.547412
6720468P15Rik	0.464758	0.308068	134.152	1.22474
6720483E21Rik	0.0677817	0.0324711	474.684	3.77875
6720489N17Rik	0.867659	0.630143	1.07035	0.534382
6820431F20Rik	0.847909	0.904625	-1.00618	-0.130232
7420461P10Rik	0.464758	0.308068	-138.802	-1.22474
7420700N18Rik	0.464758	1	1	1.00689e-16
8030423F21Rik	0.464758	1	1	-1.39124e-16
8030462N17Rik	0.901255	0.682299	1.02506	0.451457
8430408G22Rik	0.359546	0.298406	-1.88244	-1.25481
8430423G03Rik	0.100514	0.109665	-3.32955	-2.25268
8430426J06Rik	0.764667	0.642778	-1.40991	-0.513902
8430429K09Rik	0.827463	0.757051	-1.06124	-0.338854
8430436N08Rik	0.464758	0.308068	267.305	1.22474
9030025P20Rik	0.249143	0.573982	-1.07952	-0.629002
9030204H09Rik	0.464758	0.308068	208.379	1.22474
9030612E09Rik	0.776803	0.769134	-1.07136	-0.321201
9030617O03Rik	0.263047	0.247978	1.05494	1.43037
9030624G23Rik	0.231788	0.529324	-171.062	-0.709245
9030624J02Rik	0.889339	0.970366	-1.00132	-0.040327
9130008F23Rik	0.547975	0.354019	-1.25343	-1.09376
9130011E15Rik	0.861534	0.793495	-1.01426	-0.285992
9130015A21Rik	0.464758	0.308068	-171.062	-1.22474
9130019O22Rik	0.686109	0.479369	1.13456	0.805681
9130019P16Rik	0.0741187	0.173102	1.30186	1.78009
9130023H24Rik	0.496136	0.856195	1.01914	0.197312
9130024F11Rik	0.205495	0.114657	-1.80084	-2.2048
9130221H12Rik	0.976283	0.840018	1.01431	0.219962
9130230L23Rik	0.464758	0.308068	-138.802	-1.22474
9130401M01Rik	0.237674	0.25255	1.06347	1.41295
9130409I23Rik	0.35193	0.234269	3.95462	1.48478
9230104L09Rik	0.464758	0.308068	-138.802	-1.22474
9230105E05Rik	0.091307	0.0502451	6.8325	3.17608
9230110C19Rik	0.0524918	0.027942	1.6068	4.00363
9230112J17Rik	0.537807	0.55835	-1.52158	-0.656529
9230114K14Rik	0.997036	0.99602	-1.00098	-0.00541387
9230116L04Rik	0.991103	0.951096	-1.07786	-0.0665917
9230116N13Rik	0.422697	0.972666	-1.00937	-0.0371951
9330020H09Rik	0.845218	0.592833	1.168	0.596538
9330102E08Rik	0.496702	0.31094	1.36374	1.216
9330133O14Rik	0.593426	0.891375	1.01777	0.148491
9330136K24Rik	0.438978	0.682611	-1.21039	-0.450974
9330151L19Rik	0.307078	0.232669	1.37916	1.49136
9330159F19Rik	0.642093	0.51716	1.0736	0.732018
9330159M07Rik	0.917352	0.826864	-1.06572	-0.23849
9330162012Rik	0.390466	0.801154	-1.12034	-0.27502
9330175M20Rik	0.464758	0.308068	-171.062	-1.22474
9330182L06Rik	0.362503	0.212899	3.9653	1.57697
9330188P03Rik	0.645562	0.41624	-171.062	-0.940737
9430015G10Rik	0.895881	0.753638	-1.02468	-0.343864
9430018G01Rik	0.72845	0.470184	-1.20481	-0.824321
9430037G07Rik	0.622321	0.370737	1.29306	1.05026
9430038I01Rik	0.225842	0.180553	-1.17166	-1.73826
9430060I03Rik	0.855064	0.797992	1.14873	0.279545
9430069I07Rik	0.623833	0.373082	415.758	1.04431
9430078K24Rik	0.841044	0.629061	1.64588	0.536149
9430083A17Rik	0.782933	0.531623	1.57184	0.704988
9430091E24Rik	0.828266	0.969203	-1.01776	-0.0419108
9530020I12Rik	0.464758	0.308068	134.152	1.22474
9530026P05Rik	0.464758	0.308068	134.152	1.22474
9530027J09Rik	0.977409	0.973332	1.01437	0.036289
9530053A07Rik	0.153747	0.0739257	1.87904	2.69777
9530068E07Rik	0.144735	0.0681577	1.04147	2.7946
9530077C05Rik	0.123634	0.0599024	1.2646	2.95253
9530082P21Rik	0.432965	0.394783	-1.03976	-0.990897
9630013K17Rik	0.420644	0.351393	-2.14353	-1.10078
9630028B13Rik	0.875441	0.667756	-1.47447	-0.474167
9630028H03Rik	0.226829	0.110521	-3.32955	-2.24429
9930012K11Rik	0.901887	0.675871	-1.06733	-0.461459
9930014A18Rik	0.87724	0.802912	-1.40671	-0.272508
9930021J03Rik	0.822188	0.634024	1.02494	0.528062
9930104L06Rik	0.824722	0.604424	-1.01662	-0.576944
9930111J21Rik1	0.0291442	0.0305833	-1.25369	-3.86727
9930111J21Rik2	0.841587	0.689959	1.12456	0.439612
a	0.464758	1	1	1.00689e-16
A130010J15Rik	0.274652	0.252368	1.03756	1.41364
A130077B15Rik	0.464758	0.308068	-138.802	-1.22474
A230001M10Rik	0.464758	0.308068	134.152	1.22474
A230020J21Rik	0.464758	0.308068	-231.667	-1.22474
A230028O05Rik	0.0275443	0.418523	-1.12153	-0.935541
A230050P20Rik	0.000447421	0.000247827	-1.23925	-20.6645
A230056J06Rik	0.64872	0.434266	-138.802	-0.900405
A230056P14Rik	0.538768	0.355451	2.52679	1.08996
A230065H16Rik	0.485047	0.853453	1.56262	0.201142
A230070E04Rik	0.464758	1	1	3.84474e-16
A230072C01Rik	0.220546	0.229808	-1.27005	-1.50324
A230072E10Rik	0.185086	0.485346	134.152	0.793714
A230103J11Rik	0.448009	0.399329	-1.09424	-0.980062
A230107N01Rik	0.748753	0.849573	1.29655	0.206567
A230108P19Rik	0.464758	0.308068	-171.062	-1.22474
A330009N23Rik	0.614371	0.900618	1.01712	0.135747
A330015K06Rik	0.464758	0.308068	208.379	1.22474
A330023F24Rik	0.895664	0.665245	-1.22121	-0.478118
A330032B11Rik	0.0216161	0.0140288	-446.667	-5.17161
A330035P11Rik	0.19628	0.356028	1.15911	1.08843
A330040F15Rik	0.976677	0.966513	1.02591	0.0455755
A330041J22Rik	0.0353893	1	1	-6.29343e-16
A330069E16Rik	0.300423	0.237438	1.35764	1.4719
A330074K22Rik	0.910393	0.918364	1.01641	0.11136
A330076H08Rik	0.464758	0.308068	-138.802	-1.22474
A330102I10Rik	0.517044	0.916476	1.21815	0.113949
A3galt2	0.528182	0.841705	1.56262	0.217594
A430005L14Rik	0.869025	0.639314	1.02229	0.519489
A430033K04Rik	0.520478	0.319838	1.1808	1.18941
A430035B10Rik	0.00110946	0.882726	-1.00813	-0.160444
A430046D13Rik	0.15573	0.0773773	-1.46132	-2.6442
A430057M04Rik	0.762773	0.497286	1.09426	0.770177
A430078I02Rik	0.275265	0.481499	-1.13115	-0.801404
A430089I19Rik	0.571557	0.517863	2.73528	0.730689
A430090L17Rik	0.645562	0.41624	-171.062	-0.940737
A430093F15Rik	0.770672	0.635242	-1.98872	-0.526084
A430105I19Rik	0.18441	0.0889761	1.07059	2.48373
A4galt	0.936002	0.803179	1.0284	0.272126
A4gnt	0.464758	1	1	-2.78248e-16
A530013C23Rik	0.298308	0.172339	-1.70252	-1.78449
A530016L24Rik	0.464758	0.308068	134.152	1.22474
A530032D15Rik	0.210636	0.203606	-2.63291	-1.62032
A530046M15Rik	0.507582	0.281641	6.41185	1.30945
A530072M11Rik	0.211994	0.128805	2.17085	2.0816
A630020A06	0.870701	0.907102	-1.27513	-0.126825
A630023A22Rik	0.167822	1	1	-2.37084e-16
A630033H20Rik	0.033372	0.0343099	-1.13652	-3.69866
A630066F11Rik	0.261257	0.137576	-1.96143	-2.01306
A630072M18Rik	0.334049	0.28529	1.13089	1.29727
A630076J17Rik	0.992216	0.948814	-1.05239	-0.0697057
A630089N07Rik	0.894904	0.97361	-1.00821	-0.0359104
A630095E13Rik	0.464758	1	1	1.12344e-16
A630095N17Rik	0.464758	0.308068	134.152	1.22474
A730008H23Rik	0.199417	0.195636	-1.05305	-1.65931
A730017L22Rik	0.842399	0.971065	-1.01306	-0.0393751
A730020E08Rik	0.400518	0.250987	3.35498	1.41887
A730020M07Rik	0.651682	0.55142	2.10323	0.668918
A730056A06Rik	0.623382	0.710567	-1.63703	-0.408118
A730063M14Rik	0.147306	0.0766742	9.71038	2.65487
A730090N16Rik	0.452428	0.525579	-1.4474	-0.71621
A830009L08Rik	0.40209	0.222595	-2.28661	-1.53393
A830010M20Rik	0.308681	0.462481	-1.0354	-0.840198
A830052D11Rik	0.252142	0.185628	-1.66371	-1.71088
A830080D01Rik	0.924628	0.990093	1.00052	0.0134772
A830082K12Rik	0.244559	0.454219	-1.11056	-0.857485
A830082N09Rik	0.779068	0.845145	1.02899	0.212769
A930001A20Rik	0.464758	1	1	-2.49382e-16
A930001C03Rik	0.84673	0.595347	1.41481	0.592264
A930003A15Rik	0.420531	0.864981	1.05734	0.185067
A930003O13Rik	0.545052	0.580407	2.01751	0.617851
A930004D18Rik	0.287884	0.245799	-1.10433	-1.4388
A930005H10Rik	0.311516	0.165602	1.20578	1.82434
A930006K02Rik	0.894486	0.892244	1.08945	0.147291
A930007I19Rik	0.649041	0.463314	134.152	0.838471
A930012L18Rik	0.360992	0.308704	-1.49685	-1.2228
A930013F10Rik	0.492901	0.462584	-1.30474	-0.839985
A930015D03Rik	0.582608	0.432384	1.36129	0.904544
A930016O22Rik	0.629841	0.747706	1.52124	0.352601
A930018P22Rik	0.464758	1	1	1.12344e-16
A930024E05Rik	0.329101	0.242119	-1.18772	-1.45322
A930033H14Rik	0.875741	0.65992	1.11521	0.486529
A930041C12Rik	0.405879	0.237429	-308.864	-1.47194
AA388235	0.464758	0.308068	-138.802	-1.22474
AA413626	0.242142	0.918704	1.21815	0.110893
AA414768	0.275652	0.450887	-1.04608	-0.864534
AA465934	0.982092	0.861149	1.07374	0.190404
AA467197	0.975443	0.862241	1.06756	0.188883
AA536875	0.464758	1	1	1.00689e-16
AA543186	0.352422	0.184159	1.71143	1.71872
AA792892	0.464758	0.308068	-138.802	-1.22474
AA986860	0.666713	0.577948	1.11918	0.622108
Aaas	0.995283	0.971819	-1.00247	-0.0383485
Aacs	0.551317	0.951874	-1.00136	-0.0655302
Aadat	0.00146938	0.00326464	-308.864	-8.63683
Aaed1	0.519225	0.308605	1.05906	1.2231
Aagab	0.606952	0.382896	1.03143	1.0198
Aak1	0.662482	0.475492	-1.03248	-0.813511
Aamdc	0.987378	0.886892	1.02062	0.154683
Aamp	0.917568	0.748439	1.01378	0.351519
Aanat	0.910617	0.837094	-1.32741	-0.224072
Aar2	0.00917798	0.00865009	1.09526	6.14979
Aars	0.960854	0.878404	-1.00816	-0.166429
Aars2	0.340061	0.576248	1.03768	0.62506
Aarsd1	0.709597	0.444574	1.03703	0.878018
Aasdh	0.844239	0.911533	-1.00518	-0.120735
Aasdhppt	0.133136	0.0646578	1.03881	2.85847
Aatf	0.604507	0.396017	1.04211	0.987945
Aatk	0.93923	0.75391	1.33428	0.343465
AB124611	0.110672	0.163424	-1.36283	-1.83762
Abat	0.348328	0.191843	1.46228	1.67849
Abca1	0.298281	0.176907	-1.27517	-1.75847
Abca13	0.728147	0.516684	2.88509	0.732916
Abca17	0.380114	0.199897	-3.77576	-1.63825
Abca2	0.273953	0.139933	1.09292	1.99551
Abca3	0.190378	0.10892	1.19702	2.26006
Abca4	0.933881	0.736766	-1.07725	-0.368801
Abca5	0.549405	0.325143	1.06589	1.17391
Abca6	0.737222	0.471588	-1.46716	-0.821453
Abca7	0.860495	0.613321	1.03229	0.562081
Abca8a	0.593694	0.345658	-1.60357	-1.11628
Abca8b	0.0355802	0.0198701	1.5	4.5517
Abca9	0.500166	0.517755	-1.18196	-0.730893
Abcb10	0.244327	0.146505	1.04726	1.94838
Abcb11	0.869322	0.625599	2.34101	0.541815
Abcb1a	0.109081	0.885159	1.06129	0.157079
Abcb1b	0.999829	0.986797	1.00201	0.017962
Abcb4	0.763842	0.558947	-2.54281	-0.655466
Abcb6	0.712468	0.59036	1.03601	0.600752
Abcb7	0.88551	0.748924	1.01997	0.350804
Abcb8	0.855925	0.639175	1.03292	0.519715
Abcb9	0.339433	0.175288	1.59769	1.76761
Abcc1	0.934334	0.882045	-1.00508	-0.161387
Abcc10	0.703524	0.45635	-1.0659	-0.852999
Abcc12	0.636295	0.539418	1.43771	0.690663
Abcc2	0.464758	1	1	1.00689e-16
Abcc3	0.766976	0.699555	-1.25232	-0.424882
Abcc4	0.834496	0.942485	1.00268	0.078347
Abcc5	0.416618	0.883948	1.00567	0.158754
Abcc6	0.644832	0.875527	1.21815	0.170417
Abcc8	0.378852	0.199622	5.43323	1.63959
Abcc9	0.608501	0.609512	134.152	0.568426
Abcd1	0.783607	0.587325	1.04792	0.605944
Abcd2	0.514169	0.499649	-1.0562	-0.765575
Abcd3	0.00700194	0.00352823	-1.09964	-8.40901
Abcd4	0.726744	0.982544	1.002	0.0237494
Abce1	0.940424	0.779475	1.02288	0.306197
Abcf1	0.885159	0.686533	1.01623	0.444901
Abcf2	0.371664	0.197308	1.03369	1.65098
Abcf3	0.141981	0.482802	-1.00772	-0.798792
Abcg1	0.0775172	0.0364651	1.42909	3.6115
Abcg2	0.903576	0.77086	1.00675	0.318691
Abcg3	0.464758	0.308068	134.152	1.22474
Abcg4	0.283622	0.218413	1.59894	1.55224
Abcg5	0.0975171	0.0628535	-478.926	-2.89311
Abcg8	0.76889	0.581965	2.34101	0.615161
Abhd1	0.194803	0.12923	-1.16429	-2.07816
Abhd10	0.6084	0.925424	-1.00981	-0.101682
Abhd11	0.134649	0.0633035	-1.19014	-2.88436
Abhd11os	0.464758	0.308068	208.379	1.22474
Abhd12	0.815015	0.617441	-1.01552	-0.55525
Abhd13	0.839846	0.715987	1.02225	0.399922
Abhd14a	0.244422	0.547501	1.04975	0.675978
Abhd14b	0.285073	0.144849	1.2212	1.96002
Abhd15	0.981858	0.916778	1.01721	0.113535
Abhd16a	0.748303	0.841749	-1.01368	-0.217532
Abhd16b	0.202618	0.382057	-171.062	-1.02187
Abhd17a	0.47957	0.942456	1.00268	0.0783871
Abhd17b	0.311356	0.176981	1.08428	1.75806
Abhd17c	0.0374044	0.0902503	1.0703	2.46768
Abhd18	0.735275	0.562714	1.10543	0.648786
Abhd2	0.30695	0.180325	1.04462	1.73951
Abhd3	0.527607	0.315234	1.42857	1.20307
Abhd4	0.542371	0.388555	1.0706	1.00594
Abhd5	0.0739964	0.0359371	1.13384	3.63223
Abhd6	0.641048	0.385989	1.07877	1.0122
Abhd8	0.920051	0.754361	1.01514	0.342802
Abi1	0.0447616	0.0232516	1.08172	4.29225
Abi2	0.0290845	0.0265503	1.04335	4.08234
Abi3	0.535322	0.577355	1.14753	0.623137
Abi3bp	0.67434	0.949691	-1.05503	-0.0685089
Abl1	0.27626	0.562823	-1.01485	-0.648594
Abl2	0.880711	0.813784	-1.00824	-0.257019
Ablim1	0.0157787	0.713993	1.00514	0.402933
Ablim2	0.390973	0.305564	3.41985	1.23244
Ablim3	0.391861	0.216023	1.39503	1.56287
Abr	0.738705	0.517103	1.0144	0.732126
Abra	0.810717	0.748804	-1.31944	-0.350981
Abracl	0.578411	0.606969	1.01971	0.572676
Abraxas1	0.489741	0.354018	-1.09571	-1.09377
Abraxas2	0.36336	0.384116	-1.0598	-1.01679
Abt1	0.404297	0.220046	1.07207	1.54504
Abtb1	0.621096	0.396008	1.12682	0.987967
Abtb2	0.80089	0.672477	1.03234	0.466762
Acaa1a	0.377405	0.639705	1.02835	0.518859
Acaa1b	0.695246	0.47017	1.08912	0.82435
Acaa2	0.271973	0.149284	1.07918	1.9292
Acaca	0.576841	0.376706	-1.02476	-1.03519
Acacb	0.903087	0.686923	1.14129	0.444298
Acad10	0.577747	0.375097	1.2753	1.03923
Acad11	0.641698	0.932462	1.00585	0.0920486
Acad12	0.735743	0.511461	-1.14626	-0.742834
Acad8	0.723244	0.804715	1.01508	0.269933
Acad9	0.427511	0.250005	1.06295	1.42261
Acadl	0.03264	0.0144117	1.08412	5.1213
Acadm	0.860508	0.625422	1.01622	0.542105
Acads	0.502777	0.372141	1.05153	1.04669
Acadsb	0.88311	0.714924	1.01213	0.401527
Acadvl	0.542933	0.335983	1.02778	1.14302
Acap1	0.293339	0.309152	1.59336	1.22143
Acap2	0.900864	0.702863	1.01524	0.419831
Acap3	0.993874	0.995746	-1.00015	-0.00578666
Acat1	0.773428	0.684602	1.02379	0.447888
Acat2	0.860114	0.823848	1.01424	0.242752
Acat3	0.0833425	0.0610841	-1.31838	-2.92831
Acbd3	0.604313	0.736771	-1.0056	-0.368793
Acbd4	0.668765	0.463298	1.04723	0.838504
Acbd5	0.39341	0.209899	1.04294	1.59073
Acbd6	0.314595	0.354578	1.02996	1.09228
Acbd7	0.784858	0.827704	-1.3282	-0.237303
Accs	0.469633	0.256101	1.09401	1.39965
Accsl	0.464758	0.308068	-138.802	-1.22474
Acd	0.969685	0.820075	1.01228	0.248092
Ace	0.875716	0.685843	1.13688	0.445968
Ace2	0.642471	0.847626	-1.27513	-0.209292
Acer2	0.575049	0.559726	-1.40167	-0.654083
Acer3	0.676211	0.421289	-1.03334	-0.929284
Ache	0.37551	0.195577	4.58734	1.6596
Acin1	0.119287	0.055258	-1.0597	-3.0539
Ackr2	0.0975171	0.0628535	-478.926	-2.89311
Ackr3	0.289708	0.197097	1.09934	1.65203
Ackr4	0.022345	0.013041	-1.57807	-5.31013
Acly	0.784983	0.521	1.01499	0.724781
Acmsd	0.34645	0.284973	6.40797	1.29832
Aco1	0.0631597	0.296892	-1.00586	-1.25961
Aco2	0.0520657	0.0497204	1.02802	3.18976
Acot1	0.72107	0.498268	1.10363	0.768263
Acot10	0.201118	0.0963608	-1.10674	-2.39438
Acot11	0.534005	0.412038	1.08064	0.950368
Acot12	0.29853	0.190996	-2.73351	-1.68284
Acot13	0.708171	0.565987	-1.01522	-0.643009
Acot2	0.998389	0.980883	-1.00254	-0.0260096
Acot3	0.0651091	0.328065	-171.957	-1.16548
Acot4	0.912257	0.901948	1.03465	0.133916
Acot5	0.645562	0.419884	-138.802	-0.932457
Acot6	0.0856438	0.119505	-1.4412	-2.16063
Acot7	0.659263	0.420616	-1.01094	-0.930801
Acot8	0.998363	0.966013	-1.00559	-0.0462568
Acot9	0.668338	0.407787	1.03288	0.960204
Acox1	0.810479	0.559873	1.02523	0.653821
Acox2	0.301379	0.347759	5.87321	1.11057
Acox3	0.645223	0.533863	1.0343	0.700854
Acoxl	0.901811	0.698745	-1.61686	-0.426121
Acp1	0.323381	0.491991	-1.03081	-0.780556
Acp2	0.821818	0.737199	1.01886	0.368157
Acp5	0.367452	0.22702	2.12253	1.51498
Acp6	0.239635	0.129626	1.10679	2.07496
Acpp	0.320051	0.170738	1.24924	1.79379
Acrbp	0.165936	0.105933	1.88462	2.29024
Acsbg1	0.493875	0.4192	1.07297	0.934008
Acsf2	0.36015	0.200022	1.3421	1.63764
Acsf3	0.201824	0.471688	-1.03876	-0.821248
Acsl1	0.110406	0.0614841	1.10074	2.92024
Acsl3	0.480298	0.27049	1.04989	1.34772
Acsl4	0.245336	0.470212	-1.02616	-0.824265
Acsl5	0.49907	0.298908	1.06111	1.25322
Acsl6	0.0516631	0.834369	1.03549	0.227907
Acsm4	0.464758	1	1	1.12344e-16
Acss1	0.848816	0.853707	-1.27616	-0.200786
Acss2	0.517725	0.483674	1.06221	0.797051
Acss2os	0.464758	0.308068	-138.802	-1.22474
Acss3	0.784008	0.969064	1.05097	0.0421003
Acta1	0.0324286	0.020859	1.84762	4.47023
Acta2	0.00985574	0.00425045	-1.23249	-7.88525
Actb	0.447282	0.256843	-1.04612	-1.3969
Actc1	0.0451395	0.025376	1.69054	4.15301
Actg1	0.511189	0.665376	-1.00923	-0.477913
Actg2	2.27027e-06	1.07252e-06	-2.93554	-127.152
Actl10	0.679011	0.876113	-1.20425	-0.169604
Actl6a	0.775955	0.577096	1.02693	0.623587
Actl7a	0.574316	0.910097	1.23473	0.122709
Actl7b	0.0932642	0.0483199	607.836	3.22717
Actl9	0.464758	1	1	1.00689e-16
Actn1	0.0707045	0.0318311	-1.03133	-3.808
Actn2	0.0481425	0.0213223	-2.48103	-4.43376
Actn3	0.117401	0.0550686	1.26264	3.05826
Actn4	0.379669	0.23873	-1.10578	-1.4667
Actr10	0.666916	0.411851	1.02724	0.9508
Actr1a	0.255438	0.413639	1.0187	0.946688
Actr1b	0.100526	0.0458167	-1.02515	-3.29758
Actr2	0.269711	0.133728	-1.05687	-2.04248
Actr3	0.64831	0.500119	1.02147	0.764661
Actr3b	0.530616	0.396727	-1.18069	-0.986249
Actr5	0.169225	0.412432	-1.03366	-0.949463
Actr6	0.746827	0.798984	1.03135	0.278125
Actr8	0.0206789	0.0101931	1.05909	5.8012
Actrt3	0.464758	0.308068	415.758	1.22474
Acvr1	0.69292	0.438782	1.04377	0.89054
Acvr1b	0.82862	0.688509	-1.03041	-0.441849
Acvr1c	0.965707	0.889802	1.21815	0.150662
Acvr2a	0.960579	0.959404	1.0012	0.0552623
Acvr2b	0.726567	0.501819	-1.08846	-0.761364
Acvrl1	0.0456422	0.227465	-1.65563	-1.51309
Acy1	0.614484	0.50564	-1.06801	-0.753986
Acy3	0.677093	0.642077	1.07881	0.51503
Acyp1	0.804008	0.594313	1.10319	0.59402
Acyp2	0.206056	0.871125	-1.01853	-0.176527
Ada	0.764781	0.551347	-1.05711	-0.66905
Adal	0.798653	0.571146	1.06648	0.633955
Adam10	0.720542	0.619237	-1.03148	-0.552282
Adam11	0.926745	0.728619	1.1154	0.380946
Adam12	0.00764956	0.00370415	-1.27551	-8.26912
Adam15	0.799257	0.706081	1.02654	0.41493
Adam17	0.499042	0.390989	-1.01696	-1.00003
Adam19	0.221985	0.176762	1.11695	1.75929
Adam1a	0.971053	0.985263	1.0023	0.020049
Adam21	0.715407	0.700183	1.6897	0.423922
Adam22	0.196383	0.21327	-2.17474	-1.57529
Adam23	0.301053	0.401062	1.12088	0.975963
Adam28	0.642471	0.847626	-1.27513	-0.209292
Adam3	0.464758	0.308068	267.305	1.22474
Adam32	0.755773	0.498999	-1.79317	-0.766838
Adam4	0.383114	0.21595	1.38659	1.5632
Adam5	0.812471	0.690716	1.10939	0.438447
Adam8	0.0656049	0.0298545	1.3707	3.90334
Adam9	0.192865	0.115878	-1.0308	-2.19346
Adamdec1	0.464758	0.308068	-138.802	-1.22474
Adamts1	0.0324983	0.0147436	-1.19497	-5.07907
Adamts10	0.0309359	0.0184666	-1.231	-4.67682
Adamts12	0.431341	0.310182	-1.19569	-1.2183
Adamts13	0.44652	0.305841	2.46056	1.23159
Adamts14	0.099605	0.0493908	-1.15089	-3.19844
Adamts15	0.0216161	0.0140288	-446.667	-5.17161
Adamts16	0.0427266	0.0212566	2.29821	4.43887
Adamts17	0.649252	0.440849	134.152	0.886054
Adamts2	0.902084	0.677374	1.0472	0.459114
Adamts3	0.17704	0.259994	-1.28795	-1.3853
Adamts4	0.0403775	0.0188825	-1.25668	-4.63849
Adamts5	0.0775837	0.0761655	-1.13459	-2.66266
Adamts6	0.246917	0.612442	-1.02738	-0.563543
Adamts7	0.482099	0.599391	-1.03969	-0.585419
Adamts9	0.795898	0.540827	-1.29441	-0.688091
Adamtsl1	0.315482	0.20032	1.44315	1.63618
Adamtsl2	0.163353	0.0773475	1.61837	2.64465
Adamtsl3	0.745239	0.704204	-1.01266	-0.417787
Adamtsl4	0.359776	0.195444	1.11175	1.66027
Adamtsl5	0.853828	0.613741	1.04611	0.561383
Adap1	0.914424	0.778216	1.16802	0.308018
Adar	0.00539311	0.00292575	-1.33769	-8.96829
Adarb1	0.465326	0.252803	1.07113	1.412
Adarb2	0.464758	0.308068	134.152	1.22474
Adat1	0.2793	0.185087	1.11516	1.71376
Adat2	0.226586	0.566317	1.109	0.642429
Adat3	0.916544	0.727279	1.02854	0.382951
Adck1	0.854938	0.761301	1.0148	0.332631
Adck2	0.411091	0.437077	-1.07379	-0.894253
Adck5	0.26543	0.328916	-1.0642	-1.16304
Adcy1	0.417858	0.222841	1.28334	1.53287
Adcy3	0.309997	0.347149	1.0597	1.11222
Adcy4	0.196162	0.816302	1.08043	0.253443
Adcy5	0.41723	0.233242	5.19954	1.489
Adcy6	0.708658	0.44383	-1.02607	-0.879617
Adcy7	0.646195	0.569173	1.01725	0.637411
Adcy8	0.474846	0.833256	-1.48222	-0.229473
Adcy9	0.959676	0.935828	-1.00506	-0.0874443
Adcyap1r1	0.82356	0.75515	1.50126	0.341643
Add1	0.713831	0.75935	-1.00968	-0.335486
Add2	0.0742476	0.0629547	1.12775	2.89114
Add3	0.340282	0.178705	1.1069	1.74845
Adgra1	0.987107	0.896741	-1.02851	-0.141089
Adgra2	0.440406	0.399055	-1.03461	-0.980712
Adgra3	0.318148	0.164226	1.04088	1.83271
Adgrb1	0.464758	0.308068	-138.802	-1.22474
Adgrb2	0.691516	0.576076	1.51402	0.625359
Adgrd1	0.536667	0.905086	-1.05256	-0.129597
Adgre1	0.464758	0.308068	208.379	1.22474
Adgre4	0.464758	1	1	1.12344e-16
Adgre5	0.0245467	0.0373625	1.05314	3.57713
Adgrf2	0.513678	0.396981	-308.864	-0.985644
Adgrf3	0.000298814	1	1	-4.80769e-15
Adgrf4	0.327528	0.16806	2.5431	1.80959
Adgrf5	0.700645	0.576807	1.3221	0.624088
Adgrg1	0.86219	0.650199	-1.04589	-0.501995
Adgrg2	0.759371	0.73608	1.08362	0.369821
Adgrg3	0.179307	0.0892099	-1.10889	-2.48076
Adgrg5	0.600537	0.355992	-1.43442	-1.08853
Adgrg6	0.159287	0.624441	1.02721	0.543714
Adgrl1	0.12827	0.0688239	-1.06007	-2.78291
Adgrl2	0.523333	0.295256	-1.06082	-1.26482
Adgrl3	0.484001	0.300645	1.06602	1.24775
Adgrl4	0.748427	0.740696	1.03975	0.362968
Adgrv1	0.898456	0.803014	-1.12355	-0.272362
Adh1	0.82051	0.624	-1.24614	-0.544437
Adh5	0.0261673	0.013699	1.05882	5.2164
Adh7	0.0343359	0.0275646	1.08163	4.02447
Adhfe1	0.575282	0.848076	1.04112	0.208662
Adi1	0.404078	0.212766	1.13833	1.57758
Adipoq	0.00206244	0.00134552	-308.864	-11.6883
Adipor1	0.230689	0.113735	1.02284	2.21345
Adipor2	0.809775	0.846545	-1.00834	-0.210807
Adk	0.893275	0.861029	1.00567	0.19057
Adm	0.742783	0.504554	1.21559	0.756079
Adm2	0.0866227	0.0816166	1.57491	2.5823
Adnp	0.0151092	0.00659856	1.171	6.76537
Adnp2	0.50484	0.332794	-1.03099	-1.152
Ado	0.679496	0.738625	-1.00991	-0.36604
Adora1	0.731879	0.504294	1.44229	0.756581
Adora2a	0.206077	0.0990345	1.80809	2.36407
Adora2b	0.864985	0.731742	-1.04621	-0.376282
Adpgk	0.36731	0.214746	-1.13408	-1.56861
Adprh	0.601603	0.469727	1.03174	0.825257
Adprhl1	0.222507	0.118225	548.911	2.17208
Adprhl2	0.951476	0.797815	1.0189	0.279799
Adprm	0.576095	0.425224	-1.05829	-0.920442
Adra1b	0.292554	0.178366	1.09974	1.75033
Adra1d	0.643269	0.805146	-1.02275	-0.269318
Adra2a	0.00323647	0.0017766	-308.864	-10.6351
Adra2b	0.932144	0.828347	1.29655	0.236395
Adrb1	0.0223177	0.0496061	-1.16703	-3.19276
Adrb2	0.399175	0.209746	1.14067	1.59144
Adrm1	0.503447	0.805071	1.01422	0.269425
Adsl	0.932833	0.734795	-1.00818	-0.371733
Adss	0.847549	0.597497	1.02117	0.58862
Adssl1	0.135843	0.0751858	1.14816	2.67786
Aebp1	0.632517	0.376781	-1.09939	-1.035
Aebp2	0.285625	0.179008	1.04043	1.74677
Aen	0.970942	0.827608	1.01751	0.237439
Aes	0.274865	0.156405	1.05319	1.88187
AF067061	0.464758	0.308068	134.152	1.22474
AF067063	0.00206244	0.00134552	-308.864	-11.6883
AF366264	0.464758	0.308068	-171.062	-1.22474
AF529169	0.645008	0.474265	2.19749	0.816001
Afap1	0.0962685	0.123768	1.04682	2.12352
Afap1l1	0.867569	0.623673	-1.12337	-0.544976
Afap1l2	0.34121	0.174656	1.15746	1.7712
Afdn	0.220093	0.407372	1.01537	0.96117
Aff1	0.815701	0.644717	-1.03785	-0.510782
Aff3	0.663747	0.40329	-1.44884	-0.970714
Aff4	0.638046	0.645956	-1.01088	-0.508791
Afg1l	0.738923	0.512663	1.06921	0.740544
Afg3l1	0.79877	0.544647	-1.03059	-0.681143
Afg3l2	0.316249	0.176505	1.0426	1.76073
Afmid	0.867067	0.622552	-1.03201	-0.546819
Afp	0.445244	0.266877	4.42115	1.36048
Aftph	0.809443	0.672097	1.01556	0.467357
Aga	0.179012	0.169657	1.05851	1.80013
Agap1	0.247863	0.124084	1.06921	2.12084
Agap2	0.72605	0.515591	-1.09845	-0.734986
Agap3	0.905709	0.954518	-1.00311	-0.0619246
Agbl2	0.611988	0.600335	-138.802	-0.583825
Agbl3	0.727798	0.648217	-1.03112	-0.505167
Agbl5	0.639882	0.69469	1.03984	0.432336
Ager	0.25683	0.338123	-2.14818	-1.13704
Agfg1	0.608388	0.407012	-1.01823	-0.962009
Agfg2	0.197078	0.101874	1.13824	2.33295
Aggf1	0.251157	0.15226	1.09207	1.90911
Agk	0.869512	0.658081	1.06207	0.489444
Agl	0.446779	0.605536	1.00943	0.575078
Agmat	0.443182	0.330118	2.19749	1.1596
Agmo	0.640104	0.824194	-1.32741	-0.242262
Ago1	0.598353	0.463021	-1.02412	-0.839079
Ago2	0.584524	0.372407	-1.07246	-1.04602
Ago3	0.228145	0.165291	-1.09792	-1.82622
Ago4	0.75346	0.569421	1.03062	0.636975
Agpat1	0.712981	0.937147	-1.00309	-0.0856412
Agpat2	0.65701	0.941139	-1.00588	-0.0801865
Agpat3	0.35402	0.905072	1.00213	0.129616
Agpat4	0.632719	0.496374	-1.03971	-0.771957
Agpat5	0.00247455	0.0558856	1.01544	3.03959
Agps	0.73123	0.511066	1.03076	0.743589
Agrn	0.016101	0.00785602	-1.2068	-6.36276
Agrp	0.803142	0.586812	1.71611	0.606825
Agt	0.597168	0.638624	134.152	0.520605
Agtpbp1	0.0588616	0.587573	1.00963	0.60552
Agtr1a	0.000298814	1	1	-4.80769e-15
Agtrap	0.273599	0.230116	1.04251	1.50195
Agxt	0.949623	0.781123	1.34609	0.303814
Ahctf1	0.725514	0.534454	-1.03272	-0.699767
Ahcy	0.540102	0.866714	1.01127	0.182657
Ahcyl1	0.366269	0.191764	-1.08275	-1.6789
Ahcyl2	0.252159	0.123582	1.08141	2.12512
Ahdc1	0.766229	0.9958	1.00037	0.00571353
Ahi1	0.78948	0.549122	1.02835	0.673052
Ahnak	0.0488656	0.0218204	-1.1022	-4.39569
Ahr	0.762234	0.561374	-1.04281	-0.651158
Ahrr	0.774273	0.641221	-1.05581	-0.516411
Ahsa1	0.827525	0.584691	1.01264	0.610466
Ahsa2	0.482258	0.292613	1.02771	1.27332
AI182371	0.539506	0.465976	-3.81048	-0.832967
AI197445	0.711939	0.54716	-1.87985	-0.676593
AI314180	0.0504979	0.022529	1.06736	4.34342
AI314278	0.464758	0.308068	-138.802	-1.22474
AI413582	0.38757	0.325303	-1.10023	-1.17345
AI429214	0.0941517	0.0507911	-1.14643	-3.16204
AI450353	0.614838	0.371182	-1.40944	-1.04913
AI464131	0.261643	0.135608	1.14373	2.02798
AI467606	0.249594	0.389371	1.02873	1.00395
AI504432	0.134557	0.0681325	-1.84359	-2.79505
AI506816	0.848266	0.599663	-1.48377	-0.584959
AI597479	0.342671	0.268817	1.05009	1.3536
AI661453	0.618802	0.493897	-1.30547	-0.776809
AI662270	0.900301	0.821609	-1.11829	-0.245921
AI837181	0.578722	0.969126	1.00272	0.0420158
AI839979	0.660751	0.408582	1.52701	0.958357
AI846148	0.720646	0.976263	1.002	0.0322977
AI854703	0.464758	0.308068	134.152	1.22474
AI987944	0.660747	0.807992	1.01915	0.26526
Aida	0.778343	0.804199	1.00709	0.27067
Aif1	0.464758	1	1	1.12344e-16
Aif1l	0.95274	0.780387	1.02284	0.304878
Aifm1	0.925266	0.780856	-1.02277	-0.304199
Aifm2	0.275874	0.219299	1.0812	1.54833
Aig1	0.0418516	0.0357377	-1.37529	-3.64016
Aim2	0.334077	0.39881	3.98724	0.981292
Aimp1	0.472889	0.319155	1.03461	1.19142
Aimp2	0.0652825	0.379356	-1.01671	-1.02857
Aip	0.989937	0.897109	-1.00499	-0.140582
Aipl1	0.909457	0.946999	-1.03565	-0.0721834
Aire	0.464758	1	1	1.12344e-16
Airn	0.331257	0.425542	1.45869	0.919732
Ajuba	0.744669	0.59207	1.02192	0.597837
Ak1	0.228537	0.130672	1.0642	2.06656
Ak2	0.798826	0.581185	-1.03286	-0.616506
Ak3	0.016398	0.00726987	1.09122	6.53901
Ak4	0.16903	0.0986984	-1.15594	-2.36782
Ak5	0.317912	0.972406	-1.00767	-0.0375489
Ak6	0.633406	0.378276	-1.0579	-1.03126
Ak7	0.649252	0.440849	134.152	0.886054
Ak8	0.642863	0.489647	2.21706	0.785181
Akap1	0.199098	0.380029	-1.03704	-1.0269
Akap10	0.533474	0.730252	1.01259	0.378506
Akap11	0.523881	0.922783	1.00287	0.105301
Akap12	0.0610627	0.0634157	-1.0807	-2.88219
Akap13	0.45135	0.243535	-1.10841	-1.44764
Akap14	0.464758	1	1	1.12344e-16
Akap17b	0.354628	0.924583	1.0084	0.102835
Akap2	0.602302	0.621097	-1.03269	-0.549214
Akap3	0.833973	0.635021	-2.06187	-0.526442
Akap5	0.378542	0.4127	1.41668	0.948846
Akap6	0.654449	0.43182	1.11702	0.90579
Akap7	0.0155045	0.00698589	1.15523	6.63127
Akap8	0.886844	0.656855	-1.02539	-0.491391
Akap8l	0.109517	0.0524025	1.10551	3.12169
Akap9	0.275914	0.136721	-1.08957	-2.01951
Akip1	0.185993	0.156334	-1.31038	-1.88233
Akirin1	0.237782	0.22345	1.04949	1.53024
Akirin2	0.688696	0.562916	1.01649	0.648429
Akna	0.941604	0.758064	-1.03233	-0.33737
Aknad1	0.645346	0.403811	1.46563	0.96949
Akr1a1	0.74815	0.493614	1.00754	0.777364
Akr1b10	0.85962	0.6428	-1.03206	-0.513867
Akr1b3	0.122473	0.362626	1.11172	1.07112
Akr1b7	0.847718	0.601657	2.43046	0.581597
Akr1b8	0.671173	0.775047	-1.01722	-0.312611
Akr1c12	0.848189	0.713149	1.14965	0.40421
Akr1c13	0.318641	0.164381	1.32255	1.83176
Akr1c14	0.628942	0.956916	-1.00678	-0.0586536
Akr1cl	0.464758	0.308068	208.379	1.22474
Akr1e1	0.374252	0.515528	1.04446	0.735105
Akr7a5	0.672417	0.485322	1.05413	0.793762
Akt1	0.939218	0.863991	-1.00337	-0.186446
Akt1s1	0.128831	0.542278	1.01426	0.685448
Akt2	0.327654	0.17593	1.06192	1.76398
Akt3	0.28314	0.686661	1.0093	0.444703
Aktip	0.457255	0.249034	1.08506	1.42632
Alad	0.827235	0.596776	-1.02872	-0.589842
Alas1	0.360313	0.343455	1.03722	1.1223
Alas2	0.972429	0.900661	1.10577	0.135688
Alcam	0.260129	0.133532	1.15239	2.044
Aldh16a1	0.26933	0.191928	1.05145	1.67806
Aldh18a1	0.860183	0.768071	1.00936	0.322749
Aldh1a1	0.138534	0.0659605	341.532	2.83421
Aldh1a2	0.939073	0.94415	1.0738	0.0760733
Aldh1a3	0.832017	0.610219	-1.10247	-0.567246
Aldh1a7	0.464758	0.308068	134.152	1.22474
Aldh1b1	0.450247	0.364138	2.11471	1.0672
Aldh1l1	0.0998708	0.821193	-1.04202	-0.246509
Aldh1l2	0.528218	0.338944	-1.04131	-1.13476
Aldh2	0.578023	0.344113	1.04725	1.1205
Aldh3a1	0.344847	0.177824	1.19794	1.75335
Aldh3a2	0.306217	0.87165	1.00426	0.175797
Aldh3b1	0.157457	0.0776284	1.19432	2.64041
Aldh3b2	0.464766	0.999976	-1.00545	-3.23063e-05
Aldh3b3	0.067263	0.560049	-1.08121	-0.653509
Aldh4a1	0.80292	0.85923	-1.00686	-0.193079
Aldh5a1	0.0955863	0.0578257	-1.12562	-2.99659
Aldh6a1	0.735571	0.572388	1.03819	0.631783
Aldh7a1	0.0790814	0.038853	1.07752	3.5223
Aldh8a1	0.644832	0.875527	1.21815	0.170417
Aldh9a1	0.450401	0.247274	1.03855	1.43309
Aldoa	0.787642	0.526399	1.01524	0.714682
Aldoart1	0.191902	0.0920613	-1.11089	-2.44533
Aldoart2	0.150653	0.0960649	1.42835	2.39779
Aldob	0.642471	0.847626	-1.27513	-0.209292
Aldoc	0.504554	0.721321	1.03496	0.391887
Alg1	0.664932	0.481683	-1.05278	-0.801034
Alg10b	0.37111	0.353486	1.06617	1.09518
Alg11	0.301062	0.306344	1.0395	1.23004
Alg12	0.364774	0.714152	-1.04099	-0.402693
Alg13	0.954908	0.926426	-1.00758	-0.100311
Alg14	0.389645	0.20973	1.07269	1.59151
Alg2	0.766746	0.510127	-1.05078	-0.745381
Alg3	0.732727	0.469773	-1.09422	-0.825163
Alg5	0.62188	0.551539	1.02646	0.668704
Alg6	0.858796	0.990733	-1.00091	-0.0126069
Alg8	0.639437	0.862188	-1.02409	-0.188955
Alg9	0.684407	0.682477	-1.01898	-0.451182
Alkal1	0.110685	0.0851709	-2.70719	-2.53339
Alkbh1	0.964418	0.841193	-1.01553	-0.218312
Alkbh2	0.492287	0.384827	-1.17184	-1.01505
Alkbh3	0.583749	0.4288	1.03429	0.912473
Alkbh3os1	0.60677	0.357148	1.80889	1.08547
Alkbh4	0.555278	0.927504	1.00578	0.0988332
Alkbh5	0.451601	0.626132	1.01162	0.540941
Alkbh6	0.122705	0.227761	-1.0835	-1.51184
Alkbh7	0.77378	0.688794	1.02345	0.441409
Alkbh8	0.970755	0.981159	-1.00068	-0.0256346
Alms1	0.499253	0.288566	-1.09087	-1.28648
Alms1-ps2	0.876941	0.909151	-1.13014	-0.124008
Alox12	0.414163	0.691683	-1.12554	-0.436958
Alox12b	0.0955655	0.047463	4.91391	3.25074
Alox5	0.00342865	0.0311845	1.04451	3.83833
Alox5ap	0.486938	0.267313	1.15165	1.35893
Alox8	0.233643	0.169273	-1.31845	-1.8024
Aloxe3	0.521377	0.405294	341.532	0.966018
Alpk1	0.779067	0.737255	-1.02982	-0.368075
Alpk2	0.0863699	0.0972222	1.09004	2.3845
Alpk3	0.263183	0.176614	3.23673	1.76012
Alpl	0.0420778	0.0185694	-2.20926	-4.66725
Als2	0.284982	0.180779	1.03632	1.73702
Als2cl	0.53686	0.415627	1.11818	0.942136
Als2cr11	0.464758	0.308068	400.457	1.22474
Als2cr12	0.19507	0.559297	-1.29441	-0.654844
Alx3	0.464758	1	1	1.00689e-16
Alx4	0.623833	0.373082	208.379	1.04431
Alyref	0.974109	0.850141	-1.01323	-0.205772
Alyref2	0.827202	0.623034	1.11866	0.546025
Amacr	0.57714	0.332722	1.06954	1.1522
Ambra1	0.571398	0.33731	1.04155	1.1393
Amd1	0.749144	0.870784	1.01112	0.176999
Amd2	0.826711	0.96052	-1.00372	-0.0537407
Amdhd1	0.504352	0.281906	2.17067	1.30856
Amdhd2	0.876519	0.639013	1.02434	0.519976
Amer1	0.50779	0.285156	-1.06335	-1.29771
Amer3	0.464758	0.308068	-138.802	-1.22474
Amfr	0.534256	0.508958	1.01652	0.747618
Amh	0.325952	0.271032	-1.36817	-1.34582
Amhr2	0.207331	0.123629	2.68706	2.12471
Amigo1	0.610809	0.409135	1.08509	0.957074
Amigo2	0.424593	0.5503	1.07847	0.670932
Amigo3	0.126833	0.065568	-1.45941	-2.84146
Ammecr1	0.801699	0.563077	-1.03095	-0.648145
Ammecr1l	0.733244	0.470693	1.03825	0.823281
Amn	0.170954	0.0808391	-308.864	-2.59335
Amn1	0.227866	0.137263	1.27462	2.01542
Amot	0.440823	0.802326	-1.00812	-0.273345
Amotl1	0.113292	0.093659	1.10131	2.42607
Amotl2	0.490152	0.390598	-1.04373	-1.00098
Ampd1	0.464758	0.308068	-341.123	-1.22474
Ampd2	0.986863	0.997355	-1.00014	-0.00359787
Ampd3	0.279196	0.161759	1.14301	1.84792
Amph	0.464758	1	1	-2.78248e-16
Amt	0.705277	0.821995	1.09895	0.245374
Amy1	0.956631	0.863823	-1.15577	-0.186679
Amy2a5	0.464758	1	1	1.12344e-16
Amz1	0.784874	0.963331	1.01667	0.0499098
Amz2	0.795522	0.532688	1.02165	0.703022
Anapc1	0.644218	0.507123	-1.03444	-0.751136
Anapc10	0.170254	0.219389	-1.0386	-1.54793
Anapc11	0.886216	0.668634	-1.02966	-0.472788
Anapc13	0.815817	0.734686	-1.03925	-0.371896
Anapc15	0.55594	0.316677	1.08945	1.19876
Anapc16	0.371102	0.258163	1.03474	1.39202
Anapc2	0.455702	0.24693	-1.06303	-1.43442
Anapc4	0.14023	0.0666082	1.05033	2.82236
Anapc5	0.902606	0.980619	1.00075	0.0263696
Anapc7	0.258284	0.946352	1.00112	0.073066
Ang	0.282965	0.727389	-1.11098	-0.382786
Ang2	0.226734	0.116301	-1.94781	-2.18957
Ang4	0.464758	1	1	1.00689e-16
Angel1	0.753227	0.497567	1.16315	0.769628
Angel2	0.671404	0.416128	-1.04634	-0.940992
Angpt1	0.00512116	0.00435707	1.07561	7.8179
Angpt2	0.747231	0.931867	1.01824	0.0928624
Angpt4	0.736184	0.711074	1.12915	0.407351
Angptl1	0.191148	0.310497	134.152	1.21734
Angptl2	0.961659	0.962072	-1.00162	-0.051626
Angptl3	0.204405	0.310336	-138.802	-1.21783
Angptl4	0.310436	0.482802	1.03222	0.798793
Angptl6	0.215197	0.630474	-1.09881	-0.533842
Angptl7	0.147492	0.113842	-2.30371	-2.21244
Angptl8	0.623833	0.373082	208.379	1.04431
Ank	0.398755	0.221798	1.0511	1.53739
Ank1	0.573373	0.810236	1.0215	0.262065
Ank2	0.0321622	0.249439	-1.02579	-1.42477
Ank3	0.997969	0.955246	1.00237	0.0609316
Ankdd1b	0.404985	0.231798	-1.12551	-1.49496
Ankef1	0.611988	0.600335	-138.802	-0.583825
Ankfy1	0.155796	0.0823207	-1.05783	-2.57241
Ankhd1	0.471922	0.291665	-1.04402	-1.27638
Ankib1	0.424737	0.226381	1.03682	1.51769
Ankle1	0.603533	0.707113	1.03803	0.413361
Ankle2	0.0963262	0.111482	1.02599	2.23496
Ankmy1	0.769698	0.546367	2.39908	0.678028
Ankmy2	0.605891	0.356527	-1.03799	-1.08711
Ankra2	0.9027	0.771801	-1.0319	-0.317323
Ankrd1	0.755319	0.652423	-1.04177	-0.498444
Ankrd10	0.64586	0.571432	-1.03964	-0.633455
Ankrd11	0.309714	0.164418	-1.04197	-1.83154
Ankrd12	0.941662	0.749378	-1.02163	-0.350134
Ankrd13a	0.235727	0.129968	1.04896	2.0722
Ankrd13b	0.13608	0.0689294	1.1204	2.78107
Ankrd13c	0.996311	0.940742	-1.00309	-0.0807283
Ankrd13d	0.206897	0.0995451	1.2202	2.35839
Ankrd16	0.28651	0.142673	-1.16512	-1.97556
Ankrd17	0.129803	0.0677691	-1.0367	-2.80149
Ankrd2	0.0350844	0.0158743	8.82347	4.94404
Ankrd22	0.464758	0.308068	-138.802	-1.22474
Ankrd23	0.281508	0.156413	1.64069	1.88182
Ankrd24	0.0659292	0.0750083	1.14519	2.68064
Ankrd26	0.0530366	0.0290325	-1.1214	-3.9454
Ankrd27	0.73518	0.703322	-1.02176	-0.419131
Ankrd28	0.693986	0.846771	1.00713	0.21049
Ankrd29	0.951094	0.827093	-1.02354	-0.238166
Ankrd33b	0.39025	0.24677	-1.06549	-1.43504
Ankrd34a	0.0451761	0.0687838	1.16534	2.78361
Ankrd35	0.0234179	0.0103354	1.62235	5.77257
Ankrd37	0.798739	0.556215	-1.12861	-0.660332
Ankrd39	0.845335	0.918309	1.01589	0.111434
Ankrd40	0.0958764	0.058849	1.03947	2.97464
Ankrd42	0.545949	0.317857	1.0914	1.19526
Ankrd44	0.948421	0.885741	-1.00802	-0.156274
Ankrd45	0.341981	0.956196	-1.05772	-0.0596362
Ankrd46	0.737574	0.998016	-1.00013	-0.00269842
Ankrd49	0.397871	0.61345	1.02436	0.561866
Ankrd50	0.787033	0.639219	1.03012	0.519643
Ankrd52	0.89187	0.883537	-1.01223	-0.159322
Ankrd53	0.179114	0.0916775	-478.926	-2.45002
Ankrd54	0.509575	0.309729	1.0611	1.21967
Ankrd55	0.930924	0.869333	-1.02815	-0.179016
Ankrd6	0.819261	0.599597	1.11587	0.58507
Ankrd61	0.230726	0.926279	-1.09462	-0.100511
Ankrd63	0.72424	0.723693	2.88509	0.388325
Ankrd66	0.879598	0.798125	1.18628	0.279355
Ankrd9	0.159491	0.117359	1.11163	2.17991
Anks1	0.017393	0.0142007	-1.06556	-5.14881
Anks1b	0.589165	0.415137	4.85507	0.943258
Anks3	0.67636	0.948956	1.00504	0.0695123
Anks6	0.156144	0.127665	-1.11384	-2.09092
Ankzf1	0.523334	0.508599	-1.04744	-0.748305
Anln	0.970662	0.928709	1.00596	0.0971841
Ano1	0.6791	0.729532	-1.01886	-0.379582
Ano10	0.375548	0.883723	1.00704	0.159065
Ano2	0.464758	0.308068	-138.802	-1.22474
Ano3	0.651089	0.451913	-1.5594	-0.862358
Ano4	0.464758	1	1	1.00689e-16
Ano5	0.498467	0.985695	1.00194	0.019462
Ano6	0.425969	0.451814	-1.02241	-0.862569
Ano7	0.0416866	0.0188418	5.87321	4.64219
Ano8	0.637651	0.4078	1.02967	0.960174
Anp32a	0.55077	0.828591	-1.00769	-0.236051
Anp32b	0.50765	0.33575	-1.12602	-1.14367
Anp32e	0.911377	0.836093	-1.01099	-0.225481
Anpep	0.89353	0.662403	-1.07055	-0.482603
Antxr1	0.531362	0.346777	-1.02723	-1.11323
Antxr2	0.398882	0.221364	1.06376	1.53928
Anxa1	0.0417255	0.0198772	1.07173	4.5511
Anxa11	0.421933	0.225838	1.09395	1.52
Anxa13	0.514885	0.475026	1.5218	0.814457
Anxa2	0.0736372	0.0876556	1.0315	2.50066
Anxa3	0.456138	0.247054	1.06637	1.43394
Anxa4	0.222242	0.13347	1.04687	2.04448
Anxa5	0.353169	0.203654	1.0169	1.62009
Anxa6	0.989634	0.91877	-1.00266	-0.110802
Anxa7	0.620826	0.367167	1.04111	1.05939
Anxa8	0.0579658	0.130401	1.08345	2.06872
Anxa9	0.49943	0.472361	-1.15438	-0.819875
Aoc2	0.474942	0.279036	-1.47877	-1.31824
Aoc3	0.601155	0.996225	-1.00124	-0.00513533
Aox1	0.979515	0.969121	1.00721	0.0420229
Aox2	0.738882	0.783089	1.34609	0.300973
Aox3	0.453748	0.244923	-7.43838	-1.44221
Aox4	0.633251	0.386451	208.379	1.01107
Ap1ar	0.405412	0.214005	1.05478	1.57196
Ap1b1	0.352998	0.244388	1.03	1.4443
Ap1g1	0.607618	0.963338	-1.00168	-0.0499009
Ap1g2	0.0930856	0.185042	-1.11498	-1.714
Ap1m1	0.2089	0.121877	-1.04271	-2.13979
Ap1s1	0.320915	0.162765	-1.05895	-1.84168
Ap1s2	0.540854	0.317473	1.07026	1.1964
Ap1s3	0.632911	0.458734	-1.31752	-0.848003
Ap2a1	0.935246	0.815209	1.00785	0.254994
Ap2a2	0.206884	0.106878	-1.0377	-2.28058
Ap2b1	0.936816	0.739931	1.00671	0.364102
Ap2m1	0.900932	0.703528	1.00958	0.418816
Ap2s1	0.190643	0.451756	1.01447	0.862692
Ap3b1	0.52259	0.576003	1.02417	0.625485
Ap3d1	0.574012	0.824706	-1.00383	-0.241538
Ap3m1	0.420443	0.39748	1.05149	0.984456
Ap3m2	0.476228	0.459107	1.04452	0.847224
Ap3s1	0.0673608	0.0375519	1.07616	3.57001
Ap3s2	0.0366641	0.043368	1.05767	3.37133
Ap4b1	0.406787	0.222189	1.08026	1.53569
Ap4e1	0.933817	0.887136	1.00849	0.154346
Ap4m1	0.59041	0.378009	1.0748	1.03193
Ap4s1	0.055717	0.0247751	1.20116	4.19083
Ap5b1	0.957969	0.794808	-1.01315	-0.284108
Ap5m1	0.52809	0.517506	-1.02613	-0.731363
Ap5s1	0.905563	0.814736	1.01774	0.255666
Ap5z1	0.946978	0.96342	-1.00388	-0.0497887
Apaf1	0.716711	0.455871	-1.0342	-0.854005
Apba1	0.497268	0.638487	-1.07228	-0.520827
Apba3	0.993367	0.973077	1.00141	0.0366354
Apbb1	0.784064	0.713453	1.01665	0.40375
Apbb1ip	0.0852013	0.0556219	-1.57896	-3.04557
Apbb2	0.0751078	0.112999	1.04167	2.22042
Apbb3	0.689518	0.449938	1.14366	0.86655
Apc	0.896641	0.808467	-1.01473	-0.264583
Apc2	0.443794	0.238328	1.09408	1.46832
Apcdd1	0.870326	0.981261	1.00413	0.0254959
Apeh	0.201422	0.737037	1.00901	0.368399
Apex1	0.583496	0.538721	1.02138	0.691936
Apex2	0.941239	0.919435	-1.00685	-0.10989
Aph1a	0.24134	0.294586	1.03312	1.26697
Aph1b	0.0165398	0.00984393	1.053	5.87374
Aph1c	0.956873	0.836153	-1.04981	-0.225395
Api5	0.555345	0.462035	1.03487	0.841124
Apip	0.383925	0.724847	1.02093	0.386594
Apitd1	0.318925	0.217905	-1.11548	-1.55449
Aplf	0.043274	0.0372067	-1.06047	-3.58302
Apln	0.603574	0.355526	-1.05704	-1.08976
Aplnr	0.68252	0.859127	1.10594	0.193222
Aplp1	0.644156	0.386936	1.10915	1.00988
Aplp2	0.860981	0.64913	-1.01325	-0.503706
Apmap	0.505524	0.360436	1.03476	1.07683
Apoa1	0.464758	0.308068	-138.802	-1.22474
Apoa2	0.562693	0.494253	2.99532	0.776111
Apoa5	0.517558	0.29354	3.20885	1.27033
Apob	0.288382	0.149961	-1.58909	-1.92459
Apobec1	0.51882	0.297113	-1.15376	-1.2589
Apobec2	0.119678	0.0612924	1.50532	2.9241
Apobec3	0.543311	0.310627	1.06779	1.21695
Apobec4	0.464758	0.308068	-414.407	-1.22474
Apobr	0.876255	0.683187	-1.05867	-0.45008
Apoc1	0.60661	0.355774	-276.605	-1.0891
Apod	0.552393	0.325326	-1.55353	-1.17338
Apoe	0.0749249	0.181179	-1.24423	-1.73484
Apof	0.0434772	0.0443532	1.82511	3.34104
Apoh	0.312073	0.29428	-2.27897	-1.26795
Apol10a	0.199121	0.135793	-616.728	-2.02656
Apol10b	0.0175021	0.00765989	-1.34294	-6.41976
Apol11b	0.469812	0.510899	-1.79168	-0.743907
Apol6	0.840986	0.590548	-1.13897	-0.600431
Apol7a	0.450537	0.25261	1.29276	1.41272
Apol7b	0.663908	0.640872	-1.48222	-0.516975
Apol7d	0.564705	0.340648	-3.39404	-1.13003
Apol7e	0.170954	0.0808391	-308.864	-2.59335
Apol8	0.786177	0.971127	1.01444	0.039291
Apol9a	0.00559035	0.00268471	-1.36764	-9.23666
Apol9b	0.00376218	0.00241267	-1.34132	-9.58073
Apold1	0.158534	0.439669	-1.19623	-0.888613
Apom	0.546209	0.315317	-3.57001	-1.20282
Apon	0.87089	0.627831	-1.3746	-0.538159
Apoo	0.313863	0.167966	1.11079	1.81014
Apool	0.470549	0.549096	1.06413	0.6731
Apopt1	0.425551	0.261337	1.05688	1.3804
App	0.88221	0.712096	1.01833	0.405803
Appbp2	0.401107	0.304341	1.03493	1.23622
Appbp2os	0.492911	0.324516	2.46056	1.17573
Appl1	0.273005	0.444534	-1.02711	-0.878105
Appl2	0.686237	0.742311	1.04186	0.360575
Aprt	0.85623	0.623197	1.02718	0.545757
Aptx	0.0942011	0.186836	-1.06603	-1.70449
Aqp1	0.000327974	0.000164813	-1.16653	-23.6901
Aqp11	0.270975	0.352457	1.14763	1.09793
Aqp2	0.515246	0.432403	2.13564	0.904502
Aqp3	0.983474	0.872247	-1.27513	-0.174968
Aqp5	0.68233	0.440132	1.04813	0.887608
Aqp7	0.464758	0.308068	134.152	1.22474
Aqp9	0.464758	1	1	-2.78248e-16
Aqr	0.488712	0.611946	1.01243	0.564368
Ar	0.089333	0.145401	1.2298	1.95612
Araf	0.525933	0.724874	-1.01537	-0.386554
Arap1	0.108803	0.0509276	1.11821	3.15856
Arap2	0.575593	0.332281	1.17274	1.15345
Arap3	0.485794	0.335555	-1.34209	-1.14422
Arc	0.843914	0.591619	-1.03649	-0.598605
Arcn1	0.489808	0.438677	1.02082	0.890768
Areg	0.334039	0.171002	1.17741	1.79225
Arel1	0.567233	0.325334	-1.03037	-1.17336
Arf1	0.854862	0.933869	1.00139	0.0901234
Arf2	0.568851	0.464335	-1.02613	-0.836357
Arf3	0.281904	0.162038	1.05643	1.84618
Arf4	0.933949	0.852926	1.00466	0.201878
Arf5	0.43428	0.23748	1.0566	1.47173
Arf6	0.0328841	0.0145258	1.09686	5.10663
Arfgap1	0.338892	0.172964	-1.086	-1.78088
Arfgap2	0.363192	0.579017	1.01892	0.620255
Arfgap3	0.318895	0.167976	1.05051	1.81009
Arfgef1	0.562243	0.528104	-1.03783	-0.711509
Arfgef2	0.72866	0.463492	-1.0252	-0.838101
Arfgef3	0.715331	0.999273	1.0012	0.000989088
Arfip1	0.116547	0.055281	1.08953	3.05337
Arfip2	0.537248	0.482464	-1.02179	-0.79947
Arfrp1	0.646479	0.444391	1.03677	0.878412
Arg1	0.54162	0.444153	3.84438	0.878924
Arg2	0.406711	0.56205	-2.30108	-0.649961
Arglu1	0.829277	0.656429	-1.02456	-0.492067
Arhgap1	0.279728	0.675531	1.0123	0.461989
Arhgap10	0.160029	0.0935002	1.06683	2.42796
Arhgap11a	0.266165	0.136361	-1.06554	-2.02224
Arhgap12	0.100038	0.938002	-1.00262	-0.084472
Arhgap17	0.674881	0.870944	-1.00828	-0.176778
Arhgap18	0.00801954	0.00344814	1.25594	8.47578
Arhgap19	0.374027	0.71634	-1.0272	-0.399388
Arhgap20	0.464758	0.308068	134.152	1.22474
Arhgap20os	0.573266	0.439496	1.24586	0.888989
Arhgap21	0.853818	0.623699	-1.02659	-0.544932
Arhgap22	0.899716	0.681698	1.02541	0.452391
Arhgap23	0.556541	0.860925	-1.00971	-0.190715
Arhgap24	0.612346	0.802992	1.02261	0.272393
Arhgap25	0.833973	0.635021	-2.06187	-0.526442
Arhgap26	0.370045	0.449273	1.41179	0.867964
Arhgap27	0.307078	0.161313	1.53483	1.8507
Arhgap27os3	0.464758	0.308068	-171.062	-1.22474
Arhgap28	0.660162	0.45968	-1.02567	-0.846027
Arhgap29	0.0876904	0.0400526	1.04557	3.48009
Arhgap30	0.532821	0.514842	1.48618	0.736406
Arhgap31	0.0359513	0.0160135	-1.24137	-4.92828
Arhgap32	0.53393	0.448431	1.03476	0.869759
Arhgap33	0.904377	0.680654	-1.09885	-0.454012
Arhgap35	0.49532	0.820576	1.00741	0.247383
Arhgap36	0.464758	1	1	1.12344e-16
Arhgap39	0.991844	0.925313	1.00975	0.101834
Arhgap4	0.840111	0.675677	-1.29924	-0.461761
Arhgap40	0.0171593	0.0111458	341.532	5.61878
Arhgap42	0.913145	0.947879	-1.00374	-0.0709823
Arhgap44	0.618343	0.376398	1.04971	1.03596
Arhgap45	0.448672	0.241542	1.23364	1.4555
Arhgap5	0.196341	0.109223	1.05607	2.25706
Arhgap6	0.116366	0.074341	4.91391	2.69116
Arhgap8	0.000298814	1	1	-4.80769e-15
Arhgap9	0.327939	0.522924	-1.36368	-0.721174
Arhgdia	0.279667	0.303834	-1.02409	-1.2378
Arhgdib	0.480313	0.377537	1.04669	1.03311
Arhgdig	0.255427	0.749077	1.02482	0.350578
Arhgef1	0.701593	0.439916	-1.05796	-0.888077
Arhgef10	0.855189	0.932133	-1.00436	-0.0924988
Arhgef10l	0.508599	0.649586	1.01842	0.502975
Arhgef11	0.219722	0.109742	-1.0364	-2.25193
Arhgef12	0.640277	0.564426	1.01397	0.645761
Arhgef15	0.314568	0.159701	1.3689	1.86081
Arhgef16	0.201028	0.128512	4.37915	2.08399
Arhgef17	0.142307	0.0662253	-1.09831	-2.82935
Arhgef18	0.0390263	0.210484	1.02091	1.58803
Arhgef19	0.972567	0.911771	-1.0108	-0.120409
Arhgef2	0.394086	0.249072	1.08834	1.42617
Arhgef25	0.476294	0.701629	-1.01414	-0.421713
Arhgef26	0.120847	0.366497	1.04737	1.06111
Arhgef28	0.0257056	0.0151257	1.63748	5.03197
Arhgef3	0.767189	0.894934	1.01027	0.143581
Arhgef33	0.644832	0.875527	1.21815	0.170417
Arhgef37	0.253824	0.415865	1.20796	0.941593
Arhgef39	0.157332	0.0749011	-1.1724	-2.68232
Arhgef4	0.697893	0.454112	1.21645	0.857709
Arhgef40	0.955538	0.786666	-1.01174	-0.295815
Arhgef5	0.0468543	0.0228955	1.05029	4.3172
Arhgef6	0.246475	0.184139	1.25604	1.71883
Arhgef7	0.0234268	0.369646	1.00817	1.05304
Arhgef9	0.0720159	0.576558	-1.02486	-0.624521
Arid1a	0.593386	0.504173	-1.04867	-0.756813
Arid1b	0.715748	0.964044	-1.00215	-0.048939
Arid2	0.276435	0.16915	-1.0425	-1.80312
Arid3a	0.50805	0.313553	-1.06497	-1.20811
Arid3b	0.528684	0.477109	-1.10933	-0.81024
Arid3c	0.64872	0.434266	-276.605	-0.900405
Arid4a	0.472262	0.943665	1.00389	0.076736
Arid4b	0.366207	0.475187	1.03295	0.814131
Arid5a	0.268985	0.160916	-1.0499	-1.85318
Arid5b	0.211167	0.121943	-1.08155	-2.13922
Arih1	0.0647996	0.0343751	1.06742	3.69592
Arih2	0.757015	0.49204	1.02645	0.78046
Arl1	0.796304	0.831044	-1.00732	-0.232591
Arl10	0.472645	0.485052	-1.09244	-0.7943
Arl13a	0.64872	0.434266	-138.802	-0.900405
Arl13b	0.696454	0.72828	1.01778	0.381454
Arl14ep	0.998894	0.989659	1.00043	0.0140678
Arl14epl	0.888156	0.703961	-2.06584	-0.418157
Arl15	0.030479	0.418614	-1.01874	-0.935335
Arl16	0.292909	0.211747	1.10316	1.58223
Arl2	0.00819448	0.978162	1.00039	0.0297132
Arl2bp	0.0548408	0.215061	1.02133	1.56719
Arl3	0.953616	0.780122	-1.02741	-0.30526
Arl4a	0.933085	0.733184	1.03353	0.374132
Arl4c	0.0750953	0.0354208	1.08429	3.65289
Arl4d	0.0152302	0.00695068	-1.23383	-6.64305
Arl5a	0.772902	0.86114	-1.00387	-0.190416
Arl5b	0.328836	0.733277	1.02416	0.373994
Arl5c	0.198823	0.234565	1.1859	1.48357
Arl6	0.269795	0.213875	1.10713	1.57254
Arl6ip1	0.971161	0.825125	1.01189	0.240946
Arl6ip4	0.0812082	0.842454	-1.00419	-0.216543
Arl6ip5	0.0224085	0.00978772	1.09103	5.88574
Arl6ip6	0.430064	0.34076	1.06253	1.12972
Arl8a	0.971866	0.880979	-1.00827	-0.162863
Arl8b	0.357371	0.277374	1.03949	1.3239
Armc1	0.516157	0.435493	1.02797	0.897716
Armc10	0.17849	0.960176	-1.00165	-0.0542102
Armc2	0.419321	0.817931	1.06065	0.251131
Armc5	0.360566	0.713499	1.01392	0.40368
Armc6	0.830164	0.778103	1.01223	0.308182
Armc7	0.406667	0.23689	-1.22566	-1.47411
Armc8	0.438161	0.834469	-1.00686	-0.227765
Armc9	0.983944	0.869322	-1.02011	-0.179031
Armcx1	0.121839	0.157053	1.07308	1.87769
Armcx2	0.109256	0.068914	1.06136	2.78134
Armcx3	0.031536	0.0142122	1.04841	5.14729
Armcx4	0.0638874	0.0301068	-1.15979	-3.89072
Armcx5	0.807194	0.615505	-1.05862	-0.558456
Armcx6	0.396765	0.209964	1.05782	1.59043
Armt1	0.00154868	0.0252368	1.03391	4.16167
Arnt	0.236282	0.173301	-1.1042	-1.77895
Arnt2	0.875954	0.945512	1.00616	0.0742138
Arntl	0.197361	0.542066	-1.02586	-0.685834
Arntl2	0.415	0.325799	-1.13368	-1.17201
Arpc1a	0.262347	0.148929	-1.06559	-1.93162
Arpc1b	0.341341	0.176083	1.04245	1.76311
Arpc2	0.0934083	0.0484465	1.03167	3.22373
Arpc3	0.65949	0.809221	1.00417	0.263509
Arpc4	0.982625	0.869434	1.00999	0.178875
Arpc5	0.3147	0.607179	-1.01229	-0.572325
Arpc5l	0.831492	0.8783	-1.0123	-0.166573
Arpin	0.467878	0.295292	1.00795	1.26471
Arpp19	0.311586	0.559684	-1.01602	-0.654156
Arpp21	0.298513	0.23823	1.44963	1.46871
Arrb1	0.724231	0.784999	-1.01358	-0.298217
Arrb2	0.743553	0.557531	1.02967	0.657986
Arrdc1	0.325752	0.361046	1.06058	1.07524
Arrdc2	0.629336	0.387015	1.16639	1.00969
Arrdc3	0.589239	0.489787	1.02469	0.784904
Arrdc4	0.575762	0.578653	1.20958	0.620886
Arsa	0.758887	0.625817	1.03167	0.541457
Arsb	0.276928	0.263992	-1.08386	-1.37079
Arsg	0.650208	0.481682	-1.17032	-0.801035
Arsi	0.631863	0.552123	-1.22733	-0.667656
Arsj	0.0577337	0.0418952	-1.19968	-3.4183
Arsk	0.318034	0.361679	1.13345	1.07359
Art1	0.888585	0.66692	1.71611	0.475482
Art2a-ps	0.464758	0.308068	-138.802	-1.22474
Art3	0.507976	0.448897	-1.23789	-0.868767
Art5	0.999019	0.982439	-1.03466	-0.0238926
Artn	0.494369	0.942112	-1.00855	-0.0788566
Arv1	0.844153	0.598042	-1.08571	-0.587698
Arvcf	0.642822	0.386095	1.06985	1.01194
Arx	0.656847	0.455606	-3.61242	-0.854562
Arxes1	0.339336	0.194411	-3.36697	-1.66546
Arxes2	0.284054	0.716286	1.04617	0.39947
As3mt	0.394508	0.599965	1.07135	0.584448
Asah1	0.162709	0.0831197	1.05953	2.5613
Asah2	0.90219	0.733076	-1.03293	-0.374294
Asap1	0.703253	0.765478	-1.01073	-0.326528
Asap2	0.858251	0.709954	1.01191	0.409049
Asap3	0.270267	0.134001	1.0942	2.04035
Asb1	0.69968	0.575927	1.03858	0.625616
Asb10	0.464758	0.308068	-171.062	-1.22474
Asb11	0.135767	0.0637239	-308.864	-2.87625
Asb13	0.0972496	0.479076	-1.03213	-0.806271
Asb14	0.611988	0.600335	-138.802	-0.583825
Asb2	0.152375	0.0945771	1.23437	2.41517
Asb3	0.00497431	0.109104	1.04026	2.25823
Asb4	0.467074	0.978832	-1.03479	-0.0288006
Asb5	0.216588	0.104984	1.06058	2.30005
Asb6	0.161015	0.423773	-1.0382	-0.923693
Asb7	0.799703	0.637057	1.03527	0.523141
Asb8	0.338459	0.356759	1.05418	1.0865
Ascc1	0.903485	0.730433	1.02641	0.378237
Ascc2	0.609524	0.52097	-1.03914	-0.724838
Ascc3	0.109021	0.0684602	-1.05218	-2.78927
Ascl3	0.829049	0.652202	1.95461	0.498797
Asf1a	0.537576	0.398361	-1.02658	-0.982359
Asf1b	0.986959	0.928696	-1.00792	-0.0972012
Asgr1	0.786975	0.631174	1.38695	0.5327
Asgr2	0.332495	0.188644	3.34988	1.69502
Ash1l	0.539631	0.375574	-1.03754	-1.03803
Ash2l	0.416303	0.426669	-1.02221	-0.917214
Asic1	0.780581	0.583908	-1.09901	-0.611813
Asic3	0.672406	0.876864	-1.16071	-0.168564
Asic4	0.999019	0.982439	-1.03466	-0.0238926
Asl	0.261148	0.130512	1.07233	2.06784
Asna1	0.244304	0.164479	1.01371	1.83116
Asns	0.797726	0.875013	1.01474	0.17113
Asnsd1	0.0989967	0.0700823	1.10707	2.76119
Aspa	0.469196	0.261493	1.23669	1.37983
Aspg	0.688678	0.760243	1.39508	0.334179
Asph	0.242022	0.154843	-1.02259	-1.89204
Asphd2	0.878535	0.913467	1.01378	0.118079
Aspm	0.666118	0.987564	-1.00069	-0.0169183
Aspn	0.310333	0.94636	-1.00841	-0.0730557
Asprv1	0.649294	0.972635	1.04387	0.0372378
Aspscr1	0.630538	0.991381	1.00018	0.0117248
Asrgl1	0.414888	0.604015	-1.03768	-0.57763
Ass1	0.941681	0.969114	1.00285	0.0420318
Aste1	0.866832	0.631453	-1.08462	-0.532246
Asxl1	0.203184	0.114226	1.0331	2.20883
Asxl2	0.430383	0.245645	-1.02752	-1.4394
Atad1	0.816101	0.561378	1.02298	0.651151
Atad2	0.916047	0.918846	-1.00843	-0.110698
Atad2b	0.834038	0.62599	-1.04748	-0.541174
Atad3a	0.122015	0.106704	1.04504	2.28236
Atad3aos	0.29052	0.147975	6.58524	1.93818
Atad5	0.79349	0.533541	-1.06736	-0.701448
Atat1	0.48309	0.354797	1.07512	1.09169
Atcay	0.57323	0.492248	1.31374	0.78005
Ate1	0.347733	0.762827	1.00635	0.330399
Atf1	0.900934	0.771271	-1.01433	-0.318094
Atf2	0.20176	0.140724	1.02918	1.98971
Atf3	0.487356	0.308229	-1.19518	-1.22425
Atf4	0.990007	0.928814	-1.00535	-0.0970401
Atf5	0.907149	0.787521	1.01575	0.294583
Atf6	0.940127	0.977587	-1.00113	-0.0304954
Atf6b	0.844515	0.591906	-1.03206	-0.598116
Atf7	0.266509	0.13154	-1.08622	-2.05965
Atf7ip	0.30722	0.290705	1.04626	1.2795
Atf7ip2	0.999963	0.997993	1.00326	0.00272985
Atg10	0.47097	0.774142	-1.02486	-0.313924
Atg101	0.607442	0.400501	1.06117	0.977287
Atg12	0.356348	0.403153	1.03186	0.971035
Atg13	0.967707	0.929659	1.00746	0.0958836
Atg14	0.711094	0.448374	-1.05564	-0.869881
Atg16l1	0.85787	0.731275	1.00905	0.376979
Atg16l2	0.980895	0.976188	1.00297	0.0324006
Atg2a	0.844188	0.888882	1.00931	0.151934
Atg2b	0.390538	0.402669	-1.02799	-0.972174
Atg3	0.929105	0.949477	-1.00217	-0.0688008
Atg4a	0.717865	0.596205	1.04264	0.590808
Atg4b	0.307321	0.616877	-1.02328	-0.556183
Atg4c	0.147495	0.112542	1.0962	2.22477
Atg4d	0.61048	0.359577	1.03604	1.07908
Atg5	0.36767	0.216749	1.0869	1.55963
Atg7	0.557062	0.703029	1.02303	0.419578
Atg9a	0.409443	0.30316	1.03565	1.23989
Atg9b	0.39939	0.254976	1.3254	1.40384
Atic	0.892832	0.855356	-1.01198	-0.198484
Atl1	0.56515	0.527838	-1.12461	-0.712003
Atl2	0.18969	0.111095	-1.0844	-2.23871
Atl3	0.109584	0.051345	1.04419	3.14799
Atm	0.835103	0.589613	-1.04647	-0.602029
Atmin	0.639464	0.627734	1.04739	0.538317
Atn1	0.671124	0.543254	-1.07632	-0.683673
Atoh8	0.017564	0.0139899	-1.0631	-5.17682
Atox1	0.106675	0.582279	1.01764	0.614618
Atp10a	0.53798	0.322062	-1.08617	-1.18288
Atp10b	0.908431	0.862204	1.05583	0.188934
Atp10d	0.139181	0.0950143	1.11121	2.41003
Atp11a	0.286709	0.180433	-1.01657	-1.73892
Atp11b	0.408564	0.476668	-1.04581	-0.811132
Atp11c	0.542758	0.570607	-1.02335	-0.634898
Atp13a1	0.738756	0.527047	-1.04018	-0.713475
Atp13a2	0.292983	0.197146	1.11965	1.65179
Atp13a3	0.0201054	0.00873101	-1.0393	-6.12954
Atp13a4	0.598821	0.349684	267.305	1.10537
Atp1a1	0.0598495	0.0496175	1.02859	3.19246
Atp1a2	0.54371	0.31277	1.52099	1.21046
Atp1a3	0.0183685	0.0101178	1.73566	5.81658
Atp1a4	0.464758	0.308068	267.305	1.22474
Atp1b1	0.99851	0.963272	-1.00143	-0.0499913
Atp1b2	0.0810957	0.421831	-1.26554	-0.92806
Atp1b3	0.542439	0.772128	1.01419	0.316848
Atp23	0.243464	0.61002	1.04975	0.567578
Atp2a1	0.240279	0.117906	1.28695	2.17495
Atp2a2	0.949157	0.854318	1.00758	0.199934
Atp2a3	0.027	0.0117871	1.91888	5.50712
Atp2b1	0.345607	0.393416	-1.02906	-0.994178
Atp2b3	0.464758	0.308068	-171.062	-1.22474
Atp2b4	0.600408	0.425789	1.08823	0.919178
Atp2c1	0.727113	0.526112	1.02241	0.715218
Atp2c2	0.0906731	0.0494316	-6.89211	-3.19736
Atp4a	0.464758	1	1	1.12344e-16
Atp5a1	0.374135	0.33936	1.03432	1.1336
Atp5b	0.404848	0.242296	1.03331	1.45251
Atp5c1	0.0814255	0.0380872	1.06345	3.55013
Atp5d	0.93517	0.978869	1.00077	0.0287504
Atp5e	0.114933	0.0600393	1.12425	2.9497
Atp5f1	0.0681942	0.0307217	1.07473	3.86054
Atp5g1	0.946949	0.968598	1.0014	0.0427347
Atp5g2	0.46478	0.252885	1.05501	1.41169
Atp5g3	0.385279	0.324939	1.04321	1.1745
Atp5h	0.852235	0.65893	1.01515	0.488098
Atp5j	0.88711	0.753478	1.01737	0.3441
Atp5j2	0.140156	0.0657007	1.04796	2.839
Atp5k	0.222354	0.379683	1.04576	1.02776
Atp5l	0.282316	0.324672	1.02611	1.17527
Atp5o	0.647561	0.894558	-1.00466	-0.144099
Atp5s	0.372411	0.517152	1.0588	0.732032
Atp5sl	0.00986165	0.0057776	1.12127	7.08729
Atp6ap1	0.963551	0.855155	-1.00422	-0.198765
Atp6ap1l	0.464758	0.308068	134.152	1.22474
Atp6ap2	0.0321214	0.0146735	1.12978	5.08789
Atp6v0a1	0.246274	0.788553	1.01714	0.293097
Atp6v0a2	0.184922	0.0901423	1.07606	2.46903
Atp6v0a4	0.00317884	0.00207281	481.618	10.0907
Atp6v0b	0.571575	0.332121	1.03667	1.15391
Atp6v0c	0.837092	0.721905	1.02697	0.391011
Atp6v0c-ps2	0.881879	0.706938	-1.10373	-0.413627
Atp6v0d1	0.490521	0.622129	-1.02762	-0.547514
Atp6v0d2	0.914137	0.745322	1.30405	0.356121
Atp6v0e	0.504764	0.359101	1.02943	1.08033
Atp6v0e2	0.165645	0.0781135	1.28061	2.63315
Atp6v1a	0.0626731	0.0281016	1.08427	3.99493
Atp6v1b1	0.639652	0.398876	-171.062	-0.981137
Atp6v1b2	0.122919	0.0629279	1.01779	2.89166
Atp6v1c1	0.479179	0.263191	1.05149	1.37368
Atp6v1c2	0.648811	0.533274	-1.40288	-0.701939
Atp6v1d	0.0617283	0.0279662	1.04492	4.00231
Atp6v1e1	0.484608	0.291308	1.03251	1.27754
Atp6v1f	0.295122	0.182947	-1.036	-1.72524
Atp6v1g1	0.138431	0.0649841	1.07213	2.85234
Atp6v1g2	0.0183582	0.0122575	-1.40424	-5.43013
Atp6v1g3	0.464758	0.308068	134.152	1.22474
Atp6v1h	0.0334564	0.0175118	1.07909	4.76923
Atp7a	0.477519	0.306177	-1.04818	-1.23055
Atp7b	0.999693	0.98342	-1.00895	-0.0225569
Atp8a1	0.0655606	0.567544	-138.802	-0.64027
Atp8a2	0.370649	0.240463	3.95462	1.45978
Atp8b1	0.4698	0.327208	-1.18919	-1.16795
Atp8b2	0.558397	0.328294	-1.02853	-1.16482
Atp8b3	0.279564	0.168197	-1.89277	-1.80877
Atp8b4	0.649376	0.978156	-1.03466	-0.0297207
Atp8b5	0.148226	0.271395	-1.38206	-1.34455
Atp9a	0.0961674	0.0456948	2.665	3.30113
Atp9b	0.893232	0.682753	-1.0107	-0.450753
Atpaf1	0.0643878	0.0890893	1.10132	2.48229
Atpaf2	0.143876	0.550407	1.02248	0.670738
Atpif1	0.438437	0.490878	1.00848	0.782749
Atr	0.97258	0.855879	1.01248	0.197753
Atraid	0.500841	0.450653	1.02999	0.865031
Atrip	0.884661	0.654439	1.02151	0.495232
Atrn	0.107981	0.335748	-1.02239	-1.14368
Atrnl1	0.555827	0.374033	-1.0336	-1.04191
Atrx	0.611944	0.39576	-1.02794	-0.98856
Atxn1	0.0771164	0.0352238	-1.1198	-3.66087
Atxn10	0.927774	0.895497	1.00458	0.142803
Atxn1l	0.907527	0.955001	-1.00277	-0.0612657
Atxn2	0.528769	0.311419	-1.04214	-1.21455
Atxn2l	0.97902	0.852969	1.01707	0.201819
Atxn3	0.38384	0.492817	1.03783	0.778931
Atxn7	0.942448	0.936236	1.00848	0.086887
Atxn7l1	0.489944	0.325963	-1.10856	-1.17154
Atxn7l1os2	0.477155	0.270835	-2.49589	-1.34651
Atxn7l2	0.848567	0.991313	-1.00124	-0.011818
Atxn7l3	0.533575	0.651252	-1.0143	-0.500313
Atxn7l3b	0.460387	0.278693	1.03441	1.31941
AU015228	0.124276	0.0632306	2.70691	2.88577
AU015836	0.982805	0.899164	-1.15548	-0.137749
AU018091	0.151917	0.0731242	2.00478	2.71065
AU019823	0.117041	0.0599691	-1.12019	-2.95115
AU021092	0.486632	0.378832	-1.48718	-1.02988
AU022252	0.803787	0.618893	-1.03133	-0.552849
AU022754	0.464758	0.308068	134.152	1.22474
AU023762	0.171615	0.286115	1.53687	1.29454
AU040320	0.363661	0.231347	-1.04638	-1.49683
AU040972	0.0404908	0.0262064	-786.79	-4.10262
AU041133	0.175992	0.0833029	1.19581	2.55878
Auh	0.773546	0.617636	1.05029	0.554928
Aunip	0.503306	0.802165	1.02683	0.273575
Aup1	0.881634	0.99916	-1.00005	-0.0011426
Aurka	0.851854	0.648818	-1.02662	-0.504204
Aurkaip1	0.66822	0.454352	1.03126	0.857204
Aurkb	0.714844	0.718955	1.02529	0.395448
Auts2	0.860613	0.913079	1.01507	0.118613
AV039307	0.722231	0.483268	1.44787	0.79786
AV051173	0.837227	0.835019	-1.17011	-0.226992
AV320801	0.106117	0.0565132	2.31831	3.02547
Aven	0.310998	0.294416	1.10811	1.26752
Avil	0.352036	0.458607	1.37098	0.848269
Avl9	0.525632	0.661381	1.01975	0.484218
Avpi1	0.405818	0.224163	1.06017	1.52717
Avpr1a	0.358852	0.231853	-1.08235	-1.49473
AW011738	0.404552	0.251324	-1.37161	-1.41759
AW046200	0.766797	0.95621	-1.09531	-0.0596173
AW112010	0.464758	0.308068	-171.062	-1.22474
AW146154	0.231289	0.117368	-1.22873	-2.17983
[truncated: 14,850 more rows]
