# Supplementary material for: CASZ1 induces skeletal muscle and rhabdomyosarcoma differentiation through a feed-forward loop with MYOD and MYOG
Source: Nat Commun. 2020 Feb 14;11:911. doi: 10.1038/s41467-020-14684-4 (PMC7021771; doi:10.1038/s41467-020-14684-4)
Supplement: Supplementary file 6 — Supplementary Data 3 [file 41467_2020_14684_MOESM6_ESM.xlsx]

## Sheet: Supplementary Table 3 v1 CASZ1a
Gene Symbol	CASZ1a_vs_EV		CASZ1b_vs_EV
	log2 Fold Change	p-value	log2 Fold Change	p-value
Gbp8	4.53842	9.72e-05	3.55699	0.00273961
Dmkn	4.03909	0.0057964	6.3164	5.95e-06
Mcpt1	2.85889	7.2e-06	1.60885	0.0155545
Ankrd2	2.61822	0.00106075	3.31212	2.57e-05
Casz1	2.60346	1.31e-16	2.20284	5.02e-12
Car1	2.26679	0.0264579	2.928	0.00355749
LOC109729085	2.12795	0.0413715	1.26306	0.230585
Bglap	2.01767	0.0571285	3.10993	0.00249919
Cd200r3	1.96236	0.0124665	1.07122	0.191644
Sugct	1.82292	0.0152896	1.73204	0.0218908
Grhl3	1.79005	0.0174283	2.49262	0.000702882
Mb	1.77209	2.4e-09	1.66096	2.84e-08
Myh8	1.69941	1.14e-07	2.02299	2e-10
Lama4	1.66394	8.56e-05	2.72358	2.95e-11
Clca3b	1.62667	0.000286947	2.00776	5.9e-06
Mal	1.58369	0.00332323	0.508433	0.3738
Hoxa4	1.47229	0.0479539	0.839506	0.273949
Wnt7b	1.33848	0.0172491	1.86439	0.000717095
Alpk3	1.33326	0.00110865	1.45175	0.000374418
Myom3	1.30492	3.94e-09	1.48797	1.59e-11
Ckm	1.29629	6.97e-10	1.59422	2.01e-14
Slurp1	1.26821	0.121339	1.6776	0.0375363
Sncg	1.25786	0.0935321	1.67591	0.0233355
Scn4a	1.2073	0.0484393	1.30068	0.0335239
Serpinb9e	1.18905	0.0122961	1.46546	0.00184391
Rxfp3	1.15005	0.0345286	0.345872	0.543462
Xirp2	1.13983	0.0060251	1.40124	0.000653032
Unc45b	1.13181	0.000115027	1.6708	6.13e-09
Gm10639	1.12865	0.0546008	1.34464	0.0209582
Tas1r1	1.12301	0.0499687	0.942618	0.104048
Fgf21	1.09025	4.96e-05	1.27379	1.93e-06
Otog	1.07707	0.0355515	1.26144	0.0133742
Csrp3	1.04994	0.0423359	0.805928	0.125719
Gpr20	1.02118	0.0577111	1.10904	0.0393851
Acta1	0.99562	5.51e-12	1.12736	6.22e-15
Mybph	0.986795	4.87e-12	1.1694	2.06e-16
Tmem184a	0.959621	0.0764179	1.5277	0.00394921
Itgb1bp2	0.957063	0.0219124	0.819004	0.0527813
Cacna1s	0.956406	8.95e-05	1.25785	2e-07
Cilp2	0.945789	0.0149734	0.924983	0.0177991
Pkp3	0.936817	0.0531882	1.13769	0.0180741
Tnnc2	0.895069	2.25e-06	0.960709	4.06e-07
Lmod2	0.882935	0.0486983	1.15215	0.0094045
Tnnt3	0.874893	1.58e-11	1.05169	4.13e-16
Hrc	0.858438	0.00629298	1.22848	7.36e-05
Atp1a2	0.849923	0.0159586	0.869197	0.0139911
Camk2a	0.838231	0.0398779	0.960276	0.0182365
Mylpf	0.833801	4.34e-25	0.950638	4.24e-32
Ppfia4	0.832967	0.0192187	0.996763	0.00493956
Col9a3	0.828181	0.337452	2.23022	0.00630686
Sbsn	0.816036	0.0123772	1.84231	3.48e-09
Tnni1	0.800828	1.71e-13	0.930366	1.02e-17
Myh7	0.777781	2.71e-05	0.973531	1.3e-07
Xirp1	0.765561	0.000346939	1.0696	4.37e-07
Myh3	0.75221	1.14e-11	0.649012	6.6e-09
Pdlim3	0.749265	1.2e-15	1.17286	6.18e-37
Tspan8	0.739828	0.0138197	1.06339	0.00034288
Lad1	0.727245	0.328623	1.59046	0.0267225
Obscn	0.71784	0.0248448	1.07412	0.000660416
Galnt6	0.708886	0.0302968	1.03307	0.00138634
Frmpd1	0.680106	1.18e-10	0.84028	1.37e-15
Actc1	0.679975	2.64e-09	1.02012	1.92e-19
Mymk	0.661983	2e-06	0.801494	8.09e-09
Igfn1	0.659523	0.0440135	1.08452	0.000748201
Tnnc1	0.650039	1.59e-07	0.754306	1.2e-09
Cyfip2	0.648409	0.0443351	0.520697	0.109364
Trim72	0.646633	0.0267806	0.806484	0.00557737
Myog	0.639739	4.96e-19	0.741492	5.67e-25
Trp53cor1	0.634388	0.0431414	0.219576	0.494766
Pawr	0.631374	0.330673	1.3285	0.0349013
Unc13d	0.630349	0.0152525	0.717055	0.00569055
Pdgfb	0.629525	0.00113725	0.656489	0.000697179
Bglap2	0.627609	0.0685755	1.16754	0.000525472
Pygm	0.613715	0.0110029	0.583953	0.0161435
Zfp992	0.609478	0.0321625	0.408135	0.1571
Hfe2	0.60657	0.00655013	0.959538	1.3e-05
Hdc	0.605062	0.000341943	0.804214	1.72e-06
Slc16a9	0.592291	0.0676251	0.751493	0.0197786
Apobec2	0.585384	3.05e-05	0.481233	0.000683502
Ccdc88c	0.581656	2.77e-05	0.674515	1.13e-06
Chdh	0.567515	0.0636524	0.633595	0.0384521
Kcnq4	0.563005	0.0107664	0.526662	0.0177485
1700003F12Rik	0.56087	0.0839534	0.725799	0.0244824
Casq2	0.551336	0.00244912	0.56636	0.0019632
Tspan33	0.545827	0.219592	0.897508	0.0402036
Vill	0.545427	0.0102905	0.547127	0.0102615
Tnni2	0.529114	0.011842	0.478365	0.0240901
Trim54	0.523335	0.00485183	0.483129	0.00971989
Smyd1	0.518815	0.0176519	0.765157	0.000421403
Cpn1	0.51138	0.356543	1.08738	0.0442508
Ttn	0.50999	1.16e-05	0.596149	2.96e-07
Gsta1	0.503503	0.000137575	0.441003	0.000869082
Mctp2	0.493822	0.251944	0.920323	0.0296643
Rbm24	0.487113	2.61e-06	0.605628	5.08e-09
Kcnn3	0.484868	0.0539591	0.525593	0.0369137
Serping1	0.480452	0.000485601	0.736889	6.42e-08
Rnf32	0.480064	0.150474	0.661691	0.0461365
Usp2	0.476969	0.130387	0.75742	0.0151906
Neb	0.461673	0.00174179	0.611136	3.22e-05
AU018091	0.456501	0.0874939	0.84588	0.00127577
Srl	0.454472	3.39e-06	0.508236	2.17e-07
Mylk	0.449179	0.00606602	0.41986	0.0106408
Slc35g1	0.44793	0.347425	0.94169	0.0440866
Inpp4b	0.447693	0.146761	0.64466	0.0355708
1700088E04Rik	0.443837	0.0230382	0.343572	0.0812441
Fmnl1	0.433862	0.116609	0.624013	0.0230124
Cp	0.425365	4.46e-10	0.445158	7.16e-11
Fmod	0.424053	0.00608871	0.195742	0.211072
Lmod3	0.417054	0.096613	0.698162	0.00494336
Tnnt1	0.416736	1.34e-07	0.453392	1.03e-08
Il2rg	0.414176	0.139305	1.01641	0.000196981
Itgb6	0.407405	0.0210336	0.512985	0.00361161
Mapt	0.405108	0.303156	0.948583	0.0133413
Heyl	0.40212	0.00583779	0.517148	0.000382389
Scn5a	0.397951	2.1e-07	0.479744	3.83e-10
Itgb4	0.39657	0.0750703	0.916408	2.59e-05
Atp9a	0.395735	0.398175	0.98379	0.0310072
2700054A10Rik	0.394651	0.465003	1.22236	0.0186232
Igfbp3	0.393539	1.8e-06	0.334315	5.57e-05
Myom2	0.387592	5.89e-06	0.497976	5.78e-09
Lor	0.381755	0.634594	1.66935	0.0268323
Acad10	0.379692	0.0130607	0.367771	0.0166643
Atp2a1	0.378225	0.0150774	0.572051	0.000217722
Ocln	0.37022	0.0476003	0.37243	0.0468122
Ednra	0.369438	0.166856	0.639632	0.0154167
Mpv17l	0.367188	0.0541249	0.37772	0.0481066
Clrn1	0.360641	0.0257636	0.313417	0.0538777
Sp6	0.359624	0.00541228	0.336319	0.00950192
Myl4	0.35816	0.0601211	0.405031	0.0339921
Pla2g7	0.354576	0.00878337	0.464266	0.000580756
Klhl41	0.353308	0.0402158	0.533889	0.00185926
Abat	0.352862	0.171831	0.534574	0.0371961
Tmco4	0.352259	0.0217606	0.145049	0.351717
S1pr3	0.350911	0.0284066	0.400167	0.0124406
Atp2a3	0.348264	0.212696	0.576263	0.0372573
Bace2	0.347871	0.145964	0.550594	0.0206649
Tspan32	0.341903	0.225792	0.576552	0.0393475
Neurl1a	0.33975	0.000414449	0.430958	7.49e-06
Cmbl	0.338356	0.00404142	0.372716	0.00157021
Mmp15	0.337999	0.0112719	0.355324	0.00785904
Fndc5	0.337866	0.0764783	0.562262	0.0029442
Ryr1	0.337679	0.0151877	0.510744	0.000226287
Gprin1	0.337566	0.148945	0.525036	0.0237294
Myl1	0.332533	0.00604326	0.669542	2.33e-08
Ccdc141	0.326479	0.000522777	0.604179	1.07e-10
Col11a2	0.325061	0.277739	1.24577	1.35e-05
Klhl30	0.323688	2.54e-06	0.364859	1.2e-07
Hexim2	0.322847	0.0267605	0.328041	0.0247726
C1qtnf3	0.317569	3.9e-10	0.355826	2.43e-12
Erbb3	0.316935	0.0247183	0.604018	1.54e-05
Slc22a23	0.316787	0.00197718	0.37272	0.00027096
Cables1	0.316328	0.0335541	0.360846	0.0154126
Dok7	0.311632	0.012272	0.609454	7.28e-07
Grasp	0.31035	0.00523586	0.252984	0.0235451
Gsta2	0.308031	0.188478	0.867114	0.000152077
Myh1	0.307622	0.0707088	0.643066	0.000140763
Phospho1	0.304767	0.00113739	0.338455	0.000306307
Msln	0.301496	1.81e-09	0.411574	2.09e-16
Spon2	0.301468	5.78e-06	0.393984	3.07e-09
Pla1a	0.297537	0.0016803	0.297835	0.00171739
Gm14137	0.29397	0.0377262	0.369769	0.00888033
Gdpd5	0.291393	0.0168784	0.38343	0.00163831
Cap2	0.290935	0.0181791	0.417919	0.000677564
H2-T9	0.288693	0.00797256	0.246703	0.0239099
Dapk2	0.28838	7.39e-07	0.330709	1.41e-08
Sh2b2	0.285902	0.0126933	0.187287	0.105118
Cldn15	0.28536	0.0401106	0.100539	0.475238
Ppp2r2b	0.283572	0.0224227	0.362694	0.00345342
Ankrd35	0.282596	0.364691	0.628371	0.0403152
Tmem151a	0.279701	0.0337031	0.306285	0.0201592
Ypel3	0.275477	0.0019099	0.250901	0.00487938
Lyrm7	0.273755	0.614869	1.03005	0.0492194
Car3	0.273748	2.16e-07	0.159665	0.00252181
Tgm5	0.269159	0.0212837	0.29273	0.0123504
Myom1	0.266256	0.35652	0.572665	0.0450105
Akap6	0.264664	0.00187787	0.231939	0.00660612
Gpr153	0.263846	0.0153507	0.301638	0.00562467
Ptprd	0.263772	0.000146015	0.29432	2.27e-05
Enpp3	0.26373	0.00494466	0.274874	0.00344136
Prex1	0.263184	0.045	0.203627	0.122874
Chrnd	0.261765	0.00119888	0.417536	2.19e-07
Col18a1	0.260572	5.38e-11	0.319574	8.46e-16
Sox8	0.256693	0.0358607	0.307764	0.011976
Parm1	0.253051	0.00913092	0.279331	0.00400241
Actn3	0.252799	3.69e-05	0.382896	3.98e-10
Sytl1	0.2519	0.281314	0.48569	0.0360343
Ret	0.250565	0.24948	0.434803	0.0438161
Hdac9	0.24991	0.154206	0.556497	0.00132559
Chrng	0.244224	0.0202008	0.438763	2.7e-05
Sorcs2	0.242289	1.96e-05	0.304256	8.29e-08
Sgcg	0.239892	0.122203	0.488814	0.00148089
Uchl1	0.23766	0.162249	0.415499	0.0138613
Fam107a	0.235932	0.225366	0.462792	0.0165564
Abcg1	0.230306	0.163577	0.514858	0.00161348
Ripor2	0.223506	0.575211	0.785274	0.0431315
Snhg8	0.218199	0.0845207	0.268221	0.0339676
Tnnt2	0.213908	0.000661161	0.444074	1.09e-12
Rrad	0.211845	0.326594	0.475626	0.0259623
Tspan15	0.211229	0.000508115	0.350642	7.09e-09
Cfap69	0.209411	0.14117	0.306524	0.0308124
Slc9a3r2	0.205811	0.0172818	0.294395	0.000646474
Col14a1	0.203043	0.243734	0.396695	0.0219189
Snord17	0.198942	0.237524	0.405453	0.015968
Osbp2	0.194482	0.0314855	0.302967	0.000785828
Ppp1r13b	0.194143	0.119394	0.310055	0.0125994
Whrn	0.19384	0.0218898	0.268085	0.00149411
Ociad2	0.192642	0.121391	0.32047	0.00968383
Tmem38a	0.187745	0.0371246	0.276198	0.0021368
Tmem45a	0.186156	0.181224	0.596566	1.27e-05
Tspan7	0.182615	0.205918	0.428024	0.00284699
Cd248	0.181713	0.160317	0.362372	0.00482598
Cfh	0.180327	0.0793707	0.397878	9.84e-05
Perp	0.179771	0.443215	0.533705	0.0207808
Sorbs2	0.1794	0.0226969	0.288053	0.000248606
Lrrn1	0.179132	0.0714684	0.371752	0.0001691
Gadd45a	0.174725	0.00716651	0.284134	1.2e-05
Esr1	0.174649	0.185617	0.319574	0.0150388
Kif21b	0.166306	0.146961	0.266196	0.01988
Rhpn2	0.165026	0.328638	0.493286	0.00305013
Ctsh	0.162051	0.220886	0.293933	0.0258328
Adam8	0.1619	0.0974608	0.351206	0.00029433
Tgm2	0.160446	0.078531	0.381008	2.71e-05
Jsrp1	0.153975	0.105251	0.30673	0.00119662
Abca8b	0.151288	0.393332	0.351405	0.0456785
Ddit4l	0.150872	0.499196	0.549608	0.0120187
Slc40a1	0.150767	0.096155	0.280876	0.00187451
Alox5ap	0.150437	0.264302	0.293974	0.0284269
Patj	0.144812	0.104693	0.316824	0.000357223
Lamb3	0.139204	0.0141925	0.281205	6.42e-07
Gpr137b	0.138208	0.0270041	0.261908	2.6e-05
Vegfc	0.136741	0.147091	0.315368	0.000750598
Ubash3b	0.135505	0.219958	0.263784	0.0164819
Btbd17	0.133029	0.743406	0.780109	0.0476541
Pcdh1	0.128143	0.170368	0.340845	0.000237398
Tmem254b	0.123731	0.462185	0.342694	0.0397514
Sema6a	0.118547	0.308938	0.267956	0.0210285
Sema3c	0.116241	0.205238	0.292678	0.00136309
Il33	0.11059	0.344308	0.371955	0.00134443
Lrrn3	0.100083	0.46348	0.33452	0.0133644
Pkp1	0.0951838	0.0590273	0.267425	1e-07
M1ap	0.0812716	0.766227	0.557687	0.0367795
Sod3	0.0754884	0.481793	0.281109	0.00832276
Nbeal2	0.0686047	0.611315	0.312142	0.0197385
4931414P19Rik	0.0659566	0.587518	0.275784	0.0221703
Epn3	0.0590761	0.852271	0.693736	0.0240561
Raet1d	0.0545361	0.868474	-0.698931	0.04371
Slc9a2	0.0413404	0.719259	0.296761	0.00903326
Mfsd9	0.0327983	0.846739	0.470633	0.00466139
Cst6	0.0273883	0.785616	0.46643	2.31e-06
Mfsd6	0.00879775	0.939922	0.267191	0.0206705
Chrdl1	0.00754342	0.955894	0.280702	0.0372167
Foxq1	0.00636471	0.965661	0.317244	0.0295838
Gpnmb	-0.00848422	0.959875	-0.426907	0.0140638
Dync1i1	-0.0162845	0.861649	0.301866	0.00113153
Gm28042	-0.0186245	0.946635	-0.679934	0.0198337
Prr12	-0.0675083	0.650705	-0.327469	0.0309116
L1cam	-0.0721493	0.410249	0.27117	0.00168963
Irak2	-0.0851275	0.326448	-0.352674	6.64e-05
Ddx60	-0.0945142	0.588356	-0.369085	0.0380379
Pknox2	-0.0979132	0.539635	-0.447934	0.00615399
Gm44504	-0.104619	0.492943	-0.444053	0.00461421
Lpp	-0.131211	0.00752487	-0.347606	1.79e-12
Kmt2d	-0.143209	0.0688975	-0.33351	2.73e-05
Cotl1	-0.153597	0.00717253	-0.333317	7.46e-09
Cyr61	-0.17538	0.00334249	-0.364082	1.29e-09
Aig1	-0.181325	0.293221	-0.363108	0.038173
Tnc	-0.190031	0.000651446	-0.333241	2.36e-09
Pnp2	-0.199274	0.48702	-0.598511	0.0423312
Serpinb2	-0.225053	0.476177	0.646544	0.032034
Svep1	-0.226947	0.00193185	-0.40058	5.46e-08
Nfat5	-0.229396	0.0063811	-0.394863	3.09e-06
Fhl1	-0.230189	2.53e-06	-0.34344	3e-12
Xist	-0.230607	0.000153813	-0.367727	1.85e-09
Adam12	-0.233136	0.000516631	-0.369377	4.97e-08
Tgtp2	-0.236801	0.127768	-0.535127	0.000732704
Inhba	-0.242666	0.0023219	-0.324034	5.14e-05
Tagln	-0.254198	8.27e-06	-0.475235	1.17e-16
Setd1b	-0.26164	0.267963	-0.522433	0.0300573
Ccl2	-0.262064	0.115942	-0.359761	0.0320736
Loxl2	-0.270706	0.000547964	-0.464909	4.77e-09
Igsf5	-0.273918	0.387668	-0.755418	0.0221013
Gata3	-0.274707	0.0967856	-0.41437	0.0132608
Stmn4	-0.278381	0.185244	-0.433396	0.0419264
Ptn	-0.280728	4.23e-05	-0.412376	2.19e-09
Relt	-0.280855	0.0291746	-0.320955	0.013021
Slfn9	-0.282455	0.0151382	-0.335512	0.004041
Fosl1	-0.294254	0.115053	-0.496277	0.00842408
Parp9	-0.307117	0.00415505	-0.357016	0.000892455
Ppp2r2a	-0.308343	0.132728	-0.428312	0.0373279
Tdrkh	-0.30893	0.0474205	-0.464961	0.00313246
Ngf	-0.308974	0.0132654	-0.359222	0.00416381
Raph1	-0.313444	0.00161614	-0.366129	0.000246789
Npnt	-0.318707	3.06e-10	-0.501674	5e-23
Ifi203	-0.324717	0.109982	-0.408982	0.044487
Dhx9	-0.327213	0.0278316	-0.246836	0.0969472
Serpinb9b	-0.327969	4.8e-05	-0.319538	7.83e-05
Gm6793	-0.328497	0.0428731	-0.262912	0.105004
Gar1	-0.32998	0.00932333	-0.164206	0.192407
Polr2a	-0.330217	0.0992358	-0.511746	0.0107795
Mns1	-0.332198	0.00883335	-0.129666	0.302469
Cdc73	-0.333019	0.00388724	-0.286448	0.0130379
Tbc1d15	-0.333368	0.0367015	-0.268103	0.092872
Prl2c2	-0.335481	0.000694639	0.421123	1.08e-05
Apol9b	-0.336589	2.71e-05	-0.355929	9.44e-06
Mpzl1	-0.339549	0.00116732	-0.262895	0.0117537
Traf1	-0.344533	0.45935	-0.95938	0.0498277
Zfp808	-0.350767	0.0320897	-0.195084	0.229719
B3gnt5	-0.35691	0.0275423	-0.371978	0.0220998
Krt14	-0.358022	0.00157547	-0.17242	0.125371
Snrpd3	-0.358165	0.0198838	-0.255403	0.0964826
Gap43	-0.362266	0.000807577	-0.109745	0.304594
Lpl	-0.364151	1.19e-05	-0.471581	1.71e-08
Btg3	-0.367481	0.000124631	-0.21534	0.0238583
Fam98b	-0.371372	0.00887957	-0.225833	0.109534
Mndal	-0.371467	0.108441	-0.676286	0.0042631
Postn	-0.372482	2e-05	-0.160966	0.0636486
Anp32b	-0.376073	0.0417295	-0.3171	0.0859143
Lmod1	-0.385321	0.00216028	-0.535855	2.54e-05
Dkk2	-0.389909	0.0297205	0.0310763	0.859341
BC002163	-0.403244	0.00120383	-0.191459	0.121891
Galnt18	-0.407024	3e-07	-0.397726	5.72e-07
Hist1h2ap	-0.4177	0.0015869	-0.154351	0.242532
Dhx58	-0.426498	0.00887516	-0.476926	0.00357652
Ctgf	-0.430207	1.35e-08	-0.635069	1.29e-16
Hsd17b11	-0.434703	0.0235172	-0.0821667	0.662939
Parp14	-0.440211	0.00208107	-0.490007	0.000638955
Edil3	-0.443616	3.28e-09	-0.241813	0.00118448
Ifi27	-0.45207	0.0672205	-0.525712	0.0333406
Samd9l	-0.457778	0.0391286	-0.54961	0.013433
Rgs20	-0.468117	0.0121922	-0.42669	0.0223242
Ifit3b	-0.469958	0.134094	-0.734204	0.0214481
Ccl5	-0.472278	0.0480716	-0.259641	0.272484
Acat3	-0.472746	0.226841	-0.880139	0.02952
Gm14391	-0.482993	0.0235119	-0.0770756	0.71362
5430416N02Rik	-0.494125	0.0174169	-0.127754	0.529852
Mbd6	-0.500986	0.0205344	-0.22165	0.299288
Zbp1	-0.510108	0.0301438	-0.482341	0.040955
Fus	-0.515335	0.0248829	-0.415531	0.0701373
Pdgfrl	-0.52084	8.65e-12	-0.532785	3.57e-12
Nefl	-0.533821	8.87e-14	-0.421326	3.65e-09
Kcnq1ot1	-0.534649	0.00270809	-0.224309	0.200461
Rps15a-ps4	-0.535086	0.0180416	-0.358112	0.110892
Lgals3bp	-0.543615	0.0921185	-0.68494	0.0338966
4930523C07Rik	-0.548528	0.029708	-0.325989	0.191801
Gzme	-0.558779	0.0475516	-1.1876	6.99e-05
AU021092	-0.570258	0.140706	-1.05641	0.00841303
Rtp4	-0.591864	0.0825001	-0.757114	0.0268132
Lrp2	-0.607282	0.0024708	-0.918764	7.43e-06
Prl2c3	-0.60914	9.39e-19	0.44785	1.23e-11
Sp100	-0.610837	0.0513706	-0.661919	0.0357879
9130024F11Rik	-0.617321	0.147044	-0.957944	0.0290953
Fam110c	-0.623408	0.01029	-0.313962	0.188275
Slc14a1	-0.64079	0.0434914	-0.481384	0.127122
Nefm	-0.656024	1.24e-07	-0.525562	2.04e-05
Apbb1ip	-0.67199	0.00352131	-0.782339	0.000770674
Pappa	-0.675249	0.0452929	-1.13588	0.00119838
Xaf1	-0.710527	0.0560064	-0.84164	0.0237958
Nppb	-0.72793	0.156974	-1.2093	0.0241547
Nov	-0.755525	0.0273128	-0.90332	0.00948705
Kcnip3	-0.787984	0.0361404	-0.247205	0.495085
Htr1b	-0.792059	0.00395325	-0.470329	0.0812204
Tcea2	-0.811156	0.0114064	-0.484818	0.122487
Dcn	-0.811999	3.65e-05	-0.847225	1.93e-05
Gpr176	-0.814741	0.000155473	-0.896015	3.78e-05
Tgtp1	-0.815913	0.00611775	-0.214442	0.456254
Irf9	-0.843136	0.077196	-1.09584	0.021739
Apoe	-0.853789	0.00134771	-0.0921037	0.717189
Fabp4	-0.899378	0.213372	-1.61402	0.0363013
Il1rn	-0.901955	0.000206938	-0.501053	0.0345138
Zfp965	-0.915753	0.04965	-0.328113	0.477068
Tfap2c	-0.926726	0.00911013	-0.484085	0.162085
Cited1	-0.977873	0.0345328	-1.30617	0.00622158
Actg2	-0.990939	1.83e-66	-1.54871	5.58e-149
Pcdhgb2	-1.00352	0.00297855	-0.79838	0.0169245
Bst2	-1.0496	0.00947051	-1.11376	0.0059231
Irgm2	-1.10949	0.0172404	-1.18312	0.0112022
Phf11d	-1.12262	0.0143839	-1.17624	0.0109723
Trim30a	-1.18144	0.0641443	-1.3194	0.042087
Trim34b	-1.19465	0.134867	-1.8996	0.0263645
Macc1	-1.27207	0.0183983	-0.837649	0.110319
Oas1b	-1.29062	0.0613437	-1.3701	0.0493527
Ifi44	-1.30984	0.0542438	-1.38428	0.0420344
Mir6236	-1.34097	0.0241635	-0.796264	0.177248
Wfikkn1	-1.45229	0.0498969	-0.497755	0.47186
Gm44502	-1.65782	0.000990661	0.0948054	0.831676
Calcoco2	-1.75471	0.0389875	-1.19292	0.139524
Mx2	-1.80187	0.000211721	-1.59858	0.000858129
Ifi27l2a	-2.11182	0.00512646	-2.45014	0.00121383
Raet1c	-2.22982	0.0316892	1.05528	0.201456
Usp18	-2.6051	1.73e-06	-2.11311	5.6e-05
Oas1a	-3.43334	0.00150153	-3.73303	0.000748033
