# Supplementary material for: CASZ1 induces skeletal muscle and rhabdomyosarcoma differentiation through a feed-forward loop with MYOD and MYOG
Source: Nat Commun. 2020 Feb 14;11:911. doi: 10.1038/s41467-020-14684-4 (PMC7021771; doi:10.1038/s41467-020-14684-4)
Supplement: Supplementary file 7 — Supplementary Data 4 [file 41467_2020_14684_MOESM7_ESM.xlsx]

## Sheet: CASZ1 ChIPseq in SMS-CTR_DMSO
Chr	Start	End	Peak Score	Annotation	Distance to TSS	Nearest PromoterID	Entrez ID	Nearest Unigene	Nearest Refseq	Nearest Ensembl	Gene Name	Gene Alias	Gene Description	Gene Type
chr11	126384687	126384791	458	intron (NM_032531, intron 4 of 16)	108662	NM_001254759	6484	Hs.591947	NM_006278	ENSG00000110080	ST3GAL4	CGS23|NANTA3|SAT3|SIAT4|SIAT4C|ST3GalIV|STZ	ST3 beta-galactoside alpha-2,3-sialyltransferase 4	protein-coding
chr17	80550727	80551214	377	intron (NM_004514, intron 8 of 8)	55441	NM_019613	56270	Hs.132161	NM_019613	ENSG00000141580	WDR45B	WDR45L|WIPI-3|WIPI3	WD repeat domain 45B	protein-coding
chr10	14143707	14143800	336	intron (NR_134578, intron 2 of 3)	27470	NR_120638	101928453	Hs.650212	NR_120638		LOC101928453	-	uncharacterized LOC101928453	ncRNA
chr19	4328350	4328679	318	intron (NM_001013841, intron 6 of 12)	10333	NM_001013841	55620	Hs.194385	NM_017720	ENSG00000178078	STAP2	BKS	signal transducing adaptor family member 2	protein-coding
chr10	129020866	129020939	290	intron (NM_001380, intron 27 of 51)	-26480	NM_001039762	642938	Hs.613882	NM_001039762	ENSG00000188916	FAM196A	C10orf141|INSYN2	family with sequence similarity 196 member A	protein-coding
chr6	104517508	104517593	286	Intergenic	789871	NM_001321083	57531	Hs.434340	NM_020771	ENSG00000085382	HACE1	SPPRS	HECT domain and ankyrin repeat containing E3 ubiquitin protein ligase 1	protein-coding
chrX	122888241	122888320	284	Intergenic	-21376	NM_001081550	57187	Hs.149991	NM_020449	ENSG00000125676	THOC2	CXorf3|MRX12|MRX35|THO2|dJ506G2.1|hTREX120	THO complex 2	protein-coding
chr4	82515378	82515449	270	Intergenic	-122331	NM_001300735	153020	Hs.591696	NM_152545	ENSG00000138670	RASGEF1B	GPIG4	RasGEF domain family member 1B	protein-coding
chr17	45219231	45219306	256	exon (NM_001293091, exon 11 of 18)	47410	NM_001114091	996	Hs.463295	NM_001256	ENSG00000004897	CDC27	ANAPC3|APC3|CDC27Hs|D0S1430E|D17S978E|H-NUC|HNUC|NUC2	cell division cycle 27	protein-coding
chr1	62390874	62390939	238	intron (NM_176877, intron 26 of 42)	-153552	NR_036058	100422902		NR_036058	ENSG00000263908	MIR3116-1	-	microRNA 3116-1	ncRNA
chrY	13341484	13341555	227	Intergenic	1191870	NR_033667	352887	Hs.546221	NR_033667	ENSG00000206159	GYG2P1	GYG2P	glycogenin 2 pseudogene 1	pseudo
chr17	45216120	45216228	227	exon (NM_001293091, exon 12 of 18)	50504	NM_001114091	996	Hs.463295	NM_001256	ENSG00000004897	CDC27	ANAPC3|APC3|CDC27Hs|D0S1430E|D17S978E|H-NUC|HNUC|NUC2	cell division cycle 27	protein-coding
chrY	10029506	10029693	226	Intergenic	281192	NR_001540	252955	Hs.522846	NR_001540	ENSG00000239225	TTTY23	NCRNA00148|TTTY23B	testis-specific transcript, Y-linked 23 (non-protein coding)	ncRNA
chr4	184320280	184320352	223	Intergenic	-45428	NM_017632	55602	Hs.592508	NM_017632	ENSG00000168564	CDKN2AIP	CARF	CDKN2A interacting protein	protein-coding
chr11	70042459	70042539	220	Intergenic	-6770	NM_003824	8772	Hs.86131	NM_003824	ENSG00000168040	FADD	GIG3|MORT1	Fas associated via death domain	protein-coding
chr7	113816219	113816304	214	intron (NR_033766, intron 1 of 19)	89896	NR_033766	93986	Hs.282787	NM_014491	ENSG00000128573	FOXP2	CAGH44|SPCH1|TNRC10	forkhead box P2	protein-coding
chr7	157620031	157620101	214	intron (NM_130843, intron 11 of 21)	-27211	NR_038966	100506585	Hs.661265	NR_038966	ENSG00000233038	LOC100506585	-	uncharacterized LOC100506585	ncRNA
chr4	49512179	49512398	210	Intergenic	523629	NM_001286791	80157	Hs.479703	NM_025087	ENSG00000109182	CWH43	CWH43-C	cell wall biogenesis 43 C-terminal homolog	protein-coding
chr18	14822951	14823018	207	intron (NM_001145029, intron 26 of 35)	-7181	NR_036153	100422907		NR_036153	ENSG00000265499	MIR3156-2	-	microRNA 3156-2	ncRNA
chr8	110706535	110706603	207	Intergenic	-2549	NM_001099743	55638	Hs.390738	NM_017786	ENSG00000147642	SYBU	GOLSYN|OCSYN|SNPHL	syntabulin	protein-coding
chr20	29634714	29634826	199	TTS (NR_003579)	3368	NR_045115	140678	Hs.653099	NR_045115		MLLT10P1	MLLT10L|bA348I14.3	myeloid/lymphoid or mixed-lineage leukemia; translocated to, 10 pseudogene 1	pseudo
chr4	190197977	190198113	196	Intergenic	-382715	NR_121679	101928971	Hs.519164	NR_121679	ENSG00000250739	LINC01262	TCONS_l2_00021807	long intergenic non-protein coding RNA 1262	ncRNA
chr12	66451372	66451437	196	Intergenic	-33898	NR_106722	102464827		NR_106722	ENSG00000276878	MIR6074	hsa-mir-6074	microRNA 6074	ncRNA
chr2	170810677	170810742	193	intron (NM_172070, intron 23 of 38)	126691	NM_172070	130507	Hs.379548	NM_172070	ENSG00000144357	UBR3	ZNF650	ubiquitin protein ligase E3 component n-recognin 3 (putative)	protein-coding
chr2	50626926	50626991	192	intron (NM_001135659, intron 18 of 23)	-52064	NM_138735	9378	Hs.637685	NM_004801	ENSG00000179915	NRXN1	Hs.22998|PTHSL2|SCZD17	neurexin 1	protein-coding
chr4	190198223	190198288	177	Intergenic	-382505	NR_121679	101928971	Hs.519164	NR_121679	ENSG00000250739	LINC01262	TCONS_l2_00021807	long intergenic non-protein coding RNA 1262	ncRNA
chr1	145969333	145969399	169	intron (NR_104217, intron 2 of 17)	-23889	NR_111936	100034743	Hs.696575	NR_003377		PDZK1P1	OTTHUMT00000038524|PDZK1P2	PDZ domain containing 1 pseudogene 1	pseudo
chr17	19091391	19091486	156	Intergenic	-25501	NM_001291905	388436	Hs.677375	NM_001291905	ENSG00000281856	LOC388436	-	uncharacterized protein ENSP00000382042	protein-coding
chr4	49514555	49514627	155	Intergenic	525932	NM_001286791	80157	Hs.479703	NM_025087	ENSG00000109182	CWH43	CWH43-C	cell wall biogenesis 43 C-terminal homolog	protein-coding
chr17	45214548	45214727	148	exon (NM_001293091, exon 13 of 18)	52041	NM_001114091	996	Hs.463295	NM_001256	ENSG00000004897	CDC27	ANAPC3|APC3|CDC27Hs|D0S1430E|D17S978E|H-NUC|HNUC|NUC2	cell division cycle 27	protein-coding
chr1	16893475	16893759	142	intron (NM_017940, intron 25 of 28)	18208	NR_037446	100500876		NR_037446	ENSG00000263811	MIR3675	-	microRNA 3675	ncRNA
chr2	133020072	133020194	137	Intergenic	-4591	NR_027020	554226	Hs.380689	NR_027019	ENSG00000163046	ANKRD30BL	ANKRD30BP3|NCRNA00164	ankyrin repeat domain 30B like	pseudo
chr1	142653529	142653622	131	Intergenic	60030	NR_046228	100874392	Hs.648245	NR_046228		ANKRD20A12P	-	ankyrin repeat domain 20 family member A12, pseudogene	pseudo
chr1	143282584	143282772	131	Intergenic	-80439	NR_110761	102723769	Hs.652926	NR_110761		LOC102723769	-	uncharacterized LOC102723769	ncRNA
chr6	143175847	143175974	130	intron (NM_006734, intron 1 of 9)	90428	NM_006734	3097	Hs.510172	NM_006734	ENSG00000010818	HIVEP2	HIV-EP2|MBP-2|MIBP1|MRD43|SHN2|ZAS2|ZNF40B	human immunodeficiency virus type I enhancer binding protein 2	protein-coding
chr19	1123237	1123309	127	intron (NM_014963, intron 7 of 31)	9000	NM_001100122	22904	Hs.408708	NM_014963	ENSG00000064932	SBNO2	KIAA0963|SNO|STNO	strawberry notch homolog 2	protein-coding
chr4	190200772	190200898	125	Intergenic	-379925	NR_121679	101928971	Hs.519164	NR_121679	ENSG00000250739	LINC01262	TCONS_l2_00021807	long intergenic non-protein coding RNA 1262	ncRNA
chr22	29516064	29516356	125	intron (NM_032045, intron 3 of 9)	47144	NM_001039570	83999	Hs.229335	NM_032045	ENSG00000183762	KREMEN1	KREMEN|KRM1	kringle containing transmembrane protein 1	protein-coding
chr4	49309369	49309440	123	Intergenic	320745	NM_001286791	80157	Hs.479703	NM_025087	ENSG00000109182	CWH43	CWH43-C	cell wall biogenesis 43 C-terminal homolog	protein-coding
chr9	68426082	68426301	122	Intergenic	-10803	NR_039688	100616184		NR_039688	ENSG00000276029	MIR4477A	-	microRNA 4477a	ncRNA
chr20	29582835	29582963	121	Intergenic	-12536	NR_133643	105379478	Hs.98121	NR_133643		LINC01598	-	long intergenic non-protein coding RNA 1598	ncRNA
chr1	143496230	143496295	120	Intergenic	-176659	NR_106967	102466225		NR_106967	ENSG00000278596	MIR6077	MIR6077-1|MIR6077-2|hsa-mir-6077|hsa-mir-6077-1|hsa-mir-6077-2	microRNA 6077	ncRNA
chr9	68483958	68484041	119	Intergenic	-28631	NR_033907	642236	Hs.650100	NR_033907		FRG1JP	-	FSHD region gene 1 family member J, pseudogene	pseudo
chr11	964887	964962	118	intron (NM_001242837, intron 2 of 21)	39115	NR_144510	161	Hs.19121	NM_012305	ENSG00000183020	AP2A2	ADTAB|CLAPA2|HIP-9|HIP9|HYPJ	adaptor related protein complex 2 alpha 2 subunit	protein-coding
chr1	16891931	16892065	118	intron (NM_017940, intron 27 of 28)	16589	NR_037446	100500876		NR_037446	ENSG00000263811	MIR3675	-	microRNA 3675	ncRNA
chr2	162136751	162136843	110	Intergenic	-25643	NR_110593	101929512	Hs.666488	NR_110593		LOC101929512	-	uncharacterized LOC101929512	ncRNA
chr1	16892163	16892416	109	exon (NM_017940, exon 27 of 29)	16880	NR_037446	100500876		NR_037446	ENSG00000263811	MIR3675	-	microRNA 3675	ncRNA
chr2	39923447	39923547	107	intron (NM_152390, intron 1 of 3)	30462	NM_152390	130733	Hs.40808	NM_152390	ENSG00000152154	TMEM178A	TMEM178	transmembrane protein 178A	protein-coding
chr4	124753950	124754015	107	intron (NR_027105, intron 3 of 4)	58563	NR_027106	285419	Hs.535763	NR_027105	ENSG00000249464	LINC01091	-	long intergenic non-protein coding RNA 1091	ncRNA
chr6	143206389	143206495	103	intron (NM_006734, intron 1 of 9)	59896	NM_006734	3097	Hs.510172	NM_006734	ENSG00000010818	HIVEP2	HIV-EP2|MBP-2|MIBP1|MRD43|SHN2|ZAS2|ZNF40B	human immunodeficiency virus type I enhancer binding protein 2	protein-coding
chr17	18965327	18965497	103	Intergenic	-15047	NM_001330148	10750	Hs.567416	NM_006613	ENSG00000154016	GRAP	-	GRB2-related adaptor protein	protein-coding
chr6	130182238	130182303	103	intron (NM_001010876, intron 1 of 4)	146	NM_001010876	253582	Hs.448372	NM_001010876	ENSG00000203756	TMEM244	C6orf191|bA174C7.4	transmembrane protein 244	protein-coding
chrY	9944586	9944721	101	Intergenic	196246	NR_001540	252955	Hs.522846	NR_001540	ENSG00000239225	TTTY23	NCRNA00148|TTTY23B	testis-specific transcript, Y-linked 23 (non-protein coding)	ncRNA
chr2	38893009	38893180	100	promoter-TSS (NM_138801)	42	NM_138801	130589	Hs.435012	NM_138801	ENSG00000143891	GALM	BLOCK25|GLAT|HEL-S-63p|IBD1	galactose mutarotase	protein-coding
chr6	132655492	132655579	94	intron (NM_015529, intron 4 of 11)	67138	NM_015529	26002	Hs.6909	NM_015529	ENSG00000079931	MOXD1	MOX|PRO5780|dJ248E1.1	monooxygenase DBH like 1	protein-coding
chr15	57988487	57988581	94	intron (NR_104368, intron 12 of 13)	-10185	NM_001018102	81488	Hs.437256	NM_015532	ENSG00000255529	POLR2M	GCOM1|GRINL1A|Gdown|Gdown1	RNA polymerase II subunit M	protein-coding
chr6	131254907	131255034	93	intron (NM_001135555, intron 3 of 14)	66937	NM_001252660	2037	Hs.486470	NM_001431	ENSG00000079819	EPB41L2	4.1-G|4.1G	erythrocyte membrane protein band 4.1 like 2	protein-coding
chr17	45213042	45213169	92	intron (NM_001114091, intron 14 of 18)	53573	NM_001114091	996	Hs.463295	NM_001256	ENSG00000004897	CDC27	ANAPC3|APC3|CDC27Hs|D0S1430E|D17S978E|H-NUC|HNUC|NUC2	cell division cycle 27	protein-coding
chr9	68424094	68424229	89	Intergenic	-8773	NR_039688	100616184		NR_039688	ENSG00000276029	MIR4477A	-	microRNA 4477a	ncRNA
chr3	75698386	75698478	87	Intergenic	-15049	NR_037925	647476	Hs.274541	NR_037925		FRG2EP	-	FSHD region gene 2 family member E, pseudogene	pseudo
chr12	2365143	2365226	86	intron (NM_001129830, intron 3 of 47)	-13758	NR_046769	100874370	Hs.653548	NR_046769		CACNA1C-IT3	-	CACNA1C intronic transcript 3	ncRNA
chr14	35015985	35016071	78	Intergenic	-7085	NM_018453	55837	Hs.433269	NM_018453	ENSG00000129518	EAPP	BM036|C14orf11	E2F associated phosphoprotein	protein-coding
chr10	130262745	130262877	77	Intergenic	178597	NR_120619	101927381	Hs.523342	NR_120619	ENSG00000280953	LINC01163	TCONS_00017722	long intergenic non-protein coding RNA 1163	ncRNA
chr11	16170078	16170187	70	intron (NM_001145819, intron 6 of 15)	-178965	NR_106721	102464826		NR_106721	ENSG00000110693	MIR6073	hsa-mir-6073	microRNA 6073	ncRNA

## Sheet: CASZ1 ChIPseq in SMS-CTR_MEKi
Chr	Start	End	Peak Score	Annotation	Distance to TSS	Nearest PromoterID	Entrez ID	Nearest Unigene	Nearest Refseq	Nearest Ensembl	Gene Name	Gene Alias	Gene Description	Gene Type
chr15	99381678	99382676	1524	intron (NM_000875, intron 2 of 20)	54522	NR_039864	100616432		NR_039864	ENSG00000264480	MIR4714	-	microRNA 4714	ncRNA
chr17	80550665	80551268	1517	intron (NM_004514, intron 8 of 8)	55445	NM_019613	56270	Hs.132161	NM_019613	ENSG00000141580	WDR45B	WDR45L|WIPI-3|WIPI3	WD repeat domain 45B	protein-coding
chr1	144989456	144989880	1323	intron (NM_001002810, intron 1 of 3)	5365	NM_001198834	9659	Hs.584841	NM_014644	ENSG00000178104	PDE4DIP	CMYA2|MMGL	phosphodiesterase 4D interacting protein	protein-coding
chr8	35184761	35185438	1309	intron (NM_080872, intron 1 of 16)	92124	NM_080872	137970	Hs.238889	NM_080872	ENSG00000156687	UNC5D	PRO34692|Unc5h4	unc-5 netrin receptor D	protein-coding
chr1	145262970	145264061	1262	intron (NM_203458, intron 2 of 4)	-26255	NR_104217	101929780	Hs.534675	NR_104217	ENSG00000272150	NBPF25P	WI2-925H4.1	neuroblastoma breakpoint family member 25, pseudogene	pseudo
chr1	112321059	112321873	1240	intron (NM_004980, intron 5 of 7)	-23047	NM_198926	55924	Hs.193406	NM_019099	ENSG00000197852	FAM212B	C1orf183	family with sequence similarity 212 member B	protein-coding
chr6	131254764	131255195	1204	intron (NM_001135555, intron 3 of 14)	66928	NM_001252660	2037	Hs.486470	NM_001431	ENSG00000079819	EPB41L2	4.1-G|4.1G	erythrocyte membrane protein band 4.1 like 2	protein-coding
chr22	36246220	36246724	1112	intron (NM_001082578, intron 2 of 13)	-9842	NM_001031695	23543	Hs.282998	NM_014309	ENSG00000100320	RBFOX2	FOX2|Fox-2|HNRBP2|HRNBP2|RBM9|RTA|dJ106I20.3|fxh	RNA binding protein, fox-1 homolog 2	protein-coding
chr5	88568103	88568493	1080	intron (NR_136219, intron 7 of 9)	-368376	NM_001193347	4208	Hs.649965	NM_002397	ENSG00000081189	MEF2C	C5DELq14.3|DEL5q14.3	myocyte enhancer factor 2C	protein-coding
chr2	38892927	38893235	1080	promoter-TSS (NM_138801)	29	NM_138801	130589	Hs.435012	NM_138801	ENSG00000143891	GALM	BLOCK25|GLAT|HEL-S-63p|IBD1	galactose mutarotase	protein-coding
chr14	59844087	59845075	1004	Intergenic	87478	NM_022571	64582	Hs.647573	NM_022571	ENSG00000181619	GPR135	HUMNPIIY20	G protein-coupled receptor 135	protein-coding
chr5	148608966	148609598	981	intron (NM_014945, intron 8 of 23)	-42119	NM_001323062	134265	Hs.62930	NM_152406	ENSG00000157510	AFAP1L1	-	actin filament associated protein 1 like 1	protein-coding
chr5	79423986	79424410	953	intron (NR_126061, intron 11 of 13)	-44710	NR_109930	101929215		NR_109930	ENSG00000249825	CTD-2201I18.1	-	uncharacterized LOC101929215	ncRNA
chr1	120601805	120602445	932	intron (NM_024408, intron 1 of 33)	10192	NM_024408	4853	Hs.487360	NM_024408	ENSG00000134250	NOTCH2	AGS2|HJCYS|hN2	notch 2	protein-coding
chr1	222934559	222934976	924	Intergenic	21741	NM_001324080	400823	Hs.697608	NM_207468	ENSG00000197520	FAM177B	-	family with sequence similarity 177 member B	protein-coding
chr13	26380315	26380777	914	intron (NM_001313741, intron 27 of 35)	244652	NM_001007538	387914	Hs.433791	NM_001007538	ENSG00000180730	SHISA2	C13orf13|PRO28631|TMEM46|WGAR9166|bA398O19.2|hShisa	shisa family member 2	protein-coding
chr20	57909590	57910255	904	Intergenic	34440	NM_207032	1908	Hs.1408	NM_000114	ENSG00000124205	EDN3	ET-3|ET3|HSCR4|PPET3|WS4B	endothelin 3	protein-coding
chr8	31880780	31881531	899	intron (NM_013962, intron 1 of 4)	-2097	NR_104158	100856811	Hs.97362	NR_104156		NRG1-IT1	-	NRG1 intronic transcript 1	ncRNA
chr7	120504640	120505135	867	Intergenic	-6710	NM_012338	23554	Hs.16529	NM_012338	ENSG00000106025	TSPAN12	EVR5|NET-2|NET2|TM4SF12	tetraspanin 12	protein-coding
chr7	90254919	90255228	862	intron (NM_001287135, intron 2 of 14)	29397	NM_001287135	5218	Hs.258576	NM_012395	ENSG00000058091	CDK14	PFTAIRE1|PFTK1	cyclin dependent kinase 14	protein-coding
chr1	144022351	144023372	841	Intergenic	-108014	NR_144320	728833	Hs.535577	NM_207418	ENSG00000215784	FAM72D	GCUD2	family with sequence similarity 72 member D	protein-coding
chr3	90065116	90065492	818	Intergenic	908630	NM_182644	2042	Hs.123642	NM_005233	ENSG00000044524	EPHA3	EK4|ETK|ETK1|HEK|HEK4|TYRO4	EPH receptor A3	protein-coding
chr20	56677428	56677868	809	Intergenic	-48335	NM_178456	128602	Hs.43977	NM_178456	ENSG00000124237	C20orf85	LLC1|bA196N14.1	chromosome 20 open reading frame 85	protein-coding
chr8	127387395	127388468	805	Intergenic	50191	NR_125421	101927657	Hs.552133	NR_125421	ENSG00000244791	LOC101927657	-	uncharacterized LOC101927657	ncRNA
chr1	166459627	166460004	802	Intergenic	-113338	NR_002925	116123	Hs.348539	NM_138784	ENSG00000215834	FMO9P	-	flavin containing monooxygenase 9 pseudogene	pseudo
chr14	51835380	51835703	788	Intergenic	35430	NR_038358	283553	Hs.325752	NR_038358	ENSG00000258479	LINC00640	-	long intergenic non-protein coding RNA 640	ncRNA
chr14	55118908	55119287	786	intron (NM_015589, intron 1 of 11)	84767	NM_015589	23034	Hs.98259	NM_015589	ENSG00000020577	SAMD4A	SAMD4|SMAUG|SMAUG1|SMG|SMGA	sterile alpha motif domain containing 4A	protein-coding
chr19	4328353	4328685	785	intron (NM_001013841, intron 6 of 12)	10328	NM_001013841	55620	Hs.194385	NM_017720	ENSG00000178078	STAP2	BKS	signal transducing adaptor family member 2	protein-coding
chr14	53477432	53478046	778	Intergenic	-59924	NM_001134999	10979	Hs.509343	NM_006832	ENSG00000073712	FERMT2	KIND2|MIG2|PLEKHC1|UNC112|UNC112B|mig-2	fermitin family member 2	protein-coding
chr2	221080505	221080902	770	Intergenic	-309417	NR_036228	100422959		NR_036228	ENSG00000266518	MIR4268	-	microRNA 4268	ncRNA
chr15	93714724	93715224	764	Intergenic	-82531	NM_020211	56963	Hs.271277	NM_020211	ENSG00000182175	RGMA	RGM	repulsive guidance molecule family member a	protein-coding
chr15	96579723	96580559	757	Intergenic	-289016	NM_001145155	7026	Hs.347991	NM_021005	ENSG00000185551	NR2F2	ARP1|CHTD4|COUPTFB|COUPTFII|NF-E3|NR2F1|SVP40|TFCOUP2	nuclear receptor subfamily 2 group F member 2	protein-coding
chr11	8938898	8939386	730	intron (NM_001206646, intron 4 of 4)	6403	NR_045417	56672	Hs.131180	NM_020642	ENSG00000166452	AKIP1	BCA3|C11orf17	A-kinase interacting protein 1	protein-coding
chr1	83568483	83568935	722	Intergenic	-116818	NR_110633	101927498		NR_110632	ENSG00000236268	LINC01361	-	long intergenic non-protein coding RNA 1361	ncRNA
chr5	93013027	93013609	722	intron (NM_032042, intron 10 of 10)	-56824	NR_031754	100313887		NR_031754	ENSG00000113391	MIR2277	mir-2277	microRNA 2277	ncRNA
chr6	6052458	6052838	722	Intergenic	-44810	NM_001278710	51299	Hs.103291	NM_016588	ENSG00000124785	NRN1	NRN|dJ380B8.2	neuritin 1	protein-coding
chr5	52166325	52166738	722	intron (NM_181501, intron 6 of 28)	82395	NM_181501	3672	Hs.644352	NM_181501	ENSG00000213949	ITGA1	CD49a|VLA1	integrin subunit alpha 1	protein-coding
chr2	193020271	193020572	722	intron (NM_016192, intron 4 of 9)	39238	NM_001305145	23671	Hs.144513	NM_016192	ENSG00000144339	TMEFF2	CT120.2|HPP1|TENB2|TPEF|TR|TR-2	transmembrane protein with EGF like and two follistatin like domains 2	protein-coding
chr2	149372388	149372707	722	Intergenic	-30013	NM_015630	26122	Hs.23270	NM_015630	ENSG00000135999	EPC2	EPC-LIKE	enhancer of polycomb homolog 2	protein-coding
chr22	26141552	26141965	715	intron (NM_001318245, intron 1 of 43)	3647	NM_032608	84700	Hs.417959	NM_032608	ENSG00000133454	MYO18B	KFS4	myosin XVIIIB	protein-coding
chr5	71673691	71674239	707	Intergenic	57771	NM_001284405	79810	Hs.126906	NM_024754	ENSG00000049883	PTCD2	-	pentatricopeptide repeat domain 2	protein-coding
chr8	8289677	8290145	703	Intergenic	-50567	NM_001080826	157285	Hs.583863	NM_001080826	ENSG00000275342	PRAG1	NACK|PEAK2|PRAGMIN|SGK223	PEAK1 related kinase activating pseudokinase 1	protein-coding
chr7	80506148	80506484	700	intron (NM_006379, intron 2 of 17)	42351	NM_006379	10512	Hs.269109	NM_006379	ENSG00000075223	SEMA3C	SEMAE|SemE	semaphorin 3C	protein-coding
chr2	3887071	3887460	695	intron (NM_001287444, intron 10 of 10)	134357	NR_037881	100505964	Hs.190267	NR_037881	ENSG00000237401	LINC01304	-	long intergenic non-protein coding RNA 1304	ncRNA
chr4	37663469	37663857	693	intron (NM_001085400, intron 1 of 6)	24336	NM_001085400	768211	Hs.283378	NM_001085399	ENSG00000181826	RELL1	-	RELT like 1	protein-coding
chr7	133388354	133388675	691	intron (NM_021807, intron 10 of 17)	121127	NR_120513	101928861	Hs.675747	NR_120513		LOC101928861	-	uncharacterized LOC101928861	ncRNA
chr8	23787476	23788333	690	Intergenic	-75584	NM_003155	6781	Hs.25590	NM_003155	ENSG00000159167	STC1	STC	stanniocalcin 1	protein-coding
chr6	130997258	130997683	687	Intergenic	-151075	NM_001195597	100507203	Hs.388715	NM_001195597	ENSG00000256162	SMLR1	-	small leucine rich protein 1	protein-coding
chr6	144587225	144587767	686	Intergenic	-25377	NM_007124	7402	Hs.133135	NM_007124	ENSG00000152818	UTRN	DMDL|DRP|DRP1	utrophin	protein-coding
chr17	63634518	63635041	679	intron (NM_001199165, intron 25 of 26)	-77039	NM_004655	8313	Hs.156527	NM_004655	ENSG00000168646	AXIN2	AXIL|ODCRCS	axin 2	protein-coding
chr16	26129928	26130238	673	intron (NM_006040, intron 1 of 1)	93525	NR_036146	100422923		NR_036146	ENSG00000265005	MIR548W	-	microRNA 548w	ncRNA
chr2	15181140	15182001	672	Intergenic	406355	NM_001291410	151354	Hs.260855	NM_145175	ENSG00000162981	FAM84A	NSE1|PP11517	family with sequence similarity 84 member A	protein-coding
chr5	140900880	140901403	665	intron (NM_001314007, intron 27 of 28)	32333	NM_018929	56097	Hs.368160	NM_018929	ENSG00000240764	PCDHGC5	PCDH-GAMMA-C5	protocadherin gamma subfamily C, 5	protein-coding
chr1	145218992	145219605	661	intron (NM_203458, intron 1 of 4)	10185	NM_203458	388677	Hs.655156	NM_203458	ENSG00000264343	NOTCH2NL	N2N	notch 2 N-terminal like	protein-coding
chr5	54198542	54199050	660	Intergenic	82618	NM_007036	11082	Hs.129944	NM_007036	ENSG00000164283	ESM1	endocan	endothelial cell specific molecule 1	protein-coding
chr4	124753300	124754110	660	intron (NR_027105, intron 3 of 4)	58286	NR_027106	285419	Hs.535763	NR_027105	ENSG00000249464	LINC01091	-	long intergenic non-protein coding RNA 1091	ncRNA
chr7	24543151	24543453	660	Intergenic	-69663	NM_016447	51678	Hs.533355	NM_016447	ENSG00000105926	MPP6	PALS2|VAM-1|VAM1|p55T	membrane palmitoylated protein 6	protein-coding
chr7	42190791	42191682	644	intron (NM_000168, intron 2 of 14)	85382	NM_000168	2737	Hs.21509	NM_000168	ENSG00000106571	GLI3	ACLS|GCPS|GLI3-190|GLI3FL|PAP-A|PAPA|PAPA1|PAPB|PHS|PPDIV	GLI family zinc finger 3	protein-coding
chr11	11371458	11371847	639	intron (NM_198516, intron 6 of 10)	3252	NM_001256686	283106	Hs.654675	NM_001256686	ENSG00000254598	CSNK2A3	CSNK2A1P	casein kinase 2 alpha 3	protein-coding
chr14	54239676	54240038	632	Intergenic	175345	NR_049843	100847076		NR_049843	ENSG00000266431	MIR5580	-	microRNA 5580	ncRNA
chr14	68610091	68610573	629	intron (NM_001321809, intron 7 of 11)	320023	NM_001321815	5890	Hs.172587	NM_002877	ENSG00000182185	RAD51B	R51H2|RAD51L1|REC2	RAD51 paralog B	protein-coding
chr5	88225271	88225585	629	intron (NR_109941, intron 3 of 3)	-25506	NM_001193347	4208	Hs.649965	NM_002397	ENSG00000081189	MEF2C	C5DELq14.3|DEL5q14.3	myocyte enhancer factor 2C	protein-coding
chr6	132655365	132655786	629	intron (NM_015529, intron 4 of 11)	67098	NM_015529	26002	Hs.6909	NM_015529	ENSG00000079931	MOXD1	MOX|PRO5780|dJ248E1.1	monooxygenase DBH like 1	protein-coding
chr5	94750208	94750491	629	intron (NM_152548, intron 4 of 9)	23301	NM_152548	153643	Hs.276287	NM_152548	ENSG00000153347	FAM81B	-	family with sequence similarity 81 member B	protein-coding
chr3	171110787	171111309	624	intron (NM_001161560, intron 1 of 31)	67149	NM_001161563	23043	Hs.34024	NM_015028	ENSG00000154310	TNIK	MRT54	TRAF2 and NCK interacting kinase	protein-coding
chr2	173261904	173262471	617	Intergenic	-29895	NM_001316306	3655	Hs.133397	NM_000210	ENSG00000091409	ITGA6	CD49f|ITGA6B|VLA-6	integrin subunit alpha 6	protein-coding
chr5	142511612	142512005	614	intron (NM_015071, intron 18 of 22)	-60257	NR_046816	100874372	Hs.666717	NR_046816	ENSG00000230789	ARHGAP26-IT1	-	ARHGAP26 intronic transcript 1	ncRNA
chr20	16124286	16124693	614	Intergenic	-157962	NR_130924	613266	Hs.309149	NR_130924		LOC613266	-	uncharacterized LOC613266	ncRNA
chr8	102865853	102866686	614	intron (NM_001040628, intron 4 of 7)	-62830	NM_032041	83988	Hs.492427	NM_032041	ENSG00000104490	NCALD	-	neurocalcin delta	protein-coding
chr1	233004614	233005044	611	Intergenic	64191	NM_019090	54627	Hs.160373	NM_019090	ENSG00000212916	MAP10	KIAA1383|MTR120	microtubule associated protein 10	protein-coding
chr2	24944362	24944682	599	intron (NM_147223, intron 12 of 21)	-71462	NM_001322101	79172	Hs.731569	NM_024322	ENSG00000138092	CENPO	CENP-O|ICEN-36|MCM21R	centromere protein O	protein-coding
chr2	37995642	37996386	595	Intergenic	60840	NR_110011	101929559	Hs.468200	NR_110011	ENSG00000237803	LINC00211	NCRNA00211	long intergenic non-protein coding RNA 211	ncRNA
chr14	68764483	68765257	594	intron (NM_001321809, intron 8 of 11)	330634	NR_135816	100996664		NR_135816		LOC100996664	-	uncharacterized LOC100996664	ncRNA
chr6	130106347	130107320	590	Intergenic	-75463	NM_033515	93663	Hs.486458	NM_033515	ENSG00000146376	ARHGAP18	MacGAP|SENEX|bA307O14.2	Rho GTPase activating protein 18	protein-coding
chr2	6646087	6647364	584	Intergenic	127194	NR_110500	102800315	Hs.729713	NR_110498	ENSG00000236172	LINC01246	-	long intergenic non-protein coding RNA 1246	ncRNA
chr13	41152212	41152754	584	intron (NM_002015, intron 1 of 2)	88251	NM_002015	2308	Hs.370666	NM_002015	ENSG00000150907	FOXO1	FKH1|FKHR|FOXO1A	forkhead box O1	protein-coding
chr8	131314672	131315053	584	intron (NM_001247996, intron 4 of 30)	-6083	NR_002765	29065	Hs.639318	NR_002765		ASAP1-IT1	ASAP1-IT|ASAP1IT|ASAP1IT1|DDEF1IT1|HSPC054|NCRNA00050	ASAP1 intronic transcript 1	ncRNA
chr9	5361631	5361965	584	exon (NM_018465, exon 4 of 6)	-21925	NM_006911	6013	Hs.368996	NM_006911	ENSG00000107018	RLN1	H1|H1RLX|RLXH1|bA12D24.3.1|bA12D24.3.2	relaxin 1	protein-coding
chr5	89936190	89936585	584	intron (NR_003149, intron 11 of 89)	81770	NM_032119	84059	Hs.591777	NM_032119	ENSG00000164199	ADGRV1	FEB4|GPR98|MASS1|USH2B|USH2C|VLGR1|VLGR1b	adhesion G protein-coupled receptor V1	protein-coding
chr14	61397836	61398355	573	intron (NM_002431, intron 7 of 7)	49702	NM_020810	57570	Hs.380159	NM_020810	ENSG00000126814	TRMT5	COXPD26|KIAA1393|TRM5	tRNA methyltransferase 5	protein-coding
chr9	112533400	112533771	573	intron (NM_001037293, intron 1 of 6)	-8992	NM_053016	114299	Hs.591908	NM_053016	ENSG00000157654	PALM2	AKAP2	paralemmin 2	protein-coding
chr1	120096680	120097409	569	Intergenic	-9459	NR_033781	128102	Hs.681806	NR_033781		HSD3BP4	-	hydroxy-delta-5-steroid dehydrogenase, 3 beta, pseudogene 4	pseudo
chr12	66289967	66290304	569	intron (NM_001300918, intron 3 of 4)	-14188	NM_001292024	100129940	Hs.685856	NM_001292023	ENSG00000197301	LOC100129940	-	uncharacterized LOC100129940	protein-coding
chr12	82987783	82988154	569	Intergenic	-92966	NM_001320322	160335	Hs.577775	NM_152588	ENSG00000179104	TMTC2	IBDBP1	transmembrane and tetratricopeptide repeat containing 2	protein-coding
chr10	22951755	22952127	569	intron (NM_005028, intron 1 of 9)	51096	NM_001330062	5305	Hs.57079	NM_005028	ENSG00000150867	PIP4K2A	PI5P4KA|PIP5K2A|PIP5KII-alpha|PIP5KIIA|PIPK	phosphatidylinositol-5-phosphate 4-kinase type 2 alpha	protein-coding
chr13	47149992	47150403	569	intron (NM_001164211, intron 1 of 19)	22901	NM_001164213	23143	Hs.507971	NM_015116	ENSG00000136141	LRCH1	CHDC1|NP81	leucine rich repeats and calponin homology domain containing 1	protein-coding
chr20	19601067	19601525	569	intron (NM_020689, intron 6 of 16)	-265869	NM_001242581	54453	Hs.472270	NM_018993	ENSG00000132669	RIN2	MACS|RASSF4	Ras and Rab interactor 2	protein-coding
chr16	24157801	24158328	567	intron (NM_212535, intron 9 of 16)	-56373	NR_106996	102466247		NR_106996	ENSG00000274466	MIR1273H	hsa-mir-1273h	microRNA 1273h	ncRNA
chr6	142831243	142832077	564	Intergenic	127313	NR_027311	153910	Hs.350819	NR_027311	ENSG00000236366	LOC153910	-	uncharacterized LOC153910	ncRNA
chr1	94591825	94592151	558	Intergenic	-5283	NM_000350	24	Hs.416707	NM_000350	ENSG00000198691	ABCA4	ABC10|ABCR|ARMD2|CORD3|FFM|RMP|RP19|STGD|STGD1	ATP binding cassette subfamily A member 4	protein-coding
chr2	139502299	139502778	554	intron (NM_007226, intron 1 of 1)	35273	NM_007226	11249	Hs.435019	NM_007226	ENSG00000144227	NXPH2	NPH2	neurexophilin 2	protein-coding
chr20	16005765	16006150	554	intron (NM_080676, intron 15 of 16)	-39430	NR_130924	613266	Hs.309149	NR_130924		LOC613266	-	uncharacterized LOC613266	ncRNA
chr8	23765355	23765991	554	Intergenic	-53353	NM_003155	6781	Hs.25590	NM_003155	ENSG00000159167	STC1	STC	stanniocalcin 1	protein-coding
chr3	139477710	139478242	554	Intergenic	-81084	NM_001320510	349565	Hs.208673	NM_178177	ENSG00000163864	NMNAT3	FKSG76|PNAT-3|PNAT3	nicotinamide nucleotide adenylyltransferase 3	protein-coding
chr5	155906846	155907209	554	intron (NM_001128209, intron 2 of 7)	153260	NM_001128209	6444	Hs.387207	NM_000337	ENSG00000170624	SGCD	35DAG|CMD1L|DAGD|SG-delta|SGCDP|SGD	sarcoglycan delta	protein-coding
chr4	22429312	22429611	554	intron (NM_145290, intron 10 of 18)	-88172	NR_037877	100505912	Hs.270471	NR_037877		LOC100505912	-	uncharacterized LOC100505912	ncRNA
chr3	111040627	111040972	553	Intergenic	-220127	NM_198196	10225	Hs.142023	NM_005816	ENSG00000153283	CD96	TACTILE	CD96 molecule	protein-coding
chr15	43797945	43798284	547	intron (NM_005657, intron 1 of 27)	4593	NM_005657	7158	Hs.440968	NM_005657	ENSG00000067369	TP53BP1	53BP1|TDRD30|TP53|p202|p53BP1	tumor protein p53 binding protein 1	protein-coding
chr8	61705197	61705738	539	intron (NM_017780, intron 3 of 37)	51649	NM_001316690	55636	Hs.20395	NM_017780	ENSG00000171316	CHD7	CRG|HH5|IS3|KAL5	chromodomain helicase DNA binding protein 7	protein-coding
chr1	198500117	198500443	539	intron (NM_133262, intron 2 of 3)	9795	NM_001320218	127124	Hs.127743	NM_133262	ENSG00000151418	ATP6V1G3	ATP6G3|Vma10	ATPase H+ transporting V1 subunit G3	protein-coding
chr18	5510412	5510833	539	intron (NM_001330557, intron 1 of 21)	29933	NM_001281533	23136	Hs.213394	NM_012307	ENSG00000082397	EPB41L3	4.1B|DAL-1|DAL1	erythrocyte membrane protein band 4.1 like 3	protein-coding
chr9	70884478	70884846	539	intron (NM_201453, intron 9 of 14)	27801	NM_001291821	445571	Hs.645337	NM_201453	ENSG00000196873	CBWD3	bA561O23.1	COBW domain containing 3	protein-coding
chr1	221096262	221096603	539	Intergenic	-42950	NR_046901	100873924	Hs.645593	NR_046901	ENSG00000257551	HLX-AS1	-	HLX antisense RNA 1	ncRNA
chr5	58612583	58613220	539	intron (NM_001165899, intron 3 of 16)	39826	NM_001197219	5144	Hs.117545	NM_006203	ENSG00000113448	PDE4D	ACRDYS2|DPDE3|HSPDE4D|PDE43|PDE4DN2|STRK1	phosphodiesterase 4D	protein-coding
chr2	38013993	38014415	539	Intergenic	42650	NR_110011	101929559	Hs.468200	NR_110011	ENSG00000237803	LINC00211	NCRNA00211	long intergenic non-protein coding RNA 211	ncRNA
chr7	108363747	108364218	539	Intergenic	-153770	NM_001287599	168451	Hs.707689	NM_182529	ENSG00000177683	THAP5	-	THAP domain containing 5	protein-coding
chr1	81889766	81890115	539	Intergenic	133447	NR_125943	101927434	Hs.130394	NR_125943	ENSG00000234953	LOC101927434	-	uncharacterized LOC101927434	ncRNA
chr14	35025000	35025582	538	Intergenic	-16348	NM_001318916	55837	Hs.433269	NM_018453	ENSG00000129518	EAPP	BM036|C14orf11	E2F associated phosphoprotein	protein-coding
chr20	22957571	22958099	534	Intergenic	-58222	NM_001052	6754	Hs.673846	NM_001052	ENSG00000132671	SSTR4	SS-4-R|SS4-R|SS4R	somatostatin receptor 4	protein-coding
chr13	23025364	23025940	532	Intergenic	241228	NR_103810	100506622	Hs.255773	NR_103810	ENSG00000276476	LINC00540	-	long intergenic non-protein coding RNA 540	ncRNA
chr22	35194519	35194954	530	intron (NR_138042, intron 3 of 4)	199169	NR_138042	101926957	Hs.722607	NR_138042		ISX-AS1	-	ISX antisense RNA 1	ncRNA
chr11	36052261	36052785	526	intron (NM_001304264, intron 1 of 5)	20875	NR_039769	100616311		NR_039769	ENSG00000263389	MIR3973	-	microRNA 3973	ncRNA
chr1	198264360	198264724	524	intron (NM_133494, intron 8 of 9)	138434	NM_133494	140609	Hs.24119	NM_133494	ENSG00000151414	NEK7	-	NIMA related kinase 7	protein-coding
chr15	96491403	96492127	524	Intergenic	-377392	NM_001145155	7026	Hs.347991	NM_021005	ENSG00000185551	NR2F2	ARP1|CHTD4|COUPTFB|COUPTFII|NF-E3|NR2F1|SVP40|TFCOUP2	nuclear receptor subfamily 2 group F member 2	protein-coding
chr12	90393233	90393911	524	Intergenic	52102	NR_135019	105369891	Hs.148998	NR_135019	ENSG00000257725	LOC105369891	-	uncharacterized LOC105369891	ncRNA
chr4	24176145	24176663	524	intron (NM_001330751, intron 2 of 14)	-284704	NM_013261	10891	Hs.527078	NM_013261	ENSG00000109819	PPARGC1A	LEM6|PGC-1(alpha)|PGC-1alpha|PGC-1v|PGC1|PGC1A|PPARGC1	PPARG coactivator 1 alpha	protein-coding
chr2	151444341	151444633	524	Intergenic	-15752	NR_110241	101929260	Hs.732324	NR_110241	ENSG00000236049	LINC01920	-	long intergenic non-protein coding RNA 1920	ncRNA
chr1	119282024	119282637	524	Intergenic	248146	NM_001330677	6913	Hs.146196	NM_152380	ENSG00000092607	TBX15	TBX14	T-box 15	protein-coding
chr13	40533793	40534614	524	Intergenic	-221743	NR_046870	100874127	Hs.578028	NR_046870	ENSG00000230710	LINC00332	NCRNA00332	long intergenic non-protein coding RNA 332	ncRNA
chr14	35015950	35016530	523	Intergenic	-7297	NM_001318916	55837	Hs.433269	NM_018453	ENSG00000129518	EAPP	BM036|C14orf11	E2F associated phosphoprotein	protein-coding
chr15	100086795	100087254	523	Intergenic	-19109	NM_001130926	4205	Hs.268675	NM_005587	ENSG00000068305	MEF2A	ADCAD1|RSRFC4|RSRFC9|mef2	myocyte enhancer factor 2A	protein-coding
chr10	105251758	105252378	519	intron (NR_120675, intron 3 of 3)	-1667	NM_004210	9148	Hs.594708	NM_004210	ENSG00000107954	NEURL1	NEUR1|NEURL|RNF67|bA416N2.1|neu|neu-1	neuralized E3 ubiquitin protein ligase 1	protein-coding
chr2	100498347	100498735	518	intron (NM_001025108, intron 6 of 23)	223504	NM_001025108	3899	Hs.444414	NM_002285	ENSG00000144218	AFF3	LAF4|MLLT2-like	AF4/FMR2 family member 3	protein-coding
chr10	101785243	101785863	518	Intergenic	-15843	NM_015221	23268	Hs.500771	NM_015221	ENSG00000107554	DNMBP	ARHGEF36|TUBA	dynamin binding protein	protein-coding
chr7	47219430	47220050	517	Intergenic	402002	NM_022748	64759	Hs.520814	NM_022748	ENSG00000136205	TNS3	TEM6|TENS1	tensin 3	protein-coding
chr20	43464322	43464820	517	Intergenic	-25592	NM_001205317	140730	Hs.517065	NM_182970	ENSG00000101098	RIMS4	C20orf190|RIM 4|RIM-4|RIM4|RIM4-gamma|RIM4gamma	regulating synaptic membrane exocytosis 4	protein-coding
chr11	47125741	47126639	511	intron (NM_001003678, intron 3 of 8)	72486	NM_032389	84364	Hs.436204	NM_032389	ENSG00000149182	ARFGAP2	IRZ|NBLA10535|ZFP289|ZNF289	ADP ribosylation factor GTPase activating protein 2	protein-coding
chr5	98099025	98099416	511	Intergenic	-5779	NM_001012761	285704	Hs.526902	NM_173670	ENSG00000174136	RGMB	DRAGON	repulsive guidance molecule family member b	protein-coding
chr4	32181739	32182067	510	Intergenic	-157859	NR_134682	105377651	Hs.581935	NR_134682		LOC105377651	-	uncharacterized LOC105377651	ncRNA
chr7	40611448	40611840	510	intron (NM_001193313, intron 12 of 13)	407893	NR_110831	101928744	Hs.639767	NR_110831	ENSG00000232458	LINC01450	-	long intergenic non-protein coding RNA 1450	ncRNA
chr14	43273431	43274017	510	Intergenic	1197665	NM_001346175	145581	Hs.136893	NM_152447	ENSG00000165379	LRFN5	C14orf146|FIGLER8|SALM5	leucine rich repeat and fibronectin type III domain containing 5	protein-coding
chr7	80693746	80694161	510	Intergenic	-145286	NM_006379	10512	Hs.269109	NM_006379	ENSG00000075223	SEMA3C	SEMAE|SemE	semaphorin 3C	protein-coding
chr8	33035846	33036342	510	Intergenic	294570	NM_032664	84750	Hs.458713	NM_032664	ENSG00000172728	FUT10	FUCTX	fucosyltransferase 10	protein-coding
chr9	3759294	3759581	510	Intergenic	91351	NR_121586	101929302	Hs.122828	NR_121586	ENSG00000232104	RFX3-AS1	CVAT7	RFX3 antisense RNA 1	ncRNA
chr11	73850943	73851327	510	intron (NM_001286577, intron 3 of 32)	30929	NM_001286577	26005	Hs.557938	NM_015531	ENSG00000168014	C2CD3	OFD14	C2 calcium dependent domain containing 3	protein-coding
chr12	75944246	75944944	510	Intergenic	-39177	NM_007043	11103	Hs.645517	NM_007043	ENSG00000111615	KRR1	HRB2|RIP-1	KRR1, small subunit processome component homolog	protein-coding
chr2	100279179	100279489	510	intron (NM_001025108, intron 11 of 23)	-172816	NR_135650	51455	Hs.443077	NM_016316	ENSG00000135945	REV1	AIBP80|REV1L	REV1, DNA directed polymerase	protein-coding
chr7	13781667	13782071	510	Intergenic	244270	NM_001163151	2115	Hs.22634	NM_004956	ENSG00000006468	ETV1	ER81	ETS variant 1	protein-coding
chr11	10928011	10928402	507	Intergenic	48442	NR_034137	729013	Hs.726427	NR_034137	ENSG00000247271	ZBED5-AS1	-	ZBED5 antisense RNA 1	ncRNA
chr1	206484972	206486023	506	Intergenic	-30703	NM_001300952	23380	Hs.497575	NM_015326	ENSG00000266028	SRGAP2	ARHGAP34|FNBP2|SRGAP2A|SRGAP3	SLIT-ROBO Rho GTPase activating protein 2	protein-coding
chr2	39957303	39957878	502	Intergenic	48826	NM_001321480	80745	Hs.468254	NM_025264	ENSG00000138050	THUMPD2	C2orf8	THUMP domain containing 2	protein-coding
chr8	23836755	23837308	498	Intergenic	-124711	NM_003155	6781	Hs.25590	NM_003155	ENSG00000159167	STC1	STC	stanniocalcin 1	protein-coding
chr12	106468318	106468778	498	intron (NM_014840, intron 4 of 6)	65263	NM_014840	9891	Hs.524692	NM_014840	ENSG00000074590	NUAK1	ARK5	NUAK family kinase 1	protein-coding
chr2	76700064	76700467	498	Intergenic	-512826	NR_110284	101927907	Hs.382185	NR_110284	ENSG00000234653	LOC101927907	-	uncharacterized LOC101927907	ncRNA
chr8	67080137	67081149	495	intron (NM_033058, intron 10 of 10)	10237	NM_000756	1392	Hs.75294	NM_000756	ENSG00000147571	CRH	CRF|CRH1	corticotropin releasing hormone	protein-coding
chr12	92897044	92897505	495	Intergenic	36819	NR_144532	100507616	Hs.339918	NR_144532		LOC100507616	-	uncharacterized LOC100507616	ncRNA
chr10	112096050	112096587	491	Intergenic	-31611	NM_005871	10285	Hs.632093	NM_005871	ENSG00000119953	SMNDC1	SMNR|SPF30|TDRD16C	survival motor neuron domain containing 1	protein-coding
chr1	97270265	97270499	490	exon (NM_001300987, exon 10 of 15)	82188	NR_125356	58155	Hs.596061	NM_021190	ENSG00000117569	PTBP2	PTBLP|brPTB|nPTB	polypyrimidine tract binding protein 2	protein-coding
chr7	137575313	137575635	489	intron (NM_001318246, intron 8 of 11)	42260	NM_001318246	64764	Hs.490273	NM_194071	ENSG00000182158	CREB3L2	BBF2H7	cAMP responsive element binding protein 3 like 2	protein-coding
chr1	8925612	8925916	489	TTS (NR_106786)	885	NR_106786	102465436		NR_106786	ENSG00000274258	MIR6728	hsa-mir-6728	microRNA 6728	ncRNA
chr5	57154678	57155120	484	Intergenic	40090	NR_109900	101928539	Hs.639385	NR_109900	ENSG00000249584	LOC101928539	-	uncharacterized LOC101928539	ncRNA
chr14	34507563	34508294	483	Intergenic	-87644	NM_022073	112399	Hs.135507	NM_022073	ENSG00000129521	EGLN3	HIFP4H3|HIFPH3|PHD3	egl-9 family hypoxia inducible factor 3	protein-coding
chr15	100746800	100747262	483	intron (NM_139057, intron 7 of 21)	135179	NM_139057	170691	Hs.513200	NM_139057	ENSG00000140470	ADAMTS17	-	ADAM metallopeptidase with thrombospondin type 1 motif 17	protein-coding
chr14	43188540	43189070	481	Intergenic	1112746	NM_001346175	145581	Hs.136893	NM_152447	ENSG00000165379	LRFN5	C14orf146|FIGLER8|SALM5	leucine rich repeat and fibronectin type III domain containing 5	protein-coding
chr13	40807453	40808522	481	Intergenic	-13348	NR_033877	400123	Hs.577960	NR_033877	ENSG00000215483	LINC00548	-	long intergenic non-protein coding RNA 548	ncRNA
chr2	148208294	148208929	481	Intergenic	-393475	NM_001278580	92	Hs.470174	NM_001616	ENSG00000121989	ACVR2A	ACTRII|ACVR2	activin A receptor type 2A	protein-coding
chr14	33679549	33679816	481	intron (NM_001164749, intron 2 of 11)	271223	NM_001164749	64067	Hs.657892	NM_022123	ENSG00000151322	NPAS3	MOP6|PASD6|bHLHe12	neuronal PAS domain protein 3	protein-coding
chr16	7401630	7402072	481	intron (NM_145892, intron 1 of 12)	19100	NM_145893	54715	Hs.459842	NM_018723	ENSG00000078328	RBFOX1	2BP1|A2BP1|FOX-1|FOX1|HRNBP1	RNA binding protein, fox-1 homolog 1	protein-coding
chr6	51911294	51911677	481	intron (NM_170724, intron 23 of 60)	40938	NM_138694	5314	Hs.662050	NM_138694	ENSG00000170927	PKHD1	ARPKD|FCYT|TIGM1	polycystic kidney and hepatic disease 1 (autosomal recessive)	protein-coding
chr5	145362982	145363358	481	intron (NM_152550, intron 2 of 9)	47044	NM_152550	153769	Hs.443728	NM_152550	ENSG00000156463	SH3RF2	HEPP1|POSHER|PPP1R39|RNF158	SH3 domain containing ring finger 2	protein-coding
chr5	57137508	57137958	481	Intergenic	57256	NR_109900	101928539	Hs.639385	NR_109900	ENSG00000249584	LOC101928539	-	uncharacterized LOC101928539	ncRNA
chr1	109045710	109046069	481	Intergenic	52985	NM_001143988	653149	Hs.712226	NM_001143987	ENSG00000186086	NBPF6	-	neuroblastoma breakpoint family member 6	protein-coding
chr17	17002246	17002581	478	intron (NM_201274, intron 3 of 23)	56339	NM_015134	23164	Hs.462341	NM_015134	ENSG00000133030	MPRIP	M-RIP|MRIP|RHOIP3|RIP3|p116Rip	myosin phosphatase Rho interacting protein	protein-coding
chr15	60643081	60643644	478	intron (NM_001002857, intron 12 of 13)	46823	NM_001002858	302	Hs.511605	NM_004039	ENSG00000182718	ANXA2	ANX2|ANX2L4|CAL1H|HEL-S-270|LIP2|LPC2|LPC2D|P36|PAP-IV	annexin A2	protein-coding
chr17	18965212	18965635	478	Intergenic	-15058	NM_001330148	10750	Hs.567416	NM_006613	ENSG00000154016	GRAP	-	GRB2-related adaptor protein	protein-coding
chr1	16892985	16893893	475	intron (NM_017940, intron 25 of 28)	18030	NR_037446	100500876		NR_037446	ENSG00000263811	MIR3675	-	microRNA 3675	ncRNA
chr5	32810916	32811576	475	Intergenic	99808	NM_001204375	4883	Hs.13528	NM_000908	ENSG00000113389	NPR3	ANP-C|ANPR-C|ANPRC|C5orf23|GUCY2B|NPR-C|NPRC	natriuretic peptide receptor 3	protein-coding
chr17	54151712	54152357	475	Intergenic	-78802	NM_153228	162282	Hs.673040	NM_153228	ENSG00000153930	ANKFN1	-	ankyrin repeat and fibronectin type III domain containing 1	protein-coding
chr6	144479273	144479618	474	intron (NM_003764, intron 1 of 1)	7791	NM_003764	8676	Hs.118958	NM_003764	ENSG00000135604	STX11	FHL4|HLH4|HPLH4	syntaxin 11	protein-coding
chr15	36134705	36135384	474	intron (NR_038251, intron 2 of 2)	-84013	NR_039735	100616293		NR_039735	ENSG00000265098	MIR4510	mir-4510	microRNA 4510	ncRNA
chr10	129417865	129418465	474	Intergenic	70552	NM_001030013	594857	Hs.643423	NM_001030013	ENSG00000214285	NPS	-	neuropeptide S	protein-coding
chr11	14326216	14326490	474	intron (NM_001177314, intron 1 of 5)	53678	NM_001177315	22800	Hs.502004	NM_012250	ENSG00000133818	RRAS2	TC21	related RAS viral (r-ras) oncogene homolog 2	protein-coding
chr4	9871771	9872384	473	intron (NM_001001290, intron 11 of 12)	88819	NM_000798	1816	Hs.380681	NM_000798	ENSG00000169676	DRD5	DBDR|DRD1B|DRD1L2	dopamine receptor D5	protein-coding
chr20	19438236	19438610	472	intron (NM_020689, intron 2 of 16)	-173183	NR_024564	100130264	Hs.683814	NR_024564	ENSG00000179447	LOC100130264	-	uncharacterized LOC100130264	ncRNA
chr4	26173560	26174058	468	Intergenic	-147523	NM_203283	3516	Hs.479396	NM_005349	ENSG00000168214	RBPJ	AOS3|CBF1|IGKJRB|IGKJRB1|KBF2|RBP-J|RBPJK|RBPSUH|SUH|csl	recombination signal binding protein for immunoglobulin kappa J region	protein-coding
chr7	46195878	46196202	467	Intergenic	-235169	NM_000598	3486	Hs.450230	NM_000598	ENSG00000146674	IGFBP3	BP-53|IBP3	insulin like growth factor binding protein 3	protein-coding
chr14	68882941	68883222	466	intron (NM_001321809, intron 9 of 11)	212423	NR_135816	100996664		NR_135816		LOC100996664	-	uncharacterized LOC100996664	ncRNA
chr5	41763280	41763557	466	intron (NM_000436, intron 13 of 16)	-106714	NR_046635	100874002	Hs.375537	NR_046635	ENSG00000248668	OXCT1-AS1	-	OXCT1 antisense RNA 1	ncRNA
chr6	145088280	145088555	466	intron (NM_007124, intron 57 of 73)	361626	NR_132778	106635530		NR_132778		SNORA98	-	small nucleolar RNA, H/ACA box 98	snoRNA
chr8	121945950	121946280	466	Intergenic	-121806	NM_021021	6641	Hs.46701	NM_021021	ENSG00000172164	SNTB1	59-DAP|A1B|BSYN2|DAPA1B|SNT2|SNT2B1|TIP-43	syntrophin beta 1	protein-coding
chr7	13155118	13155404	466	Intergenic	428350	NM_005738	10124	Hs.245540	NM_005738	ENSG00000122644	ARL4A	ARL4	ADP ribosylation factor like GTPase 4A	protein-coding
chr1	118930993	118931521	466	Intergenic	-203409	NM_206996	200162	Hs.528821	NM_206996	ENSG00000155761	SPAG17	CT143|PF6	sperm associated antigen 17	protein-coding
chr1	39644199	39644521	466	intron (NM_012090, intron 1 of 92)	94521	NM_012090	23499	Hs.472475	NM_012090	ENSG00000127603	MACF1	ABP620|ACF7|MACF|OFC4	microtubule-actin crosslinking factor 1	protein-coding
chr15	96014673	96014972	466	intron (NR_027133, intron 3 of 5)	38500	NR_027132	145820	Hs.652702	NR_027132	ENSG00000259134	LINC00924	-	long intergenic non-protein coding RNA 924	ncRNA
chr3	90056880	90057251	466	Intergenic	900391	NM_182644	2042	Hs.123642	NM_005233	ENSG00000044524	EPHA3	EK4|ETK|ETK1|HEK|HEK4|TYRO4	EPH receptor A3	protein-coding
chr5	153243576	153244232	466	Intergenic	174594	NM_001317995	10827	Hs.166551	NM_018691	ENSG00000055147	FAM114A2	133K02|C5orf3	family with sequence similarity 114 member A2	protein-coding
chr5	55722420	55723203	466	Intergenic	54785	NR_104664	102467147	Hs.650177	NR_104664	ENSG00000248727	LINC01948	-	long intergenic non-protein coding RNA 1948	ncRNA
chr12	126822174	126822723	462	Intergenic	-104579	NR_130748	100128554	Hs.408255	NR_015398	ENSG00000214043	LOC100128554	-	uncharacterized LOC100128554	ncRNA
chr12	47164265	47164539	461	intron (NM_001143824, intron 13 of 15)	55378	NM_018018	55089	Hs.446077	NM_018018	ENSG00000139209	SLC38A4	ATA3|NAT3|PAAT|SNAT4	solute carrier family 38 member 4	protein-coding
chr8	23211325	23211961	459	intron (NM_002318, intron 3 of 13)	17922	NR_038323	100507156	Hs.661130	NR_038323	ENSG00000253837	LOC100507156	-	uncharacterized LOC100507156	ncRNA
chr1	77979723	77980752	456	intron (NM_174858, intron 10 of 13)	168106	NM_015534	26009	Hs.480506	NM_015534	ENSG00000036549	ZZZ3	ATAC1	zinc finger ZZ-type containing 3	protein-coding
chr10	77875067	77875818	456	intron (NR_131178, intron 6 of 7)	332923	NM_032024	83938	Hs.118161	NM_032024	ENSG00000148655	C10orf11	CDA017	chromosome 10 open reading frame 11	protein-coding
chr1	120060241	120060730	456	Intergenic	10659	NM_001328615	3283	Hs.364941	NM_000862	ENSG00000203857	HSD3B1	3BETAHSD|HSD3B|HSDB3|HSDB3A|I|SDR11E1	hydroxy-delta-5-steroid dehydrogenase, 3 beta- and steroid delta-isomerase 1	protein-coding
chr11	92738426	92738907	456	Intergenic	35877	NM_005959	4544	Hs.569039	NM_005959	ENSG00000134640	MTNR1B	FGQTL2|MEL-1B-R|MT2	melatonin receptor 1B	protein-coding
chr1	22774338	22774700	455	Intergenic	-3825	NM_014870	9923	Hs.418966	NM_014870	ENSG00000184677	ZBTB40	ZNF923	zinc finger and BTB domain containing 40	protein-coding
chr7	130070645	130071435	454	intron (NM_001257158, intron 1 of 9)	10011	NM_001257160	95681	Hs.368315	NM_018718	ENSG00000106477	CEP41	JBTS15|TSGA14	centrosomal protein 41	protein-coding
chr7	37429598	37430068	454	intron (NM_001206480, intron 1 of 21)	-36561	NM_001206482	9844	Hs.434989	NM_014800	ENSG00000155849	ELMO1	CED-12|CED12|ELMO-1	engulfment and cell motility 1	protein-coding
chr8	10222685	10223018	453	intron (NM_001199729, intron 6 of 6)	-109224	NR_120604	101929191	Hs.595262	NR_120604	ENSG00000253641	LINCR-0001	-	uncharacterized LINCR-0001	ncRNA
chr12	20341793	20342499	452	Intergenic	174527	NR_040098	100506393	Hs.658356	NR_040098	ENSG00000256287	LOC100506393	-	uncharacterized LOC100506393	ncRNA
chr1	118747292	118747686	452	Intergenic	-19641	NM_206996	200162	Hs.528821	NM_206996	ENSG00000155761	SPAG17	CT143|PF6	sperm associated antigen 17	protein-coding
chr5	135393770	135394617	452	intron (NM_000358, intron 12 of 16)	22094	NR_030583	100126299		NR_030583	ENSG00000270123	VTRNA2-1	CBL-3|CBL3|MIR886|MIRN886|VTRNA2|hsa-mir-886|hvg-5|nc886|svtRNA2-1a	vault RNA 2-1	ncRNA
chr9	110011364	110011772	452	Intergenic	-33949	NM_002874	5887	Hs.521640	NM_002874	ENSG00000119318	RAD23B	HHR23B|HR23B|P58	RAD23 homolog B, nucleotide excision repair protein	protein-coding
chr8	130334167	130334713	452	Intergenic	-80954	NR_033916	728724	Hs.49902	NR_033916	ENSG00000250400	LINC00977	-	long intergenic non-protein coding RNA 977	ncRNA
chr6	364316	364740	452	Intergenic	-27211	NR_046000	3662	Hs.401013	NM_002460	ENSG00000137265	IRF4	LSIRF|MUM1|NF-EM5|SHEP8	interferon regulatory factor 4	protein-coding
chr3	106532697	106533425	452	Intergenic	426424	NR_028303	100302640	Hs.648607	NR_028303	ENSG00000242759	LINC00882	-	long intergenic non-protein coding RNA 882	ncRNA
chr2	38054768	38055749	452	intron (NR_110012, intron 3 of 3)	1596	NR_110011	101929559	Hs.468200	NR_110011	ENSG00000237803	LINC00211	NCRNA00211	long intergenic non-protein coding RNA 211	ncRNA
chr9	89315614	89316064	452	Intergenic	246265	NM_002048	2619	Hs.65029	NM_002048	ENSG00000180447	GAS1	-	growth arrest specific 1	protein-coding
chr1	172320903	172321189	452	intron (NM_015569, intron 17 of 20)	-68782	NM_139240	92346	Hs.517991	NM_139240	ENSG00000180999	C1orf105	-	chromosome 1 open reading frame 105	protein-coding
chr12	10743667	10744016	452	intron (NR_028045, intron 6 of 6)	8593	NR_028045	10748	Hs.159297	NM_006611		KLRA1P	KLRA1|KLRAP1|LY49L|Ly-49L|Ly49	killer cell lectin like receptor A1, pseudogene	pseudo
chr2	227624048	227624300	452	intron (NM_005544, intron 1 of 1)	39332	NM_005544	3667	Hs.471508	NM_005544	ENSG00000169047	IRS1	HIRS-1	insulin receptor substrate 1	protein-coding
chr6	132161581	132161955	452	intron (NM_006208, intron 1 of 24)	32612	NM_006208	5167	Hs.527295	NM_006208	ENSG00000197594	ENPP1	ARHR2|COLED|M6S1|NPP1|NPPS|PC-1|PCA1|PDNP1	ectonucleotide pyrophosphatase/phosphodiesterase 1	protein-coding
chr7	128955798	128956118	452	intron (NM_001130720, intron 1 of 16)	-52006	NM_001130723	23382	Hs.600789	NM_015328	ENSG00000158467	AHCYL2	ADOHCYASE3|IRBIT2	adenosylhomocysteinase like 2	protein-coding
chr8	106185349	106185626	452	Intergenic	-145660	NM_012082	23414	Hs.431009	NM_012082	ENSG00000169946	ZFPM2	DIH3|FOG2|SRXY9|ZC2HC11B|ZNF89B|hFOG-2	zinc finger protein, FOG family member 2	protein-coding
chr3	111051507	111051968	451	Intergenic	-209189	NM_198196	10225	Hs.142023	NM_005816	ENSG00000153283	CD96	TACTILE	CD96 molecule	protein-coding
chr13	26455790	26456382	451	intron (NM_016529, intron 33 of 36)	169112	NM_001007538	387914	Hs.433791	NM_001007538	ENSG00000180730	SHISA2	C13orf13|PRO28631|TMEM46|WGAR9166|bA398O19.2|hShisa	shisa family member 2	protein-coding
chr5	157038569	157039872	450	Intergenic	-36389	NM_033274	8728	Hs.483944	NM_023038	ENSG00000135074	ADAM19	FKSG34|MADDAM|MLTNB	ADAM metallopeptidase domain 19	protein-coding
chr13	41050679	41051059	449	intron (NR_024505, intron 1 of 6)	4274	NR_024506	646982	Hs.287664	NR_024505	ENSG00000215483	LINC00598	-	long intergenic non-protein coding RNA 598	ncRNA
chr1	44300690	44301024	447	intron (NM_174963, intron 5 of 12)	-3437	NR_106727	102464830		NR_106727	ENSG00000283477	MIR6079	hsa-mir-6079	microRNA 6079	ncRNA
chr11	4903085	4904145	447	exon (NM_001004759, exon 1 of 1)	566	NM_001004759	401665	Hs.553804	NM_001004759	ENSG00000176900	OR51T1	OR11-26	olfactory receptor family 51 subfamily T member 1	protein-coding
chr4	24034002	24034564	447	intron (NM_001330752, intron 2 of 13)	-142583	NM_013261	10891	Hs.527078	NM_013261	ENSG00000109819	PPARGC1A	LEM6|PGC-1(alpha)|PGC-1alpha|PGC-1v|PGC1|PGC1A|PPARGC1	PPARG coactivator 1 alpha	protein-coding
chr2	133065441	133065764	446	intron (NM_001304449, intron 1 of 3)	885	NM_001304449	646915		NM_001304449		ZNF806	-	zinc finger protein 806	protein-coding
chr1	14091076	14091324	445	intron (NM_001135610, intron 6 of 7)	15324	NM_001007257	7799	Hs.371823	NM_012231	ENSG00000116731	PRDM2	HUMHOXY1|KMT8|KMT8A|MTB-ZF|RIZ|RIZ1|RIZ2	PR/SET domain 2	protein-coding
chr20	10562460	10562986	443	intron (NM_001009608, intron 4 of 7)	67620	NR_106930	102465525		NR_106930	ENSG00000273745	MIR6870	hsa-mir-6870	microRNA 6870	ncRNA
chr9	79502476	79502856	442	intron (NM_001308047, intron 1 of 17)	18337	NM_001308048	158471	Hs.262857	NM_015225	ENSG00000106772	PRUNE2	BMCC1|BNIPXL|C9orf65|KIAA0367	prune homolog 2	protein-coding
chr2	133081655	133081982	440	Intergenic	17101	NM_001304449	646915		NM_001304449		ZNF806	-	zinc finger protein 806	protein-coding
chr10	114715513	114716049	440	intron (NM_001198530, intron 3 of 10)	5772	NM_030756	6934	Hs.593995	NM_030756	ENSG00000148737	TCF7L2	TCF-4|TCF4	transcription factor 7 like 2	protein-coding
chr7	42141887	42142294	439	intron (NM_000168, intron 3 of 14)	134528	NM_000168	2737	Hs.21509	NM_000168	ENSG00000106571	GLI3	ACLS|GCPS|GLI3-190|GLI3FL|PAP-A|PAPA|PAPA1|PAPB|PHS|PPDIV	GLI family zinc finger 3	protein-coding
chr14	34518959	34519305	439	Intergenic	-98848	NM_022073	112399	Hs.135507	NM_022073	ENSG00000129521	EGLN3	HIFP4H3|HIFPH3|PHD3	egl-9 family hypoxia inducible factor 3	protein-coding
chr12	4147006	4147671	439	Intergenic	-164724	NM_020367	57097	Hs.657268	NM_020367	ENSG00000111224	PARP11	ARTD11|C12orf6|MIB006	poly(ADP-ribose) polymerase family member 11	protein-coding
chr7	76342349	76342637	438	Intergenic	-85873	NM_152992	22932	Hs.488877	NM_012230	ENSG00000146707	POMZP3	POM-ZP3|POM121	POM121 and ZP3 fusion	protein-coding
chr4	23905652	23906047	438	intron (NM_001330752, intron 2 of 13)	-14149	NM_013261	10891	Hs.527078	NM_013261	ENSG00000109819	PPARGC1A	LEM6|PGC-1(alpha)|PGC-1alpha|PGC-1v|PGC1|PGC1A|PPARGC1	PPARG coactivator 1 alpha	protein-coding
chr13	43457877	43458237	438	Intergenic	-11177	NR_126388	104355147	Hs.633967	NR_126388		LINC00428	-	long intergenic non-protein coding RNA 428	ncRNA
chr15	94305307	94305779	438	Intergenic	-94246	NR_120321	101927153	Hs.371900	NR_120321		LOC101927153	-	uncharacterized LOC101927153	ncRNA
chr11	4725502	4726187	438	Intergenic	-6768	NM_030774	81285	Hs.501758	NM_030774	ENSG00000167332	OR51E2	OR51E3P|OR52A2|PSGR	olfactory receptor family 51 subfamily E member 2	protein-coding
chr11	121762840	121763240	438	Intergenic	207512	NR_029671	406911		NR_029671	ENSG00000207971	MIR125B1	MIRN125B1|mir-125b-1	microRNA 125b-1	ncRNA
chr15	39006865	39007215	435	Intergenic	18241	NM_207444	400359	Hs.448785	NM_207444	ENSG00000175779	C15orf53	-	chromosome 15 open reading frame 53	protein-coding
chr7	89466846	89467171	435	Intergenic	-281706	NR_003551	442523	Hs.406964	NR_003551	ENSG00000235436	DPY19L2P4	-	DPY19L2 pseudogene 4	pseudo
chr1	120557213	120558383	435	intron (NM_024408, intron 2 of 33)	54519	NM_024408	4853	Hs.487360	NM_024408	ENSG00000134250	NOTCH2	AGS2|HJCYS|hN2	notch 2	protein-coding
chr6	131386743	131387450	434	Intergenic	-2634	NM_001135555	2037	Hs.486470	NM_001431	ENSG00000079819	EPB41L2	4.1-G|4.1G	erythrocyte membrane protein band 4.1 like 2	protein-coding
chr13	26496572	26497081	433	intron (NM_016529, intron 33 of 36)	128372	NM_001007538	387914	Hs.433791	NM_001007538	ENSG00000180730	SHISA2	C13orf13|PRO28631|TMEM46|WGAR9166|bA398O19.2|hShisa	shisa family member 2	protein-coding
chr14	53444585	53444835	432	Intergenic	-26895	NM_001134999	10979	Hs.509343	NM_006832	ENSG00000073712	FERMT2	KIND2|MIG2|PLEKHC1|UNC112|UNC112B|mig-2	fermitin family member 2	protein-coding
chr18	42432720	42433236	431	intron (NM_001130110, intron 2 of 3)	117153	NR_036203	100422829		NR_036203	ENSG00000265957	MIR4319	-	microRNA 4319	ncRNA
chr7	37328986	37329358	430	intron (NM_001206482, intron 4 of 21)	64100	NM_001206482	9844	Hs.434989	NM_014800	ENSG00000155849	ELMO1	CED-12|CED12|ELMO-1	engulfment and cell motility 1	protein-coding
chr1	201732615	201732919	429	intron (NM_001167738, intron 1 of 26)	23804	NM_001167738	89796	Hs.585374	NM_020443	ENSG00000134369	NAV1	POMFIL3|STEERIN1|UNC53H1	neuron navigator 1	protein-coding
chr7	46184973	46185337	428	Intergenic	-224284	NM_000598	3486	Hs.450230	NM_000598	ENSG00000146674	IGFBP3	BP-53|IBP3	insulin like growth factor binding protein 3	protein-coding
chr7	35789171	35789587	428	Intergenic	33332	NR_108082	100506725	Hs.304253	NR_108082	ENSG00000227544	LOC100506725	-	uncharacterized LOC100506725	ncRNA
chr17	18967028	18967445	426	Intergenic	-16871	NM_001330148	10750	Hs.567416	NM_006613	ENSG00000154016	GRAP	-	GRB2-related adaptor protein	protein-coding
chr12	16271530	16271903	424	Intergenic	158903	NM_001170798	729025	Hs.692712	NM_001170798	ENSG00000188991	SLC15A5	-	solute carrier family 15 member 5	protein-coding
chr3	74612065	74612391	424	Intergenic	-41937	NM_020872	5067	Hs.12723	NM_020872	ENSG00000113805	CNTN3	BIG-1|PANG|PCS	contactin 3	protein-coding
chr3	69013163	69013442	424	Intergenic	-31541	NM_182522	151647	Hs.187873	NM_182522	ENSG00000163377	FAM19A4	TAFA-4|TAFA4	family with sequence similarity 19 member A4, C-C motif chemokine like	protein-coding
chr12	4542783	4543333	424	TTS (NM_020996)	11722	NM_020996	2251	Hs.166015	NM_020996	ENSG00000111241	FGF6	HBGF-6|HST2	fibroblast growth factor 6	protein-coding
chr6	130868847	130869166	424	Intergenic	110744	NM_052913	114801	Hs.591341	NM_052913	ENSG00000164484	TMEM200A	KIAA1913|TTMA|TTMC	transmembrane protein 200A	protein-coding
chr12	68286768	68287183	424	Intergenic	-36040	NR_120456	101927922	Hs.450769	NR_120456	ENSG00000255772	LINC01479	HRAT39	long intergenic non-protein coding RNA 1479	ncRNA
chr8	75107384	75107681	424	Intergenic	126064	NM_020647	56704	Hs.657367	NM_020647	ENSG00000104369	JPH1	CMT2K|JP-1|JP1	junctophilin 1	protein-coding
chr1	118876243	118876878	424	Intergenic	-148712	NM_206996	200162	Hs.528821	NM_206996	ENSG00000155761	SPAG17	CT143|PF6	sperm associated antigen 17	protein-coding
chr1	101050146	101050665	424	Intergenic	46677	NM_022049	54112	Hs.170053	NM_022049	ENSG00000181656	GPR88	COCPMR|STRG	G protein-coupled receptor 88	protein-coding
chr2	200852897	200853234	424	Intergenic	-32606	NR_109905	129450	Hs.204619	NM_152382	ENSG00000162971	TYW5	C2orf60|hTYW5	tRNA-yW synthesizing protein 5	protein-coding
chr1	193305007	193305306	424	intron (NR_125789, intron 1 of 3)	31281	NR_125789	101929184	Hs.146728	NR_125789	ENSG00000232077	LINC01031	TCONS_00000361	long intergenic non-protein coding RNA 1031	ncRNA
chr13	34923363	34923752	424	Intergenic	291265	NR_047036	100874179	Hs.569253	NR_047036	ENSG00000225179	LINC00457	-	long intergenic non-protein coding RNA 457	ncRNA
chr10	103446876	103447211	424	intron (NM_001323541, intron 1 of 8)	7700	NM_022039	6468	Hs.500822	NM_022039	ENSG00000107829	FBXW4	DAC|FBW4|FBWD4|SHFM3|SHSF3	F-box and WD repeat domain containing 4	protein-coding
chr10	27909619	27910117	423	Intergenic	116765	NM_001256412	22931	Hs.406799	NM_021252	ENSG00000099246	RAB18	RAB18LI1|WARBM3	RAB18, member RAS oncogene family	protein-coding
chr10	11008957	11009304	422	intron (NM_001326319, intron 4 of 16)	-15004	NR_015413	254312	Hs.498620	NR_015413	ENSG00000229240	LINC00710	-	long intergenic non-protein coding RNA 710	ncRNA
chr12	1282946	1283469	420	intron (NM_001301248, intron 7 of 18)	146293	NM_001301248	23085	Hs.601216	NM_178039	ENSG00000082805	ERC1	Cast2|ELKS|ERC-1|RAB6IP2	ELKS/RAB6-interacting/CAST family member 1	protein-coding
chr10	86644863	86645471	420	Intergenic	313494	NR_120668	101929624	Hs.588831	NR_120667	ENSG00000237267	LINC01519	-	long intergenic non-protein coding RNA 1519	ncRNA
chr1	210612250	210613026	420	intron (NM_001122834, intron 7 of 11)	109998	NM_001170580	55733	Hs.58650	NM_018194	ENSG00000054392	HHAT	MART2|SKI1|Skn	hedgehog acyltransferase	protein-coding
chr7	28619050	28619408	420	intron (NM_182899, intron 4 of 9)	-106369	NM_001011666	9586	Hs.437075	NM_004904	ENSG00000146592	CREB5	CRE-BPA|CREB-5	cAMP responsive element binding protein 5	protein-coding
chr2	28940357	28940716	419	Intergenic	-34078	NM_206876	5500	Hs.702907	NM_002709	ENSG00000213639	PPP1CB	HEL-S-80p|PP-1B|PP1B|PP1beta|PPP1CD	protein phosphatase 1 catalytic subunit beta	protein-coding
chr11	57742303	57742777	416	Intergenic	-48813	NM_001005212	219956	Hs.689841	NM_001005212	ENSG00000186509	OR9Q1	-	olfactory receptor family 9 subfamily Q member 1	protein-coding
chr20	32625607	32626167	415	intron (NM_007367, intron 2 of 8)	-11038	NR_039911	100616434		NR_039911	ENSG00000264616	MIR4755	mir-4755	microRNA 4755	ncRNA
chr4	25015525	25015910	415	intron (NM_018176, intron 6 of 7)	16697	NM_018176	55203	Hs.12488	NM_018176	ENSG00000153012	LGI2	LGIL2	leucine rich repeat LGI family member 2	protein-coding
chr2	43614647	43615050	414	intron (NM_001345925, intron 30 of 38)	160498	NR_027251	100129726	Hs.194480	NM_178529	ENSG00000279873	LINC01126	-	long intergenic non-protein coding RNA 1126	ncRNA
chr7	107332211	107332599	414	intron (NM_000441, intron 10 of 20)	-30162	NR_028137	286002	Hs.512611	NR_028137		SLC26A4-AS1	-	SLC26A4 antisense RNA 1	ncRNA
chr5	31984021	31984300	413	intron (NM_178140, intron 3 of 24)	-47895	NR_036241	100422874		NR_036241	ENSG00000266243	MIR4279	-	microRNA 4279	ncRNA
chr10	111457724	111458216	410	Intergenic	225034	NM_001324136	7511	Hs.390623	NM_020383	ENSG00000108039	XPNPEP1	APP1|SAMP|XPNPEP|XPNPEPL|XPNPEPL1	X-prolyl aminopeptidase 1	protein-coding
chr11	130589433	130589759	410	Intergenic	46745	NM_001271983	283171	Hs.376151	NM_001271983		C11orf44	-	chromosome 11 open reading frame 44	protein-coding
chr15	92727259	92727710	410	Intergenic	-209633	NM_001330416	8128	Hs.302341	NM_006011	ENSG00000140557	ST8SIA2	HsT19690|SIAT8-B|SIAT8B|ST8SIA-II|ST8SiaII|STX	ST8 alpha-N-acetyl-neuraminide alpha-2,8-sialyltransferase 2	protein-coding
chr1	183994102	183994922	410	intron (NM_001303421, intron 1 of 11)	12392	NM_015101	23127	Hs.387995	NM_015101	ENSG00000198756	COLGALT2	C1orf17|GLT25D2	collagen beta(1-O)galactosyltransferase 2	protein-coding
chr7	123321651	123321922	410	TTS (NM_003941)	25925	NM_207163	442721	Hs.592260	NM_207163	ENSG00000170807	LMOD2	C-LMOD|CLMOD	leiomodin 2	protein-coding
chr9	69234632	69235014	410	intron (NM_001085457, intron 9 of 14)	27770	NM_001085457	644019	Hs.597638	NM_001085457	ENSG00000215126	CBWD6	-	COBW domain containing 6	protein-coding
chr2	145162269	145162583	410	exon (NM_014795, exon 5 of 10)	-72325	NM_001284238	79712	Hs.44780	NM_024659	ENSG00000121964	GTDC1	Hmat-Xa|mat-Xa	glycosyltransferase like domain containing 1	protein-coding
chr1	68169847	68170403	410	3' UTR (NM_018841, exon 4 of 4)	19265	NM_001924	1647	Hs.80409	NM_001924	ENSG00000116717	GADD45A	DDIT1|GADD45	growth arrest and DNA damage inducible alpha	protein-coding
chr15	50175359	50175634	410	intron (NR_073597, intron 22 of 26)	230017	NR_073598	79895	Hs.511311	NM_024837	ENSG00000104043	ATP8B4	ATPIM	ATPase phospholipid transporting 8B4 (putative)	protein-coding
chr12	76099797	76100345	410	Intergenic	-194653	NM_007043	11103	Hs.645517	NM_007043	ENSG00000111615	KRR1	HRB2|RIP-1	KRR1, small subunit processome component homolog	protein-coding
chr4	190200596	190201142	410	Intergenic	-379891	NR_121679	101928971	Hs.519164	NR_121679	ENSG00000250739	LINC01262	TCONS_l2_00021807	long intergenic non-protein coding RNA 1262	ncRNA
chr6	133870578	133871160	410	intron (NR_109982, intron 5 of 8)	-271416	NR_027030	154089	Hs.126165	NR_027030		LINC01312	-	long intergenic non-protein coding RNA 1312	ncRNA
chr12	29700821	29701571	410	intron (NM_175861, intron 10 of 17)	-50577	NM_183378	341350	Hs.674588	NM_183378	ENSG00000187950	OVCH1	OVCH	ovochymase 1	protein-coding
chr7	25654470	25655249	410	Intergenic	334747	NR_029597	406940		NR_029597	ENSG00000199085	MIR148A	MIRN148|MIRN148A|hsa-mir-148|mir-148a	microRNA 148a	ncRNA
chr1	200462433	200462852	410	Intergenic	-83456	NM_001281293	23528	Hs.59757	NM_012482	ENSG00000162702	ZNF281	ZBP-99|ZNP-99	zinc finger protein 281	protein-coding
chr8	78921805	78922096	410	Intergenic	-506386	NM_006823	5569	Hs.433700	NM_006823	ENSG00000171033	PKIA	PRKACN1	cAMP-dependent protein kinase inhibitor alpha	protein-coding
chr15	96427230	96427820	410	Intergenic	-441632	NM_001145155	7026	Hs.347991	NM_021005	ENSG00000185551	NR2F2	ARP1|CHTD4|COUPTFB|COUPTFII|NF-E3|NR2F1|SVP40|TFCOUP2	nuclear receptor subfamily 2 group F member 2	protein-coding
chr7	115422775	115423120	410	Intergenic	185420	NM_001244583	22797	Hs.125962	NM_012252	ENSG00000105967	TFEC	TCFEC|TFE-C|TFEC-L|TFECL|bHLHe34|hTFEC-L	transcription factor EC	protein-coding
chr5	71723628	71724125	410	Intergenic	79373	NM_152625	167465	Hs.224794	NM_152625	ENSG00000178175	ZNF366	DCSCRIPT	zinc finger protein 366	protein-coding
chr10	115941805	115942125	409	intron (NM_198795, intron 1 of 25)	2936	NM_198795	56165	Hs.333132	NM_198795	ENSG00000095627	TDRD1	CT41.1	tudor domain containing 1	protein-coding
chr17	45214508	45214829	408	exon (NM_001293091, exon 13 of 18)	52010	NM_001114091	996	Hs.463295	NM_001256	ENSG00000004897	CDC27	ANAPC3|APC3|CDC27Hs|D0S1430E|D17S978E|H-NUC|HNUC|NUC2	cell division cycle 27	protein-coding
chr10	116392855	116393546	406	intron (NM_001322885, intron 1 of 20)	24858	NM_002313	3983	Hs.438236	NM_002313	ENSG00000099204	ABLIM1	ABLIM|LIMAB1|LIMATIN|abLIM-1	actin binding LIM protein 1	protein-coding
chr13	80370313	80370793	406	Intergenic	-7968	NR_125785	102724076	Hs.208617	NR_125785	ENSG00000229011	LINC01038	-	long intergenic non-protein coding RNA 1038	ncRNA
chr1	239973359	239973803	405	intron (NM_000740, intron 3 of 4)	89591	NR_046582	100873984	Hs.199475	NR_046582	ENSG00000234601	CHRM3-AS1	-	CHRM3 antisense RNA 1	ncRNA
chr1	94134995	94135260	404	intron (NM_001261408, intron 4 of 13)	11799	NM_001261409	8412	Hs.36958	NM_003567	ENSG00000137936	BCAR3	NSP2|SH2D3B	breast cancer anti-estrogen resistance 3	protein-coding
chr1	112875093	112876006	404	Intergenic	-63251	NM_018704	55917	Hs.744100	NM_018704	ENSG00000143079	CTTNBP2NL	-	CTTNBP2 N-terminal like	protein-coding
chr20	46904587	46905007	403	Intergenic	-83857	NR_026958	284749	Hs.299080	NR_026958	ENSG00000235621	LINC00494	-	long intergenic non-protein coding RNA 494	ncRNA
chr7	113552831	113553292	401	intron (NM_002711, intron 1 of 3)	6021	NM_002711	5506	Hs.458309	NM_002711	ENSG00000154415	PPP1R3A	GM|PP1G|PPP1R3	protein phosphatase 1 regulatory subunit 3A	protein-coding
chr7	101763365	101763641	401	intron (NM_181500, intron 8 of 22)	-164850	NM_020979	10603	Hs.489448	NM_020979	ENSG00000160999	SH2B2	APS	SH2B adaptor protein 2	protein-coding
chr3	101647704	101648071	401	Intergenic	-11816	NR_026934	152225	Hs.376768	NR_026934	ENSG00000214407	LINC02085	-	long intergenic non-protein coding RNA 2085	ncRNA
chr12	50589675	50589942	400	intron (NM_001113547, intron 4 of 7)	5508	NM_001243775	51474	Hs.525419	NM_016357	ENSG00000050405	LIMA1	EPLIN|SREBP3	LIM domain and actin binding 1	protein-coding
chr22	40436742	40437320	398	Intergenic	-3790	NM_001024843	23112	Hs.372082	NM_015088	ENSG00000100354	TNRC6B	-	trinucleotide repeat containing 6B	protein-coding
chr20	12562653	12562914	398	Intergenic	354828	NR_109872	102606466	Hs.602196	NR_109872		LOC102606466	-	uncharacterized LOC102606466	ncRNA
chr8	102314053	102314323	397	Intergenic	-66933	NR_002182	83955	Hs.567608	NM_032031	ENSG00000228224	NACAP1	FKSG17	nascent polypeptide associated complex alpha subunit pseudogene 1	pseudo
chr10	85686991	85687355	396	Intergenic	-212012	NM_014394	27069	Hs.352656	NM_014394	ENSG00000165678	GHITM	DERP2|HSPC282|MICS1|My021|PTD010|TMBIM5	growth hormone inducible transmembrane protein	protein-coding
chr1	82618976	82619275	396	Intergenic	353043	NM_001330645	23266	Hs.24212	NM_012302	ENSG00000117114	ADGRL2	CIRL2|CL2|LEC1|LPHH1|LPHN2	adhesion G protein-coupled receptor L2	protein-coding
chr15	94523440	94523772	396	intron (NR_120320, intron 4 of 8)	79676	NR_120322	101927129	Hs.652658	NR_120322	ENSG00000258785	LINC01580	-	long intergenic non-protein coding RNA 1580	ncRNA
chr10	60325058	60325412	396	intron (NM_001080512, intron 1 of 20)	52331	NM_001080512	80114	Hs.100261	NM_001080512	ENSG00000122870	BICC1	BICC|CYSRD	BicC family RNA binding protein 1	protein-coding
chr1	118795842	118796544	396	Intergenic	-68345	NM_206996	200162	Hs.528821	NM_206996	ENSG00000155761	SPAG17	CT143|PF6	sperm associated antigen 17	protein-coding
chr1	87661646	87662109	396	Intergenic	-16475	NM_001290053	101927844	Hs.694591	NM_001290053		LOC101927844	-	uncharacterized LOC101927844	protein-coding
chr11	112977289	112977655	396	intron (NM_001076682, intron 2 of 19)	-143290	NR_120563	101928847	Hs.711235	NR_120563	ENSG00000247416	LOC101928847	-	uncharacterized LOC101928847	ncRNA
chr17	10823660	10824394	396	Intergenic	-82609	NM_001101387	644139	Hs.553909	NM_001101387	ENSG00000233670	PIRT	-	phosphoinositide interacting regulator of transient receptor potential channels	protein-coding
chr5	158365227	158365607	396	intron (NM_182708, intron 5 of 14)	161353	NM_001324106	1879	Hs.573143	NM_024007	ENSG00000164330	EBF1	COE1|EBF|O/E-1|OLF1	early B-cell factor 1	protein-coding
chr2	136789252	136789614	396	Intergenic	-46179	NM_001349	1615	Hs.503787	NM_001349	ENSG00000115866	DARS	HBSL|aspRS	aspartyl-tRNA synthetase	protein-coding
chr15	85897658	85898067	396	Intergenic	-25965	NR_106993	102465803		NR_106993	ENSG00000170776	MIR7706	hsa-mir-7706	microRNA 7706	ncRNA
chr22	22842503	22842870	396	exon (NM_080764, exon 4 of 4)	20819	NM_080764	140883	Hs.43834	NM_080764	ENSG00000275004	ZNF280B	5'OY11.1|D87009.C22.3|SUHW2|ZNF279|ZNF632	zinc finger protein 280B	protein-coding
chr2	225803360	225803697	396	intron (NM_014689, intron 1 of 55)	8254	NM_001290263	55619	Hs.46578	NM_014689	ENSG00000135905	DOCK10	DRIP2|Nbla10300|ZIZ3	dedicator of cytokinesis 10	protein-coding
chr9	79516028	79516375	396	intron (NM_001308047, intron 1 of 17)	4802	NM_001308048	158471	Hs.262857	NM_015225	ENSG00000106772	PRUNE2	BMCC1|BNIPXL|C9orf65|KIAA0367	prune homolog 2	protein-coding
chr17	54087504	54088291	396	Intergenic	-142939	NM_153228	162282	Hs.673040	NM_153228	ENSG00000153930	ANKFN1	-	ankyrin repeat and fibronectin type III domain containing 1	protein-coding
chr2	172339400	172339814	396	non-coding (NR_028482, exon 13 of 13)	-39150	NM_001256909	79901	Hs.221941	NM_024843	ENSG00000071967	CYBRD1	CYB561A2|DCYTB|FRRS3	cytochrome b reductase 1	protein-coding
chr20	15870998	15871363	396	intron (NM_080676, intron 10 of 16)	32779	NR_130925	613266	Hs.309149	NR_130924		LOC613266	-	uncharacterized LOC613266	ncRNA
chr10	75193302	75193823	396	promoter-TSS (NM_001024593)	-243	NM_001024593	118490	Hs.631823	NM_001024593	ENSG00000166343	MSS51	ZMYND17	MSS51 mitochondrial translational activator	protein-coding
chr1	166870293	166870779	396	Intergenic	-24882	NM_053053	117143	Hs.435967	NM_053053	ENSG00000152382	TADA1	ADA1|HFI1|STAF42|TADA1L|hADA1	transcriptional adaptor 1	protein-coding
chr7	69182257	69182539	396	intron (NM_015570, intron 1 of 18)	118493	NM_001127232	26053	Hs.21631	NM_015570	ENSG00000158321	AUTS2	FBRSL2|MRD26	autism susceptibility candidate 2	protein-coding
chr15	39547881	39548246	396	Intergenic	5193	NR_144508	400360	Hs.376109	NM_207445		C15orf54	-	chromosome 15 open reading frame 54	ncRNA
chr13	36766349	36766678	396	intron (NM_001282147, intron 4 of 6)	22239	NM_017826	54937	Hs.124519	NM_017826	ENSG00000120669	SOHLH2	SOSF2|SPATA28|TEB1|bHLHe81	spermatogenesis and oogenesis specific basic helix-loop-helix 2	protein-coding
chr4	27156358	27156715	396	Intergenic	-62565	NR_125921	101929199	Hs.570815	NR_125921	ENSG00000249699	LOC101929199	-	uncharacterized LOC101929199	ncRNA
chr8	130328127	130328705	396	Intergenic	-74930	NR_033916	728724	Hs.49902	NR_033916	ENSG00000250400	LINC00977	-	long intergenic non-protein coding RNA 977	ncRNA
chr8	81948866	81949162	396	intron (NM_018440, intron 2 of 8)	75289	NM_018440	55824	Hs.266175	NM_018440	ENSG00000076641	PAG1	CBP|PAG	phosphoprotein membrane anchor with glycosphingolipid microdomains 1	protein-coding
chr20	8063658	8064085	396	Intergenic	-49041	NM_182734	23236	Hs.431173	NM_015192	ENSG00000182621	PLCB1	EIEE12|PI-PLC|PLC-154|PLC-I|PLC-beta-1|PLC154|PLCB1A|PLCB1B	phospholipase C beta 1	protein-coding
chr14	68911284	68911972	394	intron (NM_001321809, intron 9 of 11)	183876	NR_135816	100996664		NR_135816		LOC100996664	-	uncharacterized LOC100996664	ncRNA
chr1	64109589	64110035	394	intron (NM_001172819, intron 7 of 10)	20925	NM_001172818	5236	Hs.1869	NM_002633	ENSG00000079739	PGM1	CDG1T|GSD14	phosphoglucomutase 1	protein-coding
chr11	12578398	12578799	394	Intergenic	-117371	NM_021961	7003	Hs.655331	NM_021961	ENSG00000187079	TEAD1	AA|NTEF-1|REF1|TCF-13|TCF13|TEAD-1|TEF-1	TEA domain transcription factor 1	protein-coding
chr20	16045543	16046030	394	Intergenic	-79259	NR_130924	613266	Hs.309149	NR_130924		LOC613266	-	uncharacterized LOC613266	ncRNA
chr12	51465503	51465796	393	intron (NM_030809, intron 3 of 4)	11788	NR_045072	81566	Hs.524425	NM_030809	ENSG00000110925	CSRNP2	C12orf2|C12orf22|FAM130A1|PPP1R72|TAIP-12	cysteine and serine rich nuclear protein 2	protein-coding
chr2	39923212	39923695	393	intron (NM_152390, intron 1 of 3)	30418	NM_152390	130733	Hs.40808	NM_152390	ENSG00000152154	TMEM178A	TMEM178	transmembrane protein 178A	protein-coding
chr12	95008047	95008530	393	intron (NM_020698, intron 1 of 3)	1639	NM_001301036	57458	Hs.370410	NM_020698	ENSG00000057704	TMCC3	-	transmembrane and coiled-coil domain family 3	protein-coding
chr20	56905704	56906118	393	intron (NM_020673, intron 2 of 6)	21140	NM_020673	57403	Hs.529044	NM_020673	ENSG00000124209	RAB22A	-	RAB22A, member RAS oncogene family	protein-coding
chr3	147215085	147215425	393	intron (NR_121655, intron 1 of 2)	76141	NR_121655	440982	Hs.535724	NR_121655		LOC440982	-	uncharacterized LOC440982	ncRNA
chr5	151087175	151087470	392	Intergenic	-20707	NM_001309443	6678	Hs.111779	NM_003118	ENSG00000113140	SPARC	BM-40|OI17|ON	secreted protein acidic and cysteine rich	protein-coding
chr10	112625187	112625543	391	Intergenic	5297	NR_026932	282997	Hs.599931	NR_026932		PDCD4-AS1	-	PDCD4 antisense RNA 1	ncRNA
chr2	55106968	55107758	391	intron (NM_001039753, intron 16 of 40)	130107	NM_007008	57142	Hs.637850	NM_007008	ENSG00000115310	RTN4	ASY|NI220/250|NOGO|NOGO-A|NOGOC|NSP|NSP-CL|Nbla00271|Nbla10545|Nogo-B|Nogo-C|RTN-X|RTN4-A|RTN4-B1|RTN4-B2|RTN4-C	reticulon 4	protein-coding
chr5	81146996	81147540	390	Intergenic	-100196	NM_012446	23635	Hs.102735	NM_012446	ENSG00000145687	SSBP2	HSPC116|SOSS-B2	single stranded DNA binding protein 2	protein-coding
chr1	117398530	117398818	390	Intergenic	-53871	NM_020440	5738	Hs.418093	NM_020440	ENSG00000134247	PTGFRN	CD315|CD9P-1|EWI-F|FPRP|SMAP-6	prostaglandin F2 receptor inhibitor	protein-coding
chr17	45216025	45216304	389	exon (NM_001293091, exon 12 of 18)	50514	NM_001114091	996	Hs.463295	NM_001256	ENSG00000004897	CDC27	ANAPC3|APC3|CDC27Hs|D0S1430E|D17S978E|H-NUC|HNUC|NUC2	cell division cycle 27	protein-coding
chr11	8847628	8848156	389	intron (NM_005418, intron 3 of 22)	-15010	NM_139157	6764	Hs.117715	NM_005418	ENSG00000166444	ST5	DENND2B|HTS1|p126	suppression of tumorigenicity 5	protein-coding
chr7	98086224	98086538	387	Intergenic	-55954	NM_018842	55971	Hs.656063	NM_018842	ENSG00000006453	BAIAP2L1	IRTKS	BAI1 associated protein 2 like 1	protein-coding
chr7	69977041	69977632	387	intron (NM_015570, intron 5 of 18)	-620187	NM_022479	64409	Hs.488591	NM_022479	ENSG00000185274	WBSCR17	GALNACT17|GALNT16|GALNT20|GALNTL3|GalNAc-T5L	Williams-Beuren syndrome chromosome region 17	protein-coding
chr1	116815934	116816314	386	Intergenic	-99671	NM_000701	476	Hs.371889	NM_000701	ENSG00000163399	ATP1A1	-	ATPase Na+/K+ transporting subunit alpha 1	protein-coding
chr13	45491767	45492174	384	Intergenic	71643	NM_012345	26747	Hs.525006	NM_012345	ENSG00000083635	NUFIP1	NUFIP|bA540M5.1	NUFIP1, FMR1 interacting protein 1	protein-coding
chr9	137009923	137010237	384	intron (NM_017588, intron 7 of 13)	5166	NM_052821	11091	Hs.397638	NM_017588	ENSG00000196363	WDR5	BIG-3|CFAP89|SWD3	WD repeat domain 5	protein-coding
chr20	59709447	59709999	383	Intergenic	55603	NR_109919	100506470	Hs.125674	NR_109919	ENSG00000229606	LINC01718	-	long intergenic non-protein coding RNA 1718	ncRNA
chr6	133867325	133867593	383	intron (NR_109982, intron 5 of 8)	-274826	NR_027030	154089	Hs.126165	NR_027030		LINC01312	-	long intergenic non-protein coding RNA 1312	ncRNA
chr2	30513412	30513889	383	Intergenic	-55862	NR_122048	285043	Hs.429119	NR_122048		LOC285043	-	uncharacterized LOC285043	ncRNA
chr20	19482199	19483169	382	intron (NM_020689, intron 2 of 16)	-217444	NR_024564	100130264	Hs.683814	NR_024564	ENSG00000179447	LOC100130264	-	uncharacterized LOC100130264	ncRNA
chr20	15869822	15870661	382	intron (NM_080676, intron 10 of 16)	33718	NR_130925	613266	Hs.309149	NR_130924		LOC613266	-	uncharacterized LOC613266	ncRNA
chr1	95663327	95663855	382	TTS (NM_001199679)	35947	NR_125949	101928118	Hs.656443	NR_125948	ENSG00000226026	LOC101928118	-	uncharacterized LOC101928118	ncRNA
chr1	59689887	59690246	382	Intergenic	-72559	NM_018291	55277	Hs.444301	NM_018291	ENSG00000172456	FGGY	-	FGGY carbohydrate kinase domain containing	protein-coding
chr1	183991941	183992203	382	intron (NM_001303421, intron 1 of 11)	14832	NM_015101	23127	Hs.387995	NM_015101	ENSG00000198756	COLGALT2	C1orf17|GLT25D2	collagen beta(1-O)galactosyltransferase 2	protein-coding
chr6	131131372	131131704	382	Intergenic	-17007	NM_001195597	100507203	Hs.388715	NM_001195597	ENSG00000256162	SMLR1	-	small leucine rich protein 1	protein-coding
chr2	154156240	154156623	382	Intergenic	178891	NM_019845	56475	Hs.100890	NM_019845	ENSG00000177519	RPRM	REPRIMO	reprimo, TP53 dependent G2 arrest mediator candidate	protein-coding
chr6	24313707	24314157	382	intron (NM_016356, intron 2 of 9)	-43199	NM_181337	353219	Hs.697888	NM_181337	ENSG00000146049	KAAG1	RU2AS	kidney associated antigen 1	protein-coding
chr13	75013080	75013482	382	Intergenic	19971	NR_047005	100874151	Hs.564552	NR_047005	ENSG00000226240	LINC00381	-	long intergenic non-protein coding RNA 381	ncRNA
chr20	22770110	22770791	382	Intergenic	-182295	NR_109883	101929685	Hs.563018	NR_109883	ENSG00000237396	LINC01384	-	long intergenic non-protein coding RNA 1384	ncRNA
chr2	78354647	78354984	382	non-coding (NR_110287, exon 6 of 6)	38959	NR_110287	101927948	Hs.639404	NR_110287	ENSG00000229494	LOC101927948	-	uncharacterized LOC101927948	ncRNA
chr12	18209948	18210664	382	Intergenic	32821	NM_001286201	79785	Hs.732831	NM_024730	ENSG00000111404	RERGL	-	RERG like	protein-coding
chr9	89775071	89775721	382	TTS (NM_001001709)	11837	NM_001001709	401535	Hs.657740	NM_001001709		C9orf170	-	chromosome 9 open reading frame 170	protein-coding
chr5	90314007	90314311	382	intron (NR_003149, intron 85 of 89)	296060	NR_103548	100505994	Hs.628363	NR_103548	ENSG00000248323	LUCAT1	SCAL1	lung cancer associated transcript 1 (non-protein coding)	ncRNA
chr11	92034089	92034629	382	Intergenic	-50903	NM_001008781	120114	Hs.98523	NM_001008781	ENSG00000165323	FAT3	CDHF15|CDHR10|hFat3	FAT atypical cadherin 3	protein-coding
chr20	10829665	10830014	382	Intergenic	60081	NR_109866	101929413	Hs.385604	NR_109866	ENSG00000232900	LOC101929413	-	uncharacterized LOC101929413	ncRNA
chr1	82626657	82626888	382	Intergenic	360690	NM_001330645	23266	Hs.24212	NM_012302	ENSG00000117114	ADGRL2	CIRL2|CL2|LEC1|LPHH1|LPHN2	adhesion G protein-coupled receptor L2	protein-coding
chr4	169555445	169555804	381	intron (NM_001166109, intron 1 of 18)	2856	NM_001166109	23022	Hs.151220	NM_016081	ENSG00000129116	PALLD	CGI-151|CGI151|MYN|PNCA1|SIH002	palladin, cytoskeletal associated protein	protein-coding
chr12	43099737	43100082	381	intron (NR_135028, intron 2 of 3)	13891	NR_135028	105369739	Hs.126660	NR_135028	ENSG00000257114	LOC105369739	-	uncharacterized LOC105369739	ncRNA
chr7	122410891	122411306	381	intron (NM_001009571, intron 1 of 27)	-68077	NM_198085	378925	Hs.675191	NM_198085	ENSG00000235631	RNF148	-	ring finger protein 148	protein-coding
chr15	90945599	90945870	379	intron (NM_003870, intron 2 of 37)	14261	NM_003870	8826	Hs.430551	NM_003870	ENSG00000140575	IQGAP1	HUMORFA01|SAR1|p195	IQ motif containing GTPase activating protein 1	protein-coding
chr2	96274189	96274544	378	Intergenic	16600	NM_138800	129868	Hs.232026	NM_138800	ENSG00000144015	TRIM43	TRIM43A	tripartite motif containing 43	protein-coding
chr1	43273038	43273384	377	intron (NM_199342, intron 2 of 2)	-9565	NM_001017922	114625	Hs.439437	NM_018538	ENSG00000164010	ERMAP	BTN5|PRO2801|RD|SC	erythroblast membrane associated protein (Scianna blood group)	protein-coding
chr11	59309887	59310168	375	Intergenic	27641	NM_001004711	390199	Hs.553757	NM_001004711	ENSG00000172742	OR4D9	OR11-253	olfactory receptor family 4 subfamily D member 9	protein-coding
chr10	69866476	69866707	375	intron (NR_045662, intron 2 of 19)	717	NM_001256267	84665	Hs.55205	NM_032578	ENSG00000138347	MYPN	CMD1DD|CMH22|MYOP|RCM4	myopalladin	protein-coding
chr3	106917255	106918121	371	intron (NR_028303, intron 1 of 3)	41797	NR_028303	100302640	Hs.648607	NR_028303	ENSG00000242759	LINC00882	-	long intergenic non-protein coding RNA 882	ncRNA
chr6	133453764	133454209	371	Intergenic	44767	NR_026969	285735	Hs.407549	NM_001037231		LINC00326	NCRNA00326	long intergenic non-protein coding RNA 326	ncRNA
chr18	22285285	22285640	370	Intergenic	-20283	NR_134604	105372028	Hs.569901	NR_134604	ENSG00000266573	LOC105372028	-	uncharacterized LOC105372028	ncRNA
chr1	184179147	184179581	370	Intergenic	158579	NM_001300766	116461	Hs.548197	NM_052965	ENSG00000198860	TSEN15	C1orf19|PCH2F|sen15	tRNA splicing endonuclease subunit 15	protein-coding
chr7	116869248	116869752	369	intron (NM_018412, intron 14 of 14)	46765	NR_002332	93655	Hs.368131	NR_002332	ENSG00000004866	ST7-OT3	NCRNA00026|ST7|ST7OT3	ST7 overlapping transcript 3	ncRNA
chr12	80623916	80624190	368	intron (NM_173591, intron 7 of 57)	20820	NM_173591	283310	Hs.723594	NM_173591	ENSG00000165899	OTOGL	C12orf64|DFNB84B	otogelin like	protein-coding
chr20	19679825	19681070	368	intron (NM_020689, intron 15 of 16)	-186718	NM_001242581	54453	Hs.472270	NM_018993	ENSG00000132669	RIN2	MACS|RASSF4	Ras and Rab interactor 2	protein-coding
chr11	13853160	13853633	368	Intergenic	93014	NR_135052	101928132	Hs.568970	NR_135052	ENSG00000254438	LOC101928132	-	uncharacterized LOC101928132	ncRNA
chr7	123050611	123050915	368	Intergenic	122239	NM_001321293	154865	Hs.159650	NM_178827	ENSG00000164675	IQUB	-	IQ motif and ubiquitin domain containing	protein-coding
chr21	28942880	28943205	368	Intergenic	-151656	NR_024357	54088	Hs.570434	NR_024357	ENSG00000225298	LINC00113	C21orf23|NCRNA00113	long intergenic non-protein coding RNA 113	ncRNA
chr2	223776873	223777201	368	intron (NM_004457, intron 4 of 16)	51305	NM_004457	2181	Hs.655772	NM_004457	ENSG00000123983	ACSL3	ACS3|FACL3|PRO2194	acyl-CoA synthetase long-chain family member 3	protein-coding
chr11	112589081	112589501	368	Intergenic	-162766	NR_104155	387810	Hs.512255	NR_104155	ENSG00000255484	LOC387810	-	uncharacterized LOC387810	ncRNA
chr1	94133590	94134086	368	intron (NM_001261408, intron 4 of 13)	13088	NM_001261409	8412	Hs.36958	NM_003567	ENSG00000137936	BCAR3	NSP2|SH2D3B	breast cancer anti-estrogen resistance 3	protein-coding
chr6	74908992	74909380	368	intron (NR_110856, intron 1 of 3)	130019	NR_110856	101928516	Hs.384600	NR_110856	ENSG00000223786	LOC101928516	-	uncharacterized LOC101928516	ncRNA
chr12	59301194	59301519	368	intron (NM_001136051, intron 3 of 18)	11971	NM_001136051	121227	Hs.253736	NM_153377	ENSG00000139263	LRIG3	LIG3	leucine rich repeats and immunoglobulin like domains 3	protein-coding
chr11	112525954	112526584	368	Intergenic	-99744	NR_104155	387810	Hs.512255	NR_104155	ENSG00000255484	LOC387810	-	uncharacterized LOC387810	ncRNA
chr8	78031697	78031996	368	Intergenic	-118566	NM_001172086	5828	Hs.437966	NM_000318	ENSG00000164751	PEX2	PAF1|PBD5A|PBD5B|PMP3|PMP35|PXMP3|RNF72|ZWS3	peroxisomal biogenesis factor 2	protein-coding
chr2	45618020	45618331	368	intron (NM_018079, intron 20 of 20)	-136095	NR_033831	400952	Hs.468368	NR_033831	ENSG00000205054	LINC01121	UNQ6975	long intergenic non-protein coding RNA 1121	ncRNA
chr14	32941249	32942020	368	intron (NM_004274, intron 2 of 13)	143155	NM_004274	9472	Hs.509083	NM_004274	ENSG00000151320	AKAP6	ADAP100|ADAP6|AKAP100|PRKA6|mAKAP	A-kinase anchoring protein 6	protein-coding
chr4	24119508	24120176	368	intron (NM_001330751, intron 2 of 14)	-228142	NM_013261	10891	Hs.527078	NM_013261	ENSG00000109819	PPARGC1A	LEM6|PGC-1(alpha)|PGC-1alpha|PGC-1v|PGC1|PGC1A|PPARGC1	PPARG coactivator 1 alpha	protein-coding
chr13	51265753	51266112	368	Intergenic	-116059	NR_046551	100874074	Hs.734030	NR_046551	ENSG00000237152	DLEU7-AS1	-	DLEU7 antisense RNA 1	ncRNA
chr3	3746771	3747116	368	Intergenic	-94172	NM_001324189	57633	Hs.163244	NM_020873	ENSG00000175928	LRRN1	FIGLER3|NLRR-1	leucine rich repeat neuronal 1	protein-coding
chr12	20078879	20079226	368	Intergenic	-88567	NR_040098	100506393	Hs.658356	NR_040098	ENSG00000256287	LOC100506393	-	uncharacterized LOC100506393	ncRNA
chr3	27472693	27472957	368	exon (NM_001321106, exon 7 of 25)	25420	NM_001258380	9497	Hs.250072	NM_003615	ENSG00000033867	SLC4A7	NBC2|NBC3|NBCN1|SBC2|SLC4A6	solute carrier family 4 member 7	protein-coding
chr7	27952328	27952712	368	intron (NM_175061, intron 2 of 4)	172806	NM_001079864	8887	Hs.34576	NM_006024	ENSG00000106052	TAX1BP1	CALCOCO3|T6BP|TXBP151	Tax1 binding protein 1	protein-coding
chr2	65597931	65598239	368	intron (NM_181784, intron 1 of 5)	-4154	NM_001128210	200734	Hs.59332	NM_181784	ENSG00000198369	SPRED2	Spred-2	sprouty related EVH1 domain containing 2	protein-coding
chr8	97456683	97456977	368	Intergenic	-49052	NM_002998	6383	Hs.1501	NM_002998	ENSG00000169439	SDC2	CD362|HSPG|HSPG1|SYND2	syndecan 2	protein-coding
chr2	83413382	83413841	368	Intergenic	329684	NR_033423	1720	Hs.169235	NR_033423		DHFRP3	-	dihydrofolate reductase pseudogene 3	pseudo
chr9	118480000	118480363	368	Intergenic	26337	NR_109805	101928775	Hs.522362	NR_109805	ENSG00000228714	LOC101928775	-	uncharacterized LOC101928775	ncRNA
chr6	51997202	51997520	368	Intergenic	-11786	NR_029713	406989		NR_029713	ENSG00000207604	MIR206	MIRN206|miRNA206|mir-206	microRNA 206	ncRNA
chr7	126218432	126218764	368	intron (NM_001127323, intron 8 of 10)	479640	NR_030323	693177		NR_030323	ENSG00000207692	MIR592	MIRN592|hsa-mir-592|mir-592	microRNA 592	ncRNA
chr2	226759150	226759431	368	Intergenic	-248220	NR_046102	646736	Hs.712836	NR_046102		LOC646736	-	uncharacterized LOC646736	ncRNA
chr2	191724163	191724615	368	Intergenic	-21158	NM_014905	2744	Hs.116448	NM_014905	ENSG00000115419	GLS	AAD20|GAC|GAM|GLS1|KGA	glutaminase	protein-coding
chr1	170389242	170389725	367	Intergenic	-111780	NR_027397	92344	Hs.183702	NM_152281	ENSG00000120370	GORAB	GO|NTKLBP1|SCYL1BP1	golgin, RAB6 interacting	protein-coding
chr13	41164621	41164920	367	intron (NM_002015, intron 1 of 2)	75964	NM_002015	2308	Hs.370666	NM_002015	ENSG00000150907	FOXO1	FKH1|FKHR|FOXO1A	forkhead box O1	protein-coding
chr7	37355941	37356288	367	intron (NM_001206482, intron 2 of 21)	37158	NM_001206482	9844	Hs.434989	NM_014800	ENSG00000155849	ELMO1	CED-12|CED12|ELMO-1	engulfment and cell motility 1	protein-coding
chr20	31837351	31837708	367	Intergenic	13727	NM_016583	51297	Hs.211092	NM_016583	ENSG00000198183	BPIFA1	LUNX|NASG|PLUNC|SPLUNC1|SPURT|bA49G10.5	BPI fold containing family A member 1	protein-coding
chr6	145090272	145090903	366	intron (NM_007124, intron 57 of 73)	363796	NR_132778	106635530		NR_132778		SNORA98	-	small nucleolar RNA, H/ACA box 98	snoRNA
chr1	179322730	179323042	365	non-coding (NR_045530, exon 14 of 14)	-11969	NM_144696	126859	Hs.658505	NM_144696	ENSG00000162779	AXDND1	C1orf125	axonemal dynein light chain domain containing 1	protein-coding
chr12	20417534	20418140	364	Intergenic	-104342	NM_000921	5139	Hs.386791	NM_000921	ENSG00000172572	PDE3A	CGI-PDE|CGI-PDE A|CGI-PDE-A|HTNB	phosphodiesterase 3A	protein-coding
chr7	135562497	135563071	363	Intergenic	99420	NM_001128619	767558	Hs.602015	NM_001128619	ENSG00000267697	LUZP6	MPD6|MTPNUT	leucine zipper protein 6	protein-coding
chr6	1872888	1873283	363	intron (NM_001500, intron 7 of 10)	262404	NM_001453	2296	Hs.348883	NM_001453	ENSG00000054598	FOXC1	ARA|FKHL7|FREAC-3|FREAC3|IGDA|IHG1|IRID1|RIEG3	forkhead box C1	protein-coding
chr12	65728826	65729412	362	intron (NM_198080, intron 3 of 5)	56352	NM_001193461	253827	Hs.339024	NM_198080	ENSG00000174099	MSRB3	DFNB74	methionine sulfoxide reductase B3	protein-coding
chr14	61679488	61680577	361	Intergenic	68498	NM_001017970	161291	Hs.146180	NM_001017970	ENSG00000182107	TMEM30B	CDC50B	transmembrane protein 30B	protein-coding
chr15	34303734	34304021	360	intron (NM_020371, intron 1 of 5)	27426	NM_020371	57099	Hs.555966	NM_020371	ENSG00000169857	AVEN	PDCD12	apoptosis and caspase activation inhibitor	protein-coding
chr5	14035955	14036298	360	Intergenic	-91537	NM_001369	1767	Hs.212360	NM_001369	ENSG00000039139	DNAH5	CILD3|DNAHC5|HL1|KTGNR|PCD	dynein axonemal heavy chain 5	protein-coding
chr20	59133497	59133869	359	Intergenic	-5937	NR_039653	100616440		NR_039653	ENSG00000265617	MIR548AG2	-	microRNA 548ag-2	ncRNA
chr11	132710043	132710375	359	intron (NM_001319104, intron 1 of 6)	103323	NM_002545	4978	Hs.4817	NM_002545	ENSG00000183715	OPCML	IGLON1|OBCAM|OPCM	opioid binding protein/cell adhesion molecule like	protein-coding
chr15	48858990	48859313	358	intron (NM_000138, intron 6 of 65)	78834	NM_000138	2200	Hs.591133	NM_000138	ENSG00000166147	FBN1	ACMICD|ECTOL1|FBN|GPHYSD2|MASS|MFLS|MFS1|OCTD|SGS|SSKS|WMS|WMS2	fibrillin 1	protein-coding
chr7	22600941	22601289	358	Intergenic	-1841	NR_038393	100506178	Hs.668122	NR_038393	ENSG00000232759	LOC100506178	-	uncharacterized LOC100506178	ncRNA
chr2	227568264	227568533	358	Intergenic	-44889	NR_049887	100847053		NR_049887	ENSG00000263363	MIR5702	-	microRNA 5702	ncRNA
chr12	640024	640349	357	intron (NM_173593, intron 1 of 19)	55466	NR_134624	105369595	Hs.504422	NR_134624		LOC105369595	-	uncharacterized LOC105369595	ncRNA
chr7	28331202	28331542	357	Intergenic	-7568	NM_182899	9586	Hs.437075	NM_004904	ENSG00000146592	CREB5	CRE-BPA|CREB-5	cAMP responsive element binding protein 5	protein-coding
chr1	184082432	184082776	357	Intergenic	61819	NM_001300766	116461	Hs.548197	NM_052965	ENSG00000198860	TSEN15	C1orf19|PCH2F|sen15	tRNA splicing endonuclease subunit 15	protein-coding
chr9	113995731	113996035	357	Intergenic	37611	NR_106989	102465800		NR_106989	ENSG00000274263	MIR7702	hsa-mir-7702	microRNA 7702	ncRNA
chr6	133416089	133416404	357	intron (NR_026969, intron 1 of 3)	7027	NR_026969	285735	Hs.407549	NM_001037231		LINC00326	NCRNA00326	long intergenic non-protein coding RNA 326	ncRNA
chr17	67815862	67816119	356	intron (NR_109972, intron 3 of 4)	-141858	NR_110874	102723487	Hs.451409	NR_110874	ENSG00000237560	LINC01497	-	long intergenic non-protein coding RNA 1497	ncRNA
chr12	20193804	20194104	355	intron (NR_040098, intron 2 of 2)	26335	NR_040098	100506393	Hs.658356	NR_040098	ENSG00000256287	LOC100506393	-	uncharacterized LOC100506393	ncRNA
chr20	53757186	53757495	355	Intergenic	-282241	NR_110629	102723578	Hs.446269	NR_110629	ENSG00000235166	LINC01440	-	long intergenic non-protein coding RNA 1440	ncRNA
chr8	59714035	59714425	355	Intergenic	-141826	NM_003580	8439	Hs.372000	NM_003580	ENSG00000035681	NSMAF	FAN|GRAMD5	neutral sphingomyelinase activation associated factor	protein-coding
chr2	75303267	75303637	355	intron (NM_015727, intron 2 of 3)	-14487	NR_049796	100846995		NR_049796	ENSG00000263909	MIR5000	-	microRNA 5000	ncRNA
chr15	96703598	96704229	355	intron (NR_125738, intron 3 of 4)	-165244	NM_001145155	7026	Hs.347991	NM_021005	ENSG00000185551	NR2F2	ARP1|CHTD4|COUPTFB|COUPTFII|NF-E3|NR2F1|SVP40|TFCOUP2	nuclear receptor subfamily 2 group F member 2	protein-coding
chr6	113227977	113228236	355	Intergenic	559574	NM_001013734	442247	Hs.448264	NM_001013734	ENSG00000251258	RFPL4B	RNF211	ret finger protein like 4B	protein-coding
chr18	19411327	19411712	355	promoter-TSS (NR_110369)	-152	NR_110369	102723167	Hs.658808	NR_110369	ENSG00000265142	MIR133A1HG	MIR1-2HG	MIR133A1 host gene	ncRNA
chr8	75467612	75468064	355	Intergenic	-6994	NR_049871	100847091		NR_049871	ENSG00000283505	MIR5681B	-	microRNA 5681b	ncRNA
chr5	36230164	36230607	355	intron (NM_001287341, intron 1 of 12)	11108	NM_001287340	133686	Hs.81907	NM_153013	ENSG00000152620	NADK2	C5orf33|DECRD|MNADK|NADKD1	NAD kinase 2, mitochondrial	protein-coding
chr11	6740751	6741251	355	non-coding (NR_003945, exon 1 of 1)	2109	NR_003945	387751	Hs.494757	NR_003945	ENSG00000254838	GVINP1	GVIN1|GVIN1P|VLIG-1|VLIG1	GTPase, very large interferon inducible pseudogene 1	pseudo
chr14	55179205	55179585	355	intron (NM_001161576, intron 2 of 10)	-42111	NM_001161577	23034	Hs.98259	NM_015589	ENSG00000020577	SAMD4A	SAMD4|SMAUG|SMAUG1|SMG|SMGA	sterile alpha motif domain containing 4A	protein-coding
chr2	40455476	40455849	355	intron (NM_021097, intron 1 of 9)	201782	NM_001112800	6546	Hs.31961	NM_021097	ENSG00000183023	SLC8A1	NCX1	solute carrier family 8 member A1	protein-coding
chr14	54088202	54088696	355	Intergenic	326753	NR_049843	100847076		NR_049843	ENSG00000266431	MIR5580	-	microRNA 5580	ncRNA
chr4	53823508	53823823	355	intron (NM_152540, intron 5 of 8)	95170	NM_023940	65997	Hs.8035	NM_023940	ENSG00000128045	RASL11B	-	RAS like family 11 member B	protein-coding
chr8	80855273	80855517	355	intron (NM_014018, intron 2 of 2)	-71423	NR_110954	101927040	Hs.350876	NR_110954	ENSG00000249328	LOC101927040	-	uncharacterized LOC101927040	ncRNA
chr5	80050777	80051173	355	intron (NM_002439, intron 12 of 23)	-100175	NM_001290354	1719	Hs.592364	NM_000791	ENSG00000228716	DHFR	DHFRP1|DYR	dihydrofolate reductase	protein-coding
chr2	134432291	134432884	355	Intergenic	-106556	NM_207481	344148	Hs.537329	NM_207363	ENSG00000176771	NCKAP5	ERIH1|ERIH2|NAP5	NCK associated protein 5	protein-coding
chr1	119803678	119804110	355	intron (NR_125975, intron 4 of 6)	-107505	NM_016527	51179	Hs.659767	NM_016527	ENSG00000116882	HAO2	GIG16|HAOX2	hydroxyacid oxidase 2	protein-coding
chr20	22782096	22782559	355	Intergenic	-194172	NR_109883	101929685	Hs.563018	NR_109883	ENSG00000237396	LINC01384	-	long intergenic non-protein coding RNA 1384	ncRNA
chr13	39453512	39453764	355	intron (NM_207361, intron 23 of 23)	111358	NM_145286	161003	Hs.327794	NM_145286	ENSG00000133115	STOML3	Epb7.2l|SRO	stomatin like 3	protein-coding
chr20	9074256	9074552	355	intron (NM_001172646, intron 1 of 37)	24703	NM_001172646	5332	Hs.472101	NM_000933	ENSG00000101333	PLCB4	ARCND2|PI-PLC	phospholipase C beta 4	protein-coding
chr8	81119278	81119551	354	Intergenic	-34210	NR_049894	100847056		NR_049894	ENSG00000265588	MIR5708	-	microRNA 5708	ncRNA
chr1	204263167	204263404	354	intron (NM_014935, intron 1 of 22)	65772	NM_014935	22874	Hs.253146	NM_014935	ENSG00000143850	PLEKHA6	PEPP-3|PEPP3	pleckstrin homology domain containing A6	protein-coding
chr2	54701045	54701321	354	intron (NM_003128, intron 1 of 35)	17729	NM_003128	6711	Hs.503178	NM_003128	ENSG00000115306	SPTBN1	ELF|HEL102|SPTB2|betaSpII	spectrin beta, non-erythrocytic 1	protein-coding
chr6	17418106	17418405	354	intron (NM_006366, intron 1 of 12)	24519	NM_006366	10486	Hs.132902	NM_006366	ENSG00000112186	CAP2	-	CAP, adenylate cyclase-associated protein, 2 (yeast)	protein-coding
chr9	118012740	118013350	354	intron (NM_017418, intron 2 of 7)	108948	NM_017418	50514	Hs.148841	NM_017418	ENSG00000173077	2019-12-01	CTS9	deleted in esophageal cancer 1	protein-coding
chr13	53894059	53894389	354	Intergenic	-168189	NR_125788	102723875	Hs.149083	NR_125788		LINC01065	-	long intergenic non-protein coding RNA 1065	ncRNA
chr17	19091327	19091693	354	Intergenic	-25573	NM_001291905	388436	Hs.677375	NM_001291905	ENSG00000281856	LOC388436	-	uncharacterized protein ENSP00000382042	protein-coding
chr15	99846364	99846597	353	intron (NR_135759, intron 4 of 7)	48750	NR_073383	7190	Hs.656611	NR_073383	ENSG00000259706	HSP90B2P	GRP94P1|GRP94b|HSP|HSPCP2|TRA1P1|TRAP1	heat shock protein 90 beta family member 2, pseudogene	pseudo
chr9	89470080	89470380	352	Intergenic	91874	NM_002048	2619	Hs.65029	NM_002048	ENSG00000180447	GAS1	-	growth arrest specific 1	protein-coding
chr16	23685230	23685727	351	TTS (NM_001199743)	-4615	NM_005030	5347	Hs.592049	NM_005030	ENSG00000166851	PLK1	PLK|STPK13	polo like kinase 1	protein-coding
chr2	46872786	46873328	351	Intergenic	28746	NM_014171	9419	Hs.133998	NM_014171	ENSG00000119878	CRIPT	HSPC139|SSMDF	CXXC repeat containing interactor of PDZ3 domain	protein-coding
chr2	55347882	55348346	350	intron (NM_001321904, intron 1 of 9)	16853	NM_001321904	57142	Hs.637850	NM_007008	ENSG00000115310	RTN4	ASY|NI220/250|NOGO|NOGO-A|NOGOC|NSP|NSP-CL|Nbla00271|Nbla10545|Nogo-B|Nogo-C|RTN-X|RTN4-A|RTN4-B1|RTN4-B2|RTN4-C	reticulon 4	protein-coding
chr10	104976150	104976478	349	Intergenic	-23251	NM_012229	22978	Hs.97439	NM_012229	ENSG00000076685	NT5C2	GMP|NT5B|PNT5|SPG45|SPG65|cN-II	5'-nucleotidase, cytosolic II	protein-coding
chr10	44143084	44143399	349	non-coding (NR_047558, exon 3 of 3)	1006	NM_001005368	7580	Hs.522885	NM_006973	ENSG00000169740	ZNF32	KOX30	zinc finger protein 32	protein-coding
chr1	143944497	143945045	348	Intergenic	-29924	NR_144320	728833	Hs.535577	NM_207418	ENSG00000215784	FAM72D	GCUD2	family with sequence similarity 72 member D	protein-coding
chr15	99377305	99377656	347	intron (NM_000875, intron 2 of 20)	49825	NR_039864	100616432		NR_039864	ENSG00000264480	MIR4714	-	microRNA 4714	ncRNA
chr5	156984938	156985482	347	intron (NM_033274, intron 3 of 22)	17621	NM_033274	8728	Hs.483944	NM_023038	ENSG00000135074	ADAM19	FKSG34|MADDAM|MLTNB	ADAM metallopeptidase domain 19	protein-coding
chr6	143200575	143201000	347	intron (NM_006734, intron 1 of 9)	65551	NM_006734	3097	Hs.510172	NM_006734	ENSG00000010818	HIVEP2	HIV-EP2|MBP-2|MIBP1|MRD43|SHN2|ZAS2|ZNF40B	human immunodeficiency virus type I enhancer binding protein 2	protein-coding
chr12	4198238	4198671	347	Intergenic	-184448	NM_001759	894	Hs.376071	NM_001759	ENSG00000118971	CCND2	KIAK0002|MPPH3	cyclin D2	protein-coding
chr5	73335942	73336203	347	Intergenic	226729	NM_001244364	64283	Hs.482521	NM_001080479	ENSG00000214944	ARHGEF28	RGNEF|RIP2|p190RHOGEF	Rho guanine nucleotide exchange factor 28	protein-coding
chr21	44969610	44969926	344	intron (NM_007031, intron 8 of 8)	60102	NR_106718	102464825		NR_106718	ENSG00000278433	MIR6070	hsa-mir-6070	microRNA 6070	ncRNA
chr15	42749659	42750032	342	promoter-TSS (NM_001284306)	-80	NM_022473	64397	Hs.511143	NM_022473	ENSG00000103994	ZNF106	SH3BP3|ZFP106|ZNF474	zinc finger protein 106	protein-coding
chr10	130262614	130262980	342	Intergenic	178583	NR_120619	101927381	Hs.523342	NR_120619	ENSG00000280953	LINC01163	TCONS_00017722	long intergenic non-protein coding RNA 1163	ncRNA
chr20	13435093	13435560	341	intron (NR_136628, intron 10 of 12)	184257	NM_001323602	55617	Hs.348297	NM_017714	ENSG00000089123	TASP1	C20orf13|dJ585I14.2	taspase 1	protein-coding
chr2	223313510	223313851	341	intron (NM_001320833, intron 2 of 5)	24454	NM_001320833	130367	Hs.210043	NM_152386	ENSG00000163082	SGPP2	SPP2|SPPase2	sphingosine-1-phosphate phosphatase 2	protein-coding
chr12	30637659	30637912	341	Intergenic	192393	NM_001190995	10526	Hs.505136	NM_006390	ENSG00000133704	IPO8	RANBP8	importin 8	protein-coding
chr5	76835903	76836155	341	Intergenic	-47664	NM_018268	55255	Hs.482573	NM_018268	ENSG00000164253	WDR41	MSTP048	WD repeat domain 41	protein-coding
chr13	30476475	30476845	341	Intergenic	-14118	NR_046510	100874059	Hs.569261	NR_046510	ENSG00000224329	LINC00297	NCRNA00297	long intergenic non-protein coding RNA 297	ncRNA
chr1	14387909	14388172	341	Intergenic	312164	NM_001007257	7799	Hs.371823	NM_012231	ENSG00000116731	PRDM2	HUMHOXY1|KMT8|KMT8A|MTB-ZF|RIZ|RIZ1|RIZ2	PR/SET domain 2	protein-coding
chr1	199053433	199053714	341	Intergenic	-65480	NR_110525	102800316	Hs.568480	NR_110525		LINC01222	TCONS_00000112	long intergenic non-protein coding RNA 1222	ncRNA
chr11	126384581	126384897	341	intron (NM_032531, intron 4 of 16)	108662	NM_001254759	6484	Hs.591947	NM_006278	ENSG00000110080	ST3GAL4	CGS23|NANTA3|SAT3|SIAT4|SIAT4C|ST3GalIV|STZ	ST3 beta-galactoside alpha-2,3-sialyltransferase 4	protein-coding
chr15	35193009	35193294	341	intron (NM_014691, intron 19 of 34)	68844	NM_014691	9716	Hs.510958	NM_014691	ENSG00000021776	AQR	IBP160|fSAP164	aquarius intron-binding spliceosomal factor	protein-coding
chr6	140606615	140606895	341	Intergenic	80366	NR_037441	100500879		NR_037441	ENSG00000263514	MIR3668	-	microRNA 3668	ncRNA
chr6	56420274	56420707	341	exon (NM_001144770, exon 52 of 95)	87204	NM_015548	667	Hs.604915	NM_001723	ENSG00000151914	DST	BP240|BPA|BPAG1|CATX-15|CATX15|D6S1101|DMH|DT|EBSB2|HSAN6|MACF2	dystonin	protein-coding
chr7	12805446	12805698	341	Intergenic	78661	NM_005738	10124	Hs.245540	NM_005738	ENSG00000122644	ARL4A	ARL4	ADP ribosylation factor like GTPase 4A	protein-coding
chr5	155277267	155277756	341	Intergenic	-476256	NM_172244	6444	Hs.387207	NM_000337	ENSG00000170624	SGCD	35DAG|CMD1L|DAGD|SG-delta|SGCDP|SGD	sarcoglycan delta	protein-coding
chr3	171041768	171042065	341	intron (NM_001161560, intron 2 of 31)	136281	NM_001161563	23043	Hs.34024	NM_015028	ENSG00000154310	TNIK	MRT54	TRAF2 and NCK interacting kinase	protein-coding
chr1	232690348	232690606	341	Intergenic	-39123	NM_020808	57568	Hs.745009	NM_020808	ENSG00000116991	SIPA1L2	SPAL2	signal induced proliferation associated 1 like 2	protein-coding
chr13	80622969	80623249	341	Intergenic	37897	NR_104138	101515984	Hs.569290	NR_104138		LINC01080	TCONS_00021856	long intergenic non-protein coding RNA 1080	ncRNA
chr8	23310088	23310542	341	intron (NM_004901, intron 1 of 12)	4929	NM_001128930	9583	Hs.444389	NM_004901	ENSG00000197217	ENTPD4	LALP70|LAP70|LYSAL1|NTPDase-4|UDPase	ectonucleoside triphosphate diphosphohydrolase 4	protein-coding
chr13	51117938	51118210	341	Intergenic	-16489	NR_125753	103689915	Hs.722230	NR_125753	ENSG00000229323	DLEU1-AS1	LINC01308	DLEU1 antisense RNA 1	ncRNA
chr10	53746338	53746637	341	intron (NM_006258, intron 5 of 17)	-287132	NM_015235	23283	Hs.591358	NM_015235	ENSG00000177613	CSTF2T	CstF-64T	cleavage stimulation factor subunit 2 tau variant	protein-coding
chr5	68005154	68005551	341	Intergenic	320402	NR_130778	101928885	Hs.630474	NR_130778		LOC101928885	-	uncharacterized LOC101928885	ncRNA
chr3	111034912	111035296	341	Intergenic	-225822	NM_198196	10225	Hs.142023	NM_005816	ENSG00000153283	CD96	TACTILE	CD96 molecule	protein-coding
chr7	79964767	79965339	341	Intergenic	38702	NR_110075	101927269	Hs.583232	NR_110075		LOC101927269	-	uncharacterized LOC101927269	ncRNA
chr12	67752527	67753127	341	Intergenic	89766	NM_018448	55832	Hs.546407	NM_018448	ENSG00000111530	CAND1	TIP120|TIP120A	cullin associated and neddylation dissociated 1	protein-coding
chr1	90376371	90376663	341	intron (NM_018103, intron 2 of 2)	84008	NR_002830	492303	Hs.550796	NR_002830		GEMIN8P4	-	gem nuclear organelle associated protein 8 pseudogene 4	pseudo
chr7	42390386	42390713	341	Intergenic	-113931	NM_000168	2737	Hs.21509	NM_000168	ENSG00000106571	GLI3	ACLS|GCPS|GLI3-190|GLI3FL|PAP-A|PAPA|PAPA1|PAPB|PHS|PPDIV	GLI family zinc finger 3	protein-coding
chr2	64054849	64055210	341	Intergenic	-13069	NM_001001521	7360	Hs.516217	NM_006759	ENSG00000169764	UGP2	UDPG|UDPGP|UDPGP2|UGP1|UGPP1|UGPP2|pHC379	UDP-glucose pyrophosphorylase 2	protein-coding
chr15	39655417	39655776	341	Intergenic	112726	NR_144508	400360	Hs.376109	NM_207445		C15orf54	-	chromosome 15 open reading frame 54	ncRNA
chr2	76705842	76706090	341	Intergenic	-507125	NR_110284	101927907	Hs.382185	NR_110284	ENSG00000234653	LOC101927907	-	uncharacterized LOC101927907	ncRNA
chr7	111032904	111033343	341	intron (NM_001244606, intron 4 of 6)	169224	NM_032549	83943	Hs.655722	NM_032549	ENSG00000184903	IMMP2L	IMMP2L-IT1|IMP2|IMP2-LIKE	inner mitochondrial membrane peptidase subunit 2	protein-coding
chr4	26085577	26085896	341	Intergenic	169922	NM_001145432	389203	Hs.479386	NM_001145432	ENSG00000250317	SMIM20	C4orf52|MITRAC7	small integral membrane protein 20	protein-coding
chr14	47065498	47065878	341	Intergenic	55340	NM_080746	140801	Hs.308332	NM_080746	ENSG00000165496	RPL10L	RPL10_5_1358	ribosomal protein L10 like	protein-coding
chr5	124746862	124747541	341	Intergenic	-81753	NR_109887	101927460	Hs.407582	NR_109887	ENSG00000260192	LOC101927460	-	uncharacterized LOC101927460	ncRNA
chr5	67775338	67775745	341	Intergenic	187145	NM_001242466	5295	Hs.132225	NM_181504	ENSG00000145675	PIK3R1	AGM7|GRB1|IMD36|p85|p85-ALPHA	phosphoinositide-3-kinase regulatory subunit 1	protein-coding
chr10	95970133	95970798	341	intron (NM_016341, intron 4 of 32)	76362	NR_033969	100128054	Hs.677562	NR_033969	ENSG00000268894	PLCE1-AS1	-	PLCE1 antisense RNA 1	ncRNA
chr5	90773947	90774291	341	Intergenic	-94929	NM_020801	57561	Hs.24684	NM_020801	ENSG00000113369	ARRDC3	TLIMP	arrestin domain containing 3	protein-coding
chr13	21399601	21399852	341	intron (NM_022459, intron 7 of 22)	-51629	NM_001318939	221143	Hs.26674	NM_174928	ENSG00000150456	EEF1AKMT1	ESP13|N6AMT2	eukaryotic translation elongation factor 1 alpha lysine methyltransferase 1	protein-coding
chr2	40685522	40685917	341	intron (NM_001112802, intron 1 of 7)	-28275	NM_001252624	6546	Hs.31961	NM_021097	ENSG00000183023	SLC8A1	NCX1	solute carrier family 8 member A1	protein-coding
chr20	17941730	17941996	341	intron (NM_001282454, intron 1 of 12)	1726	NR_003045	692086	Hs.680747	NR_003045	ENSG00000212232	SNORD17	HBI-43	small nucleolar RNA, C/D box 17	snoRNA
chr7	42714237	42714500	341	intron (NR_110833, intron 1 of 2)	31678	NR_110833	101928795	Hs.566753	NR_110833	ENSG00000238284	LINC01448	-	long intergenic non-protein coding RNA 1448	ncRNA
chr11	91523613	91524104	341	Intergenic	-561404	NM_001008781	120114	Hs.98523	NM_001008781	ENSG00000165323	FAT3	CDHF15|CDHR10|hFat3	FAT atypical cadherin 3	protein-coding
chr15	86043993	86044298	341	intron (NM_007200, intron 2 of 36)	-119036	NM_001270546	11214	Hs.459211	NM_006738	ENSG00000170776	AKAP13	AKAP-13|AKAP-Lbc|ARHGEF13|BRX|HA-3|Ht31|LBC|PRKA13|PROTO-LB|PROTO-LBC|c-lbc|p47	A-kinase anchoring protein 13	protein-coding
chr6	93874577	93874843	341	Intergenic	254590	NM_001288629	2045	Hs.73962	NM_004440	ENSG00000135333	EPHA7	EHK-3|EHK3|EK11|HEK11	EPH receptor A7	protein-coding
chr1	78758136	78758485	341	intron (NR_027310, intron 3 of 5)	63027	NR_027310	149047	Hs.352665	NM_144700	ENSG00000237413	MGC27382	-	uncharacterized MGC27382	ncRNA
chr4	22392976	22393648	341	intron (NM_145290, intron 17 of 18)	-52023	NR_037877	100505912	Hs.270471	NR_037877		LOC100505912	-	uncharacterized LOC100505912	ncRNA
chr11	97643772	97644023	341	Intergenic	-1247809	NM_001243270	53942	Hs.656783	NM_014361	ENSG00000149972	CNTN5	HNB-2s|NB-2	contactin 5	protein-coding
chr11	107146709	107147213	341	Intergenic	181611	NM_152434	143884	Hs.212140	NM_152434	ENSG00000152404	CWF19L2	-	CWF19-like 2, cell cycle control (S. pombe)	protein-coding
chr10	27896516	27896806	341	Intergenic	103558	NM_001256412	22931	Hs.406799	NM_021252	ENSG00000099246	RAB18	RAB18LI1|WARBM3	RAB18, member RAS oncogene family	protein-coding
chr17	68771856	68772111	341	Intergenic	426337	NR_104152	101928165	Hs.407613	NR_104152	ENSG00000260785	CASC17	LINC00600	cancer susceptibility candidate 17 (non-protein coding)	ncRNA
chr4	149291039	149291439	341	intron (NM_000901, intron 2 of 8)	72433	NM_000901	4306	Hs.163924	NM_000901	ENSG00000151623	NR3C2	MCR|MLR|MR|NR3C2VIT	nuclear receptor subfamily 3 group C member 2	protein-coding
chr1	206106708	206107150	340	Intergenic	-30336	NM_001317901	729533	Hs.339665	NM_001123168	ENSG00000196550	FAM72A	LMPIP|Ugene	family with sequence similarity 72 member A	protein-coding
chr15	98686374	98686896	339	Intergenic	-54653	NR_120325	101927332		NR_120325		LINC01582	-	long intergenic non-protein coding RNA 1582	ncRNA
chr5	67715578	67716205	339	Intergenic	127495	NM_001242466	5295	Hs.132225	NM_181504	ENSG00000145675	PIK3R1	AGM7|GRB1|IMD36|p85|p85-ALPHA	phosphoinositide-3-kinase regulatory subunit 1	protein-coding
chr12	77259926	77260370	339	intron (NM_001300965, intron 1 of 5)	12672	NM_001300965	1466	Hs.530904	NM_001321	ENSG00000175183	CSRP2	CRP2|LMO5|SmLIM	cysteine and glycine rich protein 2	protein-coding
chr6	143174317	143174588	339	intron (NM_006734, intron 1 of 9)	91886	NM_006734	3097	Hs.510172	NM_006734	ENSG00000010818	HIVEP2	HIV-EP2|MBP-2|MIBP1|MRD43|SHN2|ZAS2|ZNF40B	human immunodeficiency virus type I enhancer binding protein 2	protein-coding
chr6	133869554	133869866	338	intron (NR_109982, intron 5 of 8)	-272575	NR_027030	154089	Hs.126165	NR_027030		LINC01312	-	long intergenic non-protein coding RNA 1312	ncRNA
chr2	30627120	30627461	338	Intergenic	-42802	NM_001304445	253558	Hs.468048	NM_182551	ENSG00000172954	LCLAT1	1AGPAT8|AGPAT8|ALCAT1|HSRG1849|LYCAT|UNQ1849	lysocardiolipin acyltransferase 1	protein-coding
chr7	133717004	133717304	338	intron (NM_021807, intron 17 of 17)	-94951	NM_144648	136332	Hs.149774	NM_144648	ENSG00000155530	LRGUK	CFAP246	leucine rich repeats and guanylate kinase domain containing	protein-coding
chr12	14410545	14411140	338	Intergenic	-107724	NM_001286515	55729	Hs.504856	NM_018179	ENSG00000171681	ATF7IP	AM|ATF-IP|MCAF|MCAF1|p621	activating transcription factor 7 interacting protein	protein-coding
chr5	157897904	157898553	338	Intergenic	-61447	NR_109888	101927697	Hs.483960	NR_109888	ENSG00000276778	LOC101927697	-	uncharacterized LOC101927697	ncRNA
chr13	50960465	50961143	338	intron (NR_109974, intron 2 of 6)	140781	NR_125753	103689915	Hs.722230	NR_125753	ENSG00000229323	DLEU1-AS1	LINC01308	DLEU1 antisense RNA 1	ncRNA
chr12	110386868	110387163	337	intron (NM_001330154, intron 13 of 13)	47179	NM_057169	9815	Hs.434996	NM_014776	ENSG00000139436	GIT2	CAT-2|CAT2|PKL	GIT ArfGAP 2	protein-coding
chr8	130492457	130492903	336	intron (NR_130920, intron 1 of 3)	3708	NR_037457	100500839		NR_037457	ENSG00000263763	MIR3686	-	microRNA 3686	ncRNA
chr12	9492982	9493327	335	Intergenic	-26906	NR_120479	101930452	Hs.734183	NR_120479	ENSG00000260423	LOC101930452	-	uncharacterized LOC101930452	ncRNA
chr6	364854	365227	334	Intergenic	-26699	NR_046000	3662	Hs.401013	NM_002460	ENSG00000137265	IRF4	LSIRF|MUM1|NF-EM5|SHEP8	interferon regulatory factor 4	protein-coding
chr8	127845510	127846528	333	Intergenic	-179380	NR_045262	100750225	Hs.571530	NR_045262	ENSG00000253438	PCAT1	PCA1|PCAT-1	prostate cancer associated transcript 1 (non-protein coding)	ncRNA
chr20	29629673	29629934	332	intron (NR_003579, intron 5 of 7)	8335	NR_045115	140678	Hs.653099	NR_045115		MLLT10P1	MLLT10L|bA348I14.3	myeloid/lymphoid or mixed-lineage leukemia; translocated to, 10 pseudogene 1	pseudo
chr14	68200412	68200671	332	exon (NM_152443, exon 9 of 9)	31938	NM_152443	145226	Hs.415322	NM_152443	ENSG00000139988	RDH12	LCA13|RP53|SDR7C2	retinol dehydrogenase 12 (all-trans/9-cis/11-cis)	protein-coding
chr15	100052275	100052786	332	Intergenic	-53603	NM_001130926	4205	Hs.268675	NM_005587	ENSG00000068305	MEF2A	ADCAD1|RSRFC4|RSRFC9|mef2	myocyte enhancer factor 2A	protein-coding
chr9	16119986	16120873	331	Intergenic	132676	NM_001271829	100129385	Hs.586441	NM_001271829	ENSG00000205549	C9orf92	Em:AL513424.1	chromosome 9 open reading frame 92	protein-coding
chr20	16595852	16596152	331	Intergenic	-41923	NM_024704	55614	Hs.101774	NM_024704	ENSG00000089177	KIF16B	C20orf23|KISC20ORF|SNX23	kinesin family member 16B	protein-coding
chr13	51889587	51890249	331	Intergenic	-25250	NM_001101320	647174	Hs.685891	NM_001101320	ENSG00000253309	SERPINE3	-	serpin family E member 3	protein-coding
chr1	178614708	178614970	331	Intergenic	-32045	NR_039622	100616328		NR_039622	ENSG00000266417	MIR4424	-	microRNA 4424	ncRNA
chr9	107931254	107931599	331	Intergenic	-75460	NM_001330731	23446	Hs.573495	NM_022109	ENSG00000070214	SLC44A1	CD92|CDW92|CHTL1|CTL1	solute carrier family 44 member 1	protein-coding
chr10	93348949	93349523	331	intron (NR_024467, intron 1 of 4)	21981	NR_024467	100188947	Hs.535293	NR_024467		HECTD2-AS1	-	HECTD2 antisense RNA 1	ncRNA
chr10	130136216	130136746	330	Intergenic	52267	NR_120619	101927381	Hs.523342	NR_120619	ENSG00000280953	LINC01163	TCONS_00017722	long intergenic non-protein coding RNA 1163	ncRNA
chr6	132523706	132524008	328	Intergenic	68739	NR_038981	100507254	Hs.103070	NR_038981		LINC01013	-	long intergenic non-protein coding RNA 1013	ncRNA
chr14	33030769	33031021	328	intron (NM_004274, intron 4 of 13)	232416	NM_004274	9472	Hs.509083	NM_004274	ENSG00000151320	AKAP6	ADAP100|ADAP6|AKAP100|PRKA6|mAKAP	A-kinase anchoring protein 6	protein-coding
chr10	14143597	14143907	328	intron (NR_134578, intron 2 of 3)	27469	NR_120638	101928453	Hs.650212	NR_120638		LOC101928453	-	uncharacterized LOC101928453	ncRNA
chr2	156933602	156933890	328	intron (NR_110250, intron 1 of 3)	177697	NR_110250	101929378	Hs.171192	NR_110249	ENSG00000226383	LINC01876	-	long intergenic non-protein coding RNA 1876	ncRNA
chr11	91993152	91993438	328	Intergenic	-91967	NM_001008781	120114	Hs.98523	NM_001008781	ENSG00000165323	FAT3	CDHF15|CDHR10|hFat3	FAT atypical cadherin 3	protein-coding
chr15	48244071	48244380	328	Intergenic	-105792	NR_120336	101928442	Hs.242804	NR_120336	ENSG00000259572	LINC01491	-	long intergenic non-protein coding RNA 1491	ncRNA
chr2	40508367	40508822	328	intron (NM_021097, intron 1 of 9)	148850	NM_001112800	6546	Hs.31961	NM_021097	ENSG00000183023	SLC8A1	NCX1	solute carrier family 8 member A1	protein-coding
chr11	16261184	16261463	328	intron (NM_001145819, intron 3 of 15)	163090	NM_001145819	55553	Hs.368226	NM_017508	ENSG00000110693	SOX6	HSSOX6|SOXD	SRY-box 6	protein-coding
chr2	66532727	66533287	328	Intergenic	52453	NR_039938	100616464		NR_039938	ENSG00000264525	MIR4778	-	microRNA 4778	ncRNA
chr11	13872268	13872540	328	Intergenic	74006	NR_135052	101928132	Hs.568970	NR_135052	ENSG00000254438	LOC101928132	-	uncharacterized LOC101928132	ncRNA
chr4	113929916	113930165	328	intron (NM_001127493, intron 2 of 46)	-40745	NM_001148	287	Hs.620557	NM_001148	ENSG00000145362	ANK2	ANK-2|LQT4|brank-2	ankyrin 2	protein-coding
chr2	56676767	56677073	328	Intergenic	-264015	NR_125368	100129434	Hs.580330	NR_125368		LOC100129434	-	uncharacterized LOC100129434	ncRNA
chr5	88250363	88250616	328	intron (NR_136220, intron 3 of 7)	-50567	NM_001193347	4208	Hs.649965	NM_002397	ENSG00000081189	MEF2C	C5DELq14.3|DEL5q14.3	myocyte enhancer factor 2C	protein-coding
chr7	8551446	8551847	328	intron (NM_152745, intron 2 of 2)	78061	NM_152745	30010	Hs.487564	NM_152745	ENSG00000122584	NXPH1	NPH1|Nbla00697	neurexophilin 1	protein-coding
chr2	181111058	181111376	328	Intergenic	-239437	NM_020943	57703	Hs.311363	NM_020943	ENSG00000163510	CWC22	EIF4GL|NCM|fSAPb	CWC22 spliceosome associated protein homolog	protein-coding
chr10	92796478	92796956	328	intron (NR_134319, intron 1 of 2)	3794	NR_134319	105378430	Hs.512240	NR_134319		LOC105378430	-	uncharacterized LOC105378430	ncRNA
chr8	131556748	131557184	328	Intergenic	-101060	NM_018482	50807	Hs.655552	NM_018482	ENSG00000153317	ASAP1	AMAP1|CENTB4|DDEF1|PAG2|PAP|ZG14P	ArfGAP with SH3 domain, ankyrin repeat and PH domain 1	protein-coding
chr11	35173350	35173813	328	intron (NM_001202556, intron 1 of 7)	13164	NM_001202555	960	Hs.502328	NM_000610	ENSG00000026508	CD44	CDW44|CSPG8|ECMR-III|HCELL|HUTCH-I|IN|LHR|MC56|MDU2|MDU3|MIC4|Pgp1	CD44 molecule (Indian blood group)	protein-coding
chr7	93933093	93933388	328	Intergenic	-90633	NM_000089	1278	Hs.489142	NM_000089	ENSG00000164692	COL1A2	OI4	collagen type I alpha 2 chain	protein-coding
chr8	121255036	121255487	328	intron (NM_021110, intron 19 of 47)	117914	NM_021110	7373	Hs.409662	NM_021110	ENSG00000187955	COL14A1	UND	collagen type XIV alpha 1 chain	protein-coding
chr5	37493291	37493580	328	intron (NM_001345998, intron 8 of 17)	114073	NM_001345999	55100	Hs.213690	NM_018034	ENSG00000082068	WDR70	-	WD repeat domain 70	protein-coding
chr13	44090510	44090808	328	intron (NM_001347965, intron 1 of 15)	67671	NR_120399	100874130	Hs.738887	NR_120399		ENOX1-AS2	-	ENOX1 antisense RNA 2	ncRNA
chr14	51897395	51897679	328	Intergenic	-58302	NM_001042481	122786	Hs.434914	NM_152330	ENSG00000139926	FRMD6	C14orf31|EX1|Willin|c14_5320	FERM domain containing 6	protein-coding
chr1	17222472	17223073	328	Intergenic	-6611	NR_135058	105376805	Hs.465405	NR_135056	ENSG00000238142	LOC105376805	-	uncharacterized LOC105376805	ncRNA
chr1	76734937	76735307	328	intron (NM_152996, intron 1 of 4)	194733	NM_152996	256435	Hs.337040	NM_152996	ENSG00000184005	ST6GALNAC3	PRO7177|SIAT7C|ST6GALNACIII|STY	ST6 N-acetylgalactosaminide alpha-2,6-sialyltransferase 3	protein-coding
chr8	23772383	23772650	328	Intergenic	-60196	NM_003155	6781	Hs.25590	NM_003155	ENSG00000159167	STC1	STC	stanniocalcin 1	protein-coding
chr20	9438681	9438954	327	intron (NM_000933, intron 30 of 35)	-56188	NM_012261	24141	Hs.22920	NM_012261	ENSG00000125869	LAMP5	BAD-LAMP|BADLAMP|C20orf103|LAMP-5|UNC-46	lysosomal associated membrane protein family member 5	protein-coding
chr10	118014166	118014675	327	intron (NM_005264, intron 4 of 10)	17399	NM_145793	2674	Hs.388347	NM_005264	ENSG00000151892	GFRA1	GDNFR|GDNFRA|GFR-ALPHA-1|RET1L|RETL1|TRNR1	GDNF family receptor alpha 1	protein-coding
chr9	117929427	117929706	327	intron (NM_017418, intron 1 of 7)	25469	NM_017418	50514	Hs.148841	NM_017418	ENSG00000173077	2019-12-01	CTS9	deleted in esophageal cancer 1	protein-coding
chr5	94900254	94900493	326	intron (NM_198150, intron 1 of 7)	9548	NM_198150	153642	Hs.585051	NM_198150	ENSG00000164291	ARSK	TSULF	arylsulfatase family member K	protein-coding
chr15	65284128	65284422	326	Intergenic	-1991	NM_001127890	51324	Hs.242458	NM_016630	ENSG00000090487	SPG21	ACP33|BM-019|GL010|MAST	spastic paraplegia 21 (autosomal recessive, Mast syndrome)	protein-coding
chr1	82628206	82628492	326	Intergenic	362267	NM_001330645	23266	Hs.24212	NM_012302	ENSG00000117114	ADGRL2	CIRL2|CL2|LEC1|LPHH1|LPHN2	adhesion G protein-coupled receptor L2	protein-coding
chr16	24113410	24113900	325	intron (NM_212535, intron 7 of 16)	-100782	NR_106996	102466247		NR_106996	ENSG00000274466	MIR1273H	hsa-mir-1273h	microRNA 1273h	ncRNA
chr6	134356951	134357704	325	intron (NM_145176, intron 1 of 4)	16462	NM_145176	154091	Hs.486508	NM_145176	ENSG00000146411	SLC2A12	GLUT12|GLUT8	solute carrier family 2 member 12	protein-coding
chr12	124644730	124645002	324	intron (NM_001204299, intron 3 of 4)	-128844	NM_181709	144347	Hs.432901	NM_181709	ENSG00000178882	RFLNA	CFM2|FAM101A	refilin A	protein-coding
chr11	57543555	57544039	324	intron (NM_001085467, intron 1 of 16)	14563	NM_001085461	1500	Hs.166011	NM_001331	ENSG00000198561	CTNND1	CAS|CTNND|P120CAS|P120CTN|p120|p120(CAS)|p120(CTN)	catenin delta 1	protein-coding
chr18	48802490	48802740	324	Intergenic	-78564	NM_016626	51320	Hs.465144	NM_016626	ENSG00000176624	MEX3C	BM-013|MEX-3C|RKHD2|RNF194	mex-3 RNA binding family member C	protein-coding
chr12	19541109	19541445	324	Intergenic	-51331	NM_153207	121536	Hs.126497	NM_153207	ENSG00000139154	AEBP2	-	AE binding protein 2	protein-coding
chr6	143175748	143176196	323	intron (NM_006734, intron 1 of 9)	90366	NM_006734	3097	Hs.510172	NM_006734	ENSG00000010818	HIVEP2	HIV-EP2|MBP-2|MIBP1|MRD43|SHN2|ZAS2|ZNF40B	human immunodeficiency virus type I enhancer binding protein 2	protein-coding
chr10	3511427	3511885	323	intron (NR_131187, intron 1 of 1)	150769	NR_131187	105376360	Hs.212226	NR_131187		LOC105376360	-	uncharacterized LOC105376360	ncRNA
chr12	50625214	50625451	323	intron (NM_001113546, intron 3 of 10)	2663	NR_031625	100302220		NR_031625	ENSG00000221604	MIR1293	MIRN1293|hsa-mir-1293|mir-1293	microRNA 1293	ncRNA
chr10	123886878	123887203	323	intron (NM_001291879, intron 1 of 16)	14486	NM_001291879	10579	Hs.501252	NM_006997	ENSG00000138162	TACC2	AZU-1|ECTACC	transforming acidic coiled-coil containing protein 2	protein-coding
chr2	217565524	217565890	323	Intergenic	-5435	NM_000599	3488	Hs.607212	NM_000599	ENSG00000115461	IGFBP5	IBP5	insulin like growth factor binding protein 5	protein-coding
chr8	80865197	80865550	323	intron (NM_014018, intron 2 of 2)	77133	NM_014018	28957	Hs.521124	NM_014018	ENSG00000147586	MRPS28	HSPC007|MRP-S28|MRP-S35|MRPS35	mitochondrial ribosomal protein S28	protein-coding
chr20	23042254	23042631	321	Intergenic	-12141	NM_000361	7056	Hs.2030	NM_000361	ENSG00000178726	THBD	AHUS6|BDCA3|CD141|THPH12|THRM|TM	thrombomodulin	protein-coding
chr12	1466352	1466646	321	intron (NM_001301248, intron 14 of 18)	-143158	NR_028415	100292680	Hs.391695	NR_028415		LINC00942	-	long intergenic non-protein coding RNA 942	ncRNA
chr5	35035464	35035700	320	intron (NM_001306173, intron 4 of 12)	12658	NM_001306173	64902	Hs.34494	NM_031900	ENSG00000113492	AGXT2	AGT2|DAIBAT	alanine--glyoxylate aminotransferase 2	protein-coding
chr1	118939684	118939998	320	Intergenic	-211993	NM_206996	200162	Hs.528821	NM_206996	ENSG00000155761	SPAG17	CT143|PF6	sperm associated antigen 17	protein-coding
chr1	12533942	12534402	319	intron (NM_018156, intron 66 of 68)	-33128	NR_003025	677885	Hs.658450	NR_003025	ENSG00000239149	SNORA59A	ACA59	small nucleolar RNA, H/ACA box 59A	snoRNA
chr1	210439055	210439299	319	Intergenic	-31711	NR_024337	574036	Hs.446946	NR_024337	ENSG00000203706	SERTAD4-AS1	C1orf133	SERTAD4 antisense RNA 1	ncRNA
chr5	83545790	83546031	319	intron (NM_005711, intron 2 of 10)	134775	NM_001278642	10085	Hs.482730	NM_005711	ENSG00000164176	EDIL3	DEL1	EGF like repeats and discoidin domains 3	protein-coding
chr2	191224662	191224937	319	5' UTR (NM_001128928, exon 3 of 7)	16603	NM_002194	3628	Hs.32309	NM_002194	ENSG00000151689	INPP1	-	inositol polyphosphate-1-phosphatase	protein-coding
chr13	26482583	26483022	318	intron (NM_016529, intron 33 of 36)	142396	NM_001007538	387914	Hs.433791	NM_001007538	ENSG00000180730	SHISA2	C13orf13|PRO28631|TMEM46|WGAR9166|bA398O19.2|hShisa	shisa family member 2	protein-coding
chr14	68869402	68869862	318	intron (NM_001321809, intron 8 of 11)	225872	NR_135816	100996664		NR_135816		LOC100996664	-	uncharacterized LOC100996664	ncRNA
chr12	125014142	125014466	318	intron (NM_001077261, intron 2 of 47)	37706	NM_001077261	9612	Hs.137510	NM_006312	ENSG00000196498	NCOR2	CTG26|N-CoR2|SMAP270|SMRT|SMRTE|SMRTE-tau|TNRC14|TRAC|TRAC-1|TRAC1	nuclear receptor corepressor 2	protein-coding
chr7	35793828	35794476	318	TTS (NR_120511)	38105	NR_108082	100506725	Hs.304253	NR_108082	ENSG00000227544	LOC100506725	-	uncharacterized LOC100506725	ncRNA
chr7	70709050	70709443	317	intron (NM_022479, intron 1 of 10)	-63414	NR_037479	100500920		NR_037479	ENSG00000283278	MIR3914-2	-	microRNA 3914-2	ncRNA
chr22	33222802	33223381	317	intron (NM_000362, intron 1 of 4)	26289	NM_000362	7078	Hs.644633	NM_000362	ENSG00000100234	TIMP3	HSMRK222|K222|K222TA2|SFD	TIMP metallopeptidase inhibitor 3	protein-coding
chr14	61669617	61670236	317	Intergenic	78604	NM_001017970	161291	Hs.146180	NM_001017970	ENSG00000182107	TMEM30B	CDC50B	transmembrane protein 30B	protein-coding
chr7	66658245	66658568	317	intron (NM_018264, intron 14 of 15)	-79022	NR_039793	100616310		NR_039793	ENSG00000266525	MIR4650-1	-	microRNA 4650-1	ncRNA
chr5	149175686	149176053	316	intron (NM_001172699, intron 1 of 10)	24366	NM_001172699	133522	Hs.483816	NM_133263	ENSG00000155846	PPARGC1B	ERRL1|PERC|PGC-1(beta)|PGC1B	PPARG coactivator 1 beta	protein-coding
chr2	40424266	40424541	315	intron (NM_021097, intron 1 of 9)	233041	NM_001112800	6546	Hs.31961	NM_021097	ENSG00000183023	SLC8A1	NCX1	solute carrier family 8 member A1	protein-coding
chr6	47002645	47002980	315	intron (NM_153840, intron 1 of 14)	7287	NM_025048	266977	Hs.733762	NM_025048	ENSG00000153292	ADGRF1	GPR110|KPG_012|PGR19|hGPCR36	adhesion G protein-coupled receptor F1	protein-coding
chr4	109802362	109802578	315	intron (NM_001256074, intron 17 of 31)	-118235	NM_001146590	64850	Hs.106576	NM_031279	ENSG00000164089	ETNPPL	AGXT2L1	ethanolamine-phosphate phospho-lyase	protein-coding
chr1	168592387	168592750	315	Intergenic	46857	NM_002995	6375	Hs.546295	NM_002995	ENSG00000143184	XCL1	ATAC|LPTN|LTN|SCM-1|SCM-1a|SCM1|SCM1A|SCYC1	X-C motif chemokine ligand 1	protein-coding
chr5	61119633	61119935	315	Intergenic	-88259	NR_105000	100506526	Hs.662277	NR_105000		C5orf64-AS1	-	C5orf64 antisense RNA 1	ncRNA
chr5	67774211	67774633	315	Intergenic	186026	NM_001242466	5295	Hs.132225	NM_181504	ENSG00000145675	PIK3R1	AGM7|GRB1|IMD36|p85|p85-ALPHA	phosphoinositide-3-kinase regulatory subunit 1	protein-coding
chr10	53389482	53390764	315	intron (NM_006258, intron 3 of 17)	69232	NM_015235	23283	Hs.591358	NM_015235	ENSG00000177613	CSTF2T	CstF-64T	cleavage stimulation factor subunit 2 tau variant	protein-coding
chr5	123587872	123588415	315	intron (NR_125774, intron 4 of 5)	186070	NR_125774	103724389	Hs.582211	NR_125774		LINC01170	-	long intergenic non-protein coding RNA 1170	ncRNA
chr8	75148597	75149259	315	3' UTR (NM_001317830, exon 6 of 6)	84668	NM_020647	56704	Hs.657367	NM_020647	ENSG00000104369	JPH1	CMT2K|JP-1|JP1	junctophilin 1	protein-coding
chr7	29897804	29898116	315	intron (NM_001080529, intron 2 of 8)	51790	NM_001080529	644150	Hs.380698	NM_001080529	ENSG00000122574	WIPF3	CR16	WAS/WASL interacting protein family member 3	protein-coding
chr5	96385011	96385251	315	Intergenic	90975	NM_175920	4012	Hs.527199	NM_005575	ENSG00000113441	LNPEP	CAP|IRAP|P-LAP|PLAP	leucyl and cystinyl aminopeptidase	protein-coding
chr18	30549145	30549417	315	intron (NM_198995, intron 21 of 21)	-196307	NM_020805	57565	Hs.446164	NM_020805	ENSG00000197705	KLHL14	-	kelch like family member 14	protein-coding
chr6	117489052	117489693	315	Intergenic	-97349	NM_182645	245806	Hs.99324	NM_153453	ENSG00000170162	VGLL2	VGL2|VITO1	vestigial like family member 2	protein-coding
chr5	40386418	40386697	315	Intergenic	-293475	NM_000958	5734	Hs.199248	NM_000958	ENSG00000171522	PTGER4	EP4|EP4R	prostaglandin E receptor 4	protein-coding
chr5	157692845	157693186	315	Intergenic	143766	NR_109888	101927697	Hs.483960	NR_109888	ENSG00000276778	LOC101927697	-	uncharacterized LOC101927697	ncRNA
chr1	100151010	100151659	315	intron (NM_017734, intron 3 of 7)	-3277	NR_037516	100500863		NR_037516	ENSG00000207704	MIR548AA1	-	microRNA 548aa-1	ncRNA
chr2	230395001	230395434	315	intron (NM_139072, intron 5 of 12)	184069	NM_139072	92737	Hs.234074	NM_139072	ENSG00000187957	DNER	UNQ26|bet	delta/notch like EGF repeat containing	protein-coding
chr2	229194064	229194302	315	Intergenic	-147822	NM_030623	80309	Hs.436306	NM_030623	ENSG00000153820	SPHKAP	SKIP	SPHK1 interactor, AKAP domain containing	protein-coding
chr14	51777179	51777438	315	Intergenic	-22803	NR_038358	283553	Hs.325752	NR_038358	ENSG00000258479	LINC00640	-	long intergenic non-protein coding RNA 640	ncRNA
chr11	100610477	100610733	315	intron (NM_152432, intron 1 of 23)	-51919	NR_133571	100128386	Hs.635125	NR_133571	ENSG00000248027	LOC100128386	-	uncharacterized LOC100128386	ncRNA
chr4	16138010	16138246	315	Intergenic	-52505	NM_001145848	8842	Hs.614734	NM_006017	ENSG00000007062	PROM1	AC133|CD133|CORD12|MCDR2|MSTP061|PROML1|RP41|STGD4	prominin 1	protein-coding
chr3	78287814	78288102	315	Intergenic	780651	NM_001145845	6091	Hs.744218	NM_002941	ENSG00000169855	ROBO1	DUTT1|SAX3	roundabout guidance receptor 1	protein-coding
chr15	77083691	77083983	315	intron (NM_020843, intron 7 of 30)	70448	NM_001145923	49855	Hs.458986	NM_020843	ENSG00000140386	SCAPER	MSTP063|ZNF291|Zfp291	S-phase cyclin A associated protein in the ER	protein-coding
chr6	112164182	112164465	315	intron (NM_002037, intron 2 of 13)	30332	NM_002037	2534	Hs.390567	NM_002037	ENSG00000010810	FYN	SLK|SYN|p59-FYN	FYN proto-oncogene, Src family tyrosine kinase	protein-coding
chr15	96455152	96455949	315	Intergenic	-413607	NM_001145155	7026	Hs.347991	NM_021005	ENSG00000185551	NR2F2	ARP1|CHTD4|COUPTFB|COUPTFII|NF-E3|NR2F1|SVP40|TFCOUP2	nuclear receptor subfamily 2 group F member 2	protein-coding
chr10	85593808	85594196	315	Intergenic	-157157	NR_134317	105378397	Hs.147725	NR_134317		LOC105378397	-	uncharacterized LOC105378397	ncRNA
chr20	55833269	55833525	314	intron (NM_001719, intron 1 of 6)	8310	NM_001719	655	Hs.473163	NM_001719	ENSG00000101144	BMP7	OP-1	bone morphogenetic protein 7	protein-coding
chr12	64276703	64276916	313	intron (NM_020762, intron 1 of 21)	38276	NM_020762	57522	Hs.210751	NM_020762	ENSG00000196935	SRGAP1	ARHGAP13|NMTC2	SLIT-ROBO Rho GTPase activating protein 1	protein-coding
chr1	172421744	172422251	313	promoter-TSS (NM_001300760)	-36	NM_001300760	92346	Hs.517991	NM_139240	ENSG00000180999	C1orf105	-	chromosome 1 open reading frame 105	protein-coding
chr2	106814469	106814704	313	Intergenic	-3791	NM_001253875	80146	Hs.469561	NM_025076	ENSG00000115652	UXS1	SDR6E1|UGD	UDP-glucuronate decarboxylase 1	protein-coding
chr10	112428142	112428550	312	intron (NM_001134363, intron 1 of 13)	24191	NM_001134363	282996	Hs.116630	NM_001134363	ENSG00000203867	RBM20	-	RNA binding motif protein 20	protein-coding
chr10	114542351	114542674	312	intron (NM_001318205, intron 7 of 7)	-40743	NR_120684	103344931	Hs.458447	NR_120684	ENSG00000260917	LOC103344931	-	uncharacterized LOC103344931	ncRNA
chr14	68613681	68613891	311	intron (NM_001321809, intron 7 of 11)	323477	NM_001321815	5890	Hs.172587	NM_002877	ENSG00000182185	RAD51B	R51H2|RAD51L1|REC2	RAD51 paralog B	protein-coding
chr13	22157689	22157968	311	intron (NM_152726, intron 1 of 11)	20527	NM_152726	221154	Hs.412103	NM_152726	ENSG00000165487	MICU2	1110008L20Rik|EFHA1	mitochondrial calcium uptake 2	protein-coding
chr12	19728781	19729116	311	Intergenic	135433	NM_001267043	121536	Hs.126497	NM_153207	ENSG00000139154	AEBP2	-	AE binding protein 2	protein-coding
chr5	123935210	123935506	311	Intergenic	145447	NM_020747	57507	Hs.266616	NM_020747	ENSG00000168916	ZNF608	NY-REN-36	zinc finger protein 608	protein-coding
chr15	88320243	88320740	311	Intergenic	200331	NR_026869	145978	Hs.350808	NM_152454	ENSG00000259527	LINC00052	NCRNA00052|TMEM83	long intergenic non-protein coding RNA 52	ncRNA
chr2	54698636	54698905	310	intron (NM_003128, intron 1 of 35)	15316	NM_003128	6711	Hs.503178	NM_003128	ENSG00000115306	SPTBN1	ELF|HEL102|SPTB2|betaSpII	spectrin beta, non-erythrocytic 1	protein-coding
chr15	68006749	68007022	310	intron (NM_002757, intron 16 of 20)	-105157	NM_001258024	390598	Hs.451224	NM_001031807	ENSG00000188779	SKOR1	CORL1|FUSSEL15|LBXCOR1	SKI family transcriptional corepressor 1	protein-coding
chr7	91149957	91150397	310	Intergenic	256394	NM_003505	8321	Hs.94234	NM_003505	ENSG00000157240	FZD1	-	frizzled class receptor 1	protein-coding
chr10	35869075	35869604	309	Intergenic	-24999	NM_153368	219770	Hs.638922	NM_153368	ENSG00000177291	GJD4	CX40.1	gap junction protein delta 4	protein-coding
chr9	92511879	92512308	309	Intergenic	-219605	NR_109791	101927847	Hs.584312	NR_109791		LOC101927847	-	uncharacterized LOC101927847	ncRNA
chr2	148269844	148270165	309	Intergenic	-332082	NM_001278580	92	Hs.470174	NM_001616	ENSG00000121989	ACVR2A	ACTRII|ACVR2	activin A receptor type 2A	protein-coding
chr11	94881464	94881831	307	Intergenic	-2056	NR_110303	101929295	Hs.735838	NR_110303	ENSG00000245552	LOC101929295	-	uncharacterized LOC101929295	ncRNA
chr3	75698144	75699062	307	Intergenic	-14878	NR_037925	647476	Hs.274541	NR_037925		FRG2EP	-	FSHD region gene 2 family member E, pseudogene	pseudo
chr8	6590800	6591115	306	intron (NM_018361, intron 4 of 7)	-11728	NR_039803	100616348		NR_039803	ENSG00000266038	MIR4659A	mir-4659a	microRNA 4659a	ncRNA
chr10	129020753	129021080	306	intron (NM_001380, intron 27 of 51)	-26494	NM_001039762	642938	Hs.613882	NM_001039762	ENSG00000188916	FAM196A	C10orf141|INSYN2	family with sequence similarity 196 member A	protein-coding
chr14	59007657	59007964	306	intron (NM_001329947, intron 29 of 29)	-92976	NR_046093	51339	Hs.48950	NM_016651	ENSG00000165617	DACT1	DAPPER|DAPPER1|DPR1|FRODO|HDPR1|THYEX3	dishevelled binding antagonist of beta catenin 1	protein-coding
chr12	110386126	110386516	306	3' UTR (NM_139201, exon 15 of 15)	47873	NM_057169	9815	Hs.434996	NM_014776	ENSG00000139436	GIT2	CAT-2|CAT2|PKL	GIT ArfGAP 2	protein-coding
chr17	15016159	15016777	306	Intergenic	-6964	NR_103559	94151	Hs.98684	NR_103559		CDRT8	-	CMT1A duplicated region transcript 8	ncRNA
chr14	62013829	62014378	305	intron (NM_006255, intron 12 of 13)	22809	NR_110417	101927780	Hs.254789	NR_110416	ENSG00000250548	LOC101927780	-	uncharacterized LOC101927780	ncRNA
chr10	91157818	91158223	305	intron (NM_001270930, intron 2 of 2)	5717	NM_001270929	3434	Hs.20315	NM_001548	ENSG00000185745	IFIT1	C56|G10P1|IFI-56|IFI-56K|IFI56|IFIT-1|IFNAI1|ISG56|P56|RNM561	interferon induced protein with tetratricopeptide repeats 1	protein-coding
chr13	51182572	51182838	305	Intergenic	-81120	NR_125753	103689915	Hs.722230	NR_125753	ENSG00000229323	DLEU1-AS1	LINC01308	DLEU1 antisense RNA 1	ncRNA
chr14	62065811	62066060	305	intron (NR_039985, intron 1 of 2)	-28564	NR_110416	101927780	Hs.254789	NR_110416	ENSG00000250548	LOC101927780	-	uncharacterized LOC101927780	ncRNA
chr3	152747166	152747468	305	Intergenic	-132684	NM_002886	5912	Hs.98643	NM_002886	ENSG00000181467	RAP2B	-	RAP2B, member of RAS oncogene family	protein-coding
chr19	16403977	16404669	304	Intergenic	-31314	NM_016270	10365	Hs.685136	NM_016270	ENSG00000127528	KLF2	LKLF	Kruppel like factor 2	protein-coding
chr5	176972631	176972952	304	intron (NM_001190946, intron 1 of 8)	8795	NM_001190946	54540	Hs.484289	NM_019057	ENSG00000146067	FAM193B	IRIZIO	family with sequence similarity 193 member B	protein-coding
chr1	25992986	25993398	304	intron (NM_020379, intron 1 of 11)	49233	NM_001289010	57134	Hs.197043	NM_020379	ENSG00000117643	MAN1C1	HMIC|MAN1A3|MAN1C|pp6318	mannosidase alpha class 1C member 1	protein-coding
chr1	16840194	16840757	303	Intergenic	-21279	NR_023386	114819	Hs.597881	NR_023386	ENSG00000080947	CROCCP3	CROCCL2|dJ798A10.2	ciliary rootlet coiled-coil, rootletin pseudogene 3	pseudo
chr3	171266777	171267077	303	Intergenic	-88730	NM_015028	23043	Hs.34024	NM_015028	ENSG00000154310	TNIK	MRT54	TRAF2 and NCK interacting kinase	protein-coding
chr2	101544781	101545047	303	intron (NM_002518, intron 3 of 20)	48709	NR_110213	101927142	Hs.656556	NR_110213		LOC101927142	-	uncharacterized LOC101927142	ncRNA
chr2	217704602	217704971	303	Intergenic	19996	NM_003284	7141	Hs.3017	NM_003284	ENSG00000118245	TNP1	TP1	transition protein 1	protein-coding
chr4	22532835	22533155	303	Intergenic	-15318	NM_145290	166647	Hs.99195	NM_145290	ENSG00000152990	ADGRA3	GPR125|PGR21|TEM5L	adhesion G protein-coupled receptor A3	protein-coding
chr5	124820424	124821417	302	Intergenic	-8034	NR_109887	101927460	Hs.407582	NR_109887	ENSG00000260192	LOC101927460	-	uncharacterized LOC101927460	ncRNA
chr1	183213639	183213946	302	3' UTR (NM_005562, exon 23 of 23)	58618	NM_005562	3918	Hs.591484	NM_005562	ENSG00000058085	LAMC2	B2T|BM600|CSF|EBR2|EBR2A|LAMB2T|LAMNB2	laminin subunit gamma 2	protein-coding
chr1	61783971	61784271	302	intron (NM_001145511, intron 3 of 10)	-64931	NR_104180	645030	Hs.632410	NR_104180	ENSG00000237853	NFIA-AS1	-	NFIA antisense RNA 1	ncRNA
chr8	121704383	121704979	302	intron (NM_021021, intron 2 of 6)	-68812	NR_125419	101927543	Hs.371902	NR_125419	ENSG00000248318	LOC101927543	-	uncharacterized LOC101927543	ncRNA
chr13	34092620	34093251	302	intron (NM_001243476, intron 4 of 17)	158037	NM_001243476	90627	Hs.156551	NM_052851	ENSG00000133121	STARD13	ARHGAP37|DLC2|GT650|LINC00464	StAR related lipid transfer domain containing 13	protein-coding
chr3	174255999	174256256	302	Intergenic	-320984	NM_207015	254827	Hs.565848	NM_207015	ENSG00000177694	NAALADL2	-	N-acetylated alpha-linked acidic dipeptidase like 2	protein-coding
chr19	24349047	24349574	302	Intergenic	-3061	NR_003603	100101266	Hs.149312	NR_003603	ENSG00000268442	HAVCR1P1	-	hepatitis A virus cellular receptor 1 pseudogene 1	pseudo
chr20	12395587	12395897	302	Intergenic	497229	NM_001282551	22903	Hs.709366	NM_014962	ENSG00000132640	BTBD3	dJ742J24.1	BTB domain containing 3	protein-coding
chr18	22864822	22865505	302	intron (NM_015461, intron 3 of 7)	67051	NM_001308225	25925	Hs.116935	NM_015461	ENSG00000198795	ZNF521	EHZF|Evi3	zinc finger protein 521	protein-coding
chr2	200663519	200664165	302	intron (NR_034096, intron 3 of 3)	52054	NR_034096	348751	Hs.734578	NR_034096	ENSG00000226124	FTCDNL1	FONG	formiminotransferase cyclodeaminase N-terminal like	ncRNA
chr11	19885537	19886508	302	intron (NM_182964, intron 3 of 37)	-104393	NR_039843	100616426		NR_039843	ENSG00000264309	MIR4694	-	microRNA 4694	ncRNA
chr11	95141141	95141568	302	Intergenic	-175649	NM_001271594	143686	Hs.120633	NM_144665	ENSG00000149212	SESN3	SEST3	sestrin 3	protein-coding
chr20	12302465	12302713	302	Intergenic	404076	NM_001282551	22903	Hs.709366	NM_014962	ENSG00000132640	BTBD3	dJ742J24.1	BTB domain containing 3	protein-coding
chr4	90332799	90333277	302	Intergenic	-103877	NM_198281	285513	Hs.100912	NM_198281	ENSG00000185477	GPRIN3	GRIN3	GPRIN family member 3	protein-coding
chr2	37858508	37858771	302	Intergenic	40703	NM_001270437	10602	Hs.369574	NM_006449	ENSG00000163171	CDC42EP3	BORG2|CEP3|UB1	CDC42 effector protein 3	protein-coding
chr3	59822043	59822629	302	intron (NM_002012, intron 8 of 9)	244517	NM_001320901	2272	Hs.655995	NM_002012	ENSG00000189283	FHIT	AP3Aase|FRA3B	fragile histidine triad	protein-coding
chr5	103905406	103905719	302	Intergenic	-529613	NR_000039	9366	Hs.158296	NR_000039	ENSG00000232159	RAB9BP1	RAB9P1	RAB9B, member RAS oncogene family pseudogene 1	pseudo
chr11	19874593	19874838	302	intron (NM_182964, intron 3 of 37)	-93086	NR_039843	100616426		NR_039843	ENSG00000264309	MIR4694	-	microRNA 4694	ncRNA
chr8	24079791	24080107	302	Intergenic	-71604	NM_014265	10863	Hs.174030	NM_014265	ENSG00000042980	ADAM28	ADAM 28|MDC-L|MDCL|eMDC II|eMDCII	ADAM metallopeptidase domain 28	protein-coding
chr17	14047138	14047384	302	intron (NM_001303, intron 4 of 6)	-74486	NR_049718	100874058	Hs.720411	NR_049718	ENSG00000236088	COX10-AS1	COX10-AS|COX10AS	COX10 antisense RNA 1	ncRNA
chr2	144580955	144581180	302	Intergenic	-113567	NR_110237	101928386	Hs.668251	NR_110237	ENSG00000232377	LOC101928386	-	uncharacterized LOC101928386	ncRNA
chr7	13591333	13591551	302	Intergenic	434697	NM_001163151	2115	Hs.22634	NM_004956	ENSG00000006468	ETV1	ER81	ETS variant 1	protein-coding
chr7	40803196	40803697	302	intron (NM_024728, intron 14 of 14)	216091	NR_110831	101928744	Hs.639767	NR_110831	ENSG00000232458	LINC01450	-	long intergenic non-protein coding RNA 1450	ncRNA
chr3	54935059	54935392	302	promoter-TSS (NR_046666)	57	NR_046666	100874237	Hs.570583	NR_046666	ENSG00000243715	CACNA2D3-AS1	-	CACNA2D3 antisense RNA 1	ncRNA
chr7	33861690	33861999	302	Intergenic	-82679	NM_133468	168667	Hs.660998	NM_133468	ENSG00000164619	BMPER	CRIM3|CV-2|CV2	BMP binding endothelial regulator	protein-coding
chr18	40194678	40194984	302	intron (NR_046174, intron 7 of 9)	428198	NR_046455	284260	Hs.652819	NR_046174	ENSG00000267586	LINC00907	-	long intergenic non-protein coding RNA 907	ncRNA
chr14	68708631	68709141	302	intron (NM_001321809, intron 7 of 11)	386618	NR_135816	100996664		NR_135816		LOC100996664	-	uncharacterized LOC100996664	ncRNA
chr2	29644198	29644602	302	intron (NM_004304, intron 4 of 28)	53843	NR_136317	105374389	Hs.196534	NR_136317		LOC105374389	-	uncharacterized LOC105374389	ncRNA
chr6	49874324	49874571	302	Intergenic	-29638	NM_001205220	167	Hs.109620	NM_001131	ENSG00000124812	CRISP1	AEGL1|ARP|CRISP-1|HEL-S-57|HSCRISP1D|HSCRISP1G|HUMARP	cysteine rich secretory protein 1	protein-coding
chr2	144309544	144310000	302	intron (NM_018460, intron 10 of 13)	-384862	NR_110237	101928386	Hs.668251	NR_110237	ENSG00000232377	LOC101928386	-	uncharacterized LOC101928386	ncRNA
chr14	89682022	89682270	302	intron (NM_001085471, intron 4 of 6)	201308	NM_005197	1112	Hs.434286	NM_005197	ENSG00000053254	FOXN3	C14orf116|CHES1|PRO1635	forkhead box N3	protein-coding
chr10	44516308	44516702	302	Intergenic	108655	NR_136148	283033	Hs.178244	NR_033846		LINC00841	-	long intergenic non-protein coding RNA 841	ncRNA
chr20	11758218	11758836	302	Intergenic	92836	NR_110635	728450	Hs.560990	NR_110635	ENSG00000228422	LINC00687	C20orf61|dJ1012F16.1	long intergenic non-protein coding RNA 687	ncRNA
chr15	81711681	81711970	302	intron (NR_120365, intron 6 of 6)	-45407	NM_001080532	342125	Hs.253489	NM_001080532	ENSG00000188869	TMC3	-	transmembrane channel like 3	protein-coding
chr14	33979207	33979625	302	intron (NM_001164749, intron 4 of 11)	-198727	NR_132771	106635522		NR_132771		SNORA89	-	small nucleolar RNA, H/ACA box 89	snoRNA
chr11	13410329	13410606	302	exon (NM_001297742, exon 8 of 8)	51359	NM_001297742	84280	Hs.332382	NM_032320	ENSG00000148925	BTBD10	GMRP-1|GMRP1	BTB domain containing 10	protein-coding
chr20	33056913	33057220	302	intron (NM_001324198, intron 14 of 24)	2936	NR_030374	693229		NR_030374	ENSG00000207997	MIR644A	MIR644|MIRN644|hsa-mir-644|hsa-mir-644a	microRNA 644a	ncRNA
chr2	195868927	195869218	302	Intergenic	273753	NR_110223	101927431	Hs.558215	NR_110223	ENSG00000230173	LINC01790	-	long intergenic non-protein coding RNA 1790	ncRNA
chr4	49512165	49512477	302	Intergenic	523662	NM_001286791	80157	Hs.479703	NM_025087	ENSG00000109182	CWH43	CWH43-C	cell wall biogenesis 43 C-terminal homolog	protein-coding
chr16	25849970	25850370	302	intron (NM_006040, intron 1 of 1)	146823	NM_006040	9951	Hs.655275	NM_006040	ENSG00000182601	HS3ST4	3-OST-4|30ST4|3OST4|h3-OST-4	heparan sulfate-glucosamine 3-sulfotransferase 4	protein-coding
chr3	30478602	30479044	302	Intergenic	-169171	NM_003242	7048	Hs.82028	NM_003242	ENSG00000163513	TGFBR2	AAT3|FAA3|LDS1B|LDS2|LDS2B|MFS2|RIIC|TAAD2|TGFR-2|TGFbeta-RII	transforming growth factor beta receptor 2	protein-coding
chr20	40451251	40451503	302	Intergenic	-204244	NM_032221	84181	Hs.740645	NM_032221	ENSG00000124177	CHD6	CHD-6|CHD5|RIGB	chromodomain helicase DNA binding protein 6	protein-coding
chr10	128340128	128340458	302	Intergenic	-130283	NM_001004298	118611	Hs.587663	NM_001004298	ENSG00000154493	C10orf90	FATS|bA422P15.2	chromosome 10 open reading frame 90	protein-coding
chr21	32628184	32628516	302	intron (NM_003253, intron 5 of 28)	-217555	NM_001099219	728299	Hs.580875	NM_001099219	ENSG00000206102	KRTAP19-8	-	keratin associated protein 19-8	protein-coding
chr14	68610835	68611079	302	intron (NM_001321809, intron 7 of 11)	320648	NM_001321815	5890	Hs.172587	NM_002877	ENSG00000182185	RAD51B	R51H2|RAD51L1|REC2	RAD51 paralog B	protein-coding
chr8	131768059	131768355	302	Intergenic	284628	NM_001115	114	Hs.591859	NM_001115	ENSG00000155897	ADCY8	AC8|ADCY3|HBAC1	adenylate cyclase 8	protein-coding
chr9	151100	151481	302	intron (NM_018491, intron 9 of 14)	27785	NM_018491	55871	Hs.531330	NM_018491	ENSG00000172785	CBWD1	COBP	COBW domain containing 1	protein-coding
chr11	91601340	91601622	302	Intergenic	-483781	NM_001008781	120114	Hs.98523	NM_001008781	ENSG00000165323	FAT3	CDHF15|CDHR10|hFat3	FAT atypical cadherin 3	protein-coding
chr1	206090458	206090835	302	Intergenic	-46619	NM_001317901	729533	Hs.339665	NM_001123168	ENSG00000196550	FAM72A	LMPIP|Ugene	family with sequence similarity 72 member A	protein-coding
chr1	59862842	59863061	302	intron (NM_001244714, intron 3 of 13)	87201	NM_001244714	55277	Hs.444301	NM_018291	ENSG00000172456	FGGY	-	FGGY carbohydrate kinase domain containing	protein-coding
chr3	114618486	114618703	302	intron (NM_001164343, intron 3 of 11)	875	NR_121662	26137	Hs.202577	NM_015642	ENSG00000181722	ZBTB20	DPZF|HOF|ODA-8S|PRIMS|ZNF288	zinc finger and BTB domain containing 20	protein-coding
chr12	23237615	23237970	302	Intergenic	-90778	NR_120471	101928441	Hs.129111	NR_120471	ENSG00000256321	LOC101928441	-	uncharacterized LOC101928441	ncRNA
chr2	39888099	39888411	302	Intergenic	-4383	NM_001167959	130733	Hs.40808	NM_152390	ENSG00000152154	TMEM178A	TMEM178	transmembrane protein 178A	protein-coding
chr15	94130230	94130726	302	Intergenic	-269311	NR_120321	101927153	Hs.371900	NR_120321		LOC101927153	-	uncharacterized LOC101927153	ncRNA
chr2	37732148	37732615	302	Intergenic	160628	NM_012413	25797	Hs.79033	NM_012413	ENSG00000115828	QPCT	GCT|QC|sQC	glutaminyl-peptide cyclotransferase	protein-coding
chr12	83411909	83412207	302	intron (NM_152588, intron 8 of 11)	331124	NM_001320321	160335	Hs.577775	NM_152588	ENSG00000179104	TMTC2	IBDBP1	transmembrane and tetratricopeptide repeat containing 2	protein-coding
chr2	210808037	210808311	302	exon (NM_182587, exon 44 of 63)	-59115	NM_006916	6120	Hs.282260	NM_006916	ENSG00000197713	RPE	RPE2-1	ribulose-5-phosphate-3-epimerase	protein-coding
chr11	11190076	11190402	302	Intergenic	184665	NM_001256686	283106	Hs.654675	NM_001256686	ENSG00000254598	CSNK2A3	CSNK2A1P	casein kinase 2 alpha 3	protein-coding
chr5	109247567	109247860	302	Intergenic	28830	NR_033175	100289673	Hs.368405	NR_033175		LINC01848	-	long intergenic non-protein coding RNA 1848	pseudo
chr15	35654428	35654745	302	Intergenic	9979	NR_037507	100500904		NR_037507	ENSG00000265102	MIR3942	-	microRNA 3942	ncRNA
chr6	143228396	143228940	301	intron (NM_006734, intron 1 of 9)	37670	NM_006734	3097	Hs.510172	NM_006734	ENSG00000010818	HIVEP2	HIV-EP2|MBP-2|MIBP1|MRD43|SHN2|ZAS2|ZNF40B	human immunodeficiency virus type I enhancer binding protein 2	protein-coding
chr20	55014817	55015366	301	intron (NM_020356, intron 2 of 5)	27777	NM_001164115	57091	Hs.473144	NM_020356	ENSG00000087589	CASS4	C20orf32|CAS4|HEFL|HEPL	Cas scaffolding protein family member 4	protein-coding
chr17	10501770	10502204	301	intron (NR_125367, intron 6 of 10)	-48970	NM_017534	4620	Hs.667534	NM_017534	ENSG00000125414	MYH2	IBM3|MYH2A|MYHSA2|MYHas8|MYPOP|MyHC-2A|MyHC-IIa	myosin heavy chain 2	protein-coding
chr7	36684426	36685015	301	intron (NM_001637, intron 4 of 20)	-44994	NR_046764	100874264	Hs.690994	NR_046764	ENSG00000230539	AOAH-IT1	-	AOAH intronic transcript 1	ncRNA
chr1	184087294	184087776	301	Intergenic	66750	NM_001300766	116461	Hs.548197	NM_052965	ENSG00000198860	TSEN15	C1orf19|PCH2F|sen15	tRNA splicing endonuclease subunit 15	protein-coding
chr7	105779827	105780451	301	Intergenic	-27046	NM_006754	6856	Hs.80919	NM_006754	ENSG00000008282	SYPL1	H-SP1|SYPL	synaptophysin like 1	protein-coding
chr11	15731806	15732995	300	Intergenic	66969	NM_001293172	102724957	Hs.512245	NM_001293172	ENSG00000254695	LOC102724957	-	uncharacterized LOC102724957	protein-coding
chr1	118841023	118841239	300	Intergenic	-113283	NM_206996	200162	Hs.528821	NM_206996	ENSG00000155761	SPAG17	CT143|PF6	sperm associated antigen 17	protein-coding
chr12	106517322	106517803	300	intron (NM_014840, intron 1 of 6)	16249	NM_014840	9891	Hs.524692	NM_014840	ENSG00000074590	NUAK1	ARK5	NUAK family kinase 1	protein-coding
chr5	156447442	156447888	299	Intergenic	37587	NM_012206	26762	Hs.129711	NM_012206	ENSG00000113249	HAVCR1	CD365|HAVCR|HAVCR-1|KIM-1|KIM1|TIM|TIM-1|TIM1|TIMD-1|TIMD1	hepatitis A virus cellular receptor 1	protein-coding
chr9	119078551	119078862	299	intron (NM_002581, intron 10 of 21)	84179	NR_103711	493913	Hs.728832	NR_103711	ENSG00000256040	PAPPA-AS1	DIPAS|NCRNA00156|PAPPA-AS|PAPPAAS|PAPPAS|TAF2C2|TAF4B|TAFII105	PAPPA antisense RNA 1	ncRNA
chr1	201760577	201760925	299	intron (NM_001167738, intron 11 of 26)	-16988	NR_031599	100302158		NR_031599	ENSG00000221028	MIR1231	MIRN1231|hsa-mir-1231	microRNA 1231	ncRNA
chr7	44203284	44203615	299	intron (NM_000162, intron 1 of 9)	-4562	NM_033508	2645	Hs.1270	NM_000162	ENSG00000106633	GCK	FGQTL3|GK|GLK|HHF3|HK4|HKIV|HXKP|LGLK|MODY2	glucokinase	protein-coding
chr11	35614734	35615031	299	Intergenic	-24853	NM_014344	24147	Hs.39384	NM_014344	ENSG00000179431	FJX1	-	four jointed box 1	protein-coding
chr11	57546861	57547113	299	intron (NM_001085467, intron 1 of 16)	17753	NM_001085461	1500	Hs.166011	NM_001331	ENSG00000198561	CTNND1	CAS|CTNND|P120CAS|P120CTN|p120|p120(CAS)|p120(CTN)	catenin delta 1	protein-coding
chr22	36391857	36392122	298	intron (NM_001082578, intron 1 of 13)	32596	NM_001082579	23543	Hs.282998	NM_014309	ENSG00000100320	RBFOX2	FOX2|Fox-2|HNRBP2|HRNBP2|RBM9|RTA|dJ106I20.3|fxh	RNA binding protein, fox-1 homolog 2	protein-coding
chr5	36156263	36156829	298	intron (NM_001243120, intron 2 of 7)	4401	NM_005983	6502	Hs.23348	NM_005983	ENSG00000145604	SKP2	FBL1|FBXL1|FLB1|p45	S-phase kinase associated protein 2	protein-coding
chr2	151480459	151480809	297	Intergenic	-4777	NR_110246	101929282	Hs.126866	NR_110244	ENSG00000224048	LOC101929282	-	uncharacterized LOC101929282	ncRNA
chr4	124365531	124365912	297	Intergenic	45076	NM_005841	10252	Hs.744854	NM_005841	ENSG00000164056	SPRY1	hSPRY1	sprouty RTK signaling antagonist 1	protein-coding
chr7	20784792	20785022	297	exon (NM_001163941, exon 26 of 28)	41601	NM_182700	221833	Hs.195922	NM_182700	ENSG00000164651	SP8	BTD	Sp8 transcription factor	protein-coding
chr20	16588328	16589141	296	Intergenic	-34655	NM_024704	55614	Hs.101774	NM_024704	ENSG00000089177	KIF16B	C20orf23|KISC20ORF|SNX23	kinesin family member 16B	protein-coding
chr7	33534778	33535103	296	intron (NM_001033604, intron 18 of 21)	365788	NM_001033605	27241	Hs.372360	NM_014451	ENSG00000122507	BBS9	B1|C18|D1|PTHB1	Bardet-Biedl syndrome 9	protein-coding
chr3	99764497	99764911	296	intron (NM_001042459, intron 1 of 4)	-47645	NR_031662	100313938		NR_031662	ENSG00000221369	MIR548G	MIRN548G|hsa-mir-548g	microRNA 548g	ncRNA
chr9	33868131	33868434	296	intron (NM_017811, intron 1 of 4)	51100	NM_017811	54926	Hs.643648	NM_017811	ENSG00000107341	UBE2R2	CDC34B|E2-CDC34B|UBC3B	ubiquitin conjugating enzyme E2 R2	protein-coding
chr12	26951075	26951360	296	intron (NM_002223, intron 1 of 56)	34914	NM_002223	3709	Hs.512235	NM_002223	ENSG00000123104	ITPR2	ANHD|CFAP48|INSP3R2|IP3R2	inositol 1,4,5-trisphosphate receptor type 2	protein-coding
chr8	97632481	97633117	295	Intergenic	-24656	NM_016134	10404	Hs.156178	NM_016134	ENSG00000104324	CPQ	LDP|PGCP	carboxypeptidase Q	protein-coding
chr8	29662234	29662813	295	Intergenic	23497	NR_125817	101929470	Hs.204721	NR_125817	ENSG00000248964	LOC101929470	-	uncharacterized LOC101929470	ncRNA
chr15	35014348	35014907	295	Intergenic	32155	NM_020660	57369	Hs.283816	NM_020660	ENSG00000159248	GJD2	CX36|GJA9	gap junction protein delta 2	protein-coding
chr6	144279522	144279733	295	intron (NM_001289047, intron 2 of 3)	2920	NM_001317157	5325	Hs.743225	NM_002656	ENSG00000118495	PLAGL1	LOT1|ZAC|ZAC1	PLAG1 like zinc finger 1	protein-coding
chr12	5203723	5204248	295	Intergenic	50900	NM_002234	3741	Hs.150208	NM_002234	ENSG00000130037	KCNA5	ATFB7|HCK1|HK2|HPCN1|KV1.5|PCN1	potassium voltage-gated channel subfamily A member 5	protein-coding
chr4	26558825	26559122	295	Intergenic	-26573	NM_001292054	55296	Hs.479403	NM_018317	ENSG00000109680	TBC1D19	-	TBC1 domain family member 19	protein-coding
chr2	24303498	24303908	295	exon (NM_004881, exon 3 of 5)	3498	NM_001206802	9540	Hs.50649	NM_004881	ENSG00000115129	TP53I3	PIG3	tumor protein p53 inducible protein 3	protein-coding
chr9	86719129	86719349	295	Intergenic	40881	NR_110995	101927575	Hs.459826	NR_110995	ENSG00000227463	LOC101927575	-	uncharacterized LOC101927575	ncRNA
chr7	42391060	42391405	295	Intergenic	-114614	NM_000168	2737	Hs.21509	NM_000168	ENSG00000106571	GLI3	ACLS|GCPS|GLI3-190|GLI3FL|PAP-A|PAPA|PAPA1|PAPB|PHS|PPDIV	GLI family zinc finger 3	protein-coding
chr7	105416549	105416797	294	intron (NM_152749, intron 3 of 3)	-97025	NM_001318229	222255	Hs.745056	NM_020725	ENSG00000146776	ATXN7L1	ATXN7L4	ataxin 7 like 1	protein-coding
chr14	52321932	52322538	294	Intergenic	-4787	NM_053064	54331	Hs.187772	NM_053064	ENSG00000186469	GNG2	-	G protein subunit gamma 2	protein-coding
chr2	18228469	18228918	294	Intergenic	168769	NM_002252	3790	Hs.414489	NM_002252	ENSG00000170745	KCNS3	KV9.3	potassium voltage-gated channel modifier subfamily S member 3	protein-coding
chr8	23309002	23309278	293	intron (NM_004901, intron 1 of 12)	6104	NM_001128930	9583	Hs.444389	NM_004901	ENSG00000197217	ENTPD4	LALP70|LAP70|LYSAL1|NTPDase-4|UDPase	ectonucleoside triphosphate diphosphohydrolase 4	protein-coding
chr5	150764532	150764999	292	Intergenic	-37614	NM_181776	153201	Hs.483877	NM_181776	ENSG00000186335	SLC36A2	PAT2|TRAMD1	solute carrier family 36 member 2	protein-coding
chr7	45958923	45959541	292	intron (NM_000598, intron 1 of 4)	1639	NM_001013398	3486	Hs.450230	NM_000598	ENSG00000146674	IGFBP3	BP-53|IBP3	insulin like growth factor binding protein 3	protein-coding
chr17	8899007	8899389	291	Intergenic	-25661	NM_004822	9423	Hs.660885	NM_004822	ENSG00000065320	NTN1	NTN1L	netrin 1	protein-coding
chr12	28180192	28180663	290	Intergenic	-55511	NM_002820	5744	Hs.591159	NM_002820	ENSG00000087494	PTHLH	BDE2|HHM|PLP|PTHR|PTHRP	parathyroid hormone like hormone	protein-coding
chr4	124476286	124477131	290	Intergenic	-97232	NR_027105	285419	Hs.535763	NR_027105	ENSG00000249464	LINC01091	-	long intergenic non-protein coding RNA 1091	ncRNA
chr2	145159763	145160128	290	intron (NM_001171653, intron 5 of 8)	-69844	NM_001284238	79712	Hs.44780	NM_024659	ENSG00000121964	GTDC1	Hmat-Xa|mat-Xa	glycosyltransferase like domain containing 1	protein-coding
chr5	124930847	124931128	289	intron (NR_109887, intron 3 of 3)	102033	NR_109887	101927460	Hs.407582	NR_109887	ENSG00000260192	LOC101927460	-	uncharacterized LOC101927460	ncRNA
chr4	108662530	108662846	289	Intergenic	-21269	NM_005443	9061	Hs.368610	NM_005443	ENSG00000138801	PAPSS1	ATPSK1|PAPSS|SK1	3'-phosphoadenosine 5'-phosphosulfate synthase 1	protein-coding
chr12	92860086	92860687	289	promoter-TSS (NR_144532)	-69	NR_144532	100507616	Hs.339918	NR_144532		LOC100507616	-	uncharacterized LOC100507616	ncRNA
chr6	146492389	146492885	289	intron (NM_001278067, intron 2 of 7)	142303	NM_001278064	2911	Hs.32945	NM_000838	ENSG00000152822	GRM1	GPRC1A|MGLU1|MGLUR1|PPP1R85|SCAR13	glutamate metabotropic receptor 1	protein-coding
chr5	42591161	42591510	289	intron (NM_001242460, intron 1 of 7)	25369	NM_001242460	2690	Hs.125180	NM_000163	ENSG00000112964	GHR	GHBP|GHIP	growth hormone receptor	protein-coding
chr13	32470549	32470910	289	intron (NR_027062, intron 1 of 3)	49809	NR_027062	196549	Hs.507667	NM_145293		EEF1DP3	-	eukaryotic translation elongation factor 1 delta pseudogene 3	pseudo
chr15	32612677	32613203	289	Intergenic	82553	NM_001282493	653125		NM_001282493	ENSG00000249931	GOLGA8K	-	golgin A8 family member K	protein-coding
chr14	54097052	54097315	289	Intergenic	318019	NR_049843	100847076		NR_049843	ENSG00000266431	MIR5580	-	microRNA 5580	ncRNA
chr7	94106736	94106980	289	Intergenic	-32312	NM_022900	64921	Hs.260041	NM_022900	ENSG00000127995	CASD1	C7orf12|NBLA04196	CAS1 domain containing 1	protein-coding
chr12	96040625	96040888	289	Intergenic	-2275	NR_077225	100132594	Hs.676211	NR_077225	ENSG00000257150	PGAM1P5	-	phosphoglycerate mutase 1 pseudogene 5	pseudo
chr9	101697315	101697617	289	Intergenic	-8529	NM_001855	1306	Hs.409034	NM_001855	ENSG00000204291	COL15A1	-	collagen type XV alpha 1 chain	protein-coding
chr15	94408924	94409195	289	intron (NR_120321, intron 2 of 3)	9270	NR_120321	101927153	Hs.371900	NR_120321		LOC101927153	-	uncharacterized LOC101927153	ncRNA
chr13	41016447	41017057	289	intron (NR_024506, intron 5 of 5)	38391	NR_024506	646982	Hs.287664	NR_024505	ENSG00000215483	LINC00598	-	long intergenic non-protein coding RNA 598	ncRNA
chr21	34681041	34681511	289	Intergenic	-15938	NM_000629	3454	Hs.529400	NM_000629	ENSG00000142166	IFNAR1	AVP|IFN-alpha-REC|IFNAR|IFNBR|IFRC	interferon alpha and beta receptor subunit 1	protein-coding
chr17	53471626	53471918	289	exon (NM_012329, exon 7 of 7)	27569	NM_012329	23531	Hs.463483	NM_012329	ENSG00000108960	MMD	MMA|MMD1|PAQR11	monocyte to macrophage differentiation associated	protein-coding
chr7	84375794	84376078	289	Intergenic	214144	NR_110079	101927378	Hs.539042	NR_110079	ENSG00000235139	LOC101927378	-	uncharacterized LOC101927378	ncRNA
chr17	73426449	73426719	289	Intergenic	24434	NR_037449	100500841		NR_037449	ENSG00000264511	MIR3678	mir-3678	microRNA 3678	ncRNA
chr5	53742170	53742598	289	Intergenic	-9047	NM_006308	8988	Hs.41707	NM_006308	ENSG00000169271	HSPB3	DHMN2C|HMN2C|HSPL27	heat shock protein family B (small) member 3	protein-coding
chr2	28095971	28096275	289	intron (NM_001287580, intron 1 of 8)	-15453	NM_001329112	9577	Hs.258314	NM_004899	ENSG00000158019	BRE	BRCC4|BRCC45	brain and reproductive organ-expressed (TNFRSF1A modulator)	protein-coding
chr1	177243808	177244316	289	intron (NM_021165, intron 5 of 7)	-76660	NR_126001	102724661	Hs.146628	NR_126001		LINC01645	-	long intergenic non-protein coding RNA 1645	ncRNA
chr1	83713866	83714113	289	Intergenic	-262098	NR_110633	101927498		NR_110632	ENSG00000236268	LINC01361	-	long intergenic non-protein coding RNA 1361	ncRNA
chr4	151097832	151098091	289	intron (NM_001040260, intron 2 of 15)	98535	NR_036614	166614	Hs.591683	NM_152619	ENSG00000170390	DCLK2	CL2|CLICK-II|CLICK2|CLIK2|DCAMKL2|DCDC3|DCDC3B|DCK2	doublecortin like kinase 2	protein-coding
chr10	63637638	63638323	289	Intergenic	-23033	NM_032199	84159	Hs.535297	NM_032199	ENSG00000150347	ARID5B	DESRT|MRF-2|MRF2	AT-rich interaction domain 5B	protein-coding
chr2	182236552	182237023	289	intron (NR_130784, intron 4 of 4)	-66408	NR_039637	100616213		NR_039637	ENSG00000266705	MIR4437	mir-4437	microRNA 4437	ncRNA
chr7	82579628	82580151	289	exon (NM_033026, exon 6 of 25)	212308	NM_014510	27445	Hs.12376	NM_014510	ENSG00000186472	PCLO	ACZ|PCH3	piccolo presynaptic cytomatrix protein	protein-coding
chr19	31356268	31356777	289	Intergenic	483909	NR_138035	57616	Hs.278436	NM_020856	ENSG00000121297	TSHZ3	TSH3|ZNF537	teashirt zinc finger homeobox 3	protein-coding
chr14	68712426	68713344	289	intron (NM_001321809, intron 7 of 11)	382619	NR_135816	100996664		NR_135816		LOC100996664	-	uncharacterized LOC100996664	ncRNA
chr12	45720295	45720678	289	intron (NM_001025356, intron 2 of 19)	34020	NM_001142678	196527	Hs.505339	NM_001025356	ENSG00000177119	ANO6	BDPLT7|SCTS|TMEM16F	anoctamin 6	protein-coding
chr8	123108734	123109023	289	Intergenic	-455248	NM_005328	3037	Hs.159226	NM_005328	ENSG00000170961	HAS2	-	hyaluronan synthase 2	protein-coding
chr9	82676929	82677251	289	Intergenic	87152	NR_121212	101927477	Hs.571630	NR_121212		LINC01507	XLOC_000303	long intergenic non-protein coding RNA 1507	ncRNA
chr2	145188965	145189243	289	intron (NM_001171653, intron 2 of 8)	-88077	NR_040248	100303491	Hs.560789	NR_040248	ENSG00000238057	ZEB2-AS1	ZEB2-AS|ZEB2AS|ZEB2NAT	ZEB2 antisense RNA 1	ncRNA
chr8	59069287	59069587	289	Intergenic	115223	NR_105005	101929528	Hs.563551	NR_105005	ENSG00000253281	LOC101929528	-	uncharacterized LOC101929528	ncRNA
chr15	83563769	83564221	289	intron (NM_199330, intron 1 of 8)	57481	NM_199330	9455	Hs.578443	NM_004839	ENSG00000103942	HOMER2	ACPD|CPD|DFNA68|HOMER-2|VESL-2	homer scaffolding protein 2	protein-coding
chr15	100258709	100259080	289	Intergenic	14696	NM_001284418	145748	Hs.562568	NM_152449	ENSG00000183060	LYSMD4	-	LysM domain containing 4	protein-coding
chr10	100006669	100006963	289	TTS (NM_032211)	21191	NM_032211	84171	Hs.306814	NM_032211	ENSG00000138131	LOXL4	LOXC	lysyl oxidase like 4	protein-coding
chr3	172647283	172647558	289	intron (NM_031955, intron 6 of 10)	178945	NM_018098	1894	Hs.518299	NM_018098	ENSG00000114346	ECT2	ARHGEF31	epithelial cell transforming 2	protein-coding
chr15	94130927	94131239	289	Intergenic	-268706	NR_120321	101927153	Hs.371900	NR_120321		LOC101927153	-	uncharacterized LOC101927153	ncRNA
chr15	89693617	89693829	288	intron (NM_152924, intron 3 of 10)	62342	NM_152924	11057	Hs.122337	NM_007011	ENSG00000140526	ABHD2	HS1-2|LABH2|PHPS1-2	abhydrolase domain containing 2	protein-coding
chr7	149630811	149631409	288	Intergenic	-60159	NR_027040	401431	Hs.556998	NM_001008745	ENSG00000204934	ATP6V0E2-AS1	-	ATP6V0E2 antisense RNA 1	ncRNA
chr1	144036834	144037319	288	Intergenic	-109735	NM_001278267	100288142	Hs.445080	NM_001278267	ENSG00000162825	NBPF20	-	neuroblastoma breakpoint family member 20	protein-coding
chr11	11200973	11201189	287	Intergenic	173823	NM_001256686	283106	Hs.654675	NM_001256686	ENSG00000254598	CSNK2A3	CSNK2A1P	casein kinase 2 alpha 3	protein-coding
chr1	165924295	165924642	286	Intergenic	47310	NR_037431	100500832		NR_037431	ENSG00000143179	MIR3658	-	microRNA 3658	ncRNA
chr15	93760514	93760938	286	Intergenic	-128283	NM_020211	56963	Hs.271277	NM_020211	ENSG00000182175	RGMA	RGM	repulsive guidance molecule family member a	protein-coding
chr1	16913732	16914883	286	intron (NM_017940, intron 9 of 28)	25793	NM_017940	55672	Hs.467587	NM_017940	ENSG00000219481	NBPF1	AB13|AB14|AB23|AD2|NBG|NBPF	neuroblastoma breakpoint family member 1	protein-coding
chr7	47818652	47819354	286	intron (NM_138295, intron 56 of 56)	-15886	NM_001302627	80099	Hs.287647	NM_025031		C7orf69	-	chromosome 7 open reading frame 69	protein-coding
chr8	19599936	19600186	285	Intergenic	-59800	NR_024040	55790	Hs.613729	NM_018371	ENSG00000147408	CSGALNACT1	CSGalNAcT-1|ChGn|beta4GalNAcT	chondroitin sulfate N-acetylgalactosaminyltransferase 1	protein-coding
chr9	70717560	70717779	285	Intergenic	-139136	NM_001286836	220869	Hs.355950	NM_001024916	ENSG00000147996	CBWD5	DC36	COBW domain containing 5	protein-coding
chr15	89337241	89337591	285	Intergenic	-9258	NM_013227	176	Hs.2159	NM_001135	ENSG00000157766	ACAN	AGC1|AGCAN|CSPG1|CSPGCP|MSK16|SEDK	aggrecan	protein-coding
chr12	46694716	46695094	285	Intergenic	-31697	NM_030674	81539	Hs.533770	NM_030674	ENSG00000111371	SLC38A1	ATA1|NAT2|SAT1|SNAT1	solute carrier family 38 member 1	protein-coding
chr1	184085501	184085801	285	Intergenic	64866	NM_001300766	116461	Hs.548197	NM_052965	ENSG00000198860	TSEN15	C1orf19|PCH2F|sen15	tRNA splicing endonuclease subunit 15	protein-coding
chr9	89106785	89107006	285	Intergenic	-137493	NM_001185074	79670	Hs.597057	NM_024617	ENSG00000083223	ZCCHC6	PAPD6|TUT7	zinc finger CCHC-type containing 6	protein-coding
chr15	99123947	99124206	285	Intergenic	-66465	NM_182562	283777	Hs.668070	NM_182562	ENSG00000185087	FAM169B	-	family with sequence similarity 169 member B	protein-coding
chr7	135595824	135596133	285	Intergenic	66226	NM_001128619	767558	Hs.602015	NM_001128619	ENSG00000267697	LUZP6	MPD6|MTPNUT	leucine zipper protein 6	protein-coding
chr13	51183262	51183705	284	Intergenic	-81898	NR_125753	103689915	Hs.722230	NR_125753	ENSG00000229323	DLEU1-AS1	LINC01308	DLEU1 antisense RNA 1	ncRNA
chr1	26056362	26056729	284	intron (NM_020379, intron 2 of 11)	-70122	NM_206926	57190	Hs.323396	NM_020451	ENSG00000162430	SELENON	CFTD|MDRS1|RSMD1|RSS|SELN|SEPN1	selenoprotein N	protein-coding
chr20	57987497	57987776	284	Intergenic	112154	NM_207032	1908	Hs.1408	NM_000114	ENSG00000124205	EDN3	ET-3|ET3|HSCR4|PPET3|WS4B	endothelin 3	protein-coding
chr10	24940000	24940356	283	intron (NM_020824, intron 4 of 25)	72419	NM_020824	57584	Hs.524195	NM_020824	ENSG00000107863	ARHGAP21	ARHGAP10	Rho GTPase activating protein 21	protein-coding
chr7	22925601	22925926	282	Intergenic	29531	NR_003075	692210		NR_003075	ENSG00000221740	SNORD93	HBII-336	small nucleolar RNA, C/D box 93	snoRNA
chr1	145159349	145159742	282	intron (NM_001277444, intron 21 of 25)	-49568	NM_203458	388677	Hs.655156	NM_203458	ENSG00000264343	NOTCH2NL	N2N	notch 2 N-terminal like	protein-coding
chr7	40760965	40761236	282	intron (NM_024728, intron 13 of 14)	258437	NR_110831	101928744	Hs.639767	NR_110831	ENSG00000232458	LINC01450	-	long intergenic non-protein coding RNA 1450	ncRNA
chr5	157174816	157175101	281	intron (NM_173491, intron 1 of 3)	4255	NM_173491	134353	Hs.23648	NM_173491	ENSG00000155858	LSM11	-	LSM11, U7 small nuclear RNA associated	protein-coding
chrY	14664707	14665044	281	Intergenic	-109423	NR_001545	64595	Hs.433656	NR_001545	ENSG00000233864	TTTY15	NCRNA00138	testis-specific transcript, Y-linked 15 (non-protein coding)	ncRNA
chr7	91806799	91807019	281	intron (NR_122110, intron 2 of 2)	-12319	NM_001161528	401387	Hs.671729	NM_001045475	ENSG00000240720	LRRD1	-	leucine rich repeats and death domain containing 1	protein-coding
chr10	121129853	121130226	280	intron (NM_005308, intron 2 of 15)	-7445	NR_039829	100616398		NR_039829	ENSG00000265719	MIR4681	-	microRNA 4681	ncRNA
chr20	10309663	10310261	279	Intergenic	102611	NM_018848	8195	Hs.472119	NM_018848	ENSG00000125863	MKKS	BBS6|HMCS|KMS|MKS	McKusick-Kaufman syndrome	protein-coding
chr1	237342864	237343174	278	intron (NM_001035, intron 1 of 104)	137317	NM_001035	6262	Hs.109514	NM_001035	ENSG00000198626	RYR2	ARVC2|ARVD2|RYR-2|RyR|VTSIP	ryanodine receptor 2	protein-coding
chr12	13679073	13679834	278	Intergenic	-149774	NR_036555	283422	Hs.448717	NM_182558	ENSG00000180861	LINC01559	C12orf36	long intergenic non-protein coding RNA 1559	ncRNA
chr12	51055472	51055807	278	intron (NM_173602, intron 4 of 37)	-102150	NM_005171	466	Hs.648565	NM_005171	ENSG00000123268	ATF1	EWS-ATF1|FUS/ATF-1|TREB36	activating transcription factor 1	protein-coding
chr8	49255106	49255508	278	Intergenic	-208820	NR_105002	101929268	Hs.683934	NR_105002	ENSG00000253608	LOC101929268	-	uncharacterized LOC101929268	ncRNA
chr12	116561420	116561745	278	intron (NM_015335, intron 2 of 30)	24877	NR_030351	693205		NR_030351	ENSG00000207967	MIR620	MIRN620|hsa-mir-620	microRNA 620	ncRNA
chr13	37708952	37709186	278	Intergenic	-29268	NM_145203	122011	Hs.512897	NM_145203	ENSG00000180138	CSNK1A1L	CK1	casein kinase 1 alpha 1 like	protein-coding
chr5	88199710	88200127	278	promoter-TSS (NM_001131005)	4	NM_001131005	4208	Hs.649965	NM_002397	ENSG00000081189	MEF2C	C5DELq14.3|DEL5q14.3	myocyte enhancer factor 2C	protein-coding
chrX	9431062	9431317	278	promoter-TSS (NM_001139467)	-146	NM_001139466	6907	Hs.495656	NM_005647	ENSG00000101849	TBL1X	EBI|SMAP55|TBL1	transducin beta like 1X-linked	protein-coding
chr12	105024182	105024546	278	intron (NM_001173982, intron 2 of 2)	38953	NR_037487	100500843		NR_037487	ENSG00000264295	MIR3922	-	microRNA 3922	ncRNA
chr7	123317425	123317660	278	Intergenic	21681	NM_207163	442721	Hs.592260	NM_207163	ENSG00000170807	LMOD2	C-LMOD|CLMOD	leiomodin 2	protein-coding
chr10	63853864	63854155	278	3' UTR (NM_001244638, exon 7 of 7)	45039	NM_001244638	84159	Hs.535297	NM_032199	ENSG00000150347	ARID5B	DESRT|MRF-2|MRF2	AT-rich interaction domain 5B	protein-coding
chr3	98704982	98705233	278	Intergenic	-84574	NM_080927	131566	Hs.203691	NM_080927	ENSG00000057019	DCBLD2	CLCP1|ESDN	discoidin, CUB and LCCL domain containing 2	protein-coding
chr15	71627965	71628369	278	intron (NM_024817, intron 5 of 16)	-146769	NR_120350	101929196	Hs.680472	NR_120348		THSD4-AS1	-	THSD4 antisense RNA 1	ncRNA
chr10	104040442	104040805	278	intron (NM_001199379, intron 3 of 39)	35368	NM_001199379	8729	Hs.290243	NM_004193	ENSG00000107862	GBF1	ARF1GEF	golgi brefeldin A resistant guanine nucleotide exchange factor 1	protein-coding
chr13	39404584	39405147	278	intron (NM_207361, intron 6 of 23)	143692	NM_207361	341640	Hs.253994	NM_207361	ENSG00000150893	FREM2	-	FRAS1 related extracellular matrix protein 2	protein-coding
chr1	240457802	240458179	278	intron (NM_001305424, intron 8 of 18)	-182419	NR_128706	100526648		NR_128706	ENSG00000265031	MIR1273E	hsa-mir-1273e	microRNA 1273e	ncRNA
chr2	173149816	173150355	278	Intergenic	-141997	NM_001316306	3655	Hs.133397	NM_000210	ENSG00000091409	ITGA6	CD49f|ITGA6B|VLA-6	integrin subunit alpha 6	protein-coding
chr7	35756034	35756420	277	non-coding (NR_108082, exon 1 of 3)	180	NR_108082	100506725	Hs.304253	NR_108082	ENSG00000227544	LOC100506725	-	uncharacterized LOC100506725	ncRNA
chr12	110704946	110705325	277	Intergenic	-13897	NM_001681	488	Hs.506759	NM_001681	ENSG00000174437	ATP2A2	ATP2B|DAR|DD|SERCA2	ATPase sarcoplasmic/endoplasmic reticulum Ca2+ transporting 2	protein-coding
chr14	54378634	54378907	277	Intergenic	36432	NR_049843	100847076		NR_049843	ENSG00000266431	MIR5580	-	microRNA 5580	ncRNA
chr12	4037933	4038306	277	Intergenic	-55505	NM_020367	57097	Hs.657268	NM_020367	ENSG00000111224	PARP11	ARTD11|C12orf6|MIB006	poly(ADP-ribose) polymerase family member 11	protein-coding
chr7	138584756	138585004	277	intron (NM_020910, intron 8 of 19)	81184	NM_001164665	57670	Hs.605380	NM_020910	ENSG00000122778	KIAA1549	-	KIAA1549	protein-coding
chr4	129292178	129292575	276	Intergenic	-56795	NR_125882	100507487	Hs.549644	NR_125882	ENSG00000251432	LOC100507487	-	uncharacterized LOC100507487	ncRNA
chr2	148200354	148200885	276	Intergenic	-401467	NM_001278580	92	Hs.470174	NM_001616	ENSG00000121989	ACVR2A	ACTRII|ACVR2	activin A receptor type 2A	protein-coding
chr17	15088888	15089205	276	Intergenic	65967	NR_039884	100616125		NR_039884	ENSG00000265110	MIR4731	-	microRNA 4731	ncRNA
chr13	46293277	46293676	276	Intergenic	16872	NM_001286342	220082	Hs.186363	NM_152719	ENSG00000174015	SPERT	CBY2|NURIT	spermatid associated	protein-coding
chr2	218508543	218509019	276	intron (NR_026597, intron 1 of 12)	112535	NR_026597	729582	Hs.572788	NR_026597		DIRC3	-	disrupted in renal carcinoma 3	ncRNA
chr1	86010391	86010801	276	intron (NM_001134445, intron 1 of 6)	33450	NM_001134445	23576	Hs.713411	NM_012137	ENSG00000153904	DDAH1	DDAH|DDAH-1|DDAHI|HEL-S-16	dimethylarginine dimethylaminohydrolase 1	protein-coding
chr5	88474510	88474776	276	intron (NR_136219, intron 6 of 9)	-274721	NM_001193347	4208	Hs.649965	NM_002397	ENSG00000081189	MEF2C	C5DELq14.3|DEL5q14.3	myocyte enhancer factor 2C	protein-coding
chr4	110100296	110100596	276	intron (NM_001256074, intron 2 of 31)	123077	NR_045756	84570	Hs.658842	NM_032518	ENSG00000188517	COL25A1	AMY|CFEOM5|CLAC|CLAC-P|CLACP	collagen type XXV alpha 1 chain	protein-coding
chr6	3350688	3350994	276	intron (NM_001286456, intron 3 of 3)	91679	NM_001128591	389362	Hs.207069	NM_001128591	ENSG00000180822	PSMG4	C6orf86|PAC4|bA506K6.2	proteasome assembly chaperone 4	protein-coding
chr9	128899	129259	276	intron (NM_018491, intron 11 of 14)	-10662	NM_207305	2298	Hs.584759	NM_207305	ENSG00000170122	FOXD4	FKHL9|FOXD4A|FREAC-5|FREAC5	forkhead box D4	protein-coding
chr7	83424224	83424454	276	Intergenic	-145860	NM_012431	9723	Hs.528721	NM_012431	ENSG00000170381	SEMA3E	M-SEMAH|M-SemaK|SEMAH|coll-5	semaphorin 3E	protein-coding
chr16	22706191	22706506	276	Intergenic	-119512	NM_006043	9956	Hs.115830	NM_006043	ENSG00000122254	HS3ST2	30ST2|3OST2	heparan sulfate-glucosamine 3-sulfotransferase 2	protein-coding
chr5	71918209	71918516	276	intron (NR_105007, intron 1 of 2)	38134	NR_105007	102477328	Hs.254516	NR_105007	ENSG00000248371	LINC02056	-	long intergenic non-protein coding RNA 2056	ncRNA
chr1	192319572	192319821	276	intron (NM_001039152, intron 3 of 4)	33574	NM_001039152	431704	Hs.558673	NM_001039152	ENSG00000253148	RGS21	-	regulator of G-protein signaling 21	protein-coding
chr1	84293545	84293809	276	intron (NR_119374, intron 2 of 2)	32552	NR_119374	101927560	Hs.559661	NR_119374	ENSG00000233008	LOC101927560	-	uncharacterized LOC101927560	ncRNA
chr15	86727093	86727301	276	intron (NM_152336, intron 5 of 24)	-67249	NR_120368	101929701	Hs.132570	NR_120368	ENSG00000260477	LINC01584	-	long intergenic non-protein coding RNA 1584	ncRNA
chr5	96309820	96310124	276	intron (NM_175920, intron 1 of 17)	15816	NM_175920	4012	Hs.527199	NM_005575	ENSG00000113441	LNPEP	CAP|IRAP|P-LAP|PLAP	leucyl and cystinyl aminopeptidase	protein-coding
chr9	86120223	86120661	276	intron (NM_001244959, intron 1 of 14)	32906	NM_001244959	257019	Hs.127535	NM_174938	ENSG00000172159	FRMD3	4.1O|EPB41L4O|EPB41LO|P410	FERM domain containing 3	protein-coding
chr7	69977808	69978127	276	intron (NM_015570, intron 5 of 18)	-619556	NM_022479	64409	Hs.488591	NM_022479	ENSG00000185274	WBSCR17	GALNACT17|GALNT16|GALNT20|GALNTL3|GalNAc-T5L	Williams-Beuren syndrome chromosome region 17	protein-coding
chr18	5515084	5515301	276	intron (NM_001330557, intron 1 of 21)	25363	NM_001281533	23136	Hs.213394	NM_012307	ENSG00000082397	EPB41L3	4.1B|DAL-1|DAL1	erythrocyte membrane protein band 4.1 like 3	protein-coding
chr2	164657452	164657753	276	Intergenic	-65085	NM_001321825	55137	Hs.593650	NM_018086	ENSG00000182263	FIGN	-	fidgetin, microtubule severing factor	protein-coding
chr2	204596819	204597135	276	intron (NM_001243078, intron 2 of 2)	25779	NM_001243077	940	Hs.443123	NM_006139	ENSG00000178562	CD28	Tp44	CD28 molecule	protein-coding
chr4	49309259	49309487	276	Intergenic	320714	NM_001286791	80157	Hs.479703	NM_025087	ENSG00000109182	CWH43	CWH43-C	cell wall biogenesis 43 C-terminal homolog	protein-coding
chr3	30221974	30222511	276	Intergenic	-246595	NR_046556	100873977	Hs.581453	NR_046556	ENSG00000235593	RBMS3-AS1	-	RBMS3 antisense RNA 1	ncRNA
chr7	8520084	8520315	276	intron (NM_152745, intron 2 of 2)	46614	NM_152745	30010	Hs.487564	NM_152745	ENSG00000122584	NXPH1	NPH1|Nbla00697	neurexophilin 1	protein-coding
chr4	174173342	174173699	276	intron (NM_017423, intron 2 of 11)	81400	NM_001130689	3148	Hs.434953	NM_002129	ENSG00000164104	HMGB2	HMG2	high mobility group box 2	protein-coding
chr6	108913817	108914055	276	intron (NM_001455, intron 1 of 2)	31867	NM_001455	2309	Hs.220950	NM_001455	ENSG00000118689	FOXO3	AF6q21|FKHRL1|FKHRL1P2|FOXO2|FOXO3A	forkhead box O3	protein-coding
chr2	174495860	174496119	276	Intergenic	276428	NM_145810	83879	Hs.470654	NM_031942	ENSG00000144354	CDCA7	ICF3|JPO1	cell division cycle associated 7	protein-coding
chr12	69400990	69401275	276	Intergenic	-44112	NM_001874	1368	Hs.654387	NM_001874	ENSG00000135678	CPM	-	carboxypeptidase M	protein-coding
chr4	19021233	19021448	276	Intergenic	-997842	NR_136669	254251	Hs.446201	NM_153686	ENSG00000178177	LCORL	MLR1	ligand dependent nuclear receptor corepressor like	protein-coding
chr17	68617716	68618026	276	Intergenic	452195	NM_000891	3759	Hs.1547	NM_000891	ENSG00000123700	KCNJ2	ATFB9|HHBIRK1|HHIRK1|IRK1|KIR2.1|LQT7|SQT3	potassium voltage-gated channel subfamily J member 2	protein-coding
chr5	123996372	123996717	276	intron (NM_020747, intron 2 of 8)	84261	NM_020747	57507	Hs.266616	NM_020747	ENSG00000168916	ZNF608	NY-REN-36	zinc finger protein 608	protein-coding
chr2	45621980	45622315	276	intron (NM_018079, intron 19 of 20)	-140067	NR_033831	400952	Hs.468368	NR_033831	ENSG00000205054	LINC01121	UNQ6975	long intergenic non-protein coding RNA 1121	ncRNA
chr5	66633665	66633907	276	Intergenic	-141169	NM_005582	4064	Hs.87205	NM_005582	ENSG00000134061	CD180	LY64|Ly78|RP105	CD180 molecule	protein-coding
chr3	120179021	120179453	276	Intergenic	-9319	NM_007085	11167	Hs.269512	NM_007085	ENSG00000163430	FSTL1	FRP|FSL1|MIR198|OCC-1|OCC1|tsc36	follistatin like 1	protein-coding
chr3	111439911	111440271	276	intron (NM_153268, intron 3 of 3)	-11236	NM_001134437	90102	Hs.603252	NM_145753	ENSG00000144824	PHLDB2	LL5b|LL5beta	pleckstrin homology like domain family B member 2	protein-coding
chr8	72892597	72892874	276	intron (NR_033652, intron 4 of 4)	95084	NM_007332	8989	Hs.716816	NM_007332	ENSG00000104321	TRPA1	ANKTM1|FEPS	transient receptor potential cation channel subfamily A member 1	protein-coding
chr9	113642435	113642696	276	intron (NM_057159, intron 4 of 4)	157800	NM_001401	1902	Hs.126667	NM_001401	ENSG00000198121	LPAR1	EDG2|GPR26|Gpcr26|LPA1|Mrec1.3|VZG1|edg-2|rec.1.3|vzg-1	lysophosphatidic acid receptor 1	protein-coding
chr10	56559290	56559526	276	intron (NM_001142765, intron 1 of 31)	1643	NM_001142769	65217	Hs.280209	NM_033056	ENSG00000150275	PCDH15	CDHR15|DFNB23|USH1F	protocadherin related 15	protein-coding
chr12	15782133	15782376	276	intron (NM_004447, intron 18 of 20)	82976	NM_030671	5800	Hs.160871	NM_002848	ENSG00000151490	PTPRO	GLEPP1|NPHS6|PTP-OC|PTP-U2|PTPROT|PTPU2|R-PTP-O	protein tyrosine phosphatase, receptor type O	protein-coding
chr3	105322386	105322645	276	Intergenic	236958	NM_001627	214	Hs.591293	NM_001627	ENSG00000170017	ALCAM	CD166|MEMD	activated leukocyte cell adhesion molecule	protein-coding
chr4	110956444	110956872	276	Intergenic	122618	NM_001178131	1950	Hs.419815	NM_001963	ENSG00000138798	EGF	HOMG4|URG	epidermal growth factor	protein-coding
chr3	55034686	55034967	276	intron (NM_018398, intron 31 of 37)	-33711	NM_001304389	57408	Hs.591668	NM_020678	ENSG00000144771	LRTM1	HT017	leucine rich repeats and transmembrane domains 1	protein-coding
chr15	39856800	39857465	276	Intergenic	-16148	NM_003246	7057	Hs.164226	NM_003246	ENSG00000137801	THBS1	THBS|THBS-1|TSP|TSP-1|TSP1	thrombospondin 1	protein-coding
chr18	47704915	47705303	276	intron (NM_001080467, intron 1 of 39)	16342	NM_001080467	4645	Hs.720076	NM_001080467	ENSG00000167306	MYO5B	-	myosin VB	protein-coding
chr11	132333938	132334226	276	intron (NM_001319104, intron 3 of 6)	179886	NR_046820	100874281		NR_046820		NTM-IT	NTM-IT3	NTM intronic transcript	ncRNA
chr11	90896925	90897421	276	Intergenic	-294803	NR_031663	100302228		NR_031663	ENSG00000221586	MIR1261	MIRN1261|hsa-mir-1261	microRNA 1261	ncRNA
chr9	26566106	26566505	276	Intergenic	326521	NM_001167575	79886	Hs.178357	NM_024828	ENSG00000120159	CAAP1	C9orf82|CAAP	caspase activity and apoptosis inhibitor 1	protein-coding
chr2	211152069	211152441	276	Intergenic	16084	NM_079422	4632	Hs.187338	NM_079420	ENSG00000168530	MYL1	MLC1F|MLC3F	myosin light chain 1	protein-coding
chr8	102864580	102865128	276	intron (NM_001040628, intron 4 of 7)	-61415	NM_032041	83988	Hs.492427	NM_032041	ENSG00000104490	NCALD	-	neurocalcin delta	protein-coding
chr11	95951265	95951487	276	intron (NM_032427, intron 1 of 4)	-123226	NR_036125	100422991		NR_036125	ENSG00000266192	MIR1260B	mir-1260b	microRNA 1260b	ncRNA
chr2	114223269	114223646	276	intron (NM_001330336, intron 9 of 13)	28189	NM_001330337	150472	Hs.531330	NM_172003	ENSG00000136682	CBWD2	-	COBW domain containing 2	protein-coding
chr12	30035927	30036184	276	Intergenic	-98363	NM_175861	83857	Hs.401954	NM_175861	ENSG00000133687	TMTC1	ARG99|OLF|TMTC1A	transmembrane and tetratricopeptide repeat containing 1	protein-coding
chr2	227625227	227625460	276	intron (NM_005544, intron 1 of 1)	38163	NM_005544	3667	Hs.471508	NM_005544	ENSG00000169047	IRS1	HIRS-1	insulin receptor substrate 1	protein-coding
chr4	78620918	78621360	276	Intergenic	119405	NM_144571	246175	Hs.592519	NM_144571	ENSG00000138767	CNOT6L	CCR4b	CCR4-NOT transcription complex subunit 6 like	protein-coding
chr21	34259437	34259692	276	Intergenic	-71632	NR_135522	102724502	Hs.130572	NR_135522	ENSG00000228961	LOC102724502	-	uncharacterized LOC102724502	ncRNA
chr12	78603605	78603908	276	intron (NM_014903, intron 38 of 38)	149770	NR_135021	105369860	Hs.156898	NR_135021	ENSG00000258220	LOC105369860	-	uncharacterized LOC105369860	ncRNA
chr5	67196305	67196679	276	Intergenic	107451	NR_130779	101928858	Hs.334066	NR_130779	ENSG00000249364	LOC101928858	-	uncharacterized LOC101928858	ncRNA
chr3	70881704	70882007	276	Intergenic	232219	NM_001244813	27086	Hs.59368	NM_032682	ENSG00000114861	FOXP1	12CC4|HSPC215|MFH|QRF1|hFKH1B	forkhead box P1	protein-coding
chr1	232278256	232278726	276	Intergenic	216911	NR_126441	104472714		NR_126441	ENSG00000226758	DISC1-IT1	-	DISC1 intronic transcript 1	ncRNA
chr10	27932206	27932522	276	Intergenic	-101180	NR_121652	101929202	Hs.568843	NR_121652		MKX-AS1	-	MKX antisense RNA 1	ncRNA
chr8	130527887	130528131	276	intron (NR_130917, intron 1 of 3)	-31621	NR_037457	100500839		NR_037457	ENSG00000263763	MIR3686	-	microRNA 3686	ncRNA
chr15	57551808	57552094	276	intron (NM_001306220, intron 7 of 11)	40296	NM_207040	6938	Hs.511504	NM_003205	ENSG00000140262	TCF12	CRS3|HEB|HTF4|HsT17266|TCF-12|bHLHb20	transcription factor 12	protein-coding
chr5	72007206	72007587	276	Intergenic	-50900	NR_105007	102477328	Hs.254516	NR_105007	ENSG00000248371	LINC02056	-	long intergenic non-protein coding RNA 2056	ncRNA
chr7	12811107	12811466	276	Intergenic	84375	NM_005738	10124	Hs.245540	NM_005738	ENSG00000122644	ARL4A	ARL4	ADP ribosylation factor like GTPase 4A	protein-coding
chr14	32942304	32942585	276	intron (NM_004274, intron 2 of 13)	143965	NM_004274	9472	Hs.509083	NM_004274	ENSG00000151320	AKAP6	ADAP100|ADAP6|AKAP100|PRKA6|mAKAP	A-kinase anchoring protein 6	protein-coding
chr4	186696512	186696763	276	intron (NM_021069, intron 1 of 20)	429	NM_001145673	8470	Hs.481342	NM_003603	ENSG00000154556	SORBS2	ARGBP2|PRO0618	sorbin and SH3 domain containing 2	protein-coding
chr17	49695246	49696206	276	Intergenic	281650	NR_122104	440446	Hs.626751	NR_122104	ENSG00000225860	LINC02072	-	long intergenic non-protein coding RNA 2072	ncRNA
chrX	122888243	122888429	276	Intergenic	-21432	NM_001081550	57187	Hs.149991	NM_020449	ENSG00000125676	THOC2	CXorf3|MRX12|MRX35|THO2|dJ506G2.1|hTREX120	THO complex 2	protein-coding
chr5	116400627	116401042	276	Intergenic	-302929	NR_104678	102467223	Hs.570916	NR_104678		LOC102467223	-	uncharacterized LOC102467223	ncRNA
chr11	127510849	127511181	276	Intergenic	370050	NR_120580	101929497	Hs.737442	NR_120580	ENSG00000273409	LOC101929497	-	uncharacterized LOC101929497	ncRNA
chr11	35915476	35915933	275	Intergenic	-49827	NM_001304264	143458	Hs.745134	NM_174902	ENSG00000179241	LDLRAD3	LRAD3	low density lipoprotein receptor class A domain containing 3	protein-coding
chr12	45629296	45629703	275	intron (NM_001025356, intron 1 of 19)	-19710	NR_037144	51054	Hs.233495	NM_015899	ENSG00000134297	PLEKHA8P1	PLEKHA9	pleckstrin homology domain containing A8 pseudogene 1	pseudo
chr5	115108945	115109198	275	Intergenic	43283	NR_136621	1036	Hs.442378	NM_001801	ENSG00000129596	CDO1	CDO-I	cysteine dioxygenase type 1	protein-coding
chr7	105217748	105218043	275	intron (NR_027068, intron 1 of 4)	4081	NR_027068	100130771	Hs.719432	NR_027068	ENSG00000185055	EFCAB10	-	EF-hand calcium binding domain 10	ncRNA
chr7	27070219	27070576	274	Intergenic	65228	NM_005522	3198	Hs.67397	NM_005522	ENSG00000105991	HOXA1	BSAS|HOX1|HOX1F	homeobox A1	protein-coding
chr3	102009445	102010035	274	Intergenic	127191	NR_135549	101929411	Hs.506540	NR_135549		LOC101929411	-	uncharacterized LOC101929411	ncRNA
chr14	71711014	71711423	274	Intergenic	-153836	NR_001276	319139		NR_001276	ENSG00000207444	SNORD56B	RNU56B	small nucleolar RNA, C/D box 56B	snoRNA
chr10	30000632	30000873	274	intron (NM_001323599, intron 1 of 38)	23978	NM_003174	6840	Hs.499209	NM_003174	ENSG00000197321	SVIL	-	supervillin	protein-coding
chr2	16386357	16386815	274	Intergenic	196037	NR_126559	104797537	Hs.435748	NR_126559	ENSG00000236289	GACAT3	LINC01458|lncRNA-AC130710	gastric cancer associated transcript 3 (non-protein coding)	ncRNA
chr12	95477755	95477993	273	intron (NM_018351, intron 20 of 20)	-10470	NM_001032287	7181	Hs.108301	NM_003297	ENSG00000120798	NR2C1	TR2	nuclear receptor subfamily 2 group C member 1	protein-coding
chr13	26149231	26149488	273	intron (NM_016529, intron 19 of 36)	106447	NM_001313741	51761	Hs.444957	NM_016529	ENSG00000132932	ATP8A2	ATP|ATPIB|CAMRQ4|IB|ML-1	ATPase phospholipid transporting 8A2	protein-coding
chr12	10902615	10903043	272	promoter-TSS (NR_120463)	-4	NR_120463	101928162	Hs.112950	NR_120463	ENSG00000256888	LOC101928162	-	uncharacterized LOC101928162	ncRNA
chr15	60655216	60655723	272	intron (NM_001002857, intron 5 of 13)	34716	NM_001002858	302	Hs.511605	NM_004039	ENSG00000182718	ANXA2	ANX2|ANX2L4|CAL1H|HEL-S-270|LIP2|LPC2|LPC2D|P36|PAP-IV	annexin A2	protein-coding
chr17	10287456	10287800	272	intron (NR_125367, intron 1 of 10)	1179	NR_125367	100128560	Hs.661174	NR_125367		MYHAS	-	myosin heavy chain gene cluster antisense RNA	ncRNA
chr9	117926740	117927111	272	intron (NM_017418, intron 1 of 7)	22828	NM_017418	50514	Hs.148841	NM_017418	ENSG00000173077	2019-12-01	CTS9	deleted in esophageal cancer 1	protein-coding
chr8	127386914	127387221	272	Intergenic	49327	NR_125421	101927657	Hs.552133	NR_125421	ENSG00000244791	LOC101927657	-	uncharacterized LOC101927657	ncRNA
chr2	47426173	47426602	272	intron (NR_110208, intron 4 of 4)	-22312	NM_001305625	805	Hs.468442	NM_001743	ENSG00000143933	CALM2	CAMII|LQT15|PHKD|PHKD2|caM	calmodulin 2	protein-coding
chr8	120924590	120924905	272	intron (NM_001283012, intron 1 of 6)	38852	NM_001283012	64798	Hs.112981	NM_022783	ENSG00000155792	DEPTOR	DEP.6|DEPDC6	DEP domain containing MTOR interacting protein	protein-coding
chr12	4222231	4222491	272	Intergenic	-160541	NM_001759	894	Hs.376071	NM_001759	ENSG00000118971	CCND2	KIAK0002|MPPH3	cyclin D2	protein-coding
chr9	38720270	38720661	272	Intergenic	99380	NR_027294	158228	Hs.632652	NR_027294		FAM201A	C9orf122	family with sequence similarity 201 member A	ncRNA
chr3	47150125	47150338	271	intron (NM_014159, intron 5 of 20)	55236	NM_014159	29072	Hs.517941	NM_012271	ENSG00000181555	SETD2	HBP231|HIF-1|HIP-1|HSPC069|HYPB|KMT3A|LLS|SET2|p231HBP	SET domain containing 2	protein-coding
chr22	40594821	40595026	271	intron (NM_001162501, intron 1 of 22)	20994	NM_001162501	23112	Hs.372082	NM_015088	ENSG00000100354	TNRC6B	-	trinucleotide repeat containing 6B	protein-coding
chr21	38667071	38667321	271	Intergenic	-26787	NM_001331022	10311	Hs.369488	NM_006052	ENSG00000157538	DSCR3	DCRA|DSCRA	DSCR3 arrestin fold containing	protein-coding
chr7	25887324	25887562	270	Intergenic	102163	NR_029597	406940		NR_029597	ENSG00000199085	MIR148A	MIRN148|MIRN148A|hsa-mir-148|mir-148a	microRNA 148a	ncRNA
chr7	55131273	55131650	270	intron (NM_001346941, intron 1 of 21)	44736	NM_201282	1956	Hs.488293	NM_005228	ENSG00000146648	EGFR	ERBB|ERBB1|HER1|NISBD2|PIG61|mENA	epidermal growth factor receptor	protein-coding
chr5	56030270	56030572	270	Intergenic	-80479	NM_005921	4214	Hs.653654	NM_005921	ENSG00000095015	MAP3K1	MAPKKK1|MEKK|MEKK 1|MEKK1|SRXY6	mitogen-activated protein kinase kinase kinase 1	protein-coding
chr1	148342198	148342463	270	intron (NM_001037501, intron 4 of 19)	4426	NM_015383	25832	Hs.534675	NM_015383	ENSG00000270629	NBPF14	DJ328E19.C1.1|NBPF	neuroblastoma breakpoint family member 14	protein-coding
chr1	167761192	167761468	270	TTS (NM_024569)	70143	NM_003953	9019	Hs.493919	NM_003953	ENSG00000197965	MPZL1	MPZL1b|PZR|PZR1b|PZRa|PZRb	myelin protein zero like 1	protein-coding
chr13	39675427	39675787	269	Intergenic	63159	NM_001012754	387921	Hs.507783	NM_001012754	ENSG00000188811	NHLRC3	-	NHL repeat containing 3	protein-coding
chr9	85900869	85901130	269	intron (NM_001244959, intron 13 of 14)	-18797	NM_001244962	257019	Hs.127535	NM_174938	ENSG00000172159	FRMD3	4.1O|EPB41L4O|EPB41LO|P410	FERM domain containing 3	protein-coding
chr7	82477035	82477247	269	intron (NM_014510, intron 10 of 19)	315056	NM_014510	27445	Hs.12376	NM_014510	ENSG00000186472	PCLO	ACZ|PCH3	piccolo presynaptic cytomatrix protein	protein-coding
chr9	114804071	114804410	269	exon (NM_022486, exon 16 of 17)	109860	NR_039814	100616114		NR_039814	ENSG00000266315	MIR4668	mir-4668	microRNA 4668	ncRNA
chr13	51096055	51096331	268	intron (NR_125753, intron 2 of 2)	5392	NR_125753	103689915	Hs.722230	NR_125753	ENSG00000229323	DLEU1-AS1	LINC01308	DLEU1 antisense RNA 1	ncRNA
chr7	81946699	81947044	268	intron (NM_000722, intron 3 of 38)	126251	NM_000722	781	Hs.282151	NM_000722	ENSG00000153956	CACNA2D1	CACNA2|CACNL2A|CCHL2A|LINC01112|lncRNA-N3	calcium voltage-gated channel auxiliary subunit alpha2delta 1	protein-coding
chr12	27187814	27188031	268	Intergenic	12467	NM_001271811	9412	Hs.286145	NM_004264	ENSG00000152944	MED21	SRB7|SURB7|hSrb7	mediator complex subunit 21	protein-coding
chr10	116126859	116127496	268	intron (NM_001001936, intron 1 of 18)	37360	NM_001287824	84632	Hs.501106	NM_032550	ENSG00000169129	AFAP1L2	CTB-1144G6.4|KIAA1914|XB130	actin filament associated protein 1 like 2	protein-coding
chr5	17192309	17192628	267	intron (NR_027253, intron 1 of 2)	-24464	NM_001271606	10409	Hs.201641	NM_006317	ENSG00000176788	BASP1	CAP-23|CAP23|NAP-22|NAP22	brain abundant membrane attached signal protein 1	protein-coding
chr11	19889847	19890352	267	intron (NM_182964, intron 3 of 37)	-108470	NR_039843	100616426		NR_039843	ENSG00000264309	MIR4694	-	microRNA 4694	ncRNA
chr17	61477193	61477482	267	intron (NM_025185, intron 17 of 24)	40235	NM_001330421	1534	Hs.355264	NM_001915	ENSG00000008283	CYB561	CYB561A1|FRRS2	cytochrome b561	protein-coding
chr11	12787066	12787394	266	intron (NM_021961, intron 3 of 12)	91261	NM_021961	7003	Hs.655331	NM_021961	ENSG00000187079	TEAD1	AA|NTEF-1|REF1|TCF-13|TCF13|TEAD-1|TEF-1	TEA domain transcription factor 1	protein-coding
chr1	39607670	39608000	266	intron (NM_012090, intron 1 of 92)	57996	NM_012090	23499	Hs.472475	NM_012090	ENSG00000127603	MACF1	ABP620|ACF7|MACF|OFC4	microtubule-actin crosslinking factor 1	protein-coding
chr19	7515143	7515985	266	intron (NM_015318, intron 6 of 20)	10990	NM_001130955	23370	Hs.465761	NM_015318	ENSG00000104880	ARHGEF18	P114-RhoGEF	Rho/Rac guanine nucleotide exchange factor 18	protein-coding
chr13	26402028	26402271	266	intron (NM_001313741, intron 27 of 35)	223049	NM_001007538	387914	Hs.433791	NM_001007538	ENSG00000180730	SHISA2	C13orf13|PRO28631|TMEM46|WGAR9166|bA398O19.2|hShisa	shisa family member 2	protein-coding
chr14	61693108	61693456	266	Intergenic	55248	NM_001017970	161291	Hs.146180	NM_001017970	ENSG00000182107	TMEM30B	CDC50B	transmembrane protein 30B	protein-coding
chr6	130991349	130991650	266	Intergenic	-157046	NM_001195597	100507203	Hs.388715	NM_001195597	ENSG00000256162	SMLR1	-	small leucine rich protein 1	protein-coding
chr4	190198528	190199022	266	Intergenic	-381985	NR_121679	101928971	Hs.519164	NR_121679	ENSG00000250739	LINC01262	TCONS_l2_00021807	long intergenic non-protein coding RNA 1262	ncRNA
chr5	88042475	88042697	266	intron (NM_001193347, intron 8 of 11)	-61966	NR_015436	645323	Hs.12827	NR_015436	ENSG00000245526	LINC00461	EyeLinc1|VISC|Visc-1a|Visc-1b|Visc-2	long intergenic non-protein coding RNA 461	ncRNA
chr2	147956125	147956623	266	Intergenic	611749	NR_026904	728773	Hs.334462	NR_026904		PABPC1P2	PABP2|PABP4|PABPCP2|PABPCP4	poly(A) binding protein cytoplasmic 1 pseudogene 2	pseudo
chr9	45978157	45978509	266	Intergenic	-138610	NR_103714	100289124	Hs.567050	NM_001024608		FAM27E2	FAM27E1	family with sequence similarity 27 member E2	ncRNA
chr11	27222898	27223143	266	intron (NR_125766, intron 2 of 4)	17295	NR_125768	103695435	Hs.196133	NR_125766	ENSG00000254560	BBOX1-AS1	-	BBOX1 antisense RNA 1	ncRNA
chr1	240632059	240632576	265	intron (NM_001305424, intron 17 of 18)	-8092	NR_128706	100526648		NR_128706	ENSG00000265031	MIR1273E	hsa-mir-1273e	microRNA 1273e	ncRNA
chr11	27255721	27256203	265	Intergenic	-14302	NR_125767	103695435	Hs.196133	NR_125766	ENSG00000254560	BBOX1-AS1	-	BBOX1 antisense RNA 1	ncRNA
chr13	24364726	24365276	265	intron (NM_005932, intron 16 of 18)	-98027	NM_001014442	542767	Hs.642624	NM_001014442		C1QTNF9B-AS1	PCOTH	C1QTNF9B antisense RNA 1	protein-coding
chr9	114707556	114707795	265	Intergenic	13295	NR_039814	100616114		NR_039814	ENSG00000266315	MIR4668	mir-4668	microRNA 4668	ncRNA
chr17	19015505	19015902	265	Intergenic	-15079	NM_001129778	400581	Hs.647426	NM_001129778	ENSG00000189152	GRAPL	-	GRB2 related adaptor protein like	protein-coding
chr17	13592076	13592369	265	Intergenic	-86963	NM_006042	9955	Hs.462270	NM_006042	ENSG00000153976	HS3ST3A1	3-OST-3A|3OST3A1	heparan sulfate-glucosamine 3-sulfotransferase 3A1	protein-coding
chr18	48680302	48680795	265	Intergenic	43503	NM_016626	51320	Hs.465144	NM_016626	ENSG00000176624	MEX3C	BM-013|MEX-3C|RKHD2|RNF194	mex-3 RNA binding family member C	protein-coding
chr20	57994631	57994925	264	Intergenic	119296	NM_207032	1908	Hs.1408	NM_000114	ENSG00000124205	EDN3	ET-3|ET3|HSCR4|PPET3|WS4B	endothelin 3	protein-coding
chr4	78098381	78098675	264	Intergenic	20171	NM_004354	901	Hs.740456	NM_004354	ENSG00000138764	CCNG2	-	cyclin G2	protein-coding
chr8	129985478	129985877	263	Intergenic	267809	NR_033916	728724	Hs.49902	NR_033916	ENSG00000250400	LINC00977	-	long intergenic non-protein coding RNA 977	ncRNA
chr5	71724275	71724784	263	Intergenic	78720	NM_152625	167465	Hs.224794	NM_152625	ENSG00000178175	ZNF366	DCSCRIPT	zinc finger protein 366	protein-coding
chr7	81794243	81794473	263	intron (NM_000722, intron 4 of 38)	155865	NR_110077	101927356	Hs.571348	NR_110076	ENSG00000223770	LOC101927356	-	uncharacterized LOC101927356	ncRNA
chr20	36632621	36632913	263	intron (NM_014657, intron 4 of 8)	29103	NM_014657	9675	Hs.655481	NM_014657	ENSG00000101407	TTI1	KIAA0406|smg-10	TELO2 interacting protein 1	protein-coding
chr7	136370332	136370803	263	Intergenic	-182832	NM_001006630	1129	Hs.535891	NM_000739	ENSG00000181072	CHRM2	HM2	cholinergic receptor muscarinic 2	protein-coding
chr7	13679009	13679336	263	Intergenic	346967	NM_001163151	2115	Hs.22634	NM_004956	ENSG00000006468	ETV1	ER81	ETS variant 1	protein-coding
chr3	6368496	6368837	263	Intergenic	478470	NR_110123	101927347	Hs.333345	NR_110123	ENSG00000226258	GRM7-AS3	-	GRM7 antisense RNA 3	ncRNA
chr15	67316869	67317213	263	intron (NR_135686, intron 2 of 5)	39479	NR_135686	102723493	Hs.419760	NR_135686		LOC102723493	-	uncharacterized LOC102723493	ncRNA
chr12	116590207	116590448	263	intron (NM_015335, intron 2 of 30)	-3868	NR_030351	693205		NR_030351	ENSG00000207967	MIR620	MIRN620|hsa-mir-620	microRNA 620	ncRNA
chr11	97808681	97808922	263	Intergenic	-1082905	NM_001243270	53942	Hs.656783	NM_014361	ENSG00000149972	CNTN5	HNB-2s|NB-2	contactin 5	protein-coding
chr4	124708133	124708520	263	intron (NR_027106, intron 1 of 2)	12907	NR_027106	285419	Hs.535763	NR_027105	ENSG00000249464	LINC01091	-	long intergenic non-protein coding RNA 1091	ncRNA
chr8	130014300	130014574	263	Intergenic	239049	NR_033916	728724	Hs.49902	NR_033916	ENSG00000250400	LINC00977	-	long intergenic non-protein coding RNA 977	ncRNA
chr5	92370921	92371319	263	Intergenic	535929	NR_109825	441094	Hs.457407	NR_015369	ENSG00000237187	NR2F1-AS1	-	NR2F1 antisense RNA 1	ncRNA
chr17	67942029	67942270	263	Intergenic	-15699	NR_110874	102723487	Hs.451409	NR_110874	ENSG00000237560	LINC01497	-	long intergenic non-protein coding RNA 1497	ncRNA
chr1	119046794	119047051	263	Intergenic	-319074	NM_206996	200162	Hs.528821	NM_206996	ENSG00000155761	SPAG17	CT143|PF6	sperm associated antigen 17	protein-coding
chr10	36569243	36569680	263	Intergenic	502231	NR_110138	102578074		NR_110138	ENSG00000280719	PCAT5	LINC01452|TPCAT-10-36067	prostate cancer associated transcript 5 (non-protein coding)	ncRNA
chr9	68425548	68426428	263	Intergenic	-10600	NR_039688	100616184		NR_039688	ENSG00000276029	MIR4477A	-	microRNA 4477a	ncRNA
chr8	29614300	29614511	263	intron (NR_125814, intron 1 of 3)	8580	NR_125816	101929450	Hs.512440	NR_125814	ENSG00000253490	LINC02099	-	long intergenic non-protein coding RNA 2099	ncRNA
chr2	227055401	227056129	263	Intergenic	48255	NR_046102	646736	Hs.712836	NR_046102		LOC646736	-	uncharacterized LOC646736	ncRNA
chr9	119026734	119026999	263	intron (NM_002581, intron 7 of 21)	110795	NM_002581	5069	Hs.643599	NM_002581	ENSG00000182752	PAPPA	ASBABP2|DIPLA1|IGFBP-4ase|PAPA|PAPP-A|PAPPA1	pappalysin 1	protein-coding
chr9	87992696	87993124	263	Intergenic	364034	NM_001286717	23287	Hs.719980	NM_015239	ENSG00000135049	AGTPBP1	CCP1|NNA1	ATP/GTP binding protein 1	protein-coding
chr13	36174313	36174561	263	intron (NM_015678, intron 47 of 57)	-97224	NR_132116	100507114	Hs.236298	NR_132115	ENSG00000236036	LINC00445	-	long intergenic non-protein coding RNA 445	ncRNA
chr7	94879924	94880195	263	intron (NM_017650, intron 9 of 15)	73825	NM_000446	5444	Hs.370995	NM_000446	ENSG00000005421	PON1	ESA|MVCD5|PON	paraoxonase 1	protein-coding
chrY	7565636	7565873	263	Intergenic	3534	NR_001552	252948	Hs.522848	NR_001552	ENSG00000225520	TTTY16	NCRNA00139	testis-specific transcript, Y-linked 16 (non-protein coding)	ncRNA
chr15	95828268	95828511	263	intron (NR_034095, intron 3 of 3)	41940	NR_034095	400456	Hs.536404	NR_034095	ENSG00000248441	LINC01197	-	long intergenic non-protein coding RNA 1197	ncRNA
chr5	88240892	88241437	263	intron (NR_136220, intron 3 of 7)	-41242	NM_001193347	4208	Hs.649965	NM_002397	ENSG00000081189	MEF2C	C5DELq14.3|DEL5q14.3	myocyte enhancer factor 2C	protein-coding
chr7	137627869	137628260	263	intron (NM_194071, intron 1 of 11)	-10030	NM_001243523	100130880	Hs.712161	NM_001243523		LOC100130880	-	uncharacterized LOC100130880	protein-coding
chr3	156135081	156135289	263	intron (NM_172159, intron 1 of 13)	29540	NR_046618	100874084	Hs.131282	NR_046618	ENSG00000242370	KCNAB1-AS1	-	KCNAB1 antisense RNA 1	ncRNA
chr8	102829857	102830309	263	intron (NM_001040628, intron 4 of 7)	-26644	NM_032041	83988	Hs.492427	NM_032041	ENSG00000104490	NCALD	-	neurocalcin delta	protein-coding
chr11	91605333	91605739	263	Intergenic	-479726	NM_001008781	120114	Hs.98523	NM_001008781	ENSG00000165323	FAT3	CDHF15|CDHR10|hFat3	FAT atypical cadherin 3	protein-coding
chr5	142286596	142287060	263	intron (NM_015071, intron 8 of 22)	-38353	NR_046680	100874239	Hs.570896	NR_046680	ENSG00000226272	ARHGAP26-AS1	-	ARHGAP26 antisense RNA 1	ncRNA
chr14	20211536	20211816	263	Intergenic	-3911	NM_172194	441669	Hs.553828	NM_172194	ENSG00000182652	OR4Q3	C14orf13|HSA6|OR14-3|OR4Q4|c14_5008	olfactory receptor family 4 subfamily Q member 3	protein-coding
chr2	144365144	144365602	263	intron (NM_018460, intron 11 of 13)	-329261	NR_110237	101928386	Hs.668251	NR_110237	ENSG00000232377	LOC101928386	-	uncharacterized LOC101928386	ncRNA
chr4	114155213	114155446	263	intron (NM_001127493, intron 6 of 46)	81891	NR_107049	102465878		NR_107049	ENSG00000275810	MIR8082	hsa-mir-8082	microRNA 8082	ncRNA
chr3	29308779	29309015	263	intron (NR_109804, intron 2 of 2)	13533	NR_109804	100873979	Hs.99391	NR_109804		RBMS3-AS3	-	RBMS3 antisense RNA 3	ncRNA
chr12	15784326	15784607	263	exon (NM_004447, exon 18 of 21)	85188	NM_030671	5800	Hs.160871	NM_002848	ENSG00000151490	PTPRO	GLEPP1|NPHS6|PTP-OC|PTP-U2|PTPROT|PTPU2|R-PTP-O	protein tyrosine phosphatase, receptor type O	protein-coding
chr7	136854043	136854364	263	Intergenic	-5115	NR_046103	349160	Hs.660713	NR_046103	ENSG00000234352	LOC349160	-	uncharacterized LOC349160	ncRNA
chr8	118725593	118725949	263	Intergenic	192819	NM_001282986	90390	Hs.492612	NM_080651	ENSG00000164758	MED30	MED30S|THRAP6|TRAP25	mediator complex subunit 30	protein-coding
chr20	7839566	7839844	263	Intergenic	81388	NM_017545	54363	Hs.193640	NM_017545	ENSG00000101323	HAO1	GOX|GOX1|HAOX1	hydroxyacid oxidase 1	protein-coding
chr1	95331851	95332333	263	intron (NM_001258340, intron 11 of 14)	45992	NM_001301079	126969	Hs.483423	NM_152369	ENSG00000143036	SLC44A3	CTL3	solute carrier family 44 member 3	protein-coding
chr3	101561455	101561704	263	intron (NM_001005474, intron 2 of 12)	-6779	NM_031419	64332	Hs.319171	NM_031419	ENSG00000144802	NFKBIZ	IKBZ|INAP|MAIL	NFKB inhibitor zeta	protein-coding
chr9	69212494	69212775	263	intron (NM_001085457, intron 11 of 14)	-10430	NM_001085476	653404	Hs.652377	NM_001085476	ENSG00000273514	FOXD4L6	-	forkhead box D4-like 6	protein-coding
chr7	135747840	135748101	263	Intergenic	-85766	NM_145808	136319	Hs.602015	NM_145808	ENSG00000105887	MTPN	GCDP|V-1	myotrophin	protein-coding
chr13	63199794	63200123	263	Intergenic	170867	NR_120404	100874176	Hs.402083	NR_047029		LINC00448	-	long intergenic non-protein coding RNA 448	ncRNA
chr12	64863574	64863873	263	intron (NM_013254, intron 5 of 20)	17883	NM_013254	29110	Hs.505874	NM_013254	ENSG00000183735	TBK1	FTDALS4|NAK|T2K	TANK binding kinase 1	protein-coding
chr7	91313102	91313341	263	Intergenic	196813	NM_001301135	7978	Hs.532216	NM_006980	ENSG00000127989	MTERF1	MTERF	mitochondrial transcription termination factor 1	protein-coding
chr6	104517397	104517704	263	Intergenic	789871	NM_001321083	57531	Hs.434340	NM_020771	ENSG00000085382	HACE1	SPPRS	HECT domain and ankyrin repeat containing E3 ubiquitin protein ligase 1	protein-coding
chr14	68120491	68120868	262	intron (NM_006370, intron 4 of 5)	20923	NM_006370	10490	Hs.741177	NM_006370	ENSG00000100568	VTI1B	VTI1|VTI1-LIKE|VTI1L|VTI2|v-SNARE|vti1-rp1	vesicle transport through interaction with t-SNAREs 1B	protein-coding
chr15	99343928	99344155	262	intron (NM_000875, intron 2 of 20)	16386	NR_039864	100616432		NR_039864	ENSG00000264480	MIR4714	-	microRNA 4714	ncRNA
chr9	126841460	126841761	262	Intergenic	67721	NM_004789	9355	Hs.696425	NM_004789	ENSG00000106689	LHX2	LH2|hLhx2	LIM homeobox 2	protein-coding
chr17	56637911	56638335	261	intron (NM_198393, intron 30 of 32)	-16390	NM_001038704	284083	Hs.646574	NM_001038704	ENSG00000181013	C17orf47	-	chromosome 17 open reading frame 47	protein-coding
chr8	21817476	21817913	261	intron (NM_015024, intron 1 of 27)	40514	NM_015024	23039	Hs.172685	NM_015024	ENSG00000130227	XPO7	EXP7|RANBP16	exportin 7	protein-coding
chr1	95358156	95358730	261	intron (NM_001301079, intron 13 of 13)	32921	NM_001286056	1266	Hs.483454	NM_001839	ENSG00000117519	CNN3	-	calponin 3	protein-coding
chr10	111103094	111103537	259	Intergenic	579689	NM_001324136	7511	Hs.390623	NM_020383	ENSG00000108039	XPNPEP1	APP1|SAMP|XPNPEP|XPNPEPL|XPNPEPL1	X-prolyl aminopeptidase 1	protein-coding
chrY	10029504	10029779	259	Intergenic	281234	NR_001540	252955	Hs.522846	NR_001540	ENSG00000239225	TTTY23	NCRNA00148|TTTY23B	testis-specific transcript, Y-linked 23 (non-protein coding)	ncRNA
chr15	63140747	63141053	259	Intergenic	24744	NR_029709	406965		NR_029709	ENSG00000211137	MIR190A	MIR190|MIRN190|hsa-mir-190a|miR-190|mir-190a	microRNA 190a	ncRNA
chr7	35737040	35737370	259	non-coding (NR_136255, exon 1 of 1)	2389	NR_136255	101930085	Hs.599851	NR_136255	ENSG00000271122	LOC101930085	-	uncharacterized LOC101930085	ncRNA
chr6	17780354	17780621	258	intron (NM_022113, intron 31 of 38)	73213	NR_134618	105374952	Hs.718703	NR_134616	ENSG00000272269	LOC105374952	-	uncharacterized LOC105374952	ncRNA
chr11	130253520	130253995	258	Intergenic	45131	NM_007037	11095	Hs.271605	NM_007037	ENSG00000134917	ADAMTS8	ADAM-TS8|METH2	ADAM metallopeptidase with thrombospondin type 1 motif 8	protein-coding
chr1	68639810	68640164	257	intron (NM_001193334, intron 1 of 10)	9306	NR_031664	100302279		NR_031664	ENSG00000221203	MIR1262	MIRN1262|hsa-mir-1262|mir-1262	microRNA 1262	ncRNA
chr5	172883694	172884319	257	Intergenic	109548	NR_107023	102465862		NR_107023	ENSG00000274994	MIR8056	hsa-mir-8056	microRNA 8056	ncRNA
chr1	183912075	183912523	257	intron (NM_001303421, intron 10 of 11)	94605	NM_015101	23127	Hs.387995	NM_015101	ENSG00000198756	COLGALT2	C1orf17|GLT25D2	collagen beta(1-O)galactosyltransferase 2	protein-coding
chr2	39869313	39869745	257	Intergenic	-23109	NM_001167959	130733	Hs.40808	NM_152390	ENSG00000152154	TMEM178A	TMEM178	transmembrane protein 178A	protein-coding
chr16	17318749	17318990	257	intron (NM_022166, intron 3 of 11)	90508	NR_135179	102723692	Hs.737758	NR_135179	ENSG00000261448	LOC102723692	-	uncharacterized LOC102723692	ncRNA
chr6	15062472	15062749	256	Intergenic	-183596	NM_004973	3720	Hs.269059	NM_004973	ENSG00000008083	JARID2	JMJ	jumonji and AT-rich interaction domain containing 2	protein-coding
chr2	177355983	177356554	256	Intergenic	109512	NR_031648	100302142		NR_031648	ENSG00000283203	MIR1246	MIRN1246|hsa-mir-1246	microRNA 1246	ncRNA
chr15	62785117	62785476	256	Intergenic	150068	NR_106733	102464834		NR_106733	ENSG00000275451	MIR6085	hsa-mir-6085	microRNA 6085	ncRNA
chr14	54281188	54281404	256	Intergenic	133906	NR_049843	100847076		NR_049843	ENSG00000266431	MIR5580	-	microRNA 5580	ncRNA
chr7	55132825	55133075	256	intron (NM_001346941, intron 1 of 21)	-44560	NM_001346900	1956	Hs.488293	NM_005228	ENSG00000146648	EGFR	ERBB|ERBB1|HER1|NISBD2|PIG61|mENA	epidermal growth factor receptor	protein-coding
chr15	63205074	63205456	256	Intergenic	89109	NR_029709	406965		NR_029709	ENSG00000211137	MIR190A	MIR190|MIRN190|hsa-mir-190a|miR-190|mir-190a	microRNA 190a	ncRNA
chr7	90798486	90798788	256	intron (NM_001287137, intron 12 of 12)	-95146	NM_003505	8321	Hs.94234	NM_003505	ENSG00000157240	FZD1	-	frizzled class receptor 1	protein-coding
chr7	92384294	92384870	256	intron (NM_001145306, intron 3 of 7)	78649	NM_001259	1021	Hs.119882	NM_001259	ENSG00000105810	CDK6	MCPH12|PLSTIRE	cyclin dependent kinase 6	protein-coding
chr1	86533999	86534878	256	intron (NM_152890, intron 7 of 59)	87683	NM_152890	255631	Hs.659516	NM_152890	ENSG00000171502	COL24A1	-	collagen type XXIV alpha 1 chain	protein-coding
chr15	98649878	98650258	256	Intergenic	-18086	NR_120325	101927332		NR_120325		LINC01582	-	long intergenic non-protein coding RNA 1582	ncRNA
chr9	82590929	82591158	255	intron (NR_121212, intron 2 of 4)	1105	NR_121212	101927477	Hs.571630	NR_121212		LINC01507	XLOC_000303	long intergenic non-protein coding RNA 1507	ncRNA
chr2	62899793	62900135	255	Intergenic	-1022	NM_001142615	23301	Hs.271667	NM_015252	ENSG00000115504	EHBP1	HPC12|NACSIN	EH domain binding protein 1	protein-coding
chr10	37014524	37014830	255	Intergenic	-400108	NM_052997	91074	Hs.373787	NM_052997	ENSG00000148513	ANKRD30A	NY-BR-1	ankyrin repeat domain 30A	protein-coding
chr8	18789649	18789906	255	intron (NM_015310, intron 2 of 15)	81419	NM_015310	23362	Hs.434255	NM_015310	ENSG00000156011	PSD3	EFA6D|EFA6R|HCA67	pleckstrin and Sec7 domain containing 3	protein-coding
chr14	69078850	69079228	255	TTS (NM_001321821)	16465	NR_135816	100996664		NR_135816		LOC100996664	-	uncharacterized LOC100996664	ncRNA
chr10	65374077	65374415	255	intron (NM_001001330, intron 6 of 7)	-92411	NM_001318154	221037	Hs.413416	NM_004241	ENSG00000171988	JMJD1C	KDM3C|TRIP-8|TRIP8	jumonji domain containing 1C	protein-coding
chr2	38731233	38731654	255	intron (NR_110259, intron 1 of 4)	11439	NR_110259	101929596	Hs.537341	NR_110259		LOC101929596	-	uncharacterized LOC101929596	ncRNA
chr1	114455408	114455898	254	3' UTR (NM_001319947, exon 4 of 4)	7738	NM_022836	64858	Hs.591412	NM_022836	ENSG00000118655	DCLRE1B	APOLLO|SNM1B|SNMIB	DNA cross-link repair 1B	protein-coding
chr2	24658810	24659248	254	Intergenic	-75632	NM_006277	50618	Hs.432562	NM_006277	ENSG00000198399	ITSN2	PRO2015|SH3D1B|SH3P18|SWA|SWAP	intersectin 2	protein-coding
chr5	153542117	153542693	254	Intergenic	-27890	NM_198321	55568	Hs.631797	NM_017540	ENSG00000164574	GALNT10	GALNACT10|PPGALNACT10|PPGANTASE10	polypeptide N-acetylgalactosaminyltransferase 10	protein-coding
chr1	120807128	120807578	254	Intergenic	-31652	NM_001100910	653820	Hs.339665	NM_001100910	ENSG00000188610	FAM72B	p17	family with sequence similarity 72 member B	protein-coding
chr8	23780221	23780550	254	Intergenic	-68065	NM_003155	6781	Hs.25590	NM_003155	ENSG00000159167	STC1	STC	stanniocalcin 1	protein-coding
chr1	111299189	111299413	254	Intergenic	-81646	NM_002232	3738	Hs.169948	NM_002232	ENSG00000177272	KCNA3	HGK5|HLK3|HPCN3|HUKIII|KV1.3|MK3|PCN3	potassium voltage-gated channel subfamily A member 3	protein-coding
chr1	61803592	61804078	254	intron (NM_001145511, intron 4 of 10)	-84645	NR_104180	645030	Hs.632410	NR_104180	ENSG00000237853	NFIA-AS1	-	NFIA antisense RNA 1	ncRNA
chr11	74620591	74620932	254	intron (NM_182969, intron 8 of 18)	39471	NM_182969	143570	Hs.370145	NM_182969	ENSG00000166435	XRRA1	-	X-ray radiation resistance associated 1	protein-coding
chr16	22933474	22933859	254	Intergenic	107806	NM_006043	9956	Hs.115830	NM_006043	ENSG00000122254	HS3ST2	30ST2|3OST2	heparan sulfate-glucosamine 3-sulfotransferase 2	protein-coding
chr10	45442886	45443591	254	intron (NR_033842, intron 1 of 7)	11899	NR_033842	220980	Hs.568801	NR_033842	ENSG00000224812	TMEM72-AS1	-	TMEM72 antisense RNA 1	ncRNA
chr12	66181334	66181529	254	intron (NR_026825, intron 1 of 1)	-36809	NM_003483	8091	Hs.505924	NM_003483	ENSG00000149948	HMGA2	BABL|HMGI-C|HMGIC|LIPO|STQTL9	high mobility group AT-hook 2	protein-coding
chr12	2364899	2365315	254	intron (NM_001129830, intron 3 of 47)	-13835	NR_046769	100874370	Hs.653548	NR_046769		CACNA1C-IT3	-	CACNA1C intronic transcript 3	ncRNA
chr9	86018791	86019106	254	intron (NM_001244959, intron 1 of 14)	63709	NM_001244960	257019	Hs.127535	NM_174938	ENSG00000172159	FRMD3	4.1O|EPB41L4O|EPB41LO|P410	FERM domain containing 3	protein-coding
chr4	123719411	123719668	253	Intergenic	-28324	NM_002006	2247	Hs.284244	NM_002006	ENSG00000138685	FGF2	BFGF|FGF-2|FGFB|HBGF-2	fibroblast growth factor 2	protein-coding
chr8	122586758	122586951	253	Intergenic	-64732	NR_002835	594842	Hs.668686	NR_002835		HAS2-AS1	HAS2-AS|HAS2AS|HASNT|NCRNA00077	HAS2 antisense RNA 1	ncRNA
chr11	108303655	108303864	253	intron (NM_152587, intron 2 of 8)	34499	NM_152587	160140	Hs.653180	NM_152587	ENSG00000166323	C11orf65	-	chromosome 11 open reading frame 65	protein-coding
chr10	115329547	115329781	253	intron (NM_001177660, intron 2 of 12)	16927	NM_004132	3026	Hs.422542	NM_004132	ENSG00000148702	HABP2	FSAP|HABP|HGFAL|NMTC5|PHBP	hyaluronan binding protein 2	protein-coding
chr10	108326842	108327105	253	Intergenic	427050	NR_134329	105378470	Hs.142910	NR_134329	ENSG00000229775	LOC105378470	-	uncharacterized LOC105378470	ncRNA
chr9	89172946	89173160	253	Intergenic	-203651	NM_001185074	79670	Hs.597057	NM_024617	ENSG00000083223	ZCCHC6	PAPD6|TUT7	zinc finger CCHC-type containing 6	protein-coding
chr11	10921668	10922071	253	Intergenic	42105	NR_034137	729013	Hs.726427	NR_034137	ENSG00000247271	ZBED5-AS1	-	ZBED5 antisense RNA 1	ncRNA
chr8	24475793	24476032	253	Intergenic	-69781	NR_125808	101929294	Hs.637673	NR_125808		LOC101929294	-	uncharacterized LOC101929294	ncRNA
chr15	96386501	96387108	252	Intergenic	410482	NR_027132	145820	Hs.652702	NR_027132	ENSG00000259134	LINC00924	-	long intergenic non-protein coding RNA 924	ncRNA
chr16	49598791	49599139	252	intron (NM_001330533, intron 3 of 5)	-46469	NR_144553	1596	Hs.684517	NR_144553		ADAM3B	CYRN2	ADAM metallopeptidase domain 3B (pseudogene)	pseudo
chr11	70042344	70042550	252	Intergenic	-6822	NM_003824	8772	Hs.86131	NM_003824	ENSG00000168040	FADD	GIG3|MORT1	Fas associated via death domain	protein-coding
chr8	135747094	135747348	252	Intergenic	-21929	NM_001174157	57623	Hs.446172	NM_020863	ENSG00000066827	ZFAT	AITD3|ZFAT1|ZNF406	zinc finger and AT-hook domain containing	protein-coding
chr8	125650671	125650962	252	intron (NM_014751, intron 3 of 13)	89932	NM_001282971	9788	Hs.336994	NM_014751	ENSG00000170873	MTSS1	MIM|MIMA|MIMB	MTSS1, I-BAR domain containing	protein-coding
chr2	30635208	30635630	252	Intergenic	-34673	NM_001304445	253558	Hs.468048	NM_182551	ENSG00000172954	LCLAT1	1AGPAT8|AGPAT8|ALCAT1|HSRG1849|LYCAT|UNQ1849	lysocardiolipin acyltransferase 1	protein-coding
chr20	29582785	29583043	252	Intergenic	-12551	NR_133643	105379478	Hs.98121	NR_133643		LINC01598	-	long intergenic non-protein coding RNA 1598	ncRNA
chr14	39186151	39186390	252	Intergenic	-165529	NR_135256	105370457	Hs.128254	NR_135256		LOC105370457	-	uncharacterized LOC105370457	ncRNA
chr2	59921289	59921670	251	Intergenic	476636	NR_110219	101927285	Hs.570209	NR_110219	ENSG00000222030	LINC01793	-	long intergenic non-protein coding RNA 1793	ncRNA
chr5	77865390	77865672	251	intron (NM_005779, intron 2 of 4)	79117	NM_005779	10184	Hs.79299	NM_005779	ENSG00000145685	LHFPL2	-	lipoma HMGIC fusion partner-like 2	protein-coding
chr3	24234034	24234296	251	intron (NM_001252634, intron 5 of 11)	41350	NR_121667	101927854	Hs.570625	NR_121667		LOC101927854	-	uncharacterized LOC101927854	ncRNA
chr2	32650793	32651048	251	intron (NM_016252, intron 10 of 73)	68824	NM_016252	57448	Hs.150107	NM_016252	ENSG00000115760	BIRC6	APOLLON|BRUCE	baculoviral IAP repeat containing 6	protein-coding
chr12	10869317	10869585	251	intron (NM_001145426, intron 3 of 8)	6502	NM_003651	8531	Hs.221889	NM_003651	ENSG00000060138	YBX3	CSDA|CSDA1|DBPA|ZONAB	Y-box binding protein 3	protein-coding
chr9	89755427	89755882	251	Intergenic	-7905	NM_001001709	401535	Hs.657740	NM_001001709		C9orf170	-	chromosome 9 open reading frame 170	protein-coding
chr22	40600283	40600704	251	intron (NM_001162501, intron 1 of 22)	26564	NM_001162501	23112	Hs.372082	NM_015088	ENSG00000100354	TNRC6B	-	trinucleotide repeat containing 6B	protein-coding
chr6	134789829	134790497	251	intron (NR_038216, intron 2 of 2)	9872	NR_125852	101928231	Hs.634168	NR_125852		LOC101928231	-	uncharacterized LOC101928231	ncRNA
chr5	93604002	93604296	251	intron (NM_001145678, intron 20 of 20)	-156745	NR_028080	83989	Hs.600086	NM_032042	ENSG00000113391	FAM172A	C5orf21	family with sequence similarity 172 member A	protein-coding
chr7	28739742	28740016	251	intron (NM_001011666, intron 1 of 6)	14281	NM_001011666	9586	Hs.437075	NM_004904	ENSG00000146592	CREB5	CRE-BPA|CREB-5	cAMP responsive element binding protein 5	protein-coding
chr11	15838480	15838805	251	Intergenic	152525	NR_106721	102464826		NR_106721	ENSG00000110693	MIR6073	hsa-mir-6073	microRNA 6073	ncRNA
chr12	89962265	89962665	251	Intergenic	-42426	NM_001199781	100528030	Hs.25130	NM_001199781	ENSG00000259075	POC1B-GALNT4	-	POC1B-GALNT4 readthrough	protein-coding
chr20	1428798	1429279	251	intron (NR_038164, intron 6 of 7)	19299	NR_038164	55968	Hs.12865	NM_016143	ENSG00000088833	NSFL1C	P47|UBX1|UBXD10|UBXN2C|dJ776F14.1	NSFL1 cofactor	protein-coding
chr1	116861288	116861879	251	Intergenic	-54212	NM_000701	476	Hs.371889	NM_000701	ENSG00000163399	ATP1A1	-	ATPase Na+/K+ transporting subunit alpha 1	protein-coding
chr1	162602147	162602362	251	promoter-TSS (NM_006182)	26	NM_001014796	4921	Hs.275757	NM_006182	ENSG00000162733	DDR2	MIG20a|NTRKR3|TKT|TYRO10	discoidin domain receptor tyrosine kinase 2	protein-coding
chr2	210479684	210480044	251	intron (NM_001039538, intron 3 of 14)	35461	NM_031847	4133	Hs.368281	NM_002374	ENSG00000078018	MAP2	MAP2A|MAP2B|MAP2C	microtubule associated protein 2	protein-coding
chr5	137163977	137164243	251	Intergenic	27228	NR_002713	4888	Hs.643466	NR_002713	ENSG00000226306	NPY6R	NPY1RL|NPY6RP|PP2|Y2B	neuropeptide Y receptor Y6 (pseudogene)	pseudo
chr4	114959115	114959465	251	Intergenic	-58412	NM_024590	79642	Hs.22895	NM_024590	ENSG00000180801	ARSJ	-	arylsulfatase family member J	protein-coding
chr4	32716481	32716697	251	Intergenic	363929	NR_134672	101927363	Hs.559406	NR_134672	ENSG00000251329	LOC101927363	-	uncharacterized LOC101927363	ncRNA
chr7	8383319	8383585	251	TTS (NR_125740)	-81210	NM_001276478	3382	Hs.487561	NM_004968	ENSG00000003147	ICA1	ICA69|ICAp69	islet cell autoantigen 1	protein-coding
chr6	129468038	129468372	251	intron (NM_000426, intron 6 of 64)	263919	NM_000426	3908	Hs.200841	NM_000426	ENSG00000196569	LAMA2	LAMM	laminin subunit alpha 2	protein-coding
chr10	60464693	60464927	251	intron (NM_001080512, intron 3 of 20)	-9965	NR_027508	728640	Hs.729209	NR_027508		FAM133CP	-	family with sequence similarity 133, member A pseudogene	pseudo
chr9	118285282	118285673	251	Intergenic	221041	NR_109805	101928775	Hs.522362	NR_109805	ENSG00000228714	LOC101928775	-	uncharacterized LOC101928775	ncRNA
chr4	24246676	24247304	251	intron (NM_001330751, intron 2 of 14)	227462	NM_001330752	10891	Hs.527078	NM_013261	ENSG00000109819	PPARGC1A	LEM6|PGC-1(alpha)|PGC-1alpha|PGC-1v|PGC1|PGC1A|PPARGC1	PPARG coactivator 1 alpha	protein-coding
chr6	114053635	114054086	251	Intergenic	-82583	NR_125844	101927686	Hs.402044	NR_125844	ENSG00000230943	LOC101927686	-	uncharacterized LOC101927686	ncRNA
chr2	158285269	158285538	251	intron (NM_004288, intron 5 of 7)	15201	NM_004288	9595	Hs.270	NM_004288	ENSG00000115165	CYTIP	B3-1|CASP|CYBR|CYTHIP|HE|PSCDBP	cytohesin 1 interacting protein	protein-coding
chr10	78041444	78041765	251	intron (NR_131178, intron 6 of 7)	499085	NM_032024	83938	Hs.118161	NM_032024	ENSG00000148655	C10orf11	CDA017	chromosome 10 open reading frame 11	protein-coding
chr10	128062404	128062876	251	intron (NM_003474, intron 1 of 22)	14487	NM_003474	8038	Hs.594351	NM_003474	ENSG00000148848	ADAM12	ADAM12-OT1|CAR10|MCMP|MCMPMltna|MLTN|MLTNA	ADAM metallopeptidase domain 12	protein-coding
chr4	122660399	122660626	251	Intergenic	24937	NM_001317839	132332	Hs.27524	NM_152399	ENSG00000164112	TMEM155	-	transmembrane protein 155	protein-coding
chr15	49582176	49582773	251	intron (NM_001001556, intron 7 of 9)	120261	NM_001289030	2585	Hs.122006	NM_002044	ENSG00000156958	GALK2	GK2	galactokinase 2	protein-coding
chr3	59618953	59619228	251	Intergenic	447763	NM_001320901	2272	Hs.655995	NM_002012	ENSG00000189283	FHIT	AP3Aase|FRA3B	fragile histidine triad	protein-coding
chr10	59772256	59772514	251	Intergenic	255309	NM_152230	253430	Hs.30280	NM_152230	ENSG00000151151	IPMK	-	inositol polyphosphate multikinase	protein-coding
chr1	193155575	193155806	251	promoter-TSS (NM_003783)	53	NM_003783	8707	Hs.518834	NM_003783	ENSG00000162630	B3GALT2	BETA3GALT2|GLCT2|beta3Gal-T2	beta-1,3-galactosyltransferase 2	protein-coding
chr8	8402544	8402887	251	Intergenic	-156951	NM_194284	137075	Hs.183617	NM_194284	ENSG00000253958	CLDN23	CLDNL|hCG1646163	claudin 23	protein-coding
chr8	64340640	64341528	251	Intergenic	-37323	NR_125825	102724612	Hs.97639	NR_125825	ENSG00000253894	LOC102724612	-	uncharacterized LOC102724612	ncRNA
chr9	70462091	70462404	251	intron (NM_001286835, intron 10 of 16)	27924	NM_001330668	220869	Hs.355950	NM_001024916	ENSG00000147996	CBWD5	DC36	COBW domain containing 5	protein-coding
chr8	131550762	131551146	251	Intergenic	-95048	NM_018482	50807	Hs.655552	NM_018482	ENSG00000153317	ASAP1	AMAP1|CENTB4|DDEF1|PAG2|PAP|ZG14P	ArfGAP with SH3 domain, ankyrin repeat and PH domain 1	protein-coding
chr1	115843026	115843498	251	intron (NM_002506, intron 1 of 2)	37595	NM_002506	4803	Hs.2561	NM_002506	ENSG00000134259	NGF	Beta-NGF|HSAN5|NGFB	nerve growth factor	protein-coding
chr1	200048434	200048976	251	intron (NM_001276464, intron 4 of 6)	36752	NM_001276464	2494	Hs.33446	NM_003822	ENSG00000116833	NR5A2	B1F|B1F2|CPF|FTF|FTZ-F1|FTZ-F1beta|LRH-1|LRH1|hB1F-2	nuclear receptor subfamily 5 group A member 2	protein-coding
chr4	91985519	91985931	251	intron (NM_001145065, intron 9 of 10)	829543	NM_207491	401145	Hs.654735	NM_207491	ENSG00000184305	CCSER1	FAM190A	coiled-coil serine rich protein 1	protein-coding
chr2	12493067	12493320	251	intron (NR_110196, intron 4 of 5)	153937	NR_037452	100500884		NR_037452	ENSG00000264089	MIR3681	-	microRNA 3681	ncRNA
chr4	125825136	125825460	251	Intergenic	-191411	NM_020337	57182	Hs.480694	NM_020337	ENSG00000151458	ANKRD50	-	ankyrin repeat domain 50	protein-coding
chr8	109410776	109411042	251	Intergenic	-44903	NM_001329495	9694	Hs.654351	NM_014673	ENSG00000104412	EMC2	KIAA0103|TTC35	ER membrane protein complex subunit 2	protein-coding
chr3	86972328	86972650	251	Intergenic	67784	NM_001320494	389136	Hs.606507	NM_016206	ENSG00000206538	VGLL3	VGL-3|VGL3	vestigial like family member 3	protein-coding
chr13	38276122	38276356	251	intron (NM_001135958, intron 2 of 9)	-103258	NM_001286667	10631	Hs.136348	NM_006475	ENSG00000133110	POSTN	OSF-2|OSF2|PDLPOSTN|PN	periostin	protein-coding
chr2	100601212	100601521	251	intron (NM_001025108, intron 6 of 23)	120679	NM_001025108	3899	Hs.444414	NM_002285	ENSG00000144218	AFF3	LAF4|MLLT2-like	AF4/FMR2 family member 3	protein-coding
chr8	57581682	57581917	251	Intergenic	-109417	NR_038236	100507632	Hs.583755	NR_038236	ENSG00000246430	LINC00968	-	long intergenic non-protein coding RNA 968	ncRNA
chr5	158051046	158051340	251	Intergenic	-214412	NR_109888	101927697	Hs.483960	NR_109888	ENSG00000276778	LOC101927697	-	uncharacterized LOC101927697	ncRNA
chr9	118017037	118017434	251	intron (NM_017418, intron 2 of 7)	113138	NM_017418	50514	Hs.148841	NM_017418	ENSG00000173077	2019-12-01	CTS9	deleted in esophageal cancer 1	protein-coding
chr4	77905939	77906358	251	intron (NM_018243, intron 1 of 9)	35281	NM_001306147	55752	Hs.128199	NM_018243	ENSG00000138758	2019-09-11	-	septin 11	protein-coding
chr13	53906929	53907176	251	Intergenic	-181017	NR_125788	102723875	Hs.149083	NR_125788		LINC01065	-	long intergenic non-protein coding RNA 1065	ncRNA
chr9	82002112	82002338	251	Intergenic	-184463	NM_001282753	7091	Hs.444213	NM_007005	ENSG00000106829	TLE4	BCE-1|BCE1|E(spI)|ESG|ESG4|GRG4|Grg-4	transducin like enhancer of split 4	protein-coding
chr2	114245500	114245820	251	intron (NR_138473, intron 12 of 15)	-11001	NM_012184	200350	Hs.591554	NM_012184	ENSG00000184492	FOXD4L1	FOXD5|bA395L14.1	forkhead box D4-like 1	protein-coding
chr10	23320289	23320814	251	intron (NM_173081, intron 17 of 18)	-63876	NM_012228	22921	Hs.461420	NM_012228	ENSG00000148450	MSRB2	CBS-1|CBS1|CGI-131|MSRB|PILB	methionine sulfoxide reductase B2	protein-coding
chr2	37733669	37733987	251	Intergenic	162075	NM_012413	25797	Hs.79033	NM_012413	ENSG00000115828	QPCT	GCT|QC|sQC	glutaminyl-peptide cyclotransferase	protein-coding
chr6	16104973	16105570	251	Intergenic	-24046	NM_013262	29116	Hs.484738	NM_013262	ENSG00000007944	MYLIP	IDOL|MIR	myosin regulatory light chain interacting protein	protein-coding
chr11	109475640	109476026	251	Intergenic	182987	NM_207645	399947	Hs.172982	NM_207645	ENSG00000185742	C11orf87	LOH11CR1A|NEURIM1	chromosome 11 open reading frame 87	protein-coding
chr1	196743388	196743635	251	promoter-TSS (NM_021023)	-419	NM_001166624	10878	Hs.709217	NM_021023	ENSG00000116785	CFHR3	CFHL3|DOWN16|FHR-3|FHR3|HLF4	complement factor H related 3	protein-coding
chr1	192872322	192872590	251	Intergenic	44931	NR_126003	102724954	Hs.243488	NR_126003		LINC01032	-	long intergenic non-protein coding RNA 1032	ncRNA
chr6	140085751	140086038	251	Intergenic	-6316	NR_038399	100132735	Hs.62646	NR_038399		LOC100132735	-	uncharacterized LOC100132735	ncRNA
chr3	99363675	99363964	251	intron (NM_020351, intron 1 of 3)	6379	NM_020351	1295	Hs.654548	NM_001850	ENSG00000144810	COL8A1	C3orf7	collagen type VIII alpha 1 chain	protein-coding
chr15	95802760	95803063	251	Intergenic	67418	NR_034095	400456	Hs.536404	NR_034095	ENSG00000248441	LINC01197	-	long intergenic non-protein coding RNA 1197	ncRNA
chr5	124379506	124379837	251	intron (NR_109882, intron 2 of 5)	7147	NR_109882	101927421	Hs.121305	NR_109882		LOC101927421	-	uncharacterized LOC101927421	ncRNA
chr15	96649345	96649747	251	Intergenic	-219611	NM_001145155	7026	Hs.347991	NM_021005	ENSG00000185551	NR2F2	ARP1|CHTD4|COUPTFB|COUPTFII|NF-E3|NR2F1|SVP40|TFCOUP2	nuclear receptor subfamily 2 group F member 2	protein-coding
chr2	133019980	133020210	251	Intergenic	-4553	NR_027020	554226	Hs.380689	NR_027019	ENSG00000163046	ANKRD30BL	ANKRD30BP3|NCRNA00164	ankyrin repeat domain 30B like	pseudo
chr20	16363646	16363934	251	intron (NM_001199865, intron 17 of 24)	190289	NM_001199865	55614	Hs.101774	NM_024704	ENSG00000089177	KIF16B	C20orf23|KISC20ORF|SNX23	kinesin family member 16B	protein-coding
chr18	245407	245798	251	intron (NM_005131, intron 11 of 20)	22457	NM_005131	9984	Hs.712543	NM_005131	ENSG00000079134	THOC1	HPR1|P84|P84N5	THO complex 1	protein-coding
chr20	14819506	14819855	251	intron (NM_080676, intron 5 of 16)	90484	NR_110318	100379174	Hs.407533	NR_037841	ENSG00000235914	MACROD2-AS1	BA318C17.1|NCRNA00186	MACROD2 antisense RNA 1	ncRNA
chr7	16135336	16135693	251	intron (NM_001101426, intron 9 of 9)	-114597	NR_038947	100506025	Hs.649029	NR_038946	ENSG00000229688	ISPD-AS1	-	ISPD antisense RNA 1	ncRNA
chr11	16378609	16379022	251	intron (NM_033326, intron 1 of 15)	45598	NM_001145819	55553	Hs.368226	NM_017508	ENSG00000110693	SOX6	HSSOX6|SOXD	SRY-box 6	protein-coding
chr2	154002067	154002296	251	Intergenic	333141	NM_019845	56475	Hs.100890	NM_019845	ENSG00000177519	RPRM	REPRIMO	reprimo, TP53 dependent G2 arrest mediator candidate	protein-coding
chr6	133383925	133384401	251	Intergenic	-25056	NR_026969	285735	Hs.407549	NM_001037231		LINC00326	NCRNA00326	long intergenic non-protein coding RNA 326	ncRNA
chr7	107334709	107335207	251	intron (NM_000441, intron 11 of 20)	-32715	NR_028137	286002	Hs.512611	NR_028137		SLC26A4-AS1	-	SLC26A4 antisense RNA 1	ncRNA
chr10	65661683	65662079	251	Intergenic	-380046	NM_001318154	221037	Hs.413416	NM_004241	ENSG00000171988	JMJD1C	KDM3C|TRIP-8|TRIP8	jumonji domain containing 1C	protein-coding
chr20	19463420	19464499	251	intron (NM_020689, intron 2 of 16)	-198719	NR_024564	100130264	Hs.683814	NR_024564	ENSG00000179447	LOC100130264	-	uncharacterized LOC100130264	ncRNA
chr8	41221440	41222200	251	Intergenic	-54830	NM_003012	6422	Hs.213424	NM_003012	ENSG00000104332	SFRP1	FRP|FRP-1|FRP1|FrzA|SARP2	secreted frizzled related protein 1	protein-coding
chr1	208810586	208810891	251	Intergenic	-393073	NM_025179	5362	Hs.497626	NM_025179	ENSG00000076356	PLXNA2	OCT|PLXN2	plexin A2	protein-coding
chr13	50928030	50928532	251	intron (NR_109974, intron 2 of 6)	173304	NR_125753	103689915	Hs.722230	NR_125753	ENSG00000229323	DLEU1-AS1	LINC01308	DLEU1 antisense RNA 1	ncRNA
chr5	125610173	125610404	251	intron (NR_105040, intron 1 of 1)	10579	NR_105039	101927488	Hs.432319	NR_105039		LOC101927488	-	uncharacterized LOC101927488	ncRNA
chr13	23581627	23581850	251	Intergenic	-91230	NR_138043	100996930	Hs.380803	NR_138043		LINC00621	-	long intergenic non-protein coding RNA 621	ncRNA
chr8	80730108	80731208	251	intron (NR_110954, intron 3 of 5)	50281	NR_125410	101927067	Hs.144030	NR_125410	ENSG00000272138	LINC01607	-	long intergenic non-protein coding RNA 1607	ncRNA
chr16	13204046	13204567	251	intron (NM_001145204, intron 2 of 4)	208829	NM_001145205	729993	Hs.130661	NM_001145204	ENSG00000237515	SHISA9	CKAMP44	shisa family member 9	protein-coding
chr1	219859176	219859472	251	Intergenic	-128658	NR_135822	102723886	Hs.525963	NR_135822		LOC102723886	-	uncharacterized LOC102723886	ncRNA
chr2	161112014	161112257	251	Intergenic	16271	NR_103775	100505984	Hs.729532	NR_103775	ENSG00000115221	LOC100505984	-	uncharacterized LOC100505984	ncRNA
chr6	133823882	133824272	251	intron (NR_109982, intron 8 of 8)	261440	NM_001301013	2070	Hs.596680	NM_004100	ENSG00000112319	EYA4	CMD1J|DFNA10	EYA transcriptional coactivator and phosphatase 4	protein-coding
chr1	117635896	117636158	251	intron (NM_003594, intron 18 of 22)	-1238	NR_030640	100126331		NR_030640	ENSG00000215930	MIR942	MIRN942|hsa-mir-942|mir-942	microRNA 942	ncRNA
chr12	64400017	64400306	251	intron (NM_020762, intron 3 of 21)	161628	NM_020762	57522	Hs.210751	NM_020762	ENSG00000196935	SRGAP1	ARHGAP13|NMTC2	SLIT-ROBO Rho GTPase activating protein 1	protein-coding
chr2	168344296	168344525	251	Intergenic	300617	NM_001199144	129446	Hs.73680	NM_152381	ENSG00000163092	XIRP2	CMYA3	xin actin binding repeat containing 2	protein-coding
chr6	3912285	3912664	251	Intergenic	62874	NM_012135	26240	Hs.140944	NM_012135	ENSG00000145945	FAM50B	D6S2654E|X5L	family with sequence similarity 50 member B	protein-coding
chr2	56749982	56750274	251	Intergenic	-337223	NR_125368	100129434	Hs.580330	NR_125368		LOC100129434	-	uncharacterized LOC100129434	ncRNA
chr10	23341995	23342287	251	Intergenic	-42286	NM_012228	22921	Hs.461420	NM_012228	ENSG00000148450	MSRB2	CBS-1|CBS1|CGI-131|MSRB|PILB	methionine sulfoxide reductase B2	protein-coding
chr10	73103084	73103416	250	intron (NR_033414, intron 2 of 3)	24240	NR_033413	55315	Hs.438419	NM_018344	ENSG00000198246	SLC29A3	ENT3|HCLAP|HJCD|PHID	solute carrier family 29 member 3	protein-coding
chr5	157567262	157567602	249	Intergenic	269349	NR_109888	101927697	Hs.483960	NR_109888	ENSG00000276778	LOC101927697	-	uncharacterized LOC101927697	ncRNA
chr10	54009734	54009936	249	intron (NM_006258, intron 9 of 17)	64053	NR_038277	100506939	Hs.584791	NR_038277		PRKG1-AS1	-	PRKG1 antisense RNA 1	ncRNA
chr3	11623806	11624023	249	promoter-TSS (NM_001128220)	-49	NM_001128220	9686	Hs.740389	NM_014667	ENSG00000144560	VGLL4	VGL-4	vestigial like family member 4	protein-coding
chr3	66101612	66101840	249	Intergenic	-17559	NM_173471	115286	Hs.379386	NM_173471	ENSG00000144741	SLC25A26	COXPD28|SAMC	solute carrier family 25 member 26	protein-coding
chr8	12988453	12988981	249	intron (NM_182643, intron 5 of 17)	2092	NM_006094	10395	Hs.134296	NM_006094	ENSG00000164741	DLC1	ARHGAP7|HP|STARD12|p122-RhoGAP	DLC1 Rho GTPase activating protein	protein-coding
chr12	102150630	102150876	249	intron (NM_024312, intron 18 of 20)	-17503	NM_001177948	50511	Hs.506504	NM_153694	ENSG00000139351	SYCP3	COR1|RPRGL4|SCP3|SPGF4	synaptonemal complex protein 3	protein-coding
chr2	5797481	5797694	249	intron (NR_110580, intron 2 of 4)	33663	NR_110580	102723818	Hs.128107	NR_110580		LINC01248	-	long intergenic non-protein coding RNA 1248	ncRNA
chr4	26291902	26292161	249	Intergenic	-29301	NM_203283	3516	Hs.479396	NM_005349	ENSG00000168214	RBPJ	AOS3|CBF1|IGKJRB|IGKJRB1|KBF2|RBP-J|RBPJK|RBPSUH|SUH|csl	recombination signal binding protein for immunoglobulin kappa J region	protein-coding
chr2	96133677	96134024	248	Intergenic	16629	NM_001164464	653192	Hs.723811	NM_001164464		TRIM43B	-	tripartite motif containing 43B	protein-coding
chr6	130342158	130342492	248	intron (NM_001346550, intron 1 of 21)	1536	NM_001346550	84456	Hs.658051	NM_032438	ENSG00000198945	L3MBTL3	MBT-1|MBT1	l(3)mbt-like 3 (Drosophila)	protein-coding
chr12	70079713	70079970	248	intron (NM_001282615, intron 2 of 2)	3216	NM_152439	144453	Hs.280782	NM_032735	ENSG00000127325	BEST3	VMD2L3	bestrophin 3	protein-coding
chr4	185672422	185672712	248	Intergenic	-17281	NM_024629	79682	Hs.575032	NM_024629	ENSG00000151725	CENPU	CENP50|CENPU50|KLIP1|MLF1IP|PBIP1	centromere protein U	protein-coding
chr8	8320890	8321167	248	Intergenic	-81684	NM_001080826	157285	Hs.583863	NM_001080826	ENSG00000275342	PRAG1	NACK|PEAK2|PRAGMIN|SGK223	PEAK1 related kinase activating pseudokinase 1	protein-coding
chr14	31467214	31467458	248	intron (NM_001083893, intron 1 of 17)	16612	NR_030354	693209		NR_030354	ENSG00000207952	MIR624	MIRN624|hsa-mir-624|mir-624	microRNA 624	ncRNA
chr8	8610488	8610861	247	Intergenic	51008	NM_194284	137075	Hs.183617	NM_194284	ENSG00000253958	CLDN23	CLDNL|hCG1646163	claudin 23	protein-coding
chr9	89161549	89162228	247	Intergenic	-192486	NM_001185074	79670	Hs.597057	NM_024617	ENSG00000083223	ZCCHC6	PAPD6|TUT7	zinc finger CCHC-type containing 6	protein-coding
chr8	67069899	67070384	247	intron (NM_033058, intron 10 of 10)	20739	NM_000756	1392	Hs.75294	NM_000756	ENSG00000147571	CRH	CRF|CRH1	corticotropin releasing hormone	protein-coding
chr14	71255696	71256016	246	intron (NM_033141, intron 2 of 12)	-5687	NM_001284231	4293	Hs.445496	NM_033141	ENSG00000006432	MAP3K9	MEKK9|MLK1|PRKE1	mitogen-activated protein kinase kinase kinase 9	protein-coding
chr2	62493833	62494078	245	Intergenic	51299	NM_001319075	10678	Hs.173203	NM_006577	ENSG00000170340	B3GNT2	3-Gn-T1|3-Gn-T2|B3GN-T2|B3GNT|B3GNT-2|B3GNT1|BETA3GNT|BGNT2|BGnT-2|beta-1|beta3Gn-T1|beta3Gn-T2	UDP-GlcNAc:betaGal beta-1,3-N-acetylglucosaminyltransferase 2	protein-coding
chr1	39737939	39738225	245	intron (NM_012090, intron 5 of 92)	-137094	NM_015038	643314	Hs.658760	NM_015038	ENSG00000127603	KIAA0754	-	KIAA0754	protein-coding
chr5	92262961	92263493	245	Intergenic	643822	NR_109825	441094	Hs.457407	NR_015369	ENSG00000237187	NR2F1-AS1	-	NR2F1 antisense RNA 1	ncRNA
chr10	4326228	4326461	245	Intergenic	-40240	NR_108040	100652988	Hs.433011	NR_108040		LINC00702	-	long intergenic non-protein coding RNA 702	ncRNA
chr12	132099941	132100209	245	Intergenic	-95557	NM_004592	6433	Hs.308171	NM_004592	ENSG00000061936	SFSWAP	SFRS8|SWAP	splicing factor SWAP homolog	protein-coding
chr4	187679040	187679374	245	Intergenic	-34220	NM_005245	2195	Hs.481371	NM_005245	ENSG00000083857	FAT1	CDHF7|CDHR8|FAT|ME5|hFat1	FAT atypical cadherin 1	protein-coding
chr11	59379393	59379914	244	intron (NM_002556, intron 1 of 13)	3964	NM_002556	5007	Hs.597091	NM_002556	ENSG00000110048	OSBP	OSBP1	oxysterol binding protein	protein-coding
chr15	35017831	35018180	244	Intergenic	28777	NM_020660	57369	Hs.283816	NM_020660	ENSG00000159248	GJD2	CX36|GJA9	gap junction protein delta 2	protein-coding
chr5	71748468	71748891	244	intron (NM_152625, intron 3 of 4)	54570	NM_152625	167465	Hs.224794	NM_152625	ENSG00000178175	ZNF366	DCSCRIPT	zinc finger protein 366	protein-coding
chr19	1123126	1123313	244	intron (NM_014963, intron 7 of 31)	9054	NM_001100122	22904	Hs.408708	NM_014963	ENSG00000064932	SBNO2	KIAA0963|SNO|STNO	strawberry notch homolog 2	protein-coding
chr13	40843328	40843873	244	Intergenic	-48961	NR_033877	400123	Hs.577960	NR_033877	ENSG00000215483	LINC00548	-	long intergenic non-protein coding RNA 548	ncRNA
chr9	89649049	89649451	244	intron (NR_027471, intron 1 of 1)	7791	NR_027471	440173	Hs.127361	NR_027471	ENSG00000269994	LOC440173	-	uncharacterized LOC440173	ncRNA
chr1	206499512	206500021	244	Intergenic	-16434	NM_001300952	23380	Hs.497575	NM_015326	ENSG00000266028	SRGAP2	ARHGAP34|FNBP2|SRGAP2A|SRGAP3	SLIT-ROBO Rho GTPase activating protein 2	protein-coding
chr15	88670563	88671035	244	intron (NM_001243101, intron 10 of 17)	78406	NM_001320135	4916	Hs.185701	NM_002530	ENSG00000140538	NTRK3	GP145-TrkC|TRKC|gp145(trkC)	neurotrophic receptor tyrosine kinase 3	protein-coding
chr1	244475575	244475803	244	Intergenic	-40248	NM_001276348	200159	Hs.442703	NM_001012970	ENSG00000173728	C1orf100	-	chromosome 1 open reading frame 100	protein-coding
chr1	184590409	184590724	243	3' UTR (NM_030806, exon 6 of 6)	133475	NM_001319960	80267	Hs.523811	NM_025191	ENSG00000116406	EDEM3	C1orf22	ER degradation enhancing alpha-mannosidase like protein 3	protein-coding
chr20	15740771	15741309	243	intron (NM_080676, intron 8 of 16)	162919	NR_130925	613266	Hs.309149	NR_130924		LOC613266	-	uncharacterized LOC613266	ncRNA
chr1	179176029	179176265	243	intron (NM_007314, intron 1 of 11)	22672	NM_001168237	27	Hs.159472	NM_005158	ENSG00000143322	ABL2	ABLL|ARG	ABL proto-oncogene 2, non-receptor tyrosine kinase	protein-coding
chr5	176964804	176965010	243	exon (NM_001190946, exon 3 of 9)	16679	NM_001190946	54540	Hs.484289	NM_019057	ENSG00000146067	FAM193B	IRIZIO	family with sequence similarity 193 member B	protein-coding
chr2	72921981	72922308	243	intron (NM_001321729, intron 6 of 22)	131027	NR_135773	23233	Hs.303454	NM_015189	ENSG00000144036	EXOC6B	SEC15B|SEC15L2	exocyst complex component 6B	protein-coding
chr7	29893552	29893883	243	intron (NM_001080529, intron 2 of 8)	47547	NM_001080529	644150	Hs.380698	NM_001080529	ENSG00000122574	WIPF3	CR16	WAS/WASL interacting protein family member 3	protein-coding
chr15	71092450	71092665	243	Intergenic	-36707	NM_018003	55075	Hs.108049	NM_018003	ENSG00000137831	UACA	NUCLING	uveal autoantigen with coiled-coil domains and ankyrin repeats	protein-coding
chr1	116828873	116829489	242	Intergenic	-86614	NM_000701	476	Hs.371889	NM_000701	ENSG00000163399	ATP1A1	-	ATPase Na+/K+ transporting subunit alpha 1	protein-coding
chr7	54851743	54852139	242	intron (NR_110040, intron 2 of 2)	24935	NR_110040	100996654	Hs.127991	NR_110040		LOC100996654	-	uncharacterized LOC100996654	ncRNA
chr17	15026947	15027582	242	Intergenic	-17760	NR_103559	94151	Hs.98684	NR_103559		CDRT8	-	CMT1A duplicated region transcript 8	ncRNA
chr11	36469106	36469783	242	intron (NM_001160169, intron 6 of 6)	46897	NM_001160169	79899	Hs.19987	NM_024841	ENSG00000135362	PRR5L	PROTOR2	proline rich 5 like	protein-coding
chr8	54867599	54867791	242	intron (NR_104579, intron 3 of 3)	67321	NM_006756	6917	Hs.491745	NM_006756	ENSG00000187735	TCEA1	GTF2S|SII|TCEA|TF2S|TFIIS	transcription elongation factor A1	protein-coding
chr14	65294929	65295193	241	Intergenic	-5195	NM_001024858	6710	Hs.417303	NM_000347	ENSG00000070182	SPTB	EL3|HS2|HSPTB1|SPH2	spectrin beta, erythrocytic	protein-coding
chr12	20099531	20099780	241	Intergenic	-67964	NR_040098	100506393	Hs.658356	NR_040098	ENSG00000256287	LOC100506393	-	uncharacterized LOC100506393	ncRNA
chr13	51159114	51159614	241	Intergenic	-57779	NR_125753	103689915	Hs.722230	NR_125753	ENSG00000229323	DLEU1-AS1	LINC01308	DLEU1 antisense RNA 1	ncRNA
chr5	153942073	153942481	241	Intergenic	33355	NR_036094	100422950		NR_036094	ENSG00000264760	MIR3141	mir-3141	microRNA 3141	ncRNA
chr20	19766985	19767268	241	Intergenic	-100039	NM_001242581	54453	Hs.472270	NM_018993	ENSG00000132669	RIN2	MACS|RASSF4	Ras and Rab interactor 2	protein-coding
chr2	42365441	42365993	241	Intergenic	-30761	NM_001145076	27436	Hs.713173	NM_019063	ENSG00000143924	EML4	C2orf2|ELP120|EMAP-4|EMAPL4|ROPP120	echinoderm microtubule associated protein like 4	protein-coding
chr15	34306833	34307078	240	intron (NM_020371, intron 1 of 5)	24348	NM_020371	57099	Hs.555966	NM_020371	ENSG00000169857	AVEN	PDCD12	apoptosis and caspase activation inhibitor	protein-coding
chr15	98272619	98272998	240	Intergenic	144851	NR_024172	91948	Hs.130423	NR_024172	ENSG00000251209	LINC00923	-	long intergenic non-protein coding RNA 923	ncRNA
chr1	114624687	114624956	240	Intergenic	70241	NM_205848	148281	Hs.370963	NM_205848	ENSG00000134207	SYT6	sytVI	synaptotagmin 6	protein-coding
chr12	69928296	69928530	240	intron (NM_001278356, intron 3 of 8)	-50090	NR_037476	100500868		NR_037476	ENSG00000283677	MIR3913-2	mir-3913-2	microRNA 3913-2	ncRNA
chr13	40945796	40946112	240	intron (NR_024506, intron 5 of 5)	109189	NR_024506	646982	Hs.287664	NR_024505	ENSG00000215483	LINC00598	-	long intergenic non-protein coding RNA 598	ncRNA
chrX	71614138	71614559	239	intron (NR_051952, intron 8 of 9)	-87311	NM_001144886	4435	Hs.40403	NM_004143	ENSG00000125931	CITED1	MSG1	Cbp/p300 interacting transactivator with Glu/Asp rich carboxy-terminal domain 1	protein-coding
chr7	10468738	10468963	239	Intergenic	510963	NM_002489	4697	Hs.50098	NM_002489	ENSG00000189043	NDUFA4	CI-9k|CI-MLRQ|MLRQ	NDUFA4, mitochondrial complex associated	protein-coding
chr21	38669768	38670010	239	Intergenic	-29480	NM_001331022	10311	Hs.369488	NM_006052	ENSG00000157538	DSCR3	DCRA|DSCRA	DSCR3 arrestin fold containing	protein-coding
chr4	143324136	143324347	239	intron (NM_003866, intron 7 of 26)	443447	NM_001331040	8821	Hs.176376	NM_003866	ENSG00000109452	INPP4B	-	inositol polyphosphate-4-phosphatase type II B	protein-coding
chr7	147408547	147408784	239	intron (NM_014141, intron 13 of 23)	39894	NR_133930	105375556	Hs.667432	NR_133929	ENSG00000230190	LOC105375556	-	uncharacterized LOC105375556	ncRNA
chr20	6445082	6445311	239	intron (NR_109953, intron 2 of 3)	37817	NR_109953	101929244	Hs.542488	NR_109953	ENSG00000229876	CASC20	-	cancer susceptibility candidate 20 (non-protein coding)	ncRNA
chr12	101988461	101988751	239	promoter-TSS (NM_002465)	-103	NM_206821	4604	Hs.654589	NM_002465	ENSG00000196091	MYBPC1	LCCS4|MYBPCC|MYBPCS	myosin binding protein C, slow type	protein-coding
chr11	35536828	35537382	239	intron (NM_001282675, intron 2 of 12)	10474	NM_001001991	25891	Hs.55044	NM_015430	ENSG00000149090	PAMR1	DKFZP586H2123|FP938|RAMP	peptidase domain containing associated with muscle regeneration 1	protein-coding
chr1	162919962	162920299	239	Intergenic	-81525	NM_178550	339512	Hs.407631	NM_178550	ENSG00000185860	CCDC190	C1orf110	coiled-coil domain containing 190	protein-coding
chr9	8733183	8733383	239	intron (NM_001040712, intron 1 of 29)	663	NM_001040712	5789	Hs.446083	NM_002839	ENSG00000153707	PTPRD	HPTP|HPTPD|HPTPDELTA|PTPD|RPTPDELTA	protein tyrosine phosphatase, receptor type D	protein-coding
chr2	37962676	37962917	239	Intergenic	-63118	NM_001270436	10602	Hs.369574	NM_006449	ENSG00000163171	CDC42EP3	BORG2|CEP3|UB1	CDC42 effector protein 3	protein-coding
chr7	120517826	120518039	239	Intergenic	-19755	NM_012338	23554	Hs.16529	NM_012338	ENSG00000106025	TSPAN12	EVR5|NET-2|NET2|TM4SF12	tetraspanin 12	protein-coding
chr8	118859850	118860176	239	intron (NM_000127, intron 1 of 10)	264045	NM_000127	2131	Hs.492618	NM_000127	ENSG00000182197	EXT1	EXT|LGCR|LGS|TRPS2|TTV	exostosin glycosyltransferase 1	protein-coding
chr6	166049970	166050201	239	intron (NM_006661, intron 1 of 22)	25503	NM_006661	10846	Hs.348762	NM_006661	ENSG00000112541	PDE10A	ADSD2|HSPDE10A|IOLOD|LINC00473|PDE10A19	phosphodiesterase 10A	protein-coding
chr4	158310934	158311201	239	Intergenic	169247	NM_001083620	2891	Hs.32763	NM_000826	ENSG00000120251	GRIA2	GLUR2|GLURB|GluA2|GluR-K2|HBGR2	glutamate ionotropic receptor AMPA type subunit 2	protein-coding
chr8	102981052	102981432	239	intron (NM_001040624, intron 3 of 7)	-15418	NR_126152	104054148	Hs.683917	NR_126152		LOC104054148	-	uncharacterized LOC104054148	ncRNA
chr1	60968829	60969211	239	Intergenic	322236	NR_110628	101926964	Hs.650459	NR_110628	ENSG00000231252	LOC101926964	-	uncharacterized LOC101926964	ncRNA
chr12	46849727	46850060	239	intron (NR_125378, intron 3 of 3)	72003	NR_125381	100288798	Hs.525922	NR_125377		LOC100288798	-	uncharacterized LOC100288798	ncRNA
chr1	219394193	219394479	239	Intergenic	46025	NM_001300772	127018	Hs.657617	NM_138794	ENSG00000143353	LYPLAL1	Q96AV0	lysophospholipase like 1	protein-coding
chr2	150549423	150549626	239	intron (NR_110240, intron 1 of 2)	-105194	NM_015702	27249	Hs.5324	NM_015702	ENSG00000168288	MMADHC	C2orf25|CL25022|cblD	methylmalonic aciduria and homocystinuria, cblD type	protein-coding
chr8	106285881	106286161	239	Intergenic	-45126	NM_012082	23414	Hs.431009	NM_012082	ENSG00000169946	ZFPM2	DIH3|FOG2|SRXY9|ZC2HC11B|ZNF89B|hFOG-2	zinc finger protein, FOG family member 2	protein-coding
chr1	117705383	117705811	239	intron (NR_045603, intron 2 of 5)	40861	NM_001253849	79679	Hs.546434	NM_024626	ENSG00000134258	VTCN1	B7-H4|B7H4|B7S1|B7X|B7h.5|PRO1291|VCTN1	V-set domain containing T cell activation inhibitor 1	protein-coding
chr17	54003764	54004196	239	Intergenic	175514	NM_001102402	58488	Hs.285218	NM_021213	ENSG00000141179	PCTP	PC-TP|STARD2	phosphatidylcholine transfer protein	protein-coding
chr7	92243962	92244204	239	3' UTR (NM_001259, exon 8 of 8)	-24375	NR_109929	257415	Hs.18564	NM_152789	ENSG00000234545	FAM133B	-	family with sequence similarity 133 member B	protein-coding
chr2	40078867	40079196	239	Intergenic	-65743	NR_038441	100128590	Hs.744988	NR_038441	ENSG00000227028	SLC8A1-AS1	-	SLC8A1 antisense RNA 1	ncRNA
chr10	92821449	92821773	239	intron (NR_047467, intron 3 of 3)	16046	NR_047467	100874184	Hs.512240	NR_047467		LINC00502	-	long intergenic non-protein coding RNA 502	ncRNA
chr14	59130241	59130655	239	Intergenic	24893	NR_046095	51339	Hs.48950	NM_016651	ENSG00000165617	DACT1	DAPPER|DAPPER1|DPR1|FRODO|HDPR1|THYEX3	dishevelled binding antagonist of beta catenin 1	protein-coding
chr18	6714099	6714341	239	Intergenic	15641	NR_134645	101927168	Hs.242240	NR_134645		LOC101927168	-	uncharacterized LOC101927168	ncRNA
chr18	26164799	26165003	239	Intergenic	-407491	NM_001792	1000	Hs.464829	NM_001792	ENSG00000170558	CDH2	CD325|CDHN|CDw325|NCAD	cadherin 2	protein-coding
chr6	15265130	15265531	239	intron (NM_001267040, intron 1 of 17)	16244	NM_001267040	3720	Hs.269059	NM_004973	ENSG00000008083	JARID2	JMJ	jumonji and AT-rich interaction domain containing 2	protein-coding
chr10	92859625	92860069	239	Intergenic	52990	NR_002779	119369	Hs.441287	NR_002779		NUDT9P1	C10orf98|bA56M3.1	nudix hydrolase 9 pseudogene 1	pseudo
chr9	108440286	108440719	239	Intergenic	15764	NM_005421	6887	Hs.247978	NM_005421	ENSG00000186051	TAL2	-	TAL bHLH transcription factor 2	protein-coding
chr11	112459104	112459534	239	Intergenic	-32794	NR_104155	387810	Hs.512255	NR_104155	ENSG00000255484	LOC387810	-	uncharacterized LOC387810	ncRNA
chr7	115912057	115912322	239	Intergenic	14529	NR_130923	102724434	Hs.667624	NR_130921	ENSG00000237870	LOC102724434	-	uncharacterized LOC102724434	ncRNA
chr21	28326960	28327284	239	TTS (NR_039916)	842	NR_039916	100616243		NR_039916	ENSG00000266133	MIR4759	-	microRNA 4759	ncRNA
chr20	10963337	10963594	239	Intergenic	-73545	NR_109866	101929413	Hs.385604	NR_109866	ENSG00000232900	LOC101929413	-	uncharacterized LOC101929413	ncRNA
chr6	1821999	1822206	239	intron (NM_001500, intron 7 of 10)	211421	NM_001453	2296	Hs.348883	NM_001453	ENSG00000054598	FOXC1	ARA|FKHL7|FREAC-3|FREAC3|IGDA|IHG1|IRID1|RIEG3	forkhead box C1	protein-coding
chr7	30317857	30318409	239	intron (NR_136267, intron 1 of 3)	-5790	NM_147128	223082	Hs.263912	NM_147128	ENSG00000180233	ZNRF2	RNF202	zinc and ring finger 2	protein-coding
chr13	31675578	31675893	239	Intergenic	60423	NM_001286503	10808	Hs.743267	NM_006644	ENSG00000120694	HSPH1	HSP105|HSP105A|HSP105B|NY-CO-25	heat shock protein family H (Hsp110) member 1	protein-coding
chr7	133466047	133466544	239	intron (NM_021807, intron 10 of 17)	43346	NR_120513	101928861	Hs.675747	NR_120513		LOC101928861	-	uncharacterized LOC101928861	ncRNA
chr3	99889302	99889612	239	intron (NM_001167924, intron 6 of 9)	-15211	NR_028358	644444	Hs.652353	NR_028357	ENSG00000235156	TMEM30CP	CDC50C|TMEM30C	transmembrane protein 30C, pseudogene	pseudo
chr7	134677506	134677824	239	intron (NM_001345852, intron 3 of 9)	6406	NM_178563	340351	Hs.648616	NM_178563	ENSG00000146856	AGBL3	CCP3	ATP/GTP binding protein like 3	protein-coding
chr6	85344852	85345305	239	Intergenic	-54098	NR_125877	102724201	Hs.667523	NR_125875	ENSG00000228290	TBX18-AS1	-	TBX18 antisense RNA 1	ncRNA
chr20	17045604	17045810	239	Intergenic	-161045	NM_001201528	5126	Hs.315186	NM_002594	ENSG00000125851	PCSK2	NEC 2|NEC-2|NEC2|PC2|SPC2	proprotein convertase subtilisin/kexin type 2	protein-coding
chr2	13070486	13070864	239	Intergenic	76463	NR_038434	100506474	Hs.242196	NR_038434	ENSG00000225649	LOC100506474	-	uncharacterized LOC100506474	ncRNA
chr7	116795785	116796061	239	intron (NM_018412, intron 8 of 14)	-10277	NR_002331	93654	Hs.628891	NR_002331	ENSG00000226367	ST7-AS2	ST7AS2|ST7OT2	ST7 antisense RNA 2	ncRNA
chr9	89164259	89164632	239	Intergenic	-195043	NM_001185074	79670	Hs.597057	NM_024617	ENSG00000083223	ZCCHC6	PAPD6|TUT7	zinc finger CCHC-type containing 6	protein-coding
chr8	24574848	24575358	239	Intergenic	-168972	NR_125808	101929294	Hs.637673	NR_125808		LOC101929294	-	uncharacterized LOC101929294	ncRNA
chr2	161224447	161224785	239	intron (NM_002897, intron 1 of 13)	39777	NR_039946	100616364		NR_039946	ENSG00000153250	MIR4785	mir-4785	microRNA 4785	ncRNA
chr20	22905674	22906190	239	Intergenic	-110125	NM_001052	6754	Hs.673846	NM_001052	ENSG00000132671	SSTR4	SS-4-R|SS4-R|SS4R	somatostatin receptor 4	protein-coding
chr15	50316545	50317082	239	intron (NR_073596, intron 6 of 27)	88700	NR_073598	79895	Hs.511311	NM_024837	ENSG00000104043	ATP8B4	ATPIM	ATPase phospholipid transporting 8B4 (putative)	protein-coding
chr2	158695661	158696234	239	intron (NM_001347664, intron 1 of 11)	-1157	NM_001347667	90	Hs.470316	NM_001105	ENSG00000115170	ACVR1	ACTRI|ACVR1A|ACVRLK2|ALK2|FOP|SKR1|TSRI	activin A receptor type 1	protein-coding
chr4	174185812	174186225	239	intron (NM_017423, intron 2 of 11)	68902	NM_001130689	3148	Hs.434953	NM_002129	ENSG00000164104	HMGB2	HMG2	high mobility group box 2	protein-coding
chr2	78345247	78345491	239	intron (NR_110287, intron 5 of 5)	29513	NR_110287	101927948	Hs.639404	NR_110287	ENSG00000229494	LOC101927948	-	uncharacterized LOC101927948	ncRNA
chr9	83412004	83412268	239	Intergenic	822198	NR_121212	101927477	Hs.571630	NR_121212		LINC01507	XLOC_000303	long intergenic non-protein coding RNA 1507	ncRNA
chr3	149190242	149190563	239	Intergenic	-1966	NM_004617	7104	Hs.133527	NM_004617	ENSG00000169903	TM4SF4	ILTMP|il-TMP	transmembrane 4 L six family member 4	protein-coding
chr17	53800411	53800687	239	promoter-TSS (NM_018286)	-324	NM_018286	55273	Hs.173233	NM_018286	ENSG00000166292	TMEM100	-	transmembrane protein 100	protein-coding
chr7	53609241	53609458	239	Intergenic	270275	NR_038371	401337	Hs.531378	NM_001001707	ENSG00000205628	LINC01446	GS1-179L18.1	long intergenic non-protein coding RNA 1446	ncRNA
chr7	95865560	95866052	239	intron (NM_014251, intron 3 of 17)	-16738	NR_030322	693176		NR_030322	ENSG00000208025	MIR591	MIRN591|hsa-mir-591	microRNA 591	ncRNA
chr5	88249023	88249288	239	intron (NR_136220, intron 3 of 7)	-49233	NM_001193347	4208	Hs.649965	NM_002397	ENSG00000081189	MEF2C	C5DELq14.3|DEL5q14.3	myocyte enhancer factor 2C	protein-coding
chr5	57423224	57423474	239	Intergenic	-5181	NR_104669	101928569	Hs.319708	NR_104669		LINC02101	-	long intergenic non-protein coding RNA 2101	ncRNA
chr17	68051495	68051757	239	intron (NR_104130, intron 1 of 1)	4214	NR_104129	101928141	Hs.639899	NR_104129	ENSG00000267603	LINC01028	TCONS_00025127	long intergenic non-protein coding RNA 1028	ncRNA
chr1	230989523	230989808	239	intron (NM_001136494, intron 4 of 5)	2117	NM_001136495	84886	Hs.520494	NM_032800	ENSG00000119280	C1orf198	-	chromosome 1 open reading frame 198	protein-coding
chr4	183565208	183565516	239	intron (NM_001080477, intron 5 of 27)	273268	NM_001012732	1635	Hs.183850	NM_001921	ENSG00000129187	DCTD	-	dCMP deaminase	protein-coding
chr1	188791363	188791944	239	Intergenic	1378893	NR_132374	106144535	Hs.568709	NR_132374	ENSG00000231599	LINC01037	-	long intergenic non-protein coding RNA 1037	ncRNA
chrY	26172315	26172632	239	Intergenic	21688	NM_004680	9085	Hs.159281	NM_004680	ENSG00000172288	CDY1	CDY|CDY1A	chromodomain Y-linked 1	protein-coding
chr15	33650593	33650882	239	intron (NM_001243996, intron 1 of 102)	47574	NM_001243996	6263	Hs.709373	NM_001036	ENSG00000198838	RYR3	RYR-3	ryanodine receptor 3	protein-coding
chr6	105609368	105609685	239	exon (NM_022361, exon 2 of 4)	14604	NR_024539	64208	Hs.458336	NM_022361	ENSG00000132429	POPDC3	POP3|bA355M14.1	popeye domain containing 3	protein-coding
chr11	47084346	47084568	238	intron (NM_001003678, intron 3 of 8)	114219	NM_032389	84364	Hs.436204	NM_032389	ENSG00000149182	ARFGAP2	IRZ|NBLA10535|ZFP289|ZNF289	ADP ribosylation factor GTPase activating protein 2	protein-coding
chr7	102553270	102553603	238	promoter-TSS (NM_001031692)	92	NM_005824	10234	Hs.567412	NM_005824	ENSG00000128606	LRRC17	P37NB	leucine rich repeat containing 17	protein-coding
chr14	34497418	34497698	238	Intergenic	-77274	NM_022073	112399	Hs.135507	NM_022073	ENSG00000129521	EGLN3	HIFP4H3|HIFPH3|PHD3	egl-9 family hypoxia inducible factor 3	protein-coding
chr12	835614	836214	238	Intergenic	-26175	NM_014823	65125	Hs.744906	NM_014823	ENSG00000060237	WNK1	HSAN2|HSN2|KDP|PPP1R167|PRKWNK1|PSK|p65	WNK lysine deficient protein kinase 1	protein-coding
chr8	131408847	131409077	238	intron (NM_001247996, intron 2 of 30)	46944	NM_001247996	50807	Hs.655552	NM_018482	ENSG00000153317	ASAP1	AMAP1|CENTB4|DDEF1|PAG2|PAP|ZG14P	ArfGAP with SH3 domain, ankyrin repeat and PH domain 1	protein-coding
chr1	237115728	237116096	238	Intergenic	51806	NM_001276687	645745	Hs.632513	NM_001039954	ENSG00000244020	MT1HL1	MT1P2	metallothionein 1H-like 1	protein-coding
chr2	65103502	65103763	238	Intergenic	-12867	NR_110224	101927438	Hs.580313	NR_110224	ENSG00000234572	LINC01800	-	long intergenic non-protein coding RNA 1800	ncRNA
chr5	64446649	64446922	238	non-coding (NR_135689, exon 26 of 26)	330962	NR_135689	11174	Hs.482291	NM_197941	ENSG00000049192	ADAMTS6	ADAM-TS 6|ADAM-TS6|ADAMTS-6	ADAM metallopeptidase with thrombospondin type 1 motif 6	protein-coding
chr12	95108099	95108373	238	Intergenic	-63898	NM_020698	57458	Hs.370410	NM_020698	ENSG00000057704	TMCC3	-	transmembrane and coiled-coil domain family 3	protein-coding
chr11	86701077	86701298	237	intron (NR_038905, intron 2 of 2)	34524	NR_038905	100506368	Hs.559920	NR_038905	ENSG00000246523	LOC100506368	-	uncharacterized LOC100506368	ncRNA
chr11	585211	585664	237	intron (NM_020901, intron 3 of 17)	8991	NM_001286583	57661	Hs.325838	NM_020901	ENSG00000070047	PHRF1	PPP1R125|RNF221	PHD and ring finger domains 1	protein-coding
chr20	48127089	48127613	237	intron (NM_000961, intron 9 of 9)	-28170	NM_004975	3745	Hs.84244	NM_004975	ENSG00000158445	KCNB1	DRK1|Kv2.1	potassium voltage-gated channel subfamily B member 1	protein-coding
chr10	81242593	81242833	237	Intergenic	28025	NR_136624	729815	Hs.564060	NR_136624		LOC729815	-	uncharacterized LOC729815	ncRNA
chr1	16907796	16908500	236	intron (NM_017940, intron 14 of 28)	31952	NM_017940	55672	Hs.467587	NM_017940	ENSG00000219481	NBPF1	AB13|AB14|AB23|AD2|NBG|NBPF	neuroblastoma breakpoint family member 1	protein-coding
chr14	69030273	69030939	236	intron (NM_001321818, intron 10 of 10)	64898	NR_135816	100996664		NR_135816		LOC100996664	-	uncharacterized LOC100996664	ncRNA
chr2	86528920	86529188	236	intron (NM_001164730, intron 1 of 6)	35723	NM_001164732	65055	Hs.368884	NM_022912	ENSG00000068615	REEP1	C2orf23|HMN5B|SPG31|Yip2a	receptor accessory protein 1	protein-coding
chr5	173072269	173072667	236	Intergenic	-28802	NM_001159651	91272	Hs.425091	NM_138369	ENSG00000145919	BOD1	FAM44B	biorientation of chromosomes in cell division 1	protein-coding
chr13	33714271	33714581	235	intron (NM_178006, intron 4 of 13)	45790	NM_178007	90627	Hs.156551	NM_052851	ENSG00000133121	STARD13	ARHGAP37|DLC2|GT650|LINC00464	StAR related lipid transfer domain containing 13	protein-coding
chr7	46850969	46851887	235	Intergenic	-114708	NR_134575	730338	Hs.640207	NR_134575	ENSG00000233539	LOC730338	-	uncharacterized LOC730338	ncRNA
chr12	95779086	95779685	235	Intergenic	75686	NR_037456	100500802		NR_037456	ENSG00000265917	MIR3685	-	microRNA 3685	ncRNA
chr5	73553947	73554251	235	Intergenic	50051	NR_105009	102503429	Hs.519391	NR_105009	ENSG00000248942	LINC01335	-	long intergenic non-protein coding RNA 1335	ncRNA
chr10	44387531	44388158	235	intron (NR_038268, intron 4 of 4)	-16900	NR_033846	283033	Hs.178244	NR_033846		LINC00841	-	long intergenic non-protein coding RNA 841	ncRNA
chr2	54710020	54710400	235	intron (NM_003128, intron 1 of 35)	26756	NM_003128	6711	Hs.503178	NM_003128	ENSG00000115306	SPTBN1	ELF|HEL102|SPTB2|betaSpII	spectrin beta, non-erythrocytic 1	protein-coding
chr7	126229379	126229815	235	intron (NM_001127323, intron 8 of 10)	468641	NR_030323	693177		NR_030323	ENSG00000207692	MIR592	MIRN592|hsa-mir-592|mir-592	microRNA 592	ncRNA
chr17	41438474	41438741	235	Intergenic	27659	NR_027413	100130581	Hs.546897	NR_027412	ENSG00000188825	LINC00910	-	long intergenic non-protein coding RNA 910	ncRNA
chr13	26256364	26256828	234	intron (NM_016529, intron 24 of 36)	213684	NM_001313741	51761	Hs.444957	NM_016529	ENSG00000132932	ATP8A2	ATP|ATPIB|CAMRQ4|IB|ML-1	ATPase phospholipid transporting 8A2	protein-coding
chr2	98627494	98627720	234	Intergenic	-15253	NM_015348	23505	Hs.469376	NM_015348	ENSG00000075568	TMEM131	CC28|PRO1048|RW1|YR-23	transmembrane protein 131	protein-coding
chr8	58003678	58003864	234	Intergenic	-97341	NM_017813	54928	Hs.438689	NM_017813	ENSG00000104331	IMPAD1	GPAPP|IMP 3|IMP-3|IMPA3	inositol monophosphatase domain containing 1	protein-coding
chr12	12486391	12486654	234	intron (NM_018050, intron 3 of 3)	16647	NM_018050	54682	Hs.591145	NM_018050	ENSG00000111261	MANSC1	9130403P13Rik|LOH12CR3	MANSC domain containing 1	protein-coding
chr18	22811253	22811610	233	intron (NM_015461, intron 3 of 7)	120783	NM_001308225	25925	Hs.116935	NM_015461	ENSG00000198795	ZNF521	EHZF|Evi3	zinc finger protein 521	protein-coding
chr2	45662416	45662880	233	intron (NM_018079, intron 16 of 20)	175785	NM_018079	55133	Hs.14229	NM_018079	ENSG00000068784	SRBD1	-	S1 RNA binding domain 1	protein-coding
chr2	151267411	151267619	233	Intergenic	76694	NM_005168	390	Hs.6838	NM_005168	ENSG00000115963	RND3	ARHE|Rho8|RhoE|memB	Rho family GTPase 3	protein-coding
chr14	32978881	32979384	233	intron (NM_004274, intron 2 of 13)	180653	NM_004274	9472	Hs.509083	NM_004274	ENSG00000151320	AKAP6	ADAP100|ADAP6|AKAP100|PRKA6|mAKAP	A-kinase anchoring protein 6	protein-coding
chr2	174719710	174719922	233	Intergenic	109131	NM_001017371	6670	Hs.531587	NM_003111	ENSG00000172845	SP3	SPR2	Sp3 transcription factor	protein-coding
chr7	36985585	36986263	232	intron (NM_001206482, intron 16 of 21)	-26887	NR_031604	100302113		NR_031604	ENSG00000221325	MIR1200	MIRN1200|hsa-mir-1200	microRNA 1200	ncRNA
chr10	99600005	99600416	232	intron (NR_108035, intron 1 of 2)	9345	NR_108035	100505561	Hs.351904	NR_108035	ENSG00000227356	LINC00866	-	long intergenic non-protein coding RNA 866	ncRNA
chr1	209328359	209328584	232	Intergenic	-170330	NR_135085	105372897	Hs.116154	NR_135085	ENSG00000227940	LINC01696	-	long intergenic non-protein coding RNA 1696	ncRNA
chr17	57919303	57919524	232	TTS (NR_029493)	786	NR_029493	406991	Hs.444569	NR_029493	ENSG00000062716	MIR21	MIRN21|hsa-mir-21|miR-21|miRNA21	microRNA 21	ncRNA
chr7	139434113	139434402	232	intron (NM_001113239, intron 1 of 14)	43436	NM_001113239	28996	Hs.731417	NM_022740	ENSG00000064393	HIPK2	PRO0593	homeodomain interacting protein kinase 2	protein-coding
chr10	121857837	121858142	232	Intergenic	139964	NR_039830	100616322		NR_039830	ENSG00000265370	MIR4682	-	microRNA 4682	ncRNA
chr14	61125750	61125962	232	Intergenic	-9701	NM_005982	6495	Hs.633506	NM_005982	ENSG00000126778	SIX1	BOS3|DFNA23|TIP39	SIX homeobox 1	protein-coding
chr7	145519169	145519375	232	Intergenic	-294181	NM_014141	26047	Hs.655684	NM_014141	ENSG00000174469	CNTNAP2	AUTS15|CASPR2|CDFE|NRXN4|PTHSL1	contactin associated protein-like 2	protein-coding
chr8	303620	304011	231	Intergenic	29359	NR_103537	157693	Hs.591390	NR_103537	ENSG00000182366	FAM87A	-	family with sequence similarity 87 member A	ncRNA
chr12	106474157	106474399	231	intron (NM_014840, intron 4 of 6)	59533	NM_014840	9891	Hs.524692	NM_014840	ENSG00000074590	NUAK1	ARK5	NUAK family kinase 1	protein-coding
chr11	8552983	8553276	230	intron (NM_001289061, intron 1 of 12)	62426	NM_001289061	65975	Hs.501833	NM_030906	ENSG00000130413	STK33	-	serine/threonine kinase 33	protein-coding
chr9	131316884	131317117	230	intron (NM_003127, intron 1 of 55)	2163	NM_001195532	6709	Hs.372331	NM_003127	ENSG00000197694	SPTAN1	EIEE5|NEAS|SPTA2	spectrin alpha, non-erythrocytic 1	protein-coding
chr15	88145529	88146182	230	Intergenic	25695	NR_026869	145978	Hs.350808	NM_152454	ENSG00000259527	LINC00052	NCRNA00052|TMEM83	long intergenic non-protein coding RNA 52	ncRNA
chr13	24024560	24024746	230	Intergenic	-16786	NM_014363	26278	Hs.159492	NM_014363	ENSG00000151835	SACS	ARSACS|DNAJC29|PPP1R138|SPAX6	sacsin molecular chaperone	protein-coding
chr13	33803680	33804502	230	intron (NM_001243476, intron 5 of 17)	-23904	NM_052851	90627	Hs.156551	NM_052851	ENSG00000133121	STARD13	ARHGAP37|DLC2|GT650|LINC00464	StAR related lipid transfer domain containing 13	protein-coding
chr2	43551874	43552106	230	intron (NR_144316, intron 29 of 36)	97640	NR_027251	100129726	Hs.194480	NM_178529	ENSG00000279873	LINC01126	-	long intergenic non-protein coding RNA 1126	ncRNA
chr4	7874050	7874500	230	intron (NM_001134647, intron 1 of 17)	-66453	NM_203423	389199	Hs.375210	NM_203423		LOC389199	-	uncharacterized LOC389199	protein-coding
chr10	85856032	85856229	230	Intergenic	-43055	NM_014394	27069	Hs.352656	NM_014394	ENSG00000165678	GHITM	DERP2|HSPC282|MICS1|My021|PTD010|TMBIM5	growth hormone inducible transmembrane protein	protein-coding
chr12	43129807	43130137	230	Intergenic	43954	NR_135028	105369739	Hs.126660	NR_135028	ENSG00000257114	LOC105369739	-	uncharacterized LOC105369739	ncRNA
chr8	49493025	49493373	230	intron (NR_105002, intron 2 of 3)	29072	NR_105002	101929268	Hs.683934	NR_105002	ENSG00000253608	LOC101929268	-	uncharacterized LOC101929268	ncRNA
chr7	8521557	8521969	230	intron (NM_152745, intron 2 of 2)	48178	NM_152745	30010	Hs.487564	NM_152745	ENSG00000122584	NXPH1	NPH1|Nbla00697	neurexophilin 1	protein-coding
chr13	76954582	76954799	230	Intergenic	503668	NR_126373	104326189	Hs.671216	NR_126373	ENSG00000223458	LMO7DN-IT1	C13orf45-IT1|TCONS_00021569	LMO7DN intronic transcript 1	ncRNA
chr8	78042863	78043208	230	Intergenic	-129755	NM_001172086	5828	Hs.437966	NM_000318	ENSG00000164751	PEX2	PAF1|PBD5A|PBD5B|PMP3|PMP35|PXMP3|RNF72|ZWS3	peroxisomal biogenesis factor 2	protein-coding
chr12	92428686	92429044	230	intron (NR_132341, intron 1 of 4)	106624	NR_046159	256021	Hs.651357	NM_001256373	ENSG00000257242	LINC01619	C12orf79	long intergenic non-protein coding RNA 1619	ncRNA
chr5	94807230	94807800	230	intron (NM_014639, intron 40 of 42)	80467	NM_152548	153643	Hs.276287	NM_152548	ENSG00000153347	FAM81B	-	family with sequence similarity 81 member B	protein-coding
chr14	33838299	33838521	230	intron (NM_001164749, intron 4 of 11)	-339733	NR_132771	106635522		NR_132771		SNORA89	-	small nucleolar RNA, H/ACA box 89	snoRNA
chr5	55574256	55574587	229	Intergenic	-45235	NM_024669	79722	Hs.436214	NM_024669	ENSG00000164512	ANKRD55	-	ankyrin repeat domain 55	protein-coding
chr2	60593439	60593703	229	intron (NR_132992, intron 1 of 1)	16600	NR_132991	106660609	Hs.565545	NR_132991	ENSG00000223929	MIR4432HG	-	MIR4432 host gene	ncRNA
chr8	118575559	118576154	229	Intergenic	42904	NM_001282986	90390	Hs.492612	NM_080651	ENSG00000164758	MED30	MED30S|THRAP6|TRAP25	mediator complex subunit 30	protein-coding
chr9	112606078	112606269	229	intron (NM_001037293, intron 2 of 6)	63596	NM_007203	445815	Hs.591908	NM_007203	ENSG00000157654	PALM2-AKAP2	AKAP2	PALM2-AKAP2 readthrough	protein-coding
chrY	9960872	9961123	229	Intergenic	212590	NR_001540	252955	Hs.522846	NR_001540	ENSG00000239225	TTTY23	NCRNA00148|TTTY23B	testis-specific transcript, Y-linked 23 (non-protein coding)	ncRNA
chr7	155249013	155249213	228	Intergenic	-1711	NM_001427	2020	Hs.134989	NM_001427	ENSG00000164778	EN2	-	engrailed homeobox 2	protein-coding
chr3	177077640	177077895	228	Intergenic	65537	NR_047465	100820709	Hs.518409	NR_047465	ENSG00000203645	LINC00501	-	long intergenic non-protein coding RNA 501	ncRNA
chr2	45354491	45354783	228	Intergenic	-118095	NM_016932	10736	Hs.101937	NM_016932	ENSG00000170577	SIX2	-	SIX homeobox 2	protein-coding
chr15	99443769	99444042	228	intron (NM_000875, intron 5 of 20)	104980	NM_001102612	145814	Hs.592021	NM_001102612	ENSG00000183571	PGPEP1L	-	pyroglutamyl-peptidase I-like	protein-coding
chr10	92848163	92848500	228	Intergenic	42766	NR_047467	100874184	Hs.512240	NR_047467		LINC00502	-	long intergenic non-protein coding RNA 502	ncRNA
chr14	56023947	56024225	227	Intergenic	22724	NR_027123	100129075	Hs.633724	NR_027123	ENSG00000186615	KTN1-AS1	C14orf33|MYCLo-3	KTN1 antisense RNA 1	ncRNA
chr15	93064890	93065201	227	Intergenic	50138	NM_153040	145858	Hs.367879	NM_153040		C15orf32	-	chromosome 15 open reading frame 32	protein-coding
chr5	78075745	78076121	227	3' UTR (NM_000046, exon 8 of 8)	-131285	NM_005779	10184	Hs.79299	NM_005779	ENSG00000145685	LHFPL2	-	lipoma HMGIC fusion partner-like 2	protein-coding
chr15	98721206	98721491	227	Intergenic	-89366	NR_120325	101927332		NR_120325		LINC01582	-	long intergenic non-protein coding RNA 1582	ncRNA
chr10	69914034	69914251	227	intron (NR_045663, intron 6 of 17)	44952	NM_032578	84665	Hs.55205	NM_032578	ENSG00000138347	MYPN	CMD1DD|CMH22|MYOP|RCM4	myopalladin	protein-coding
chr1	120659966	120660248	227	Intergenic	-47790	NM_001200001	4853	Hs.487360	NM_024408	ENSG00000134250	NOTCH2	AGS2|HJCYS|hN2	notch 2	protein-coding
chr8	34835946	34836270	227	Intergenic	194669	NR_125746	103689844	Hs.590682	NR_125746	ENSG00000254344	LINC01288	TCONS_00014671	long intergenic non-protein coding RNA 1288	ncRNA
chr2	47090980	47091376	227	Intergenic	36175	NR_024452	100134259	Hs.114449	NR_024452	ENSG00000239332	LINC01119	-	long intergenic non-protein coding RNA 1119	ncRNA
chr5	97550386	97550788	227	Intergenic	-554412	NM_001012761	285704	Hs.526902	NM_173670	ENSG00000174136	RGMB	DRAGON	repulsive guidance molecule family member b	protein-coding
chr1	181627442	181628075	227	intron (NM_001205294, intron 7 of 45)	175072	NM_001205293	777	Hs.437444	NM_000721	ENSG00000198216	CACNA1E	BII|CACH6|CACNL1A6|Cav2.3|gm139	calcium voltage-gated channel subunit alpha1 E	protein-coding
chr9	70906733	70906996	226	intron (NM_201453, intron 11 of 14)	-10919	NM_199135	286380	Hs.449471	NM_199135	ENSG00000187559	FOXD4L3	FOXD4L2|FOXD6	forkhead box D4-like 3	protein-coding
chr15	56824975	56825284	226	Intergenic	-67794	NM_018365	55329	Hs.444483	NM_018365	ENSG00000138587	MNS1	SPATA40	meiosis specific nuclear structural 1	protein-coding
chr22	35382536	35382895	226	intron (NR_138042, intron 1 of 4)	11190	NR_138042	101926957	Hs.722607	NR_138042		ISX-AS1	-	ISX antisense RNA 1	ncRNA
chr5	81698766	81699118	226	Intergenic	123661	NM_001017971	92270	Hs.729805	NM_001017971	ENSG00000205464	ATP6AP1L	-	ATPase H+ transporting accessory protein 1 like	protein-coding
chr11	103757778	103758226	226	Intergenic	37368	NR_039842	100616457		NR_039842	ENSG00000264200	MIR4693	-	microRNA 4693	ncRNA
chr1	59858936	59859455	226	intron (NM_001244714, intron 3 of 13)	83445	NM_001244714	55277	Hs.444301	NM_018291	ENSG00000172456	FGGY	-	FGGY carbohydrate kinase domain containing	protein-coding
chr12	58978655	58979196	226	intron (NR_120452, intron 3 of 7)	-6559	NR_126341	100506869	Hs.290456	NR_126341	ENSG00000258231	LOC100506869	-	uncharacterized LOC100506869	ncRNA
chr13	50952489	50953142	226	intron (NR_109974, intron 2 of 6)	148770	NR_125753	103689915	Hs.722230	NR_125753	ENSG00000229323	DLEU1-AS1	LINC01308	DLEU1 antisense RNA 1	ncRNA
chr12	68304789	68305295	226	Intergenic	-17973	NR_120456	101927922	Hs.450769	NR_120456	ENSG00000255772	LINC01479	HRAT39	long intergenic non-protein coding RNA 1479	ncRNA
chr7	134551393	134551741	226	intron (NM_033157, intron 2 of 14)	-24584	NM_033140	800	Hs.490203	NM_004342	ENSG00000122786	CALD1	CDM|H-CAD|HCAD|L-CAD|LCAD|NAG22	caldesmon 1	protein-coding
chr9	8850983	8851201	226	intron (NM_002839, intron 11 of 45)	-6926	NR_121599	101929407	Hs.649971	NR_121599		PTPRD-AS1	-	PTPRD antisense RNA 1	ncRNA
chr3	149191280	149191685	226	promoter-TSS (NM_004617)	-886	NM_004617	7104	Hs.133527	NM_004617	ENSG00000169903	TM4SF4	ILTMP|il-TMP	transmembrane 4 L six family member 4	protein-coding
chr14	24982289	24982523	226	Intergenic	-4935	NM_001836	1215	Hs.135626	NM_001836	ENSG00000092009	CMA1	CYH|MCT1|chymase	chymase 1	protein-coding
chr6	133240242	133240470	226	Intergenic	101998	NR_002436	594839	Hs.671378	NR_002436	ENSG00000200534	SNORA33	ACA33	small nucleolar RNA, H/ACA box 33	snoRNA
chr5	108981639	108981874	226	Intergenic	-43311	NM_002372	4124	Hs.432822	NM_002372	ENSG00000112893	MAN2A1	AMan II|GOLIM7|MANA2|MANII	mannosidase alpha class 2A member 1	protein-coding
chr6	85135697	85136049	226	intron (NR_132100, intron 4 of 4)	48774	NR_132100	105377880	Hs.171384	NR_132100	ENSG00000231776	LINC01611	TCONS_l2_00025430	long intergenic non-protein coding RNA 1611	ncRNA
chr18	6661708	6661989	226	Intergenic	68013	NR_134645	101927168	Hs.242240	NR_134645		LOC101927168	-	uncharacterized LOC101927168	ncRNA
chr8	130205183	130205454	226	Intergenic	48168	NR_033916	728724	Hs.49902	NR_033916	ENSG00000250400	LINC00977	-	long intergenic non-protein coding RNA 977	ncRNA
chr15	96476059	96476289	226	Intergenic	-392983	NM_001145155	7026	Hs.347991	NM_021005	ENSG00000185551	NR2F2	ARP1|CHTD4|COUPTFB|COUPTFII|NF-E3|NR2F1|SVP40|TFCOUP2	nuclear receptor subfamily 2 group F member 2	protein-coding
chr14	32964094	32964329	226	intron (NM_004274, intron 2 of 13)	165732	NM_004274	9472	Hs.509083	NM_004274	ENSG00000151320	AKAP6	ADAP100|ADAP6|AKAP100|PRKA6|mAKAP	A-kinase anchoring protein 6	protein-coding
chr12	96126969	96127206	226	intron (NM_001329702, intron 3 of 9)	56886	NM_001329702	59277	Hs.201034	NM_021229	ENSG00000074527	NTN4	PRO3091	netrin 4	protein-coding
chr7	111035008	111035287	226	intron (NM_001244606, intron 4 of 6)	167200	NM_032549	83943	Hs.655722	NM_032549	ENSG00000184903	IMMP2L	IMMP2L-IT1|IMP2|IMP2-LIKE	inner mitochondrial membrane peptidase subunit 2	protein-coding
chr6	130947454	130947791	226	Intergenic	189360	NM_052913	114801	Hs.591341	NM_052913	ENSG00000164484	TMEM200A	KIAA1913|TTMA|TTMC	transmembrane protein 200A	protein-coding
chr6	90707843	90708132	226	intron (NM_021813, intron 6 of 8)	103799	NM_032602	84694	Hs.334499	NM_032602	ENSG00000135355	GJA10	CX62	gap junction protein alpha 10	protein-coding
chr8	72776082	72776283	226	intron (NR_033652, intron 2 of 4)	-19451	NM_005098	9242	Hs.442619	NM_005098	ENSG00000178860	MSC	ABF-1|ABF1|MYOR|bHLHa22	musculin	protein-coding
chr12	68336573	68336805	226	intron (NR_120456, intron 2 of 2)	13674	NR_120456	101927922	Hs.450769	NR_120456	ENSG00000255772	LINC01479	HRAT39	long intergenic non-protein coding RNA 1479	ncRNA
chr13	80233283	80233686	226	Intergenic	92622	NR_125772	103724388	Hs.434862	NR_125772	ENSG00000227676	LINC01068	-	long intergenic non-protein coding RNA 1068	ncRNA
chr14	55117172	55117570	226	intron (NM_015589, intron 1 of 11)	83041	NM_015589	23034	Hs.98259	NM_015589	ENSG00000020577	SAMD4A	SAMD4|SMAUG|SMAUG1|SMG|SMGA	sterile alpha motif domain containing 4A	protein-coding
chr15	86022586	86022844	226	intron (NM_007200, intron 1 of 36)	98868	NM_006738	11214	Hs.459211	NM_006738	ENSG00000170776	AKAP13	AKAP-13|AKAP-Lbc|ARHGEF13|BRX|HA-3|Ht31|LBC|PRKA13|PROTO-LB|PROTO-LBC|c-lbc|p47	A-kinase anchoring protein 13	protein-coding
chr2	179724059	179724257	226	intron (NM_173648, intron 17 of 23)	-52008	NM_001256850	7273	Hs.134602	NM_003319	ENSG00000155657	TTN	CMD1G|CMH9|CMPD4|EOMFC|HMERF|LGMD2J|MYLK5|TMD	titin	protein-coding
chr4	165492793	165493005	226	Intergenic	-182384	NR_038834	100505989	Hs.328236	NR_038834	ENSG00000248771	LINC01207	-	long intergenic non-protein coding RNA 1207	ncRNA
chr13	75977038	75977309	226	intron (NM_014832, intron 1 of 20)	79131	NM_001286659	9882	Hs.210891	NM_014832	ENSG00000136111	TBC1D4	AS160|NIDDM5	TBC1 domain family member 4	protein-coding
chr1	209328863	209329235	226	Intergenic	-169752	NR_135085	105372897	Hs.116154	NR_135085	ENSG00000227940	LINC01696	-	long intergenic non-protein coding RNA 1696	ncRNA
chr11	96040635	96040871	226	intron (NM_032427, intron 1 of 4)	-33849	NR_036125	100422991		NR_036125	ENSG00000266192	MIR1260B	mir-1260b	microRNA 1260b	ncRNA
chr8	102550208	102550829	226	intron (NM_001330593, intron 1 of 15)	45850	NM_024915	79977	Hs.661088	NM_024915	ENSG00000083307	GRHL2	BOM|DFNA28|ECTDS|TFCP2L3	grainyhead like transcription factor 2	protein-coding
chr11	16314100	16314370	226	intron (NM_001145819, intron 3 of 15)	110178	NM_001145819	55553	Hs.368226	NM_017508	ENSG00000110693	SOX6	HSSOX6|SOXD	SRY-box 6	protein-coding
chr14	46760057	46760281	226	intron (NR_102702, intron 3 of 3)	-180393	NR_102699	100506412	Hs.207545	NR_102699	ENSG00000258700	LINC00871	-	long intergenic non-protein coding RNA 871	ncRNA
chr21	36600014	36600282	226	Intergenic	-178553	NM_001754	861	Hs.149261	NM_001754	ENSG00000159216	RUNX1	AML1|AML1-EVI-1|AMLCR1|CBF2alpha|CBFA2|EVI-1|PEBP2aB|PEBP2alpha	runt related transcription factor 1	protein-coding
chr2	144581660	144581903	226	Intergenic	-112853	NR_110237	101928386	Hs.668251	NR_110237	ENSG00000232377	LOC101928386	-	uncharacterized LOC101928386	ncRNA
chr1	120795380	120795683	226	Intergenic	-43474	NM_001100910	653820	Hs.339665	NM_001100910	ENSG00000188610	FAM72B	p17	family with sequence similarity 72 member B	protein-coding
chr8	51039955	51040200	226	intron (NM_001321777, intron 1 of 15)	-36614	NM_001321778	54212	Hs.584914	NM_018967	ENSG00000147481	SNTG1	G1SYN|SYN4	syntrophin gamma 1	protein-coding
chr11	115097273	115097576	226	intron (NM_001098517, intron 5 of 8)	-106872	NR_135108	105369509	Hs.736064	NR_135108		LOC105369509	-	uncharacterized LOC105369509	ncRNA
chr13	36386559	36387196	226	intron (NM_001330071, intron 11 of 16)	43121	NM_001195430	9201	Hs.507755	NM_004734	ENSG00000133083	DCLK1	CL1|CLICK1|DCAMKL1|DCDC3A|DCLK	doublecortin like kinase 1	protein-coding
chr5	87879258	87879705	226	intron (NR_015436, intron 3 of 4)	83276	NR_030741	407047		NR_030741	ENSG00000245526	MIR9-2	MIRN9-2|hsa-mir-9-2|miRNA9-2|mir-9-2	microRNA 9-2	ncRNA
chr9	70211215	70211511	226	Intergenic	-32548	NM_001126334	653427	Hs.714683	NM_001126334	ENSG00000204779	FOXD4L5	bA15J10.2	forkhead box D4-like 5	protein-coding
chr11	36217362	36218131	226	intron (NM_001304264, intron 4 of 5)	93253	NM_001101653	29099	Hs.279836	NM_014186	ENSG00000110442	COMMD9	HSPC166	COMM domain containing 9	protein-coding
chr7	80353761	80354038	226	Intergenic	77930	NM_001289908	948	Hs.120949	NM_000072	ENSG00000135218	CD36	BDPLT10|CHDS7|FAT|GP3B|GP4|GPIV|PASIV|SCARB3	CD36 molecule	protein-coding
chr14	30185473	30185766	226	intron (NM_001330069, intron 2 of 18)	211280	NM_002742	5587	Hs.508999	NM_002742	ENSG00000184304	PRKD1	PKC-MU|PKCM|PKD|PRKCM	protein kinase D1	protein-coding
chr15	98360598	98360861	226	intron (NR_024172, intron 1 of 2)	56930	NR_024172	91948	Hs.130423	NR_024172	ENSG00000251209	LINC00923	-	long intergenic non-protein coding RNA 923	ncRNA
chr2	107754198	107754479	226	Intergenic	211643	NR_049853	100847045		NR_049853	ENSG00000283146	MIR548AU	-	microRNA 548au	ncRNA
chr5	36158205	36158669	226	intron (NM_001243120, intron 2 of 7)	6292	NM_005983	6502	Hs.23348	NM_005983	ENSG00000145604	SKP2	FBL1|FBXL1|FLB1|p45	S-phase kinase associated protein 2	protein-coding
chr20	15618595	15618934	226	intron (NM_080676, intron 8 of 16)	285195	NR_130925	613266	Hs.309149	NR_130924		LOC613266	-	uncharacterized LOC613266	ncRNA
chr7	39432884	39433167	226	intron (NM_001166018, intron 6 of 10)	12920	NR_046711	100861520	Hs.571292	NR_046711	ENSG00000224122	POU6F2-AS1	-	POU6F2 antisense RNA 1	ncRNA
chr6	17169617	17169909	226	Intergenic	67274	NM_001190766	401236	Hs.677399	NM_001190766	ENSG00000230873	STMND1	-	stathmin domain containing 1	protein-coding
chr12	64466627	64467052	226	intron (NM_020762, intron 8 of 21)	149237	NM_001300941	144577	Hs.444671	NM_152440	ENSG00000174206	C12orf66	-	chromosome 12 open reading frame 66	protein-coding
chr3	156478865	156479138	226	intron (NR_038387, intron 1 of 2)	50809	NR_003284	647033	Hs.745109	NR_003284		PA2G4P4	PA2G4L1	proliferation-associated 2G4 pseudogene 4	pseudo
chr7	53553078	53553429	226	Intergenic	326371	NR_038371	401337	Hs.531378	NM_001001707	ENSG00000205628	LINC01446	GS1-179L18.1	long intergenic non-protein coding RNA 1446	ncRNA
chr6	56673669	56674081	226	intron (NM_001144769, intron 4 of 96)	34588	NM_183380	667	Hs.604915	NM_001723	ENSG00000151914	DST	BP240|BPA|BPAG1|CATX-15|CATX15|D6S1101|DMH|DT|EBSB2|HSAN6|MACF2	dystonin	protein-coding
chr1	244252847	244253105	226	Intergenic	36469	NM_006352	10472	Hs.69997	NM_006352	ENSG00000179456	ZBTB18	C2H2-171|MRD22|RP58|TAZ-1|ZNF238	zinc finger and BTB domain containing 18	protein-coding
chr2	55316810	55317201	226	intron (NM_001321904, intron 1 of 9)	-39052	NM_001321859	57142	Hs.637850	NM_007008	ENSG00000115310	RTN4	ASY|NI220/250|NOGO|NOGO-A|NOGOC|NSP|NSP-CL|Nbla00271|Nbla10545|Nogo-B|Nogo-C|RTN-X|RTN4-A|RTN4-B1|RTN4-B2|RTN4-C	reticulon 4	protein-coding
chr3	170531181	170531492	226	Intergenic	56709	NR_135259	200916	Hs.380933	NM_001099645	ENSG00000163584	RPL22L1	-	ribosomal protein L22 like 1	protein-coding
chr2	36441948	36442180	226	Intergenic	140649	NR_037631	100288911	Hs.432924	NR_037631		LOC100288911	-	uncharacterized LOC100288911	ncRNA
chr1	199436104	199436293	226	Intergenic	-448105	NR_110525	102800316	Hs.568480	NR_110525		LINC01222	TCONS_00000112	long intergenic non-protein coding RNA 1222	ncRNA
chr10	34167217	34167529	226	Intergenic	-105765	NR_038932	100505583	Hs.568804	NR_038932	ENSG00000261683	LINC00838	-	long intergenic non-protein coding RNA 838	ncRNA
chr3	88391400	88391672	226	Intergenic	-192520	NM_001195308	8545	Hs.444818	NM_003663	ENSG00000163320	CGGBP1	CGGBP|p20-CGGBP	CGG triplet repeat binding protein 1	protein-coding
chr2	212764704	212764930	226	intron (NM_005235, intron 3 of 27)	526267	NR_031643	100313771		NR_031643	ENSG00000221782	MIR548F2	MIR548F-2|MIRN548F2|hsa-mir-548f-2	microRNA 548f-2	ncRNA
chr13	33854159	33854455	226	intron (NR_046693, intron 2 of 2)	2616	NR_046693	100874241	Hs.662433	NR_046693	ENSG00000236581	STARD13-AS	STARD13-AS2	STARD13 antisense RNA	ncRNA
chr6	117490419	117490755	226	Intergenic	-96134	NM_182645	245806	Hs.99324	NM_153453	ENSG00000170162	VGLL2	VGL2|VITO1	vestigial like family member 2	protein-coding
chr3	176769287	176769479	226	exon (NM_024665, exon 5 of 16)	144889	NM_001321193	79718	Hs.714201	NM_024665	ENSG00000177565	TBL1XR1	C21|DC42|IRA1|MRD41|TBLR1	transducin beta like 1 X-linked receptor 1	protein-coding
chr9	70439871	70440207	226	intron (NM_001330668, intron 11 of 14)	-11140	NM_199244	349334	Hs.712520	NM_199244	ENSG00000184659	FOXD4L4	FOXD4L2|FOXD4b|bA460E7.2	forkhead box D4-like 4	protein-coding
chr1	167644715	167645014	226	intron (NM_001322924, intron 1 of 4)	45390	NM_052862	92241	Hs.493867	NM_052862	ENSG00000198771	RCSD1	CAPZIP|MK2S4	RCSD domain containing 1	protein-coding
chr1	143956437	143957042	226	Intergenic	-41892	NR_144320	728833	Hs.535577	NM_207418	ENSG00000215784	FAM72D	GCUD2	family with sequence similarity 72 member D	protein-coding
chr6	90928053	90928626	226	intron (NM_001170794, intron 1 of 6)	78288	NM_021813	60468	Hs.269764	NM_021813	ENSG00000112182	BACH2	BTBD25	BTB domain and CNC homolog 2	protein-coding
chr12	106452038	106452537	226	Intergenic	81524	NM_014840	9891	Hs.524692	NM_014840	ENSG00000074590	NUAK1	ARK5	NUAK family kinase 1	protein-coding
chr2	6289085	6289298	226	Intergenic	167081	NR_026833	400940	Hs.378814	NM_207479		LOC400940	-	uncharacterized LOC400940	ncRNA
chr1	232613432	232613722	226	intron (NM_020808, intron 5 of 20)	37777	NM_020808	57568	Hs.745009	NM_020808	ENSG00000116991	SIPA1L2	SPAL2	signal induced proliferation associated 1 like 2	protein-coding
chr12	101470782	101471038	226	intron (NM_001286616, intron 13 of 26)	133106	NM_145913	160728	Hs.444536	NM_145913	ENSG00000256870	SLC5A8	AIT|SMCT|SMCT1	solute carrier family 5 member 8	protein-coding
chr10	28238949	28239161	226	intron (NM_018076, intron 10 of 19)	31791	NM_001290021	55130	Hs.127530	NM_018076	ENSG00000169126	ARMC4	CILD23	armadillo repeat containing 4	protein-coding
chr10	62517269	62517623	226	Intergenic	-20643	NM_001320918	983	Hs.732435	NM_001786	ENSG00000170312	CDK1	CDC2|CDC28A|P34CDC2	cyclin dependent kinase 1	protein-coding
chr1	225883901	225884128	226	Intergenic	-43169	NM_001008493	55740	Hs.497893	NM_018212	ENSG00000154380	ENAH	ENA|MENA|NDPP1	enabled homolog (Drosophila)	protein-coding
chr4	120491527	120491835	226	intron (NM_033430, intron 3 of 20)	56761	NM_033430	8654	Hs.647971	NM_001083	ENSG00000138735	PDE5A	CGB-PDE|CN5A|PDE5	phosphodiesterase 5A	protein-coding
chr3	65762274	65762598	226	intron (NM_015520, intron 1 of 24)	-117055	NR_046575	100873983	Hs.663889	NR_046575	ENSG00000240175	MAGI1-AS1	-	MAGI1 antisense RNA 1	ncRNA
chr8	17022532	17022756	226	intron (NM_016353, intron 1 of 12)	8808	NM_016353	51201	Hs.728241	NM_016353	ENSG00000104219	ZDHHC2	DHHC2|ZNF372	zinc finger DHHC-type containing 2	protein-coding
chr6	58312173	58312394	226	Intergenic	-24559	NR_132996	106660612	Hs.561539	NR_125727	ENSG00000215190	LINC00680	-	long intergenic non-protein coding RNA 680	ncRNA
chr1	221882367	221882739	226	intron (NR_111940, intron 1 of 2)	27689	NR_111939	11221	Hs.497822	NM_007207	ENSG00000143507	DUSP10	MKP-5|MKP5	dual specificity phosphatase 10	protein-coding
chr5	23823645	23823928	226	Intergenic	-127671	NR_131245	439936	Hs.638078	NR_131245	ENSG00000248874	C5orf17	-	chromosome 5 open reading frame 17	ncRNA
chr1	239780701	239781310	226	intron (NM_001347716, intron 3 of 7)	-11368	NM_000740	1131	Hs.7138	NM_000740	ENSG00000133019	CHRM3	EGBRS|HM3|PBS	cholinergic receptor muscarinic 3	protein-coding
chr10	78042088	78042341	226	intron (NR_131178, intron 6 of 7)	499695	NM_032024	83938	Hs.118161	NM_032024	ENSG00000148655	C10orf11	CDA017	chromosome 10 open reading frame 11	protein-coding
chr6	100666176	100666397	226	Intergenic	-224172	NM_032503	84539	Hs.591342	NM_032503	ENSG00000152034	MCHR2	GPR145|GPRv17|MCH-2R|MCH-R2|MCH2|MCH2R|MCHR-2|SLT	melanin concentrating hormone receptor 2	protein-coding
chr7	13219766	13219991	226	Intergenic	492967	NM_005738	10124	Hs.245540	NM_005738	ENSG00000122644	ARL4A	ARL4	ADP ribosylation factor like GTPase 4A	protein-coding
chr1	194569935	194570141	226	Intergenic	1296163	NR_125789	101929184	Hs.146728	NR_125789	ENSG00000232077	LINC01031	TCONS_00000361	long intergenic non-protein coding RNA 1031	ncRNA
chr14	38016043	38016343	226	3' UTR (NM_001195296, exon 15 of 15)	48132	NM_004496	3169	Hs.163484	NM_004496	ENSG00000129514	FOXA1	HNF3A|TCF3A	forkhead box A1	protein-coding
chr10	108012328	108012579	226	Intergenic	112530	NR_134329	105378470	Hs.142910	NR_134329	ENSG00000229775	LOC105378470	-	uncharacterized LOC105378470	ncRNA
chr5	32687239	32687528	226	Intergenic	-23360	NM_001204376	4883	Hs.13528	NM_000908	ENSG00000113389	NPR3	ANP-C|ANPR-C|ANPRC|C5orf23|GUCY2B|NPR-C|NPRC	natriuretic peptide receptor 3	protein-coding
chr4	30804286	30804797	226	intron (NM_032457, intron 1 of 2)	82504	NM_032457	5099	Hs.479439	NM_002589	ENSG00000169851	PCDH7	BH-Pcdh|BHPCDH|PPP1R120	protocadherin 7	protein-coding
chr14	33862605	33863029	226	intron (NM_001164749, intron 4 of 11)	-315326	NR_132771	106635522		NR_132771		SNORA89	-	small nucleolar RNA, H/ACA box 89	snoRNA
chr11	85430105	85430660	226	promoter-TSS (NM_206930)	11	NM_001289609	54843	Hs.369520	NM_032379	ENSG00000137501	SYTL2	CHR11SYT|EXO4|PPP1R151|SGA72M|SLP2|SLP2A	synaptotagmin like 2	protein-coding
chr5	155786493	155786693	226	intron (NM_001128209, intron 2 of 7)	32826	NM_001128209	6444	Hs.387207	NM_000337	ENSG00000170624	SGCD	35DAG|CMD1L|DAGD|SG-delta|SGCDP|SGD	sarcoglycan delta	protein-coding
chr7	107727454	107727758	226	intron (NM_001318048, intron 14 of 17)	43195	NM_001318048	22798	Hs.62022	NM_007356	ENSG00000091128	LAMB4	-	laminin subunit beta 4	protein-coding
chr1	219888911	219889115	226	Intergenic	-157606	NR_002753	26828		NR_002753	ENSG00000199377	RNU5F-1	RNU5F|U5F	RNA, U5F small nuclear 1	snRNA
chr12	22600202	22600480	226	Intergenic	97139	NM_001286177	9847	Hs.271014	NM_014802	ENSG00000111731	C2CD5	CDP138|KIAA0528	C2 calcium dependent domain containing 5	protein-coding
chr10	78004068	78004481	226	intron (NR_131178, intron 6 of 7)	461755	NM_032024	83938	Hs.118161	NM_032024	ENSG00000148655	C10orf11	CDA017	chromosome 10 open reading frame 11	protein-coding
chr9	119790453	119790800	226	intron (NM_014010, intron 5 of 21)	152854	NR_003708	100124538	Hs.693445	NR_003708	ENSG00000207268	SNORA70C	U70C	small nucleolar RNA, H/ACA box 70C	snoRNA
chr10	23255031	23255262	226	intron (NM_173081, intron 7 of 18)	38193	NM_001282747	219681	Hs.659807	NM_173081	ENSG00000165309	ARMC3	CT81|KU-CT-1	armadillo repeat containing 3	protein-coding
chr1	119475610	119475917	226	intron (NM_152380, intron 1 of 7)	54713	NM_001330677	6913	Hs.146196	NM_152380	ENSG00000092607	TBX15	TBX14	T-box 15	protein-coding
chr10	96033943	96034727	226	intron (NM_016341, intron 19 of 32)	12492	NR_033969	100128054	Hs.677562	NR_033969	ENSG00000268894	PLCE1-AS1	-	PLCE1 antisense RNA 1	ncRNA
chr13	75978948	75979166	226	intron (NM_014832, intron 1 of 20)	77247	NM_001286659	9882	Hs.210891	NM_014832	ENSG00000136111	TBC1D4	AS160|NIDDM5	TBC1 domain family member 4	protein-coding
chr8	107218580	107218977	226	Intergenic	-63628	NM_001198533	55074	Hs.127286	NM_018002	ENSG00000164830	OXR1	Nbla00307|TLDC3	oxidation resistance 1	protein-coding
chrY	26172955	26173195	226	Intergenic	21086	NM_004680	9085	Hs.159281	NM_004680	ENSG00000172288	CDY1	CDY|CDY1A	chromodomain Y-linked 1	protein-coding
chr12	28660186	28660389	226	intron (NM_018318, intron 12 of 12)	316927	NM_018318	55297	Hs.653125	NM_018318	ENSG00000123106	CCDC91	HSD8|p56	coiled-coil domain containing 91	protein-coding
chr11	22100652	22100973	226	Intergenic	-113910	NM_001142649	203859	Hs.154329	NM_213599	ENSG00000171714	ANO5	GDD1|LGMD2L|TMEM16E	anoctamin 5	protein-coding
chr8	86263756	86263972	226	intron (NM_001128829, intron 1 of 8)	-9921	NM_001164830	759	Hs.23118	NM_001738	ENSG00000133742	CA1	CA-I|CAB|Car1|HEL-S-11	carbonic anhydrase 1	protein-coding
chr3	31028068	31028339	226	Intergenic	-92050	NM_207359	339896	Hs.657052	NM_207359	ENSG00000144644	GADL1	ADC|CSADC|HuADC|HuCSADC	glutamate decarboxylase like 1	protein-coding
chr9	83412782	83413073	226	Intergenic	822989	NR_121212	101927477	Hs.571630	NR_121212		LINC01507	XLOC_000303	long intergenic non-protein coding RNA 1507	ncRNA
chr12	77972454	77972681	226	Intergenic	-252502	NM_014903	89795	Hs.655301	NM_014903	ENSG00000067798	NAV3	POMFIL1|STEERIN3|unc53H3	neuron navigator 3	protein-coding
chr14	38875104	38875547	226	Intergenic	-149750	NM_175060	161198	Hs.525307	NM_175060	ENSG00000176435	CLEC14A	C14orf27|CEG1|EGFR-5	C-type lectin domain family 14 member A	protein-coding
chr3	90101803	90102034	226	Intergenic	945244	NM_182644	2042	Hs.123642	NM_005233	ENSG00000044524	EPHA3	EK4|ETK|ETK1|HEK|HEK4|TYRO4	EPH receptor A3	protein-coding
chr6	53918862	53919140	226	intron (NM_001281746, intron 1 of 11)	35287	NM_138569	90523	Hs.449276	NM_138569	ENSG00000146147	MLIP	C6orf142|CIP	muscular LMNA interacting protein	protein-coding
chr12	97651463	97651755	226	Intergenic	-207190	NR_024037	196475	Hs.652568	NR_024037	ENSG00000255794	RMST	LINC00054|NCRMS|NCRNA00054	rhabdomyosarcoma 2 associated transcript (non-protein coding)	ncRNA
chr20	16455925	16456245	226	intron (NM_001199865, intron 12 of 24)	97994	NM_001199865	55614	Hs.101774	NM_024704	ENSG00000089177	KIF16B	C20orf23|KISC20ORF|SNX23	kinesin family member 16B	protein-coding
chr1	168435249	168435800	226	intron (NR_125956, intron 4 of 4)	29358	NR_125956	101928565	Hs.563806	NR_125956	ENSG00000228697	LOC101928565	-	uncharacterized LOC101928565	ncRNA
chr3	106927029	106927327	226	intron (NR_028303, intron 1 of 3)	32307	NR_028303	100302640	Hs.648607	NR_028303	ENSG00000242759	LINC00882	-	long intergenic non-protein coding RNA 882	ncRNA
chr4	38368109	38368369	226	Intergenic	156562	NR_110951	101928776	Hs.586147	NR_110951	ENSG00000249534	LINC01258	-	long intergenic non-protein coding RNA 1258	ncRNA
chr8	71850852	71851129	226	Intergenic	269308	NM_001287260	389668	Hs.458938	NM_001011720	ENSG00000221947	XKR9	XRG9	XK related 9	protein-coding
chr20	57890207	57890503	226	intron (NM_207034, intron 2 of 4)	14873	NM_207032	1908	Hs.1408	NM_000114	ENSG00000124205	EDN3	ET-3|ET3|HSCR4|PPET3|WS4B	endothelin 3	protein-coding
chr16	80380269	80380536	226	intron (NR_120307, intron 2 of 5)	-194229	NM_001305017	83657	Hs.98849	NM_130897	ENSG00000168589	DYNLRB2	DNCL2B|DNLC2B|ROBLD2	dynein light chain roadblock-type 2	protein-coding
chr2	151733087	151733522	226	Intergenic	247893	NR_110244	101929282	Hs.126866	NR_110244	ENSG00000224048	LOC101929282	-	uncharacterized LOC101929282	ncRNA
chr12	90256683	90256978	226	Intergenic	-84640	NR_135019	105369891	Hs.148998	NR_135019	ENSG00000257725	LOC105369891	-	uncharacterized LOC105369891	ncRNA
chr20	15869217	15869553	226	intron (NM_080676, intron 10 of 16)	34574	NR_130925	613266	Hs.309149	NR_130924		LOC613266	-	uncharacterized LOC613266	ncRNA
chr6	20868649	20868919	226	intron (NM_017774, intron 9 of 15)	334096	NM_017774	54901	Hs.657604	NM_017774	ENSG00000145996	CDKAL1	-	CDK5 regulatory subunit associated protein 1 like 1	protein-coding
chr8	41254923	41255321	226	Intergenic	-88132	NM_003012	6422	Hs.213424	NM_003012	ENSG00000104332	SFRP1	FRP|FRP-1|FRP1|FrzA|SARP2	secreted frizzled related protein 1	protein-coding
chr1	81595005	81595242	226	Intergenic	428264	NR_125943	101927434	Hs.130394	NR_125943	ENSG00000234953	LOC101927434	-	uncharacterized LOC101927434	ncRNA
chr8	102920032	102920641	226	intron (NM_001040624, intron 4 of 7)	-76324	NR_126152	104054148	Hs.683917	NR_126152		LOC104054148	-	uncharacterized LOC104054148	ncRNA
chr11	103824940	103825138	226	intron (NM_025208, intron 3 of 6)	-82269	NM_001001711	414301	Hs.591941	NM_001001711	ENSG00000170967	DDI1	-	DNA damage inducible 1 homolog 1	protein-coding
chr14	62053554	62053879	225	intron (NR_039985, intron 1 of 2)	-16345	NR_110416	101927780	Hs.254789	NR_110416	ENSG00000250548	LOC101927780	-	uncharacterized LOC101927780	ncRNA
chr14	59574578	59574939	225	Intergenic	-80623	NM_001270520	23002	Hs.19156	NM_014992	ENSG00000100592	DAAM1	-	dishevelled associated activator of morphogenesis 1	protein-coding
chr14	51486904	51487282	225	intron (NM_052978, intron 3 of 6)	75329	NM_015163	114088	Hs.654750	NM_015163	ENSG00000100505	TRIM9	RNF91|SPRING	tripartite motif containing 9	protein-coding
chr2	12317676	12318051	225	intron (NR_110196, intron 3 of 5)	-21393	NR_037452	100500884		NR_037452	ENSG00000264089	MIR3681	-	microRNA 3681	ncRNA
chr13	53504030	53504428	225	Intergenic	-81454	NM_032949	5100	Hs.19492	NM_002590	ENSG00000136099	PCDH8	ARCADLIN|PAPC	protocadherin 8	protein-coding
chr17	53891697	53892060	225	intron (NM_001330378, intron 5 of 5)	63412	NM_001102402	58488	Hs.285218	NM_021213	ENSG00000141179	PCTP	PC-TP|STARD2	phosphatidylcholine transfer protein	protein-coding
chr15	51591452	51592095	224	intron (NM_000103, intron 1 of 9)	-11238	NM_001347250	1588	Hs.260074	NM_000103	ENSG00000137869	CYP19A1	ARO|ARO1|CPV1|CYAR|CYP19|CYPXIX|P-450AROM	cytochrome P450 family 19 subfamily A member 1	protein-coding
chr18	42476905	42477220	224	intron (NM_015559, intron 3 of 5)	73069	NR_036203	100422829		NR_036203	ENSG00000265957	MIR4319	-	microRNA 4319	ncRNA
chr6	16064765	16065222	224	Intergenic	-64324	NM_013262	29116	Hs.484738	NM_013262	ENSG00000007944	MYLIP	IDOL|MIR	myosin regulatory light chain interacting protein	protein-coding
chr5	79487893	79488835	224	intron (NM_001174071, intron 2 of 12)	63537	NR_126060	256987	Hs.288232	NM_178276	ENSG00000164300	SERINC5	C5orf12|TPO1	serine incorporator 5	protein-coding
chr1	112024475	112024670	224	Intergenic	8081	NM_174896	128346	Hs.288010	NM_174896	ENSG00000143110	C1orf162	-	chromosome 1 open reading frame 162	protein-coding
chr2	174454931	174455232	224	Intergenic	235520	NM_145810	83879	Hs.470654	NM_031942	ENSG00000144354	CDCA7	ICF3|JPO1	cell division cycle associated 7	protein-coding
chr12	70291550	70291879	224	intron (NM_182530, intron 10 of 24)	72611	NM_182530	196446	Hs.253773	NM_182530	ENSG00000166268	MYRFL	C12orf15|C12orf28|bcm1377	myelin regulatory factor-like	protein-coding
chr8	117883052	117883279	223	intron (NM_006265, intron 1 of 13)	-3498	NR_033886	644660	Hs.706174	NR_033886	ENSG00000253327	RAD21-AS1	C8orf81|NCRNA00255	RAD21 antisense RNA 1	ncRNA
chr4	16142487	16142895	223	Intergenic	-57068	NM_001145848	8842	Hs.614734	NM_006017	ENSG00000007062	PROM1	AC133|CD133|CORD12|MCDR2|MSTP061|PROML1|RP41|STGD4	prominin 1	protein-coding
chr1	145000778	145000987	223	intron (NR_144517, intron 3 of 42)	-3771	NM_001195260	9659	Hs.584841	NM_014644	ENSG00000178104	PDE4DIP	CMYA2|MMGL	phosphodiesterase 4D interacting protein	protein-coding
chr1	178614358	178614589	223	Intergenic	-32411	NR_039622	100616328		NR_039622	ENSG00000266417	MIR4424	-	microRNA 4424	ncRNA
chr13	47207630	47207894	223	intron (NM_001164211, intron 1 of 19)	80466	NM_001164213	23143	Hs.507971	NM_015116	ENSG00000136141	LRCH1	CHDC1|NP81	leucine rich repeats and calponin homology domain containing 1	protein-coding
chr8	97527676	97527902	223	intron (NM_002998, intron 1 of 4)	21907	NM_002998	6383	Hs.1501	NM_002998	ENSG00000169439	SDC2	CD362|HSPG|HSPG1|SYND2	syndecan 2	protein-coding
chr3	106862164	106862400	223	intron (NR_028303, intron 1 of 3)	97203	NR_028303	100302640	Hs.648607	NR_028303	ENSG00000242759	LINC00882	-	long intergenic non-protein coding RNA 882	ncRNA
chr16	68857380	68857593	223	exon (NM_001317184, exon 12 of 15)	-20023	NM_024562	79613	Hs.13526	NM_024562	ENSG00000103047	TANGO6	TMCO7	transport and golgi organization 6 homolog	protein-coding
chr14	61329152	61329354	223	intron (NM_002431, intron 6 of 7)	118544	NM_020810	57570	Hs.380159	NM_020810	ENSG00000126814	TRMT5	COXPD26|KIAA1393|TRM5	tRNA methyltransferase 5	protein-coding
chr1	95633328	95633633	222	intron (NR_125949, intron 3 of 3)	50001	NM_001199691	100527978	Hs.483512	NM_001199691	ENSG00000271092	TMEM56-RWDD3	-	TMEM56-RWDD3 readthrough	protein-coding
chr1	184531534	184531736	222	intron (NM_030806, intron 3 of 5)	175485	NM_030806	81563	Hs.497159	NM_030806	ENSG00000116667	C1orf21	PIG13	chromosome 1 open reading frame 21	protein-coding
chr10	102646530	102647132	222	Intergenic	-25495	NM_001243770	55719	Hs.447458	NM_018121	ENSG00000119906	SLF2	C10orf6|FAM178A	SMC5-SMC6 complex localization factor 2	protein-coding
chr10	50357342	50357547	222	intron (NR_038973, intron 5 of 5)	-15379	NM_001164484	170370	Hs.646291	NM_001164484	ENSG00000172538	FAM170B	C10orf73	family with sequence similarity 170 member B	protein-coding
chr12	95540647	95540919	221	intron (NM_018351, intron 5 of 20)	70457	NM_018351	55785	Hs.506381	NM_018351	ENSG00000180263	FGD6	ZFYVE24	FYVE, RhoGEF and PH domain containing 6	protein-coding
chr13	74622030	74622391	221	intron (NM_007249, intron 1 of 7)	85856	NM_007249	11278	Hs.373857	NM_007249	ENSG00000118922	KLF12	AP-2rep|AP2REP|HSPC122	Kruppel like factor 12	protein-coding
chr7	46666245	46666737	221	Intergenic	70229	NR_134575	730338	Hs.640207	NR_134575	ENSG00000233539	LOC730338	-	uncharacterized LOC730338	ncRNA
chr15	91790766	91791099	221	intron (NM_001323033, intron 2 of 10)	146046	NM_001323040	9899	Hs.21754	NM_014848	ENSG00000185518	SV2B	HsT19680	synaptic vesicle glycoprotein 2B	protein-coding
chr2	26547844	26548087	221	intron (NM_153835, intron 1 of 11)	-5995	NM_001145169	165082	Hs.631878	NM_153835	ENSG00000173567	ADGRF3	GPR113|PGR23	adhesion G protein-coupled receptor F3	protein-coding
chr1	95339238	95339961	221	intron (NM_001301079, intron 11 of 13)	51765	NM_001286056	1266	Hs.483454	NM_001839	ENSG00000117519	CNN3	-	calponin 3	protein-coding
chrY	9943533	9944165	221	Intergenic	195442	NR_001540	252955	Hs.522846	NR_001540	ENSG00000239225	TTTY23	NCRNA00148|TTTY23B	testis-specific transcript, Y-linked 23 (non-protein coding)	ncRNA
chr8	6539953	6540173	221	intron (NR_125386, intron 1 of 4)	25667	NR_125386	100507530	Hs.490892	NR_125386		MCPH1-AS1	-	MCPH1 antisense RNA 1	ncRNA
chr1	151519593	151519791	221	intron (NM_001126337, intron 1 of 11)	1420	NR_030280	693139		NR_030280	ENSG00000207606	MIR554	MIRN554|hsa-mir-554	microRNA 554	ncRNA
chr10	130096364	130096741	221	intron (NR_120619, intron 2 of 5)	12338	NR_120619	101927381	Hs.523342	NR_120619	ENSG00000280953	LINC01163	TCONS_00017722	long intergenic non-protein coding RNA 1163	ncRNA
chr1	144028565	144028849	221	Intergenic	-113860	NR_144320	728833	Hs.535577	NM_207418	ENSG00000215784	FAM72D	GCUD2	family with sequence similarity 72 member D	protein-coding
chr4	102572998	102573254	221	Intergenic	-138638	NM_017935	55024	Hs.480400	NM_017935	ENSG00000153064	BANK1	BANK	B-cell scaffold protein with ankyrin repeats 1	protein-coding
chr6	70671244	70671475	221	intron (NM_001858, intron 10 of 50)	94911	NM_001858	1310	Hs.444842	NM_001858	ENSG00000082293	COL19A1	COL9A1L|D6S228E	collagen type XIX alpha 1 chain	protein-coding
chr12	13376157	13376684	221	Intergenic	26818	NM_001423	2012	Hs.719042	NM_001423	ENSG00000134531	EMP1	CL-20|EMP-1|TMP	epithelial membrane protein 1	protein-coding
chr5	79256804	79257073	220	intron (NR_131226, intron 2 of 2)	24536	NR_131226	105616916	Hs.590325	NR_131226	ENSG00000250888	LINC01455	MDONA|TCONS_00009433	long intergenic non-protein coding RNA 1455	ncRNA
chr10	23362589	23362885	220	Intergenic	-21690	NM_012228	22921	Hs.461420	NM_012228	ENSG00000148450	MSRB2	CBS-1|CBS1|CGI-131|MSRB|PILB	methionine sulfoxide reductase B2	protein-coding
chr3	189079060	189079486	220	Intergenic	-120890	NR_046722	100874027	Hs.616080	NR_046722	ENSG00000230115	TPRG1-AS2	-	TPRG1 antisense RNA 2	ncRNA
chr15	95840098	95840435	220	intron (NR_034095, intron 1 of 3)	30063	NR_034095	400456	Hs.536404	NR_034095	ENSG00000248441	LINC01197	-	long intergenic non-protein coding RNA 1197	ncRNA
chr15	85366039	85366508	220	intron (NM_020778, intron 1 of 13)	6362	NM_020778	57538	Hs.459183	NM_020778	ENSG00000136383	ALPK3	MAK|MIDORI	alpha kinase 3	protein-coding
chr1	39636527	39636733	220	intron (NM_012090, intron 1 of 92)	86791	NM_012090	23499	Hs.472475	NM_012090	ENSG00000127603	MACF1	ABP620|ACF7|MACF|OFC4	microtubule-actin crosslinking factor 1	protein-coding
chr8	102149288	102149515	220	Intergenic	68559	NM_016096	51123	Hs.374485	NM_016096	ENSG00000120963	ZNF706	HSPC038|PNAS-106|PNAS-113	zinc finger protein 706	protein-coding
chr10	95677684	95677895	219	Intergenic	24062	NM_153226	159371	Hs.632085	NM_153226	ENSG00000176273	SLC35G1	C10orf60|POST|TMEM20	solute carrier family 35 member G1	protein-coding
chr9	38727819	38728021	219	Intergenic	106835	NR_027294	158228	Hs.632652	NR_027294		FAM201A	C9orf122	family with sequence similarity 201 member A	ncRNA
chr1	144538763	144539130	219	intron (NM_001278267, intron 52 of 130)	73773	NR_003242	767846	Hs.657186	NR_003242	ENSG00000270392	PFN1P2	C1orf152|COAS3	profilin 1 pseudogene 2	pseudo
chr2	8577334	8577758	219	Intergenic	-108997	NR_034135	339789	Hs.565619	NM_207358	ENSG00000236790	LINC00299	C2orf46|NCRNA00299	long intergenic non-protein coding RNA 299	ncRNA
chrY	9941000	9941262	219	Intergenic	192724	NR_001540	252955	Hs.522846	NR_001540	ENSG00000239225	TTTY23	NCRNA00148|TTTY23B	testis-specific transcript, Y-linked 23 (non-protein coding)	ncRNA
chr13	24374129	24374336	219	intron (NM_005932, intron 16 of 18)	-88796	NM_001014442	542767	Hs.642624	NM_001014442		C1QTNF9B-AS1	PCOTH	C1QTNF9B antisense RNA 1	protein-coding
chr17	10802698	10802902	218	Intergenic	-61382	NM_001101387	644139	Hs.553909	NM_001101387	ENSG00000233670	PIRT	-	phosphoinositide interacting regulator of transient receptor potential channels	protein-coding
chr10	121094235	121094415	218	intron (NM_005308, intron 2 of 15)	-43159	NR_039829	100616398		NR_039829	ENSG00000265719	MIR4681	-	microRNA 4681	ncRNA
chr1	60745976	60746164	218	Intergenic	-206628	NM_152377	127795	Hs.47385	NM_152377	ENSG00000162598	C1orf87	CREF	chromosome 1 open reading frame 87	protein-coding
chr7	27167678	27167903	218	TTS (NM_002141)	-1151	NM_153631	3200	Hs.659337	NM_030661	ENSG00000105997	HOXA3	HOX1|HOX1E	homeobox A3	protein-coding
chr6	53939374	53939854	218	intron (NM_001281746, intron 1 of 11)	-36602	NM_001281747	90523	Hs.449276	NM_138569	ENSG00000146147	MLIP	C6orf142|CIP	muscular LMNA interacting protein	protein-coding
chr15	95836056	95836463	218	intron (NR_034095, intron 1 of 3)	34070	NR_034095	400456	Hs.536404	NR_034095	ENSG00000248441	LINC01197	-	long intergenic non-protein coding RNA 1197	ncRNA
chr12	26584200	26584426	218	intron (NM_002223, intron 48 of 56)	235807	NM_005086	8082	Hs.183428	NM_005086	ENSG00000123096	SSPN	DAGA5|KRAG|NSPN|SPN1|SPN2	sarcospan	protein-coding
chr7	94081673	94081912	218	Intergenic	-57378	NM_022900	64921	Hs.260041	NM_022900	ENSG00000127995	CASD1	C7orf12|NBLA04196	CAS1 domain containing 1	protein-coding
chr2	218469385	218469702	218	intron (NR_026597, intron 1 of 12)	151773	NR_026597	729582	Hs.572788	NR_026597		DIRC3	-	disrupted in renal carcinoma 3	ncRNA
chr10	5491887	5492095	218	intron (NM_005863, intron 1 of 9)	3477	NR_073040	10276	Hs.25155	NM_005863	ENSG00000173848	NET1	ARHGEF8|NET1A	neuroepithelial cell transforming 1	protein-coding
chr3	33700522	33700824	218	5' UTR (NM_001207044, exon 1 of 33)	260	NM_001207044	23122	Hs.108614	NM_015097	ENSG00000163539	CLASP2	-	cytoplasmic linker associated protein 2	protein-coding
chr6	133274228	133274463	218	Intergenic	-134874	NR_026969	285735	Hs.407549	NM_001037231		LINC00326	NCRNA00326	long intergenic non-protein coding RNA 326	ncRNA
chr2	98486880	98487255	218	intron (NM_015348, intron 4 of 40)	125287	NM_015348	23505	Hs.469376	NM_015348	ENSG00000075568	TMEM131	CC28|PRO1048|RW1|YR-23	transmembrane protein 131	protein-coding
chr7	113816109	113816309	218	intron (NR_033766, intron 1 of 19)	89844	NR_033766	93986	Hs.282787	NM_014491	ENSG00000128573	FOXP2	CAGH44|SPCH1|TNRC10	forkhead box P2	protein-coding
chr5	149187835	149188150	218	intron (NM_001172699, intron 1 of 10)	36489	NM_001172699	133522	Hs.483816	NM_133263	ENSG00000155846	PPARGC1B	ERRL1|PERC|PGC-1(beta)|PGC1B	PPARG coactivator 1 beta	protein-coding
chr5	95665092	95665363	218	intron (NR_130776, intron 3 of 4)	102636	NM_001177875	5122	Hs.78977	NM_000439	ENSG00000175426	PCSK1	BMIQ12|NEC1|PC1|PC3|SPC3	proprotein convertase subtilisin/kexin type 1	protein-coding
chr15	77389832	77390077	218	Intergenic	-26384	NM_198902	10099	Hs.744863	NM_005724	ENSG00000140391	TSPAN3	TM4-A|TM4SF8|TSPAN-3	tetraspanin 3	protein-coding
chr7	102473212	102473416	218	exon (NM_145032, exon 18 of 20)	-80030	NM_001031692	10234	Hs.567412	NM_005824	ENSG00000128606	LRRC17	P37NB	leucine rich repeat containing 17	protein-coding
chr3	31466798	31467003	218	Intergenic	-107093	NM_178862	201595	Hs.475812	NM_178862	ENSG00000163527	STT3B	CDG1X|SIMP|STT3-B	STT3B, catalytic subunit of the oligosaccharyltransferase complex	protein-coding
chr8	75183135	75183434	218	intron (NM_020647, intron 2 of 5)	50312	NM_020647	56704	Hs.657367	NM_020647	ENSG00000104369	JPH1	CMT2K|JP-1|JP1	junctophilin 1	protein-coding
chr2	85777045	85777405	218	exon (NM_000821, exon 15 of 15)	11124	NM_005911	4144	Hs.516157	NM_005911	ENSG00000168906	MAT2A	MATA2|MATII|SAMS2	methionine adenosyltransferase 2A	protein-coding
chr11	13126774	13127070	217	Intergenic	95952	NM_001080521	644943	Hs.134650	NM_001080521	ENSG00000189431	RASSF10	-	Ras association domain family member 10	protein-coding
chr5	148752098	148752318	217	Intergenic	6630	NM_014443	27190	Hs.156979	NM_014443	ENSG00000127743	IL17B	IL-17B|IL-20|NIRF|ZCYTO7	interleukin 17B	protein-coding
chr22	24138820	24139060	217	intron (NM_001317946, intron 3 of 8)	9822	NM_001317946	6598	Hs.534350	NM_003073	ENSG00000099956	SMARCB1	BAF47|CSS3|INI1|MRD15|PPP1R144|RDT|RTPS1|SNF5|SNF5L1|SWNTS1|Sfh1p|Snr1|hSNFS	SWI/SNF related, matrix associated, actin dependent regulator of chromatin, subfamily b, member 1	protein-coding
chr11	10946934	10947385	217	Intergenic	67395	NR_034137	729013	Hs.726427	NR_034137	ENSG00000247271	ZBED5-AS1	-	ZBED5 antisense RNA 1	ncRNA
chr1	16887123	16887401	217	Intergenic	11853	NR_037446	100500876		NR_037446	ENSG00000263811	MIR3675	-	microRNA 3675	ncRNA
chr2	100627808	100628021	217	intron (NM_002285, intron 3 of 23)	94131	NM_001025108	3899	Hs.444414	NM_002285	ENSG00000144218	AFF3	LAF4|MLLT2-like	AF4/FMR2 family member 3	protein-coding
chr1	85705850	85706215	216	Intergenic	19323	NR_024113	148423	Hs.26226	NM_198077	ENSG00000162642	C1orf52	gm117	chromosome 1 open reading frame 52	protein-coding
chr6	24919052	24920082	216	intron (NM_001286446, intron 1 of 13)	-8169	NM_014722	9750	Hs.559459	NM_014722	ENSG00000111913	FAM65B	C6orf32|DFNB104|DIFF40|DIFF48|MYONAP|PL48	family with sequence similarity 65 member B	protein-coding
chr1	226733599	226733959	216	Intergenic	-2722	NM_001003665	375057	Hs.116827	NM_001003665	ENSG00000203685	STUM	C1orf95	stum, mechanosensory transduction mediator homolog	protein-coding
chr12	76302883	76303157	216	Intergenic	122536	NM_007350	22822	Hs.602085	NM_007350	ENSG00000139289	PHLDA1	DT1P1B11|PHRIP|TDAG51	pleckstrin homology like domain family A member 1	protein-coding
chr15	93224685	93224865	216	Intergenic	-25744	NM_207446	400451	Hs.27373	NM_207446	ENSG00000185442	FAM174B	-	family with sequence similarity 174 member B	protein-coding
chr14	51261110	51261331	216	intron (NM_182944, intron 4 of 29)	-27295	NR_135258	105370489	Hs.569387	NR_135258	ENSG00000258843	LOC105370489	-	uncharacterized LOC105370489	ncRNA
chr6	34697779	34698148	216	Intergenic	-26908	NM_003093	6631	Hs.1063	NM_003093	ENSG00000124562	SNRPC	U1C|Yhc1	small nuclear ribonucleoprotein polypeptide C	protein-coding
chr10	78192029	78192343	216	intron (NR_131178, intron 7 of 7)	-455616	NR_120655	101929328	Hs.664552	NR_120655	ENSG00000236467	KCNMA1-AS1	-	KCNMA1 antisense RNA 1	ncRNA
chr11	44257320	44258104	216	intron (NM_001178083, intron 13 of 14)	74004	NM_021926	60529	Hs.436055	NM_021926	ENSG00000052850	ALX4	CRS5|FND2	ALX homeobox 4	protein-coding
chr16	11776242	11776521	216	intron (NM_001303447, intron 12 of 12)	14092	NM_003498	8303	Hs.618526	NM_003498	ENSG00000184602	SNN	-	stannin	protein-coding
chr5	53776265	53776511	216	Intergenic	24957	NM_006308	8988	Hs.41707	NM_006308	ENSG00000169271	HSPB3	DHMN2C|HMN2C|HSPL27	heat shock protein family B (small) member 3	protein-coding
chr10	124023514	124023790	215	Intergenic	-7159	NM_144587	118663	Hs.422466	NM_144587	ENSG00000138152	BTBD16	C10orf87	BTB domain containing 16	protein-coding
chr6	131233684	131234100	215	intron (NM_001135555, intron 4 of 14)	85347	NM_001195597	100507203	Hs.388715	NM_001195597	ENSG00000256162	SMLR1	-	small leucine rich protein 1	protein-coding
chr7	116753818	116754247	215	intron (NR_109981, intron 4 of 4)	-23197	NR_109980	93654	Hs.628891	NR_002331	ENSG00000226367	ST7-AS2	ST7AS2|ST7OT2	ST7 antisense RNA 2	ncRNA
chr2	151269856	151270165	215	Intergenic	74199	NM_005168	390	Hs.6838	NM_005168	ENSG00000115963	RND3	ARHE|Rho8|RhoE|memB	Rho family GTPase 3	protein-coding
chr11	112665213	112665464	215	Intergenic	-166631	NM_001242608	4684	Hs.503878	NM_000615	ENSG00000149294	NCAM1	CD56|MSK39|NCAM	neural cell adhesion molecule 1	protein-coding
chr14	54789441	54789783	215	Intergenic	-73974	NM_001330173	1033	Hs.84113	NM_005192	ENSG00000100526	CDKN3	CDI1|CIP2|KAP|KAP1	cyclin dependent kinase inhibitor 3	protein-coding
chr19	39366285	39366552	215	intron (NM_198445, intron 3 of 11)	2501	NM_001195833	126432	Hs.446933	NM_198445	ENSG00000187994	RINL	-	Ras and Rab interactor like	protein-coding
chr13	24560088	24560302	215	intron (NM_001286792, intron 2 of 14)	6430	NM_001286792	221178	Hs.434298	NM_153023	ENSG00000182957	SPATA13	ARHGEF29|ASEF2	spermatogenesis associated 13	protein-coding
chr9	118284785	118285043	214	Intergenic	221604	NR_109805	101928775	Hs.522362	NR_109805	ENSG00000228714	LOC101928775	-	uncharacterized LOC101928775	ncRNA
chr10	11054313	11054753	214	intron (NM_001326339, intron 1 of 11)	-5353	NM_001326343	10659	Hs.309288	NM_006561	ENSG00000048740	CELF2	BRUNOL3|CELF-2|CUG-BP2|CUGBP2|ETR-3|ETR3|NAPOR	CUGBP, Elav-like family member 2	protein-coding
chr15	45074727	45075218	214	Intergenic	46412	NM_182985	140691	Hs.745248	NM_080745	ENSG00000185880	TRIM69	HSD-34|HSD34|RNF36|Trif	tripartite motif containing 69	protein-coding
chr15	35206630	35206871	214	intron (NM_014691, intron 16 of 34)	55245	NM_014691	9716	Hs.510958	NM_014691	ENSG00000021776	AQR	IBP160|fSAP164	aquarius intron-binding spliceosomal factor	protein-coding
chr5	153629423	153629792	214	intron (NM_198321, intron 1 of 11)	59312	NM_198321	55568	Hs.631797	NM_017540	ENSG00000164574	GALNT10	GALNACT10|PPGALNACT10|PPGANTASE10	polypeptide N-acetylgalactosaminyltransferase 10	protein-coding
chr5	88999715	88999907	214	Intergenic	312726	NR_037433	100500825		NR_037433	ENSG00000264342	MIR3660	mir-3660	microRNA 3660	ncRNA
chr2	76725389	76725808	214	Intergenic	-487493	NR_110284	101927907	Hs.382185	NR_110284	ENSG00000234653	LOC101927907	-	uncharacterized LOC101927907	ncRNA
chr15	93212771	93213102	214	Intergenic	-13905	NM_207446	400451	Hs.27373	NM_207446	ENSG00000185442	FAM174B	-	family with sequence similarity 174 member B	protein-coding
chr6	148227554	148227803	214	Intergenic	-365734	NM_001346505	23328	Hs.193133	NM_015278	ENSG00000111961	SASH1	SH3D6A|dJ323M4.1	SAM and SH3 domain containing 1	protein-coding
chr15	77352970	77353193	214	intron (NM_005724, intron 1 of 6)	10489	NM_005724	10099	Hs.744863	NM_005724	ENSG00000140391	TSPAN3	TM4-A|TM4SF8|TSPAN-3	tetraspanin 3	protein-coding
chr21	35392441	35392934	214	Intergenic	44004	NR_134561	101928126	Hs.436879	NR_134561		LOC101928126	-	uncharacterized LOC101928126	ncRNA
chr7	125156344	125156635	214	Intergenic	-252144	NR_110182	101928254	Hs.571236	NR_110182	ENSG00000219445	LOC101928254	-	uncharacterized LOC101928254	ncRNA
chr8	121396369	121396684	214	Intergenic	-61112	NM_022045	27085	Hs.657656	NM_022045	ENSG00000172167	MTBP	MDM2BP	MDM2 binding protein	protein-coding
chr12	14537917	14538353	214	5' UTR (NM_181352, exon 1 of 15)	137	NM_181352	55729	Hs.504856	NM_018179	ENSG00000171681	ATF7IP	AM|ATF-IP|MCAF|MCAF1|p621	activating transcription factor 7 interacting protein	protein-coding
chr11	81670435	81670654	214	intron (NR_120571, intron 6 of 7)	-68666	NR_036186	100422823		NR_036186	ENSG00000264110	MIR4300	-	microRNA 4300	ncRNA
chr2	223092876	223093074	214	intron (NM_181457, intron 5 of 7)	-69891	NM_153038	151278	Hs.350729	NM_153038	ENSG00000163081	CCDC140	-	coiled-coil domain containing 140	protein-coding
chr5	155547922	155548179	214	Intergenic	-205717	NM_172244	6444	Hs.387207	NM_000337	ENSG00000170624	SGCD	35DAG|CMD1L|DAGD|SG-delta|SGCDP|SGD	sarcoglycan delta	protein-coding
chr2	220809503	220809950	214	Intergenic	-38440	NR_036228	100422959		NR_036228	ENSG00000266518	MIR4268	-	microRNA 4268	ncRNA
chr5	91903603	91903809	214	Intergenic	1003343	NR_109825	441094	Hs.457407	NR_015369	ENSG00000237187	NR2F1-AS1	-	NR2F1 antisense RNA 1	ncRNA
chr6	134018920	134019212	214	intron (NR_109982, intron 4 of 8)	-123219	NR_027030	154089	Hs.126165	NR_027030		LINC01312	-	long intergenic non-protein coding RNA 1312	ncRNA
chr20	36636040	36636307	214	intron (NM_014657, intron 3 of 8)	25697	NM_014657	9675	Hs.655481	NM_014657	ENSG00000101407	TTI1	KIAA0406|smg-10	TELO2 interacting protein 1	protein-coding
chr2	218490361	218490583	214	intron (NR_026597, intron 1 of 12)	130844	NR_026597	729582	Hs.572788	NR_026597		DIRC3	-	disrupted in renal carcinoma 3	ncRNA
chr12	76231560	76231804	214	Intergenic	193874	NM_007350	22822	Hs.602085	NM_007350	ENSG00000139289	PHLDA1	DT1P1B11|PHRIP|TDAG51	pleckstrin homology like domain family A member 1	protein-coding
chr17	53237939	53238273	214	3' UTR (NM_178509, exon 18 of 18)	-104215	NM_002126	3131	Hs.196952	NM_002126	ENSG00000108924	HLF	-	HLF, PAR bZIP transcription factor	protein-coding
chr12	90293532	90293764	214	Intergenic	-47822	NR_135019	105369891	Hs.148998	NR_135019	ENSG00000257725	LOC105369891	-	uncharacterized LOC105369891	ncRNA
chr5	42595760	42596014	214	intron (NM_001242460, intron 1 of 7)	29921	NM_001242460	2690	Hs.125180	NM_000163	ENSG00000112964	GHR	GHBP|GHIP	growth hormone receptor	protein-coding
chr4	77485259	77485625	214	intron (NM_020859, intron 2 of 10)	-9279	NR_039654	100616299		NR_039654	ENSG00000263445	MIR4450	mir-4450	microRNA 4450	ncRNA
chr13	33809186	33809582	214	intron (NM_001243476, intron 5 of 17)	-29197	NM_052851	90627	Hs.156551	NM_052851	ENSG00000133121	STARD13	ARHGAP37|DLC2|GT650|LINC00464	StAR related lipid transfer domain containing 13	protein-coding
chr7	94080644	94080918	214	Intergenic	56908	NM_000089	1278	Hs.489142	NM_000089	ENSG00000164692	COL1A2	OI4	collagen type I alpha 2 chain	protein-coding
chr18	6724383	6724644	214	Intergenic	5348	NR_134645	101927168	Hs.242240	NR_134645		LOC101927168	-	uncharacterized LOC101927168	ncRNA
chr1	82386065	82386413	214	intron (NM_001330645, intron 3 of 20)	120157	NM_001330645	23266	Hs.24212	NM_012302	ENSG00000117114	ADGRL2	CIRL2|CL2|LEC1|LPHH1|LPHN2	adhesion G protein-coupled receptor L2	protein-coding
chr8	52580400	52580624	214	intron (NM_144651, intron 1 of 22)	141493	NM_144651	137902	Hs.444882	NM_144651	ENSG00000147485	PXDNL	PMR1|PRM1|VPO2	peroxidasin like	protein-coding
chr1	85960136	85960758	214	intron (NM_001134445, intron 2 of 6)	-29558	NM_012137	23576	Hs.713411	NM_012137	ENSG00000153904	DDAH1	DDAH|DDAH-1|DDAHI|HEL-S-16	dimethylarginine dimethylaminohydrolase 1	protein-coding
chr10	109336552	109336938	214	Intergenic	-412279	NM_001206571	114815	Hs.591915	NM_052918	ENSG00000108018	SORCS1	hSorCS	sortilin related VPS10 domain containing receptor 1	protein-coding
chr6	50054996	50055207	214	Intergenic	-38737	NM_001037498	245915	Hs.571092	NM_001037498	ENSG00000180872	DEFB112	DEFB-12	defensin beta 112	protein-coding
chr7	129106707	129106967	214	intron (NM_001134336, intron 16 of 19)	32563	NM_001134336	57464	Hs.489988	NM_020704	ENSG00000128578	STRIP2	FAM40B|FAR11B	striatin interacting protein 2	protein-coding
chr15	57404310	57404710	214	intron (NM_001322156, intron 6 of 21)	-107118	NM_001306220	6938	Hs.511504	NM_003205	ENSG00000140262	TCF12	CRS3|HEB|HTF4|HsT17266|TCF-12|bHLHb20	transcription factor 12	protein-coding
chr5	155405934	155406179	214	Intergenic	-347711	NM_172244	6444	Hs.387207	NM_000337	ENSG00000170624	SGCD	35DAG|CMD1L|DAGD|SG-delta|SGCDP|SGD	sarcoglycan delta	protein-coding
chr20	11706711	11706970	214	Intergenic	144523	NR_110635	728450	Hs.560990	NR_110635	ENSG00000228422	LINC00687	C20orf61|dJ1012F16.1	long intergenic non-protein coding RNA 687	ncRNA
chr14	53514011	53514360	214	intron (NM_001160147, intron 12 of 12)	-96370	NM_001134999	10979	Hs.509343	NM_006832	ENSG00000073712	FERMT2	KIND2|MIG2|PLEKHC1|UNC112|UNC112B|mig-2	fermitin family member 2	protein-coding
chr3	106925719	106926100	214	intron (NR_028303, intron 1 of 3)	33576	NR_028303	100302640	Hs.648607	NR_028303	ENSG00000242759	LINC00882	-	long intergenic non-protein coding RNA 882	ncRNA
chr10	53149575	53150046	214	intron (NM_006258, intron 2 of 17)	90477	NR_030336	693190		NR_030336	ENSG00000207813	MIR605	MIRN605|hsa-mir-605|mir-605	microRNA 605	ncRNA
chr15	39654833	39655263	214	Intergenic	112178	NR_144508	400360	Hs.376109	NM_207445		C15orf54	-	chromosome 15 open reading frame 54	ncRNA
chr9	42706711	42707053	214	Intergenic	-11184	NM_199244	349334	Hs.712520	NM_199244	ENSG00000184659	FOXD4L4	FOXD4L2|FOXD4b|bA460E7.2	forkhead box D4-like 4	protein-coding
chr7	36087987	36088382	214	Intergenic	-46736	NR_108089	101928618	Hs.561704	NR_108089	ENSG00000261184	LOC101928618	-	uncharacterized LOC101928618	ncRNA
chr12	29896786	29897103	214	intron (NM_175861, intron 5 of 17)	39799	NM_001193451	83857	Hs.401954	NM_175861	ENSG00000133687	TMTC1	ARG99|OLF|TMTC1A	transmembrane and tetratricopeptide repeat containing 1	protein-coding
chr6	47215254	47215476	214	intron (NM_014452, intron 4 of 5)	62318	NM_014452	27242	Hs.443577	NM_014452	ENSG00000146072	TNFRSF21	BM-018|CD358|DR6	TNF receptor superfamily member 21	protein-coding
chr3	66940008	66940473	214	Intergenic	-108487	NM_032505	84541	Hs.116665	NM_032505	ENSG00000163376	KBTBD8	TA-KRP|TAKRP	kelch repeat and BTB domain containing 8	protein-coding
chr6	144294172	144294632	214	intron (NM_001080955, intron 1 of 5)	-7787	NM_001317158	5325	Hs.743225	NM_002656	ENSG00000118495	PLAGL1	LOT1|ZAC|ZAC1	PLAG1 like zinc finger 1	protein-coding
chr10	77846401	77846916	214	intron (NR_131178, intron 6 of 7)	304139	NM_032024	83938	Hs.118161	NM_032024	ENSG00000148655	C10orf11	CDA017	chromosome 10 open reading frame 11	protein-coding
chr12	47168092	47168342	214	intron (NM_001143824, intron 13 of 15)	51563	NM_018018	55089	Hs.446077	NM_018018	ENSG00000139209	SLC38A4	ATA3|NAT3|PAAT|SNAT4	solute carrier family 38 member 4	protein-coding
chr2	174472426	174472661	214	Intergenic	252982	NM_145810	83879	Hs.470654	NM_031942	ENSG00000144354	CDCA7	ICF3|JPO1	cell division cycle associated 7	protein-coding
chr2	39795894	39796127	214	intron (NR_037875, intron 5 of 5)	-96628	NM_001167959	130733	Hs.40808	NM_152390	ENSG00000152154	TMEM178A	TMEM178	transmembrane protein 178A	protein-coding
chr22	28272776	28273029	214	intron (NM_012399, intron 7 of 11)	42300	NM_001284278	23760	Hs.705323	NM_012399	ENSG00000180957	PITPNB	PI-TP-beta|PtdInsTP|VIB1B	phosphatidylinositol transfer protein beta	protein-coding
chr5	157878445	157878971	214	Intergenic	-41927	NR_109888	101927697	Hs.483960	NR_109888	ENSG00000276778	LOC101927697	-	uncharacterized LOC101927697	ncRNA
chr11	100385799	100386000	214	Intergenic	-172508	NM_152432	143872	Hs.741465	NM_152432	ENSG00000165895	ARHGAP42	GRAF3	Rho GTPase activating protein 42	protein-coding
chr10	79007928	79008204	214	intron (NM_001322838, intron 3 of 29)	102453	NM_001322838	3778	Hs.144795	NM_002247	ENSG00000156113	KCNMA1	BKTM|KCa1.1|MaxiK|SAKCA|SLO|SLO-ALPHA|SLO1|bA205K10.1|hSlo|mSLO1	potassium calcium-activated channel subfamily M alpha 1	protein-coding
chr2	198069644	198069881	214	intron (NM_153697, intron 1 of 9)	7047	NR_135584	101927596		NR_135584	ENSG00000231621	LOC101927596	-	uncharacterized LOC101927596	ncRNA
chr5	159809395	159809702	214	Intergenic	-11900	NM_031908	114898	Hs.110062	NM_031908	ENSG00000145861	C1QTNF2	CTRP2|zacrp2	C1q and tumor necrosis factor related protein 2	protein-coding
chr9	86778106	86778377	214	Intergenic	99883	NR_110995	101927575	Hs.459826	NR_110995	ENSG00000227463	LOC101927575	-	uncharacterized LOC101927575	ncRNA
chr10	108792164	108792561	214	intron (NM_001013031, intron 1 of 26)	132104	NM_001206570	114815	Hs.591915	NM_052918	ENSG00000108018	SORCS1	hSorCS	sortilin related VPS10 domain containing receptor 1	protein-coding
chr10	61082901	61083247	214	intron (NM_001347846, intron 5 of 13)	39278	NM_001001971	220965	Hs.607594	NM_198215	ENSG00000148541	FAM13C	FAM13C1	family with sequence similarity 13 member C	protein-coding
chr9	128525742	128525995	214	intron (NR_024123, intron 2 of 6)	15390	NM_001134778	5090	Hs.428027	NM_006195	ENSG00000167081	PBX3	-	PBX homeobox 3	protein-coding
chr2	205072651	205072863	214	Intergenic	271286	NM_012092	29851	Hs.56247	NM_012092	ENSG00000163600	ICOS	AILIM|CD278|CVID1	inducible T-cell costimulator	protein-coding
chr5	116959134	116959349	214	Intergenic	-106815	NR_104997	102467224	Hs.134230	NR_104997		LINC02147	-	long intergenic non-protein coding RNA 2147	ncRNA
chr5	158048374	158048608	214	Intergenic	-211710	NR_109888	101927697	Hs.483960	NR_109888	ENSG00000276778	LOC101927697	-	uncharacterized LOC101927697	ncRNA
chr1	214523184	214523404	214	3' UTR (NM_005401, exon 19 of 19)	68729	NM_020197	56950	Hs.66170	NM_020197	ENSG00000143499	SMYD2	HSKM-B|KMT3C|ZMYND14	SET and MYND domain containing 2	protein-coding
chr13	38069272	38069486	214	Intergenic	-10458	NR_125762	103695431	Hs.550637	NR_125762	ENSG00000230390	LINC01048	-	long intergenic non-protein coding RNA 1048	ncRNA
chr8	29729435	29729693	213	Intergenic	-43544	NR_125817	101929470	Hs.204721	NR_125817	ENSG00000248964	LOC101929470	-	uncharacterized LOC101929470	ncRNA
chr7	28320262	28320484	213	Intergenic	-18567	NM_182899	9586	Hs.437075	NM_004904	ENSG00000146592	CREB5	CRE-BPA|CREB-5	cAMP responsive element binding protein 5	protein-coding
chr18	74655954	74656142	213	intron (NM_001306089, intron 26 of 30)	73007	NM_001025081	4155	Hs.551713	NM_002385	ENSG00000197971	MBP	-	myelin basic protein	protein-coding
chr6	4879998	4880317	213	intron (NM_001143970, intron 1 of 6)	-10069	NM_001143971	9425	Hs.269092	NM_004824	ENSG00000153046	CDYL	CDYL1	chromodomain Y-like	protein-coding
chr13	36298791	36299026	213	Intergenic	27044	NR_132115	100507114	Hs.236298	NR_132115	ENSG00000236036	LINC00445	-	long intergenic non-protein coding RNA 445	ncRNA
chr15	63723118	63723620	212	intron (NR_120375, intron 4 of 6)	40940	NR_120375	102723344	Hs.569500	NR_120375		LOC102723344	-	uncharacterized LOC102723344	ncRNA
chr11	964886	965219	212	intron (NM_001242837, intron 2 of 21)	39243	NR_144509	161	Hs.19121	NM_012305	ENSG00000183020	AP2A2	ADTAB|CLAPA2|HIP-9|HIP9|HYPJ	adaptor related protein complex 2 alpha 2 subunit	protein-coding
chr13	42840709	42840909	212	Intergenic	-5480	NM_016248	11215	Hs.105105	NM_016248	ENSG00000023516	AKAP11	AKAP-11|AKAP220|PPP1R44|PRKA11	A-kinase anchoring protein 11	protein-coding
chr20	57887142	57887402	212	intron (NM_207034, intron 2 of 4)	11790	NM_207032	1908	Hs.1408	NM_000114	ENSG00000124205	EDN3	ET-3|ET3|HSCR4|PPET3|WS4B	endothelin 3	protein-coding
chr7	67786373	67786655	212	Intergenic	301274	NR_120514	102723427	Hs.583491	NR_120514	ENSG00000225209	LOC102723427	-	uncharacterized LOC102723427	ncRNA
chr14	62145779	62145988	211	Intergenic	-16236	NM_181054	3091	Hs.597216	NM_001530	ENSG00000100644	HIF1A	HIF-1-alpha|HIF-1A|HIF-1alpha|HIF1|HIF1-ALPHA|MOP1|PASD8|bHLHe78	hypoxia inducible factor 1 alpha subunit	protein-coding
chr7	83654751	83655001	211	intron (NM_006080, intron 6 of 16)	169341	NM_006080	10371	Hs.252451	NM_006080	ENSG00000075213	SEMA3A	COLL1|HH16|Hsema-I|Hsema-III|SEMA1|SEMAD|SEMAIII|SEMAL|SemD|coll-1	semaphorin 3A	protein-coding
chr5	39794565	39794921	211	Intergenic	-257650	NR_104633	102467077	Hs.148993	NR_104633		LINC00603	-	long intergenic non-protein coding RNA 603	ncRNA
chr1	143282597	143282807	211	Intergenic	-80463	NR_110761	102723769	Hs.652926	NR_110761		LOC102723769	-	uncharacterized LOC102723769	ncRNA
chr1	167447281	167447529	211	intron (NM_198053, intron 1 of 7)	40442	NM_000734	919	Hs.156445	NM_000734	ENSG00000198821	CD247	CD3-ZETA|CD3H|CD3Q|CD3Z|IMD25|T3Z|TCRZ	CD247 molecule	protein-coding
chr15	93160732	93160974	211	3' UTR (NM_207446, exon 3 of 3)	38178	NM_207446	400451	Hs.27373	NM_207446	ENSG00000185442	FAM174B	-	family with sequence similarity 174 member B	protein-coding
chr8	130694137	130694482	211	Intergenic	-1824	NR_130917	137196	Hs.679457	NR_130917	ENSG00000229140	CCDC26	RAM	CCDC26 long non-coding RNA	ncRNA
chr10	128061813	128062039	211	intron (NM_003474, intron 1 of 22)	15201	NM_003474	8038	Hs.594351	NM_003474	ENSG00000148848	ADAM12	ADAM12-OT1|CAR10|MCMP|MCMPMltna|MLTN|MLTNA	ADAM metallopeptidase domain 12	protein-coding
chr8	19248163	19248389	210	intron (NM_022071, intron 8 of 9)	76789	NM_001174159	63898	Hs.303208	NM_022071	ENSG00000104611	SH2D4A	PPP1R38|SH2A	SH2 domain containing 4A	protein-coding
chr11	14322353	14322572	210	intron (NM_001177314, intron 1 of 5)	57569	NM_001177315	22800	Hs.502004	NM_012250	ENSG00000133818	RRAS2	TC21	related RAS viral (r-ras) oncogene homolog 2	protein-coding
chr1	109401233	109401519	210	promoter-TSS (NR_049760)	-512	NR_049760	254268	Hs.729441	NM_152763	ENSG00000162641	AKNAD1	C1orf62	AKNA domain containing 1	protein-coding
chr1	143960617	143961074	210	Intergenic	-45998	NR_144320	728833	Hs.535577	NM_207418	ENSG00000215784	FAM72D	GCUD2	family with sequence similarity 72 member D	protein-coding
chr20	19808990	19809210	210	Intergenic	-58065	NM_001242581	54453	Hs.472270	NM_018993	ENSG00000132669	RIN2	MACS|RASSF4	Ras and Rab interactor 2	protein-coding
chr12	89433873	89434170	210	Intergenic	-20552	NR_038385	728084	Hs.132563	NR_038385	ENSG00000246363	LOC728084	-	uncharacterized LOC728084	ncRNA
chr6	117554162	117554729	210	Intergenic	-32276	NM_182645	245806	Hs.99324	NM_153453	ENSG00000170162	VGLL2	VGL2|VITO1	vestigial like family member 2	protein-coding
chr2	230391671	230391972	210	intron (NM_139072, intron 5 of 12)	187465	NM_139072	92737	Hs.234074	NM_139072	ENSG00000187957	DNER	UNQ26|bet	delta/notch like EGF repeat containing	protein-coding
chr11	12145070	12145323	210	intron (NM_001346293, intron 2 of 26)	13073	NR_144415	9645	Hs.501928	NM_014632	ENSG00000133816	MICAL2	MICAL-2|MICAL2PV1|MICAL2PV2	microtubule associated monooxygenase, calponin and LIM domain containing 2	protein-coding
chr15	95847408	95848087	210	intron (NR_034095, intron 1 of 3)	22582	NR_034095	400456	Hs.536404	NR_034095	ENSG00000248441	LINC01197	-	long intergenic non-protein coding RNA 1197	ncRNA
chrY	20035526	20035815	210	Intergenic	-43570	NM_004825	9426	Hs.251375	NM_004825	ENSG00000182415	CDY2A	CDY|CDY2	chromodomain Y-linked 2A	protein-coding
chr13	22148153	22148390	209	intron (NM_152726, intron 1 of 11)	30084	NM_152726	221154	Hs.412103	NM_152726	ENSG00000165487	MICU2	1110008L20Rik|EFHA1	mitochondrial calcium uptake 2	protein-coding
chr17	8275235	8275499	209	promoter-TSS (NM_213597)	-509	NM_213597	124751	Hs.304604	NM_213597	ENSG00000184619	KRBA2	-	KRAB-A domain containing 2	protein-coding
chr20	32612175	32612630	209	intron (NM_007367, intron 1 of 8)	-24523	NR_039911	100616434		NR_039911	ENSG00000264616	MIR4755	mir-4755	microRNA 4755	ncRNA
chr20	16644738	16644974	209	Intergenic	-65753	NM_198220	6629	Hs.280378	NM_003092	ENSG00000125870	SNRPB2	Msl1|U2B''	small nuclear ribonucleoprotein polypeptide B2	protein-coding
chr2	64987425	64987649	209	Intergenic	103228	NR_110224	101927438	Hs.580313	NR_110224	ENSG00000234572	LINC01800	-	long intergenic non-protein coding RNA 1800	ncRNA
chr7	120500306	120500497	208	Intergenic	-2224	NM_012338	23554	Hs.16529	NM_012338	ENSG00000106025	TSPAN12	EVR5|NET-2|NET2|TM4SF12	tetraspanin 12	protein-coding
chr7	129984979	129985218	208	intron (NM_001127442, intron 1 of 10)	468	NM_080385	93979	Hs.567642	NM_080385	ENSG00000158525	CPA5	-	carboxypeptidase A5	protein-coding
chr11	86451666	86451950	208	Intergenic	-50293	NM_001293180	11098	Hs.25338	NM_007173	ENSG00000150687	PRSS23	SIG13|SPUVE|ZSIG13	protease, serine 23	protein-coding
chr10	86302786	86303082	208	Intergenic	117996	NM_001284242	54462	Hs.461988	NM_018999	ENSG00000107771	CCSER2	FAM190B|Gcap14|KIAA1128|bA486O22.1	coiled-coil serine rich protein 2	protein-coding
chr8	35721372	35721817	208	Intergenic	-153756	NR_125819	101929550	Hs.583803	NR_125819		LOC101929550	-	uncharacterized LOC101929550	ncRNA
chr2	45469556	45469984	208	intron (NR_033831, intron 1 of 5)	12310	NR_033831	400952	Hs.468368	NR_033831	ENSG00000205054	LINC01121	UNQ6975	long intergenic non-protein coding RNA 1121	ncRNA
chr1	229453826	229454016	208	Intergenic	13792	NM_006542	10638	Hs.296169	NM_006542	ENSG00000213029	SPHAR	-	S-phase response (cyclin related)	protein-coding
chr11	109171606	109172167	208	Intergenic	-120960	NM_207645	399947	Hs.172982	NM_207645	ENSG00000185742	C11orf87	LOH11CR1A|NEURIM1	chromosome 11 open reading frame 87	protein-coding
chr1	235570814	235571162	208	intron (NM_001079515, intron 3 of 16)	40313	NM_001079515	6905	Hs.744998	NM_003193	ENSG00000116957	TBCE	HRD|KCS|KCS1|PEAMO|pac2	tubulin folding cofactor E	protein-coding
chr20	14970607	14970892	207	intron (NM_080676, intron 5 of 16)	-60585	NR_037841	100379174	Hs.407533	NR_037841	ENSG00000235914	MACROD2-AS1	BA318C17.1|NCRNA00186	MACROD2 antisense RNA 1	ncRNA
chrY	20210121	20210376	207	Intergenic	72580	NM_001001722	203611	Hs.532657	NM_001001722	ENSG00000129873	CDY2B	CDY	chromodomain Y-linked 2B	protein-coding
chr7	85229892	85230115	207	Intergenic	179565	NR_134240	105375380	Hs.679608	NR_134240	ENSG00000225128	LINC00972	-	long intergenic non-protein coding RNA 972	ncRNA
chr6	105368530	105368707	207	Intergenic	19784	NR_046407	100113403	Hs.649249	NR_046407	ENSG00000203809	LIN28B-AS1	C6orf220|LINC00577|dJ439I14.1	LIN28B antisense RNA 1	ncRNA
chr15	93230618	93230824	207	Intergenic	-31690	NM_207446	400451	Hs.27373	NM_207446	ENSG00000185442	FAM174B	-	family with sequence similarity 174 member B	protein-coding
chr1	95330887	95331299	207	intron (NM_001258340, intron 11 of 14)	44993	NM_001301079	126969	Hs.483423	NM_152369	ENSG00000143036	SLC44A3	CTL3	solute carrier family 44 member 3	protein-coding
chr2	8144028	8144204	207	Intergenic	-27171	NR_015405	339788	Hs.46864	NR_015405	ENSG00000235665	LINC00298	-	long intergenic non-protein coding RNA 298	ncRNA
chr7	92324772	92325357	207	intron (NM_001145306, intron 4 of 7)	-105356	NR_109929	257415	Hs.18564	NM_152789	ENSG00000234545	FAM133B	-	family with sequence similarity 133 member B	protein-coding
chr7	66800708	66801102	207	promoter-TSS (NR_108104)	-58	NR_108104	101929736	Hs.634050	NR_108104	ENSG00000235475	LINC01372	-	long intergenic non-protein coding RNA 1372	ncRNA
chr2	55336772	55336979	207	intron (NM_001321904, intron 1 of 9)	28092	NM_001321904	57142	Hs.637850	NM_007008	ENSG00000115310	RTN4	ASY|NI220/250|NOGO|NOGO-A|NOGOC|NSP|NSP-CL|Nbla00271|Nbla10545|Nogo-B|Nogo-C|RTN-X|RTN4-A|RTN4-B1|RTN4-B2|RTN4-C	reticulon 4	protein-coding
chr16	71004914	71005315	207	intron (NM_001270974, intron 35 of 85)	-170053	NM_018052	55697	Hs.445061	NM_018052	ENSG00000103043	VAC14	ArPIKfyve|SNDC|TAX1BP2|TRX	Vac14, PIKFYVE complex component	protein-coding
chr6	132272560	132272738	207	promoter-TSS (NM_001901)	-131	NM_001901	1490	Hs.410037	NM_001901	ENSG00000118523	CTGF	CCN2|HCS24|IGFBP8|NOV2	connective tissue growth factor	protein-coding
chr16	78782378	78782763	207	intron (NM_001291997, intron 7 of 7)	649260	NM_130791	51741	Hs.461453	NM_016373	ENSG00000186153	WWOX	D16S432E|EIEE28|FOR|FRA16D|HHCMA56|PRO0128|SCAR12|SDR41C1|WOX1	WW domain containing oxidoreductase	protein-coding
chr13	59983351	59983644	207	Intergenic	-603355	NR_109838	100874195	Hs.664101	NR_046539	ENSG00000227528	DIAPH3-AS1	-	DIAPH3 antisense RNA 1	ncRNA
chr11	86626014	86626270	207	intron (NR_120592, intron 2 of 2)	40298	NM_012193	8322	Hs.591968	NM_012193	ENSG00000174804	FZD4	CD344|EVR1|FEVR|FZD4S|Fz-4|Fz4|FzE4|GPCR|hFz4	frizzled class receptor 4	protein-coding
chr20	40104641	40104890	207	intron (NM_032221, intron 16 of 36)	-109267	NM_052846	90187	Hs.726525	NM_052846	ENSG00000183798	EMILIN3	C20orf130|EMILIN5|dJ620E11.4	elastin microfibril interfacer 3	protein-coding
chr14	69060518	69060758	207	intron (NM_001321818, intron 10 of 10)	34866	NR_135816	100996664		NR_135816		LOC100996664	-	uncharacterized LOC100996664	ncRNA
chr8	2011214	2011439	206	intron (NM_003970, intron 6 of 36)	-13343	NR_106983	102465695		NR_106983	ENSG00000273593	MIR7160	hsa-mir-7160	microRNA 7160	ncRNA
chr11	11485057	11485308	206	intron (NM_198516, intron 1 of 10)	-110278	NM_001256686	283106	Hs.654675	NM_001256686	ENSG00000254598	CSNK2A3	CSNK2A1P	casein kinase 2 alpha 3	protein-coding
chr2	136763557	136763794	206	TTS (NR_110200)	-20421	NM_001349	1615	Hs.503787	NM_001349	ENSG00000115866	DARS	HBSL|aspRS	aspartyl-tRNA synthetase	protein-coding
chr5	155755602	155756602	206	intron (NM_001128209, intron 1 of 7)	2335	NM_001128209	6444	Hs.387207	NM_000337	ENSG00000170624	SGCD	35DAG|CMD1L|DAGD|SG-delta|SGCDP|SGD	sarcoglycan delta	protein-coding
chr13	26148635	26148830	205	intron (NM_016529, intron 18 of 36)	105820	NM_001313741	51761	Hs.444957	NM_016529	ENSG00000132932	ATP8A2	ATP|ATPIB|CAMRQ4|IB|ML-1	ATPase phospholipid transporting 8A2	protein-coding
chr8	29146795	29147026	205	Intergenic	-26300	NM_015254	23303	Hs.444767	NM_015254	ENSG00000197892	KIF13B	GAKIN	kinesin family member 13B	protein-coding
chr13	33713360	33713633	205	intron (NM_178006, intron 4 of 13)	46720	NM_178007	90627	Hs.156551	NM_052851	ENSG00000133121	STARD13	ARHGAP37|DLC2|GT650|LINC00464	StAR related lipid transfer domain containing 13	protein-coding
chr7	138676825	138677427	205	Intergenic	-11062	NM_020910	57670	Hs.605380	NM_020910	ENSG00000122778	KIAA1549	-	KIAA1549	protein-coding
chr6	5962111	5962348	205	Intergenic	42048	NM_001278711	51299	Hs.103291	NM_016588	ENSG00000124785	NRN1	NRN|dJ380B8.2	neuritin 1	protein-coding
chr20	20527164	20527412	204	intron (NM_020343, intron 24 of 39)	165978	NM_020343	57186	Hs.472285	NM_020343	ENSG00000188559	RALGAPA2	AS250|C20orf74|bA287B20.1|dJ1049G11|dJ1049G11.4|p220	Ral GTPase activating protein catalytic alpha subunit 2	protein-coding
chr6	170579193	170579466	204	intron (NR_126021, intron 2 of 2)	-2233	NR_104177	401289	Hs.121442	NR_104177		LINC01624	-	long intergenic non-protein coding RNA 1624	ncRNA
chr2	9890045	9890272	204	Intergenic	-93413	NM_005680	9014	Hs.584833	NM_005680	ENSG00000115750	TAF1B	MGC:9349|RAF1B|RAFI63|SL1|TAFI63	TATA-box binding protein associated factor, RNA polymerase I subunit B	protein-coding
chr11	33209575	33209854	204	intron (NR_034027, intron 1 of 3)	26511	NR_034027	338739	Hs.423476	NR_034027	ENSG00000247151	CSTF3-AS1	-	CSTF3 antisense RNA 1 (head to head)	ncRNA
chr1	181064013	181064288	204	Intergenic	6512	NM_016545	51278	Hs.15725	NM_016545	ENSG00000162783	IER5	SBBI48	immediate early response 5	protein-coding
chr15	98536616	98536858	204	Intergenic	32804	NM_183376	91947	Hs.6093	NM_183376	ENSG00000140450	ARRDC4	-	arrestin domain containing 4	protein-coding
chr2	46789354	46789536	204	intron (NM_012249, intron 2 of 4)	17932	NR_104182	100506142	Hs.658541	NR_104182	ENSG00000250116	LOC100506142	-	uncharacterized LOC100506142	ncRNA
chr20	48737551	48737845	204	intron (NM_199203, intron 5 of 7)	-5202	NM_001257394	7335	Hs.420529	NM_021988	ENSG00000244687	UBE2V1	CIR1|CROC-1|CROC1|UBE2V|UEV-1|UEV1|UEV1A	ubiquitin conjugating enzyme E2 V1	protein-coding
chr5	141879074	141879479	204	Intergenic	114450	NM_033137	2246	Hs.483635	NM_000800	ENSG00000113578	FGF1	AFGF|ECGF|ECGF-beta|ECGFA|ECGFB|FGF-1|FGF-alpha|FGFA|GLIO703|HBGF-1|HBGF1	fibroblast growth factor 1	protein-coding
chr2	17974710	17974926	204	Intergenic	-22968	NM_001105569	343930	Hs.705359	NM_001105569	ENSG00000151379	MSGN1	MSOG|pMsgn1	mesogenin 1	protein-coding
chr15	92816949	92817294	204	Intergenic	-119996	NM_001330416	8128	Hs.302341	NM_006011	ENSG00000140557	ST8SIA2	HsT19690|SIAT8-B|SIAT8B|ST8SIA-II|ST8SiaII|STX	ST8 alpha-N-acetyl-neuraminide alpha-2,8-sialyltransferase 2	protein-coding
chr2	220573963	220574521	203	Intergenic	81950	NM_201574	6508	Hs.1176	NM_005070	ENSG00000114923	SLC4A3	AE3|CAE3/BAE3|SLC2C	solute carrier family 4 member 3	protein-coding
chr1	147510970	147511151	203	Intergenic	-23872	NR_111936	100034743	Hs.696575	NR_003377		PDZK1P1	OTTHUMT00000038524|PDZK1P2	PDZ domain containing 1 pseudogene 1	pseudo
chr3	75697410	75697707	203	Intergenic	-15923	NR_037925	647476	Hs.274541	NR_037925		FRG2EP	-	FSHD region gene 2 family member E, pseudogene	pseudo
chr10	24206361	24206741	203	intron (NM_001098500, intron 1 of 18)	222876	NM_001098500	56243	Hs.445885	NM_019590	ENSG00000120549	KIAA1217	SKT	KIAA1217	protein-coding
chr17	10809858	10810291	203	Intergenic	-68656	NM_001101387	644139	Hs.553909	NM_001101387	ENSG00000233670	PIRT	-	phosphoinositide interacting regulator of transient receptor potential channels	protein-coding
chr12	106100512	106100746	203	promoter-TSS (NR_110111)	77	NR_110111	101929110	Hs.145944	NR_110108	ENSG00000257859	CASC18	-	cancer susceptibility candidate 18 (non-protein coding)	ncRNA
chr16	17319169	17319455	203	intron (NM_022166, intron 3 of 11)	90951	NR_135179	102723692	Hs.737758	NR_135179	ENSG00000261448	LOC102723692	-	uncharacterized LOC102723692	ncRNA
chr8	49598221	49598574	203	intron (NR_105002, intron 2 of 3)	49473	NR_024605	79645	Hs.23245	NM_024593	ENSG00000034239	EFCAB1	-	EF-hand calcium binding domain 1	protein-coding
chr14	54107692	54107949	203	Intergenic	307382	NR_049843	100847076		NR_049843	ENSG00000266431	MIR5580	-	microRNA 5580	ncRNA
chr2	148392916	148393151	203	Intergenic	-209053	NM_001278580	92	Hs.470174	NM_001616	ENSG00000121989	ACVR2A	ACTRII|ACVR2	activin A receptor type 2A	protein-coding
chr1	182721130	182721726	203	Intergenic	-37156	NM_001200052	80896	Hs.496969	NM_030769	ENSG00000135838	NPL	C112|C1orf13|NAL|NPL1	N-acetylneuraminate pyruvate lyase	protein-coding
chr5	73552989	73553242	203	Intergenic	51035	NR_105009	102503429	Hs.519391	NR_105009	ENSG00000248942	LINC01335	-	long intergenic non-protein coding RNA 1335	ncRNA
chr8	125827768	125828066	203	Intergenic	-6310	NR_039806	100616221		NR_039806	ENSG00000283609	MIR4662A	-	microRNA 4662a	ncRNA
chr13	50796802	50797294	203	intron (NR_109974, intron 2 of 6)	50894	NR_002183	145165	Hs.511834	NM_153290		ST13P4	FAM10A4|FAM10A4P	suppression of tumorigenicity 13 (colon carcinoma) (Hsp70 interacting protein) pseudogene 4	pseudo
chr16	20918026	20918351	203	intron (NR_126528, intron 2 of 3)	5762	NM_001302835	57149	Hs.745012	NM_020424	ENSG00000102897	LYRM1	A211C6.1	LYR motif containing 1	protein-coding
chr2	45256409	45256764	203	Intergenic	-20044	NM_016932	10736	Hs.101937	NM_016932	ENSG00000170577	SIX2	-	SIX homeobox 2	protein-coding
chr2	17995007	17995219	203	Intergenic	-2673	NM_001105569	343930	Hs.705359	NM_001105569	ENSG00000151379	MSGN1	MSOG|pMsgn1	mesogenin 1	protein-coding
chr4	99437597	99438084	202	intron (NM_005723, intron 1 of 7)	141972	NM_005723	10098	Hs.118118	NM_005723	ENSG00000168785	TSPAN5	NET-4|NET4|TM4SF9|TSPAN-5	tetraspanin 5	protein-coding
chr11	44265304	44265517	202	intron (NM_001178083, intron 14 of 14)	66306	NM_021926	60529	Hs.436055	NM_021926	ENSG00000052850	ALX4	CRS5|FND2	ALX homeobox 4	protein-coding
chr1	172368563	172368768	202	intron (NM_015569, intron 20 of 20)	-21163	NM_139240	92346	Hs.517991	NM_139240	ENSG00000180999	C1orf105	-	chromosome 1 open reading frame 105	protein-coding
chr12	47482055	47482526	202	intron (NM_138371, intron 1 of 3)	-8556	NM_181847	347902	Hs.121520	NM_181847	ENSG00000139211	AMIGO2	ALI1|AMIGO-2|DEGA	adhesion molecule with Ig like domain 2	protein-coding
chr11	95894286	95894771	202	intron (NM_032427, intron 1 of 4)	-180074	NR_036125	100422991		NR_036125	ENSG00000266192	MIR1260B	mir-1260b	microRNA 1260b	ncRNA
chr12	77058599	77058826	202	Intergenic	-99142	NM_015336	23390	Hs.4014	NM_015336	ENSG00000186908	ZDHHC17	HIP14|HIP3|HSPC294|HYPH	zinc finger DHHC-type containing 17	protein-coding
chr2	218486097	218486405	202	intron (NR_026597, intron 1 of 12)	135065	NR_026597	729582	Hs.572788	NR_026597		DIRC3	-	disrupted in renal carcinoma 3	ncRNA
chr1	230630628	230631306	202	Intergenic	-69293	NM_001258311	79605	Hs.520463	NM_024554	ENSG00000177614	PGBD5	-	piggyBac transposable element derived 5	protein-coding
chr7	42472254	42472486	202	Intergenic	-195752	NM_000168	2737	Hs.21509	NM_000168	ENSG00000106571	GLI3	ACLS|GCPS|GLI3-190|GLI3FL|PAP-A|PAPA|PAPA1|PAPB|PHS|PPDIV	GLI family zinc finger 3	protein-coding
chr5	155347632	155347969	202	Intergenic	-405967	NM_172244	6444	Hs.387207	NM_000337	ENSG00000170624	SGCD	35DAG|CMD1L|DAGD|SG-delta|SGCDP|SGD	sarcoglycan delta	protein-coding
chr8	102773188	102773614	202	intron (NM_001040625, intron 4 of 6)	30038	NM_032041	83988	Hs.492427	NM_032041	ENSG00000104490	NCALD	-	neurocalcin delta	protein-coding
chr2	1716287	1716484	202	intron (NM_012293, intron 1 of 22)	31934	NM_012293	7837	Hs.332197	NM_012293	ENSG00000130508	PXDN	COPOA|D2S448|D2S448E|MG50|PRG2|PXN|VPO	peroxidasin	protein-coding
chr4	157536227	157536605	202	Intergenic	356130	NM_016205	56034	Hs.570855	NM_016205	ENSG00000145431	PDGFC	FALLOTEIN|SCDGF	platelet derived growth factor C	protein-coding
chr10	66994047	66994447	202	Intergenic	-309971	NR_134456	101928887	Hs.463900	NR_134456	ENSG00000224714	LOC101928887	-	uncharacterized LOC101928887	ncRNA
chr1	118792345	118792643	202	Intergenic	-64646	NM_206996	200162	Hs.528821	NM_206996	ENSG00000155761	SPAG17	CT143|PF6	sperm associated antigen 17	protein-coding
chr1	164581423	164581777	202	intron (NM_001204963, intron 2 of 8)	53003	NM_002585	5087	Hs.557097	NM_002585	ENSG00000185630	PBX1	-	PBX homeobox 1	protein-coding
chr7	20443098	20443297	202	intron (NM_002214, intron 10 of 13)	-71812	NR_110120	101927811	Hs.285724	NR_110119	ENSG00000271133	LOC101927811	-	uncharacterized LOC101927811	ncRNA
chr20	22782918	22783273	202	Intergenic	-194940	NR_109883	101929685	Hs.563018	NR_109883	ENSG00000237396	LINC01384	-	long intergenic non-protein coding RNA 1384	ncRNA
chr4	31505539	31506012	202	Intergenic	333009	NR_125935	102723778	Hs.210739	NR_125935	ENSG00000251182	LOC102723778	-	uncharacterized LOC102723778	ncRNA
chr1	101338917	101339103	202	non-coding (NR_048570, exon 6 of 6)	21725	NM_001261441	2135	Hs.357637	NM_001439	ENSG00000162694	EXTL2	EXTR2	exostosin like glycosyltransferase 2	protein-coding
chr1	219965759	219966353	202	Intergenic	-80563	NR_002753	26828		NR_002753	ENSG00000199377	RNU5F-1	RNU5F|U5F	RNA, U5F small nuclear 1	snRNA
chr10	60542835	60543095	202	intron (NM_001080512, intron 3 of 20)	68190	NR_027508	728640	Hs.729209	NR_027508		FAM133CP	-	family with sequence similarity 133, member A pseudogene	pseudo
chr12	90423228	90423412	202	Intergenic	81850	NR_135019	105369891	Hs.148998	NR_135019	ENSG00000257725	LOC105369891	-	uncharacterized LOC105369891	ncRNA
chr3	176671502	176671783	202	Intergenic	-136853	NR_110819	101928684	Hs.639352	NR_110819	ENSG00000228308	LINC01209	-	long intergenic non-protein coding RNA 1209	ncRNA
chr4	24193018	24193578	202	intron (NM_001330751, intron 2 of 14)	281154	NM_001330752	10891	Hs.527078	NM_013261	ENSG00000109819	PPARGC1A	LEM6|PGC-1(alpha)|PGC-1alpha|PGC-1v|PGC1|PGC1A|PPARGC1	PPARG coactivator 1 alpha	protein-coding
chr10	60536039	60536449	202	intron (NM_001080512, intron 3 of 20)	61469	NR_027508	728640	Hs.729209	NR_027508		FAM133CP	-	family with sequence similarity 133, member A pseudogene	pseudo
chr2	40406204	40406413	202	intron (NM_021097, intron 1 of 9)	251136	NM_001112800	6546	Hs.31961	NM_021097	ENSG00000183023	SLC8A1	NCX1	solute carrier family 8 member A1	protein-coding
chr5	118226991	118227276	202	intron (NM_173666, intron 4 of 5)	-83148	NR_036263	100422872		NR_036263	ENSG00000283429	MIR1244-3	-	microRNA 1244-3	ncRNA
chr12	5915485	5915801	202	intron (NM_001278596, intron 8 of 25)	138782	NM_001278596	57101	Hs.148970	NM_020373	ENSG00000047617	ANO2	C12orf3|TMEM16B	anoctamin 2	protein-coding
chr11	121875177	121875444	202	Intergenic	95242	NR_029671	406911		NR_029671	ENSG00000207971	MIR125B1	MIRN125B1|mir-125b-1	microRNA 125b-1	ncRNA
chr14	57057466	57057717	202	intron (NM_017799, intron 3 of 15)	11080	NM_017799	54916	Hs.497253	NM_017799	ENSG00000070269	TMEM260	C14orf101	transmembrane protein 260	protein-coding
chr15	39028916	39029140	202	Intergenic	40229	NM_207444	400359	Hs.448785	NM_207444	ENSG00000175779	C15orf53	-	chromosome 15 open reading frame 53	protein-coding
chr2	232199666	232199999	202	intron (NM_001271466, intron 19 of 24)	-27587	NR_039937	100616317		NR_039937	ENSG00000263641	MIR4777	-	microRNA 4777	ncRNA
chr4	143807702	143807967	202	Intergenic	-40146	NM_003866	8821	Hs.176376	NM_003866	ENSG00000109452	INPP4B	-	inositol polyphosphate-4-phosphatase type II B	protein-coding
chr5	34055893	34056098	202	intron (NR_037951, intron 1 of 8)	-12624	NM_030945	114899	Hs.171929	NM_030945	ENSG00000082196	C1QTNF3	C1ATNF3|CORCS|CORS|CORS-26|CORS26|CTRP3	C1q and tumor necrosis factor related protein 3	protein-coding
chr8	58720874	58721388	202	Intergenic	62423	NR_134276	286178	Hs.255156	NR_134276	ENSG00000254139	LOC286178	-	uncharacterized LOC286178	ncRNA
chr3	70874021	70874245	202	Intergenic	239941	NM_001244813	27086	Hs.59368	NM_032682	ENSG00000114861	FOXP1	12CC4|HSPC215|MFH|QRF1|hFKH1B	forkhead box P1	protein-coding
chr9	80213416	80213748	202	intron (NM_004297, intron 1 of 6)	49650	NM_004297	9630	Hs.657795	NM_004297	ENSG00000156049	GNA14	-	G protein subunit alpha 14	protein-coding
chr12	46554316	46554641	202	Intergenic	105800	NM_001278389	81539	Hs.533770	NM_030674	ENSG00000111371	SLC38A1	ATA1|NAT2|SAT1|SNAT1	solute carrier family 38 member 1	protein-coding
chr10	63798470	63798710	202	intron (NM_032199, intron 4 of 9)	-10380	NM_001244638	84159	Hs.535297	NM_032199	ENSG00000150347	ARID5B	DESRT|MRF-2|MRF2	AT-rich interaction domain 5B	protein-coding
chr14	59843506	59843980	202	Intergenic	88316	NM_022571	64582	Hs.647573	NM_022571	ENSG00000181619	GPR135	HUMNPIIY20	G protein-coupled receptor 135	protein-coding
chr7	113795222	113795437	202	intron (NR_033766, intron 1 of 19)	68964	NR_033766	93986	Hs.282787	NM_014491	ENSG00000128573	FOXP2	CAGH44|SPCH1|TNRC10	forkhead box P2	protein-coding
chr6	51981370	51981734	202	Intergenic	-27595	NR_029713	406989		NR_029713	ENSG00000207604	MIR206	MIRN206|miRNA206|mir-206	microRNA 206	ncRNA
chr15	86705268	86706061	202	intron (NM_152336, intron 5 of 24)	-45716	NR_120368	101929701	Hs.132570	NR_120368	ENSG00000260477	LINC01584	-	long intergenic non-protein coding RNA 1584	ncRNA
chr1	198818388	198818609	202	intron (NR_040073, intron 2 of 2)	9613	NR_029612	406955		NR_029612	ENSG00000207975	MIR181B1	MIRN181B1|mir-181b-1	microRNA 181b-1	ncRNA
chr3	161139906	161140447	202	Intergenic	-4039	NR_102265	101243545	Hs.737526	NR_102265	ENSG00000240567	LINC02067	-	long intergenic non-protein coding RNA 2067	ncRNA
chr8	7747276	7747477	202	Intergenic	-4711	NM_004942	1673	Hs.105924	NM_004942	ENSG00000171711	DEFB4A	BD-2|DEFB-2|DEFB102|DEFB2|DEFB4|HBD-2|SAP1	defensin beta 4A	protein-coding
chr22	35369847	35370319	202	intron (NR_138042, intron 1 of 4)	23822	NR_138042	101926957	Hs.722607	NR_138042		ISX-AS1	-	ISX antisense RNA 1	ncRNA
chr5	137181246	137181463	202	Intergenic	-22191	NM_001135940	9499	Hs.84665	NM_006790	ENSG00000120729	MYOT	LGMD1|LGMD1A|MFM3|TTID|TTOD	myotilin	protein-coding
chr13	53442365	53442880	202	Intergenic	-19847	NM_032949	5100	Hs.19492	NM_002590	ENSG00000136099	PCDH8	ARCADLIN|PAPC	protocadherin 8	protein-coding
chr10	53341141	53341433	202	intron (NM_006258, intron 3 of 17)	118068	NM_015235	23283	Hs.591358	NM_015235	ENSG00000177613	CSTF2T	CstF-64T	cleavage stimulation factor subunit 2 tau variant	protein-coding
chr2	227474186	227474405	202	Intergenic	49214	NR_049887	100847053		NR_049887	ENSG00000263363	MIR5702	-	microRNA 5702	ncRNA
chr10	92801916	92802159	202	Intergenic	-3528	NR_047467	100874184	Hs.512240	NR_047467		LINC00502	-	long intergenic non-protein coding RNA 502	ncRNA
chr14	30194227	30194560	202	intron (NM_001330069, intron 2 of 18)	202506	NM_002742	5587	Hs.508999	NM_002742	ENSG00000184304	PRKD1	PKC-MU|PKCM|PKD|PRKCM	protein kinase D1	protein-coding
chr4	140992965	140993244	202	intron (NM_018717, intron 1 of 5)	82129	NM_018717	55534	Hs.586165	NM_018717	ENSG00000196782	MAML3	CAGH3|ERDA3|GDN|MAM-2|MAM2|TNRC3	mastermind like transcriptional coactivator 3	protein-coding
chr2	200174818	200175021	202	intron (NM_001172509, intron 9 of 10)	147900	NR_134967	23314	Hs.516617	NM_015265	ENSG00000119042	SATB2	GLSS	SATB homeobox 2	protein-coding
chr7	92247147	92247421	202	intron (NM_001145306, intron 7 of 7)	-27576	NR_109929	257415	Hs.18564	NM_152789	ENSG00000234545	FAM133B	-	family with sequence similarity 133 member B	protein-coding
chr6	83869923	83870164	202	intron (NM_015018, intron 37 of 38)	32969	NM_001199918	5238	Hs.661665	NM_015599	ENSG00000013375	PGM3	AGM1|IMD23|PAGM|PGM 3	phosphoglucomutase 3	protein-coding
chr5	159032710	159032986	202	Intergenic	-139564	NR_027110	285627	Hs.552766	NR_027110	ENSG00000253298	LINC01845	-	long intergenic non-protein coding RNA 1845	ncRNA
chr5	88753897	88754374	202	intron (NR_136221, intron 5 of 6)	-554213	NM_001193347	4208	Hs.649965	NM_002397	ENSG00000081189	MEF2C	C5DELq14.3|DEL5q14.3	myocyte enhancer factor 2C	protein-coding
chr6	19719157	19719466	202	Intergenic	85679	NR_134650	100506885	Hs.346489	NR_134649	ENSG00000228412	LOC100506885	-	uncharacterized LOC100506885	ncRNA
chr1	84062087	84062324	202	intron (NR_119375, intron 2 of 2)	264024	NR_119374	101927560	Hs.559661	NR_119374	ENSG00000233008	LOC101927560	-	uncharacterized LOC101927560	ncRNA
chr11	122118922	122119179	202	intron (NR_137179, intron 2 of 4)	-45233	NR_137182	399959	Hs.44098	NR_024430		MIR100HG	AGD1|linc-NeD125|lncRNA-N2	mir-100-let-7a-2 cluster host gene	ncRNA
chr9	119233586	119233932	202	intron (NM_198187, intron 5 of 8)	-32803	NR_033973	100128505	Hs.675821	NR_033973	ENSG00000229105	ASTN2-AS1	-	ASTN2 antisense RNA 1	ncRNA
chr2	227625652	227625882	202	intron (NM_005544, intron 1 of 1)	37739	NM_005544	3667	Hs.471508	NM_005544	ENSG00000169047	IRS1	HIRS-1	insulin receptor substrate 1	protein-coding
chr5	100097736	100097935	202	Intergenic	54434	NR_031686	100302288		NR_031686	ENSG00000221263	MIR548P	MIRN548P|hsa-mir-548p	microRNA 548p	ncRNA
chr1	147270929	147271226	202	Intergenic	-25611	NM_005266	2702	Hs.447968	NM_005266	ENSG00000265107	GJA5	ATFB11|CX40	gap junction protein alpha 5	protein-coding
chr10	2551069	2551953	202	Intergenic	-7857	NR_136146	105376351	Hs.343482	NR_136146		LOC105376351	-	uncharacterized LOC105376351	ncRNA
chr4	187799492	187799752	202	Intergenic	-154635	NM_005245	2195	Hs.481371	NM_005245	ENSG00000083857	FAT1	CDHF7|CDHR8|FAT|ME5|hFat1	FAT atypical cadherin 1	protein-coding
chr1	226730438	226730742	202	Intergenic	-5911	NM_001003665	375057	Hs.116827	NM_001003665	ENSG00000203685	STUM	C1orf95	stum, mechanosensory transduction mediator homolog	protein-coding
chr12	43790580	43790826	202	intron (NM_025003, intron 29 of 38)	155021	NM_025003	80070	Hs.287554	NM_025003	ENSG00000173157	ADAMTS20	ADAM-TS20|ADAMTS-20|GON-1	ADAM metallopeptidase with thrombospondin type 1 motif 20	protein-coding
chr13	27977423	27977627	202	Intergenic	-21156	NM_002097	2971	Hs.445977	NM_002097	ENSG00000122034	GTF3A	AP2|TFIIIA	general transcription factor IIIA	protein-coding
chr6	154860049	154860266	202	Intergenic	-28404	NM_173515	154043	Hs.16064	NM_173515	ENSG00000153721	CNKSR3	MAGI1	CNKSR family member 3	protein-coding
chr7	26707237	26707443	202	3' UTR (NM_003930, exon 13 of 13)	28636	NM_001302625	285941	Hs.413394	NM_001145531		C7orf71	-	chromosome 7 open reading frame 71	protein-coding
chr2	157257570	157257767	202	Intergenic	-34297	NM_001083112	2820	Hs.512382	NM_000408	ENSG00000115159	GPD2	GDH2|GPDM|mGPDH	glycerol-3-phosphate dehydrogenase 2	protein-coding
chr5	82045380	82045590	202	Intergenic	-90489	NR_039773	100616297		NR_039773	ENSG00000283359	MIR3977	-	microRNA 3977	ncRNA
chr10	93363756	93364014	202	intron (NR_024467, intron 1 of 4)	7332	NR_024467	100188947	Hs.535293	NR_024467		HECTD2-AS1	-	HECTD2 antisense RNA 1	ncRNA
chr5	124522695	124522913	202	intron (NR_109882, intron 4 of 5)	150280	NR_109882	101927421	Hs.121305	NR_109882		LOC101927421	-	uncharacterized LOC101927421	ncRNA
chr6	7143871	7144096	202	intron (NM_001003700, intron 1 of 11)	35897	NM_001003700	6239	Hs.298248	NM_002955	ENSG00000124782	RREB1	FINB|HNT|LZ321|RREB-1|Zep-1	ras responsive element binding protein 1	protein-coding
chr9	108395788	108395990	202	intron (NM_006731, intron 9 of 9)	-28849	NM_005421	6887	Hs.247978	NM_005421	ENSG00000186051	TAL2	-	TAL bHLH transcription factor 2	protein-coding
chr7	18535079	18535454	202	promoter-TSS (NM_001204145)	-67	NM_001321875	9734	Hs.196054	NM_014707	ENSG00000048052	HDAC9	HD7|HD7b|HD9|HDAC|HDAC7|HDAC7B|HDAC9B|HDAC9FL|HDRP|MITR	histone deacetylase 9	protein-coding
chr13	26266395	26266587	202	intron (NM_016529, intron 24 of 36)	223579	NM_001313741	51761	Hs.444957	NM_016529	ENSG00000132932	ATP8A2	ATP|ATPIB|CAMRQ4|IB|ML-1	ATPase phospholipid transporting 8A2	protein-coding
chr5	83820040	83820304	202	Intergenic	-139487	NM_005711	10085	Hs.482730	NM_005711	ENSG00000164176	EDIL3	DEL1	EGF like repeats and discoidin domains 3	protein-coding
chr2	66591879	66592176	202	Intergenic	-6567	NR_039938	100616464		NR_039938	ENSG00000264525	MIR4778	-	microRNA 4778	ncRNA
chr17	14969312	14969547	202	Intergenic	35137	NR_033371	94150	Hs.147654	NR_033371	ENSG00000259944	CDRT7	LINC00025|NCRNA00025	CMT1A duplicated region transcript 7 (non-protein coding)	ncRNA
chr12	91565255	91565566	202	intron (NM_001920, intron 2 of 7)	7013	NM_133506	1634	Hs.156316	NM_001920	ENSG00000011465	DCN	CSCD|DSPG2|PG40|PGII|PGS2|SLRR1B	decorin	protein-coding
chr7	114004315	114004522	202	intron (NR_033766, intron 2 of 19)	-50634	NM_001172766	93986	Hs.282787	NM_014491	ENSG00000128573	FOXP2	CAGH44|SPCH1|TNRC10	forkhead box P2	protein-coding
chr7	7953303	7953501	202	Intergenic	-54972	NM_138426	113263	Hs.131673	NM_138426	ENSG00000106415	GLCCI1	FAM117C|GCTR|GIG18|TSSN1	glucocorticoid induced 1	protein-coding
chr2	38023633	38024008	202	Intergenic	33034	NR_110011	101929559	Hs.468200	NR_110011	ENSG00000237803	LINC00211	NCRNA00211	long intergenic non-protein coding RNA 211	ncRNA
chr4	30621439	30621693	202	Intergenic	-100464	NM_032456	5099	Hs.479439	NM_002589	ENSG00000169851	PCDH7	BH-Pcdh|BHPCDH|PPP1R120	protocadherin 7	protein-coding
chr1	57736526	57736945	202	intron (NM_021080, intron 4 of 16)	-304922	NM_001278543	732	Hs.391835	NM_000066	ENSG00000021852	C8B	C82	complement C8 beta chain	protein-coding
chr11	91154844	91155220	202	Intergenic	-552662	NR_031663	100302228		NR_031663	ENSG00000221586	MIR1261	MIRN1261|hsa-mir-1261	microRNA 1261	ncRNA
chr1	44232623	44232888	202	intron (NM_001270463, intron 2 of 7)	-39741	NR_125986	101929592		NR_125986	ENSG00000229444	LOC101929592	-	uncharacterized LOC101929592	ncRNA
chr1	90786700	90787046	202	Intergenic	326219	NM_182976	284695	Hs.306221	NM_181781	ENSG00000162664	ZNF326	ZAN75|ZIRD|Zfp326|dJ871E2.1	zinc finger protein 326	protein-coding
chr9	2469702	2470161	202	Intergenic	-151843	NM_001322225	7436	Hs.370422	NM_003383	ENSG00000147852	VLDLR	CAMRQ1|CARMQ1|CHRMQ1|VLDL-R|VLDLRCH	very low density lipoprotein receptor	protein-coding
chr10	53976731	53976942	202	intron (NM_006258, intron 9 of 17)	97052	NR_038277	100506939	Hs.584791	NR_038277		PRKG1-AS1	-	PRKG1 antisense RNA 1	ncRNA
chr2	177450668	177450941	202	Intergenic	14976	NR_031648	100302142		NR_031648	ENSG00000283203	MIR1246	MIRN1246|hsa-mir-1246	microRNA 1246	ncRNA
chr2	149241175	149241527	202	intron (NM_018328, intron 10 of 14)	-161209	NM_015630	26122	Hs.23270	NM_015630	ENSG00000135999	EPC2	EPC-LIKE	enhancer of polycomb homolog 2	protein-coding
chr20	40618851	40619212	202	Intergenic	-371898	NM_032221	84181	Hs.740645	NM_032221	ENSG00000124177	CHD6	CHD-6|CHD5|RIGB	chromodomain helicase DNA binding protein 6	protein-coding
chr2	146138198	146138431	202	Intergenic	712780	NR_033870	401014	Hs.742290	NR_033870	ENSG00000226674	TEX41	DKFZp686O1327|LINC00953	testis expressed 41 (non-protein coding)	ncRNA
chr8	77493789	77494002	202	Intergenic	-99620	NM_024721	79776	Hs.458973	NM_024721	ENSG00000091656	ZFHX4	ZFH4|ZHF4	zinc finger homeobox 4	protein-coding
chr1	210567078	210567438	202	intron (NM_001170564, intron 4 of 9)	64618	NM_001170580	55733	Hs.58650	NM_018194	ENSG00000054392	HHAT	MART2|SKI1|Skn	hedgehog acyltransferase	protein-coding
chr4	170821819	170822050	202	Intergenic	75119	NR_037878	100506085	Hs.649173	NR_037878	ENSG00000248319	LOC100506085	-	uncharacterized LOC100506085	ncRNA
chr5	58423551	58423838	202	intron (NM_001165899, intron 7 of 16)	-88355	NM_001197222	5144	Hs.117545	NM_006203	ENSG00000113448	PDE4D	ACRDYS2|DPDE3|HSPDE4D|PDE43|PDE4DN2|STRK1	phosphodiesterase 4D	protein-coding
chr10	91061722	91061953	202	5' UTR (NM_001547, exon 1 of 2)	131	NM_001547	3433	Hs.437609	NM_001547	ENSG00000119922	IFIT2	G10P2|GARG-39|IFI-54|IFI-54K|IFI54|IFIT-2|ISG-54 K|ISG-54K|ISG54|P54|cig42	interferon induced protein with tetratricopeptide repeats 2	protein-coding
chr9	16885001	16885320	202	Intergenic	-14374	NM_001317940	54796	Hs.656581	NM_017637	ENSG00000173068	BNC2	BSN2	basonuclin 2	protein-coding
chr1	172291566	172292167	202	intron (NM_001136127, intron 16 of 19)	-97962	NM_139240	92346	Hs.517991	NM_139240	ENSG00000180999	C1orf105	-	chromosome 1 open reading frame 105	protein-coding
chr1	120129969	120130520	202	Intergenic	11670	NR_036540	644242	Hs.515383	NR_036540	ENSG00000260941	LINC00622	-	long intergenic non-protein coding RNA 622	ncRNA
chr9	82414888	82415264	202	Intergenic	-24369	NR_121213	101927477	Hs.571630	NR_121212		LINC01507	XLOC_000303	long intergenic non-protein coding RNA 1507	ncRNA
chr5	88365497	88365693	202	intron (NR_136221, intron 3 of 6)	-165673	NM_001193347	4208	Hs.649965	NM_002397	ENSG00000081189	MEF2C	C5DELq14.3|DEL5q14.3	myocyte enhancer factor 2C	protein-coding
chr2	20952238	20952551	202	intron (NM_001282722, intron 2 of 4)	70496	NM_001282723	60526	Hs.187823	NM_021925	ENSG00000118961	LDAH	C2orf43|hLDAH	lipid droplet associated hydrolase	protein-coding
chr7	16129513	16129757	202	3' UTR (NM_001101417, exon 9 of 9)	-120476	NR_038947	100506025	Hs.649029	NR_038946	ENSG00000229688	ISPD-AS1	-	ISPD antisense RNA 1	ncRNA
chr5	52190999	52191237	202	intron (NM_181501, intron 9 of 28)	-94038	NR_073104	3673	Hs.482077	NM_002203	ENSG00000164171	ITGA2	BR|CD49B|GPIa|HPA-5|VLA-2|VLAA2	integrin subunit alpha 2	protein-coding
chr1	232419446	232419801	202	Intergenic	231731	NM_020808	57568	Hs.745009	NM_020808	ENSG00000116991	SIPA1L2	SPAL2	signal induced proliferation associated 1 like 2	protein-coding
chr4	7892858	7893091	202	intron (NM_001134647, intron 1 of 17)	-47754	NM_203423	389199	Hs.375210	NM_203423		LOC389199	-	uncharacterized LOC389199	protein-coding
chr1	119028850	119029298	202	Intergenic	-301226	NM_206996	200162	Hs.528821	NM_206996	ENSG00000155761	SPAG17	CT143|PF6	sperm associated antigen 17	protein-coding
chr13	32093406	32093619	202	Intergenic	-220167	NM_130806	122042	Hs.680763	NM_130806	ENSG00000133105	RXFP2	GPR106|GREAT|INSL3R|LGR8|LGR8.1|RXFPR2	relaxin/insulin like family peptide receptor 2	protein-coding
chr3	105657038	105657318	202	Intergenic	-68912	NM_001321790	868	Hs.430589	NM_170662	ENSG00000114423	CBLB	Cbl-b|Nbla00127|RNF56	Cbl proto-oncogene B	protein-coding
chr5	5156895	5157119	202	intron (NR_136935, intron 3 of 21)	16564	NR_136935	170690	Hs.661915	NM_139056	ENSG00000145536	ADAMTS16	ADAMTS16s	ADAM metallopeptidase with thrombospondin type 1 motif 16	protein-coding
chr14	61440907	61441105	202	3' UTR (NM_020810, exon 5 of 5)	6791	NM_020810	57570	Hs.380159	NM_020810	ENSG00000126814	TRMT5	COXPD26|KIAA1393|TRM5	tRNA methyltransferase 5	protein-coding
chr9	84031816	84032073	202	Intergenic	272506	NM_001303104	7088	Hs.197320	NM_005077	ENSG00000196781	TLE1	ESG|ESG1|GRG1	transducin like enhancer of split 1	protein-coding
chr4	109751788	109752026	202	intron (NM_001256074, intron 30 of 31)	-67672	NM_001146590	64850	Hs.106576	NM_031279	ENSG00000164089	ETNPPL	AGXT2L1	ethanolamine-phosphate phospho-lyase	protein-coding
chr13	75752701	75752947	202	Intergenic	61693	NR_027466	647288	Hs.567920	NR_027466	ENSG00000214249	CTAGE11P	-	CTAGE family member 11, pseudogene	pseudo
chr7	90617936	90618125	202	intron (NM_001287137, intron 8 of 12)	-275753	NM_003505	8321	Hs.94234	NM_003505	ENSG00000157240	FZD1	-	frizzled class receptor 1	protein-coding
chr16	66099054	66099310	202	Intergenic	-301328	NM_001795	1003	Hs.76206	NM_001795	ENSG00000179776	CDH5	7B4|CD144	cadherin 5	protein-coding
chr7	79775184	79775604	202	intron (NM_001256414, intron 1 of 7)	10323	NM_001256414	2770	Hs.134587	NM_002069	ENSG00000127955	GNAI1	Gi	G protein subunit alpha i1	protein-coding
chr1	240689696	240690021	202	intron (NM_022469, intron 1 of 1)	49449	NR_128706	100526648		NR_128706	ENSG00000265031	MIR1273E	hsa-mir-1273e	microRNA 1273e	ncRNA
chr8	75186123	75186474	202	intron (NM_020647, intron 2 of 5)	47298	NM_020647	56704	Hs.657367	NM_020647	ENSG00000104369	JPH1	CMT2K|JP-1|JP1	junctophilin 1	protein-coding
chrX	71613387	71613605	202	intron (NR_051952, intron 8 of 9)	-86459	NM_001144886	4435	Hs.40403	NM_004143	ENSG00000125931	CITED1	MSG1	Cbp/p300 interacting transactivator with Glu/Asp rich carboxy-terminal domain 1	protein-coding
chr10	72910617	72910828	202	Intergenic	-61570	NM_170744	219699	Hs.522997	NM_170744	ENSG00000107731	UNC5B	UNC5H2|p53RDL1	unc-5 netrin receptor B	protein-coding
chr14	62028507	62028816	202	non-coding (NR_110416, exon 4 of 5)	8251	NR_110417	101927780	Hs.254789	NR_110416	ENSG00000250548	LOC101927780	-	uncharacterized LOC101927780	ncRNA
chr14	61442262	61442601	202	exon (NM_020810, exon 4 of 5)	5366	NM_020810	57570	Hs.380159	NM_020810	ENSG00000126814	TRMT5	COXPD26|KIAA1393|TRM5	tRNA methyltransferase 5	protein-coding
chr12	90370920	90371498	202	Intergenic	29739	NR_135019	105369891	Hs.148998	NR_135019	ENSG00000257725	LOC105369891	-	uncharacterized LOC105369891	ncRNA
chr14	59349534	59349725	202	intron (NR_110547, intron 1 of 5)	54623	NR_110547	102723742	Hs.232734	NR_110547	ENSG00000258583	LINC01500	-	long intergenic non-protein coding RNA 1500	ncRNA
chr20	16438107	16438524	202	intron (NM_001199865, intron 12 of 24)	115764	NM_001199865	55614	Hs.101774	NM_024704	ENSG00000089177	KIF16B	C20orf23|KISC20ORF|SNX23	kinesin family member 16B	protein-coding
chr10	100432927	100433211	202	intron (NM_021828, intron 6 of 11)	-226349	NM_000195	3257	Hs.404568	NM_000195	ENSG00000107521	HPS1	BLOC3S1|HPS	HPS1, biogenesis of lysosomal organelles complex 3 subunit 1	protein-coding
chr17	53239433	53239714	202	3' UTR (NM_178509, exon 18 of 18)	-102748	NM_002126	3131	Hs.196952	NM_002126	ENSG00000108924	HLF	-	HLF, PAR bZIP transcription factor	protein-coding
chr12	46967042	46967261	202	intron (NR_125377, intron 3 of 3)	189261	NR_125381	100288798	Hs.525922	NR_125377		LOC100288798	-	uncharacterized LOC100288798	ncRNA
chr12	104309142	104309537	202	non-coding (NR_027249, exon 2 of 16)	14650	NR_027249	253724	Hs.506549	NR_027249	ENSG00000214198	TTC41P	GNN|GNNP	tetratricopeptide repeat domain 41, pseudogene	pseudo
chr7	83425030	83425234	202	Intergenic	-146653	NM_012431	9723	Hs.528721	NM_012431	ENSG00000170381	SEMA3E	M-SEMAH|M-SemaK|SEMAH|coll-5	semaphorin 3E	protein-coding
chr3	41725320	41725807	202	intron (NR_136342, intron 25 of 34)	278369	NM_017886	54986	Hs.656192	NM_017886	ENSG00000168038	ULK4	FAM7C1|REC01035	unc-51 like kinase 4	protein-coding
chr8	109045931	109046167	202	intron (NM_178565, intron 2 of 5)	48118	NM_001317942	340419	Hs.444834	NM_178565	ENSG00000147655	RSPO2	CRISTIN2	R-spondin 2	protein-coding
chr10	36223559	36223762	202	Intergenic	156430	NR_110138	102578074		NR_110138	ENSG00000280719	PCAT5	LINC01452|TPCAT-10-36067	prostate cancer associated transcript 5 (non-protein coding)	ncRNA
chr11	12341010	12341475	202	intron (NM_032867, intron 3 of 8)	32795	NM_032867	84953	Hs.128196	NM_032867	ENSG00000133808	MICALCL	Ebitein1	MICAL C-terminal like	protein-coding
chr6	133717487	133717699	202	intron (NM_001301013, intron 3 of 19)	154956	NM_001301013	2070	Hs.596680	NM_004100	ENSG00000112319	EYA4	CMD1J|DFNA10	EYA transcriptional coactivator and phosphatase 4	protein-coding
chr12	65962421	65962661	202	intron (NR_120434, intron 4 of 4)	-11450	NR_135033	105369187	Hs.738044	NR_135033	ENSG00000250748	LOC105369187	-	uncharacterized LOC105369187	ncRNA
chr3	188452250	188452759	202	intron (NM_001167671, intron 7 of 10)	45935	NR_029502	407020		NR_029502	ENSG00000207651	MIR28	MIRN28|hsa-mir-28|miR-28	microRNA 28	ncRNA
chr9	45591921	45592220	202	Intergenic	-524873	NR_103714	100289124	Hs.567050	NM_001024608		FAM27E2	FAM27E1	family with sequence similarity 27 member E2	ncRNA
chr3	149306690	149307076	202	intron (NM_015472, intron 2 of 6)	68929	NM_001168280	25937	Hs.477921	NM_015472	ENSG00000018408	WWTR1	TAZ	WW domain containing transcription regulator 1	protein-coding
chr2	134244492	134244749	202	intron (NM_207481, intron 3 of 17)	81411	NM_207363	344148	Hs.537329	NM_207363	ENSG00000176771	NCKAP5	ERIH1|ERIH2|NAP5	NCK associated protein 5	protein-coding
chr17	26156982	26157176	202	Intergenic	-29524	NM_000625	4843	Hs.709191	NM_000625	ENSG00000007171	NOS2	HEP-NOS|INOS|NOS|NOS2A	nitric oxide synthase 2	protein-coding
chr1	59709227	59709507	202	Intergenic	-53258	NM_018291	55277	Hs.444301	NM_018291	ENSG00000172456	FGGY	-	FGGY carbohydrate kinase domain containing	protein-coding
chr3	144489187	144489391	202	Intergenic	797122	NM_001134470	205428	Hs.288954	NM_173552	ENSG00000181744	C3orf58	DIA1|GoPro49|HASF	chromosome 3 open reading frame 58	protein-coding
chr3	115753743	115753937	202	intron (NM_002338, intron 2 of 6)	-325031	NR_109998	101926903	Hs.26479	NR_109998	ENSG00000240922	LSAMP-AS1	-	LSAMP antisense RNA 1	ncRNA
chr4	20447599	20447829	202	intron (NM_001289136, intron 4 of 35)	53902	NR_037876	100505893	Hs.665305	NR_037876	ENSG00000248228	SLIT2-IT1	-	SLIT2 intronic transcript 1	ncRNA
chr15	60741724	60741980	202	exon (NM_001018089, exon 10 of 16)	29507	NM_024611	79664	Hs.200943	NM_024611	ENSG00000128915	ICE2	BRCC1|NARG2	interactor of little elongation complex ELL subunit 2	protein-coding
chr9	2292004	2292396	202	Intergenic	133744	NM_001289400	6595	Hs.298990	NM_003070	ENSG00000080503	SMARCA2	BAF190|BRM|NCBRS|SNF2|SNF2L2|SNF2LA|SWI2|Sth1p|hBRM|hSNF2a	SWI/SNF related, matrix associated, actin dependent regulator of chromatin, subfamily a, member 2	protein-coding
chr7	95833123	95833371	202	intron (NR_027662, intron 4 of 16)	15821	NR_030322	693176		NR_030322	ENSG00000208025	MIR591	MIRN591|hsa-mir-591	microRNA 591	ncRNA
chr10	112506265	112506521	202	intron (NM_001134363, intron 1 of 13)	102238	NM_001134363	282996	Hs.116630	NM_001134363	ENSG00000203867	RBM20	-	RNA binding motif protein 20	protein-coding
chr5	57196312	57196646	202	Intergenic	-1490	NR_109900	101928539	Hs.639385	NR_109900	ENSG00000249584	LOC101928539	-	uncharacterized LOC101928539	ncRNA
chr12	47268452	47268774	202	Intergenic	-48833	NM_001143824	55089	Hs.446077	NM_018018	ENSG00000139209	SLC38A4	ATA3|NAT3|PAAT|SNAT4	solute carrier family 38 member 4	protein-coding
chr10	69145415	69145714	202	intron (NM_001127384, intron 5 of 17)	17604	NR_106973	102466814		NR_106973	ENSG00000276866	MIR7151	hsa-mir-7151	microRNA 7151	ncRNA
chr13	40914609	40915100	202	Intergenic	-120215	NR_033877	400123	Hs.577960	NR_033877	ENSG00000215483	LINC00548	-	long intergenic non-protein coding RNA 548	ncRNA
chr5	126753254	126753482	202	exon (NM_001308119, exon 11 of 15)	-99933	NM_001286808	133619	Hs.483259	NM_130809	ENSG00000164244	PRRC1	-	proline rich coiled-coil 1	protein-coding
chr7	46063633	46064384	202	Intergenic	-103137	NM_000598	3486	Hs.450230	NM_000598	ENSG00000146674	IGFBP3	BP-53|IBP3	insulin like growth factor binding protein 3	protein-coding
chr3	143960290	143960490	202	Intergenic	268223	NM_001134470	205428	Hs.288954	NM_173552	ENSG00000181744	C3orf58	DIA1|GoPro49|HASF	chromosome 3 open reading frame 58	protein-coding
chr3	28922924	28923503	202	Intergenic	306444	NR_038840	645206	Hs.376725	NR_038840		LINC00693	-	long intergenic non-protein coding RNA 693	ncRNA
chr15	92079440	92080306	202	Intergenic	73304	NR_110106	101926928	Hs.638788	NR_110106	ENSG00000258551	CRAT37	-	cervical cancer-associated transcript 37	ncRNA
chr4	77545445	77545755	202	intron (NM_020859, intron 2 of 10)	48896	NR_039655	100616254		NR_039655	ENSG00000283682	MIR548AH	-	microRNA 548ah	ncRNA
chr13	47197065	47197335	202	intron (NM_001164211, intron 1 of 19)	69904	NM_001164213	23143	Hs.507971	NM_015116	ENSG00000136141	LRCH1	CHDC1|NP81	leucine rich repeats and calponin homology domain containing 1	protein-coding
chr21	39687163	39687361	202	Intergenic	30736	NR_110545	102724678	Hs.635675	NR_110545		LINC01423	-	long intergenic non-protein coding RNA 1423	ncRNA
chr2	179923338	179923531	201	Intergenic	-8648	NM_173648	285025	Hs.324341	NM_173648	ENSG00000163492	CCDC141	CAMDI	coiled-coil domain containing 141	protein-coding
chr19	31869257	31869714	201	Intergenic	-29054	NR_138036	57616	Hs.278436	NM_020856	ENSG00000121297	TSHZ3	TSH3|ZNF537	teashirt zinc finger homeobox 3	protein-coding
chr2	223608615	223609106	201	Intergenic	72403	NM_058165	116255	Hs.344090	NM_058165	ENSG00000124003	MOGAT1	DGAT2L|DGAT2L1|MGAT1	monoacylglycerol O-acyltransferase 1	protein-coding
chr8	129806896	129807136	201	Intergenic	-230091	NR_121673	101927774	Hs.628730	NR_121672		LINC00824	LINC01263	long intergenic non-protein coding RNA 824	ncRNA
chr15	99619906	99620202	201	Intergenic	-25232	NM_015286	23336	Hs.207106	NM_015286	ENSG00000182253	SYNM	DMN|SYN	synemin	protein-coding
chr6	3519245	3519465	201	Intergenic	-62562	NM_001286456	63027	Hs.713588	NM_015482	ENSG00000137266	SLC22A23	C6orf85	solute carrier family 22 member 23	protein-coding
chr7	100425523	100425722	201	promoter-TSS (NM_004444)	-479	NM_004444	2050	Hs.437008	NM_004444	ENSG00000196411	EPHB4	HTK|MYK1|TYRO11	EPH receptor B4	protein-coding
chr2	54697740	54697962	201	intron (NM_003128, intron 1 of 35)	14397	NM_003128	6711	Hs.503178	NM_003128	ENSG00000115306	SPTBN1	ELF|HEL102|SPTB2|betaSpII	spectrin beta, non-erythrocytic 1	protein-coding
chr1	181065433	181065708	200	Intergenic	7932	NM_016545	51278	Hs.15725	NM_016545	ENSG00000162783	IER5	SBBI48	immediate early response 5	protein-coding
chr7	55376039	55376548	200	Intergenic	-52965	NR_110426	102725541	Hs.590524	NR_110426		ELDR	Fabl|LINC01156	EGFR long non-coding downstream RNA	ncRNA
chr14	34500149	34500733	200	Intergenic	-80157	NM_022073	112399	Hs.135507	NM_022073	ENSG00000129521	EGLN3	HIFP4H3|HIFPH3|PHD3	egl-9 family hypoxia inducible factor 3	protein-coding
chr8	75021018	75021252	200	Intergenic	117571	NM_001195797	23643	Hs.726603	NM_015364	ENSG00000154589	LY96	ESOP-1|MD-2|MD2|ly-96	lymphocyte antigen 96	protein-coding
chr12	125249409	125249871	200	Intergenic	98879	NM_005505	949	Hs.731377	NM_005505	ENSG00000073060	SCARB1	CD36L1|CLA-1|CLA1|HDLQTL6|SR-BI|SRB1	scavenger receptor class B member 1	protein-coding
chr12	44090013	44090251	200	Intergenic	62429	NM_001098615	83448	Hs.445814	NM_031292	ENSG00000129317	PUS7L	-	pseudouridylate synthase 7 like	protein-coding
chr1	114566786	114567140	200	Intergenic	44950	NM_001286353	56944	Hs.9315	NM_020190	ENSG00000116774	OLFML3	HNOEL-iso|OLF44	olfactomedin like 3	protein-coding
chr17	25873014	25873201	200	intron (NM_014238, intron 2 of 20)	74071	NM_014238	8844	Hs.133534	NM_014238	ENSG00000141068	KSR1	KSR|RSU2	kinase suppressor of ras 1	protein-coding
chr6	144982450	144982744	200	intron (NM_007124, intron 50 of 73)	255806	NR_132778	106635530		NR_132778		SNORA98	-	small nucleolar RNA, H/ACA box 98	snoRNA
chr3	11551450	11551730	200	intron (NM_001136031, intron 17 of 17)	58808	NM_001128221	9686	Hs.740389	NM_014667	ENSG00000144560	VGLL4	VGL-4	vestigial like family member 4	protein-coding
chr6	14884260	14884605	200	Intergenic	-361774	NM_004973	3720	Hs.269059	NM_004973	ENSG00000008083	JARID2	JMJ	jumonji and AT-rich interaction domain containing 2	protein-coding
chr20	39633324	39633660	199	intron (NM_001318197, intron 1 of 3)	-23966	NM_003286	7150	Hs.472737	NM_003286	ENSG00000198900	TOP1	TOPI	topoisomerase (DNA) I	protein-coding
chr22	22868794	22869120	199	exon (NM_080740, exon 2 of 2)	-5452	NR_130642	140883	Hs.43834	NM_080764	ENSG00000275004	ZNF280B	5'OY11.1|D87009.C22.3|SUHW2|ZNF279|ZNF632	zinc finger protein 280B	protein-coding
[truncated: 3,409 more rows]
