# Supplementary material for: CASZ1 induces skeletal muscle and rhabdomyosarcoma differentiation through a feed-forward loop with MYOD and MYOG
Source: Nat Commun. 2020 Feb 14;11:911. doi: 10.1038/s41467-020-14684-4 (PMC7021771; doi:10.1038/s41467-020-14684-4)
Supplement: Supplementary file 8 — Supplementary Data 5 [file 41467_2020_14684_MOESM8_ESM.xlsx]

## Sheet: CASZ1 and MYOD common peaks
Chr	Start	End	Peak Score	Annotation	Distance to TSS	Nearest PromoterID	Entrez ID	Nearest Unigene	Nearest Refseq	Nearest Ensembl	Gene Name	Gene Alias	Gene Description	Gene Type
chr1	773826	774100	131	intron (NR_047524, intron 2 of 3)	10785	NR_047525	643837	Hs.133183	NR_015368	ENSG00000228794	LINC01128	-	long intergenic non-protein coding RNA 1128	ncRNA
chr1	7353892	7354113	184	intron (NM_015215, intron 5 of 22)	-477327	NM_004781	9341	Hs.66708	NM_004781	ENSG00000049245	VAMP3	CEB	vesicle associated membrane protein 3	protein-coding
chr1	8925612	8925916	489	TTS (NR_106786)	885	NR_106786	102465436		NR_106786	ENSG00000274258	MIR6728	hsa-mir-6728	microRNA 6728	ncRNA
chr1	10370777	10370959	125	intron (NM_015074, intron 20 of 46)	11844	NR_125730	103625684		NR_125730	ENSG00000207357	RNU6-2	U6-2	RNA, U6 small nuclear 2	snRNA
chr1	11212027	11212266	104	intron (NM_004958, intron 30 of 57)	8191	NR_046600	100873935	Hs.679133	NR_046600	ENSG00000225602	MTOR-AS1	-	MTOR antisense RNA 1	ncRNA
chr1	12533942	12534402	319	intron (NM_018156, intron 66 of 68)	-33128	NR_003025	677885	Hs.658450	NR_003025	ENSG00000239149	SNORA59A	ACA59	small nucleolar RNA, H/ACA box 59A	snoRNA
chr1	12551756	12552070	183	intron (NM_018156, intron 66 of 68)	-15387	NR_003025	677885	Hs.658450	NR_003025	ENSG00000239149	SNORA59A	ACA59	small nucleolar RNA, H/ACA box 59A	snoRNA
chr1	14091076	14091324	445	intron (NM_001135610, intron 6 of 7)	15324	NM_001007257	7799	Hs.371823	NM_012231	ENSG00000116731	PRDM2	HUMHOXY1|KMT8|KMT8A|MTB-ZF|RIZ|RIZ1|RIZ2	PR/SET domain 2	protein-coding
chr1	14387909	14388172	341	Intergenic	312164	NM_001007257	7799	Hs.371823	NM_012231	ENSG00000116731	PRDM2	HUMHOXY1|KMT8|KMT8A|MTB-ZF|RIZ|RIZ1|RIZ2	PR/SET domain 2	protein-coding
chr1	15505612	15505881	106	intron (NM_018022, intron 1 of 2)	-7626	NM_001278502	727684	Hs.667584	NM_001278501		C1orf195	-	chromosome 1 open reading frame 195	protein-coding
chr1	16575337	16575535	126	3' UTR (NM_018994, exon 10 of 10)	-11777	NM_030907	79363	Hs.546430	NM_030907	ENSG00000132881	RSG1	C1orf89	REM2 and RAB like small GTPase 1	protein-coding
chr1	16581119	16581450	156	intron (NM_018994, intron 6 of 9)	-17625	NM_030907	79363	Hs.546430	NM_030907	ENSG00000132881	RSG1	C1orf89	REM2 and RAB like small GTPase 1	protein-coding
chr1	16840194	16840757	303	Intergenic	-21279	NR_023386	114819	Hs.597881	NR_023386	ENSG00000080947	CROCCP3	CROCCL2|dJ798A10.2	ciliary rootlet coiled-coil, rootletin pseudogene 3	pseudo
chr1	16907796	16908500	236	intron (NM_017940, intron 14 of 28)	31952	NM_017940	55672	Hs.467587	NM_017940	ENSG00000219481	NBPF1	AB13|AB14|AB23|AD2|NBG|NBPF	neuroblastoma breakpoint family member 1	protein-coding
chr1	16908656	16908943	157	intron (NM_017940, intron 14 of 28)	31301	NM_017940	55672	Hs.467587	NM_017940	ENSG00000219481	NBPF1	AB13|AB14|AB23|AD2|NBG|NBPF	neuroblastoma breakpoint family member 1	protein-coding
chr1	16913732	16914883	286	intron (NM_017940, intron 9 of 28)	25793	NM_017940	55672	Hs.467587	NM_017940	ENSG00000219481	NBPF1	AB13|AB14|AB23|AD2|NBG|NBPF	neuroblastoma breakpoint family member 1	protein-coding
chr1	16992895	16993127	75	Intergenic	-6487	NM_001282321	729574		NM_001282321	ENSG00000237847	FAM231A	FAM231C	family with sequence similarity 231 member A	protein-coding
chr1	16993212	16993418	150	Intergenic	-6183	NM_001282321	729574		NM_001282321	ENSG00000237847	FAM231A	FAM231C	family with sequence similarity 231 member A	protein-coding
chr1	17067326	17067559	73	Intergenic	-6486	NM_001282321	729574		NM_001282321	ENSG00000237847	FAM231A	FAM231C	family with sequence similarity 231 member A	protein-coding
chr1	17222472	17223073	328	Intergenic	-6611	NR_135058	105376805	Hs.465405	NR_135056	ENSG00000238142	LOC105376805	-	uncharacterized LOC105376805	ncRNA
chr1	17386523	17386704	81	Intergenic	-5948	NM_003000	6390	Hs.465924	NM_003000	ENSG00000117118	SDHB	CWS2|IP|PGL4|SDH|SDH1|SDH2|SDHIP	succinate dehydrogenase complex iron sulfur subunit B	protein-coding
chr1	19759579	19759755	126	intron (NM_004930, intron 1 of 8)	51534	NM_001282162	832	Hs.432760	NM_004930	ENSG00000077549	CAPZB	CAPB|CAPPB|CAPZ	capping actin protein of muscle Z-line beta subunit	protein-coding
chr1	20936113	20936350	182	intron (NM_001785, intron 2 of 3)	20787	NM_001785	978	Hs.466910	NM_001785	ENSG00000158825	CDA	CDD	cytidine deaminase	protein-coding
chr1	22774338	22774700	455	Intergenic	-3825	NM_014870	9923	Hs.418966	NM_014870	ENSG00000184677	ZBTB40	ZNF923	zinc finger and BTB domain containing 40	protein-coding
chr1	23903994	23904273	153	Intergenic	-17848	NM_002167	3399	Hs.76884	NM_002167	ENSG00000117318	ID3	HEIR-1|bHLHb25	inhibitor of DNA binding 3, HLH protein	protein-coding
chr1	25992986	25993398	304	intron (NM_020379, intron 1 of 11)	49233	NM_001289010	57134	Hs.197043	NM_020379	ENSG00000117643	MAN1C1	HMIC|MAN1A3|MAN1C|pp6318	mannosidase alpha class 1C member 1	protein-coding
chr1	26056362	26056729	284	intron (NM_020379, intron 2 of 11)	-70122	NM_206926	57190	Hs.323396	NM_020451	ENSG00000162430	SELENON	CFTD|MDRS1|RSMD1|RSS|SELN|SEPN1	selenoprotein N	protein-coding
chr1	28975091	28975268	164	promoter-TSS (NR_004407)	67	NR_004407	26824	Hs.640266	NR_004407	ENSG00000270103	RNU11	RNU11-1|U11	RNA, U11 small nuclear	snRNA
chr1	31454111	31454287	163	exon (NM_014676, exon 8 of 22)	-13115	NR_003066	692200		NR_003066		SNORD103C	HBII-251|SNORD85	small nucleolar RNA, C/D box 103C	snoRNA
chr1	33325603	33325783	170	Intergenic	10721	NM_001171940	252995	Hs.524234	NM_153756	ENSG00000160097	FNDC5	FRCP2|irisin	fibronectin type III domain containing 5	protein-coding
chr1	33848394	33848574	124	Intergenic	-7290	NM_001330488	1912	Hs.524271	NM_004427	ENSG00000134686	PHC2	EDR2|HPH2|PH2	polyhomeotic homolog 2	protein-coding
chr1	33855101	33855312	163	Intergenic	-14012	NM_001330488	1912	Hs.524271	NM_004427	ENSG00000134686	PHC2	EDR2|HPH2|PH2	polyhomeotic homolog 2	protein-coding
chr1	38619532	38619810	94	Intergenic	60768	NR_038928	339442	Hs.434245	NR_038928	ENSG00000237290	LINC01343	-	long intergenic non-protein coding RNA 1343	ncRNA
chr1	38619899	38620082	168	Intergenic	60449	NR_038928	339442	Hs.434245	NR_038928	ENSG00000237290	LINC01343	-	long intergenic non-protein coding RNA 1343	ncRNA
chr1	38917254	38917515	172	Intergenic	-236945	NR_038928	339442	Hs.434245	NR_038928	ENSG00000237290	LINC01343	-	long intergenic non-protein coding RNA 1343	ncRNA
chr1	39607670	39608000	266	intron (NM_012090, intron 1 of 92)	57996	NM_012090	23499	Hs.472475	NM_012090	ENSG00000127603	MACF1	ABP620|ACF7|MACF|OFC4	microtubule-actin crosslinking factor 1	protein-coding
chr1	39636527	39636733	220	intron (NM_012090, intron 1 of 92)	86791	NM_012090	23499	Hs.472475	NM_012090	ENSG00000127603	MACF1	ABP620|ACF7|MACF|OFC4	microtubule-actin crosslinking factor 1	protein-coding
chr1	39644199	39644521	466	intron (NM_012090, intron 1 of 92)	94521	NM_012090	23499	Hs.472475	NM_012090	ENSG00000127603	MACF1	ABP620|ACF7|MACF|OFC4	microtubule-actin crosslinking factor 1	protein-coding
chr1	39649429	39649628	111	intron (NM_012090, intron 1 of 92)	99689	NM_012090	23499	Hs.472475	NM_012090	ENSG00000127603	MACF1	ABP620|ACF7|MACF|OFC4	microtubule-actin crosslinking factor 1	protein-coding
chr1	39735477	39735728	129	intron (NM_012090, intron 5 of 92)	-139574	NM_015038	643314	Hs.658760	NM_015038	ENSG00000127603	KIAA0754	-	KIAA0754	protein-coding
chr1	39737939	39738225	245	intron (NM_012090, intron 5 of 92)	-137094	NM_015038	643314	Hs.658760	NM_015038	ENSG00000127603	KIAA0754	-	KIAA0754	protein-coding
chr1	40362615	40362806	81	3' UTR (NM_001033081, exon 2 of 2)	4977	NM_001033082	4610	Hs.437922	NM_005376	ENSG00000116990	MYCL	L-Myc|LMYC|MYCL1|bHLHe38	v-myc avian myelocytomatosis viral oncogene lung carcinoma derived homolog	protein-coding
chr1	41174906	41175210	179	promoter-TSS (NM_001308115)	63	NM_001308115	4802	Hs.713051	NM_014223	ENSG00000066136	NFYC	CBF-C|CBFC|H1TF2A|HAP5|HSM|NF-YC	nuclear transcription factor Y subunit gamma	protein-coding
chr1	42342828	42343071	194	intron (NR_038260, intron 1 of 2)	41429	NM_024503	59269	Hs.403972	NM_024503	ENSG00000127124	HIVEP3	KBP-1|KBP1|KRC|SHN3|Schnurri-3|ZAS3|ZNF40C	human immunodeficiency virus type I enhancer binding protein 3	protein-coding
chr1	42347818	42348089	171	intron (NR_038260, intron 1 of 2)	36425	NM_024503	59269	Hs.403972	NM_024503	ENSG00000127124	HIVEP3	KBP-1|KBP1|KRC|SHN3|Schnurri-3|ZAS3|ZNF40C	human immunodeficiency virus type I enhancer binding protein 3	protein-coding
chr1	42350628	42350804	123	intron (NR_038260, intron 1 of 2)	33662	NM_024503	59269	Hs.403972	NM_024503	ENSG00000127124	HIVEP3	KBP-1|KBP1|KRC|SHN3|Schnurri-3|ZAS3|ZNF40C	human immunodeficiency virus type I enhancer binding protein 3	protein-coding
chr1	42886608	42886791	105	3' UTR (NM_173642, exon 5 of 5)	35239	NM_032257	84217	Hs.294009	NM_032257	ENSG00000066185	ZMYND12	-	zinc finger MYND-type containing 12	protein-coding
chr1	42889571	42889767	163	3' UTR (NM_173642, exon 5 of 5)	32269	NM_032257	84217	Hs.294009	NM_032257	ENSG00000066185	ZMYND12	-	zinc finger MYND-type containing 12	protein-coding
chr1	43273038	43273384	377	intron (NM_199342, intron 2 of 2)	-9565	NM_001017922	114625	Hs.439437	NM_018538	ENSG00000164010	ERMAP	BTN5|PRO2801|RD|SC	erythroblast membrane associated protein (Scianna blood group)	protein-coding
chr1	43672389	43672836	193	intron (NM_001195831, intron 10 of 23)	-34371	NM_001159936	10969	Hs.346868	NM_006824	ENSG00000117395	EBNA1BP2	EBP2|NOBP|P40	EBNA1 binding protein 2	protein-coding
chr1	44232623	44232888	202	intron (NM_001270463, intron 2 of 7)	-39741	NR_125986	101929592		NR_125986	ENSG00000229444	LOC101929592	-	uncharacterized LOC101929592	ncRNA
chr1	44252796	44252989	168	intron (NM_001270463, intron 2 of 7)	-51402	NR_106727	102464830		NR_106727	ENSG00000283477	MIR6079	hsa-mir-6079	microRNA 6079	ncRNA
chr1	44300690	44301024	447	intron (NM_174963, intron 5 of 12)	-3437	NR_106727	102464830		NR_106727	ENSG00000283477	MIR6079	hsa-mir-6079	microRNA 6079	ncRNA
chr1	44334482	44334726	77	intron (NR_073021, intron 6 of 9)	30310	NR_106727	102464830		NR_106727	ENSG00000283477	MIR6079	hsa-mir-6079	microRNA 6079	ncRNA
chr1	46378969	46379263	179	intron (NM_015112, intron 4 of 28)	49096	NM_001324321	23139	Hs.319481	NM_015112	ENSG00000086015	MAST2	MAST205|MTSSK	microtubule associated serine/threonine kinase 2	protein-coding
chr1	46507716	46507904	152	non-coding (NR_137329, exon 9 of 9)	88535	NM_001328651	8503	Hs.655387	NM_003629	ENSG00000117461	PIK3R3	p55|p55-GAMMA|p55PIK	phosphoinositide-3-kinase regulatory subunit 3	protein-coding
chr1	48960017	48960280	119	Intergenic	-22268	NM_019073	54558	Hs.538103	NM_019073	ENSG00000132122	SPATA6	HASH|SRF-1|SRF1	spermatogenesis associated 6	protein-coding
chr1	51634671	51634961	122	Intergenic	66910	NM_001136508	284546	Hs.176177	NM_001136508	ENSG00000204006	C1orf185	-	chromosome 1 open reading frame 185	protein-coding
chr1	51881763	51881961	192	intron (NM_001159969, intron 1 of 12)	5931	NM_001159969	2060	Hs.83722	NM_001981	ENSG00000085832	EPS15	AF-1P|AF1P|MLLT5	epidermal growth factor receptor pathway substrate 15	protein-coding
chr1	53144656	53145033	120	Intergenic	19194	NM_023077	65260	Hs.349905	NM_023077	ENSG00000162377	COA7	C1orf163|RESA1|SELRC1	cytochrome c oxidase assembly factor 7 (putative)	protein-coding
chr1	54535639	54535819	156	intron (NM_153035, intron 3 of 4)	15977	NR_039942	100616315		NR_039942	ENSG00000116205	MIR4781	mir-4781	microRNA 4781	ncRNA
chr1	55438896	55439085	151	Intergenic	-7347	NM_182532	199964	Hs.663950	NM_182532	ENSG00000143001	TMEM61	-	transmembrane protein 61	protein-coding
chr1	56192772	56192981	156	Intergenic	501562	NR_039618	100616272		NR_039618	ENSG00000265822	MIR4422	mir-4422	microRNA 4422	ncRNA
chr1	57736526	57736945	202	intron (NM_021080, intron 4 of 16)	-304922	NM_001278543	732	Hs.391835	NM_000066	ENSG00000021852	C8B	C82	complement C8 beta chain	protein-coding
chr1	57877009	57877334	179	intron (NM_021080, intron 3 of 16)	-445358	NM_001278543	732	Hs.391835	NM_000066	ENSG00000021852	C8B	C82	complement C8 beta chain	protein-coding
chr1	59207435	59207881	130	Intergenic	-41911	NM_001085487	114803	Hs.744921	NM_001085487	ENSG00000162601	MYSM1	2A-DUB|2ADUB	Myb like, SWIRM and MPN domains 1	protein-coding
chr1	59629418	59629620	135	Intergenic	-17040	NR_027120	729467	Hs.662291	NR_027120	ENSG00000224609	HSD52	-	uncharacterized LOC729467	ncRNA
chr1	59680271	59680482	143	Intergenic	-67897	NR_027120	729467	Hs.662291	NR_027120	ENSG00000224609	HSD52	-	uncharacterized LOC729467	ncRNA
chr1	59689887	59690246	382	Intergenic	-72559	NM_018291	55277	Hs.444301	NM_018291	ENSG00000172456	FGGY	-	FGGY carbohydrate kinase domain containing	protein-coding
chr1	59709227	59709507	202	Intergenic	-53258	NM_018291	55277	Hs.444301	NM_018291	ENSG00000172456	FGGY	-	FGGY carbohydrate kinase domain containing	protein-coding
chr1	59858936	59859455	226	intron (NM_001244714, intron 3 of 13)	83445	NM_001244714	55277	Hs.444301	NM_018291	ENSG00000172456	FGGY	-	FGGY carbohydrate kinase domain containing	protein-coding
chr1	59862842	59863061	302	intron (NM_001244714, intron 3 of 13)	87201	NM_001244714	55277	Hs.444301	NM_018291	ENSG00000172456	FGGY	-	FGGY carbohydrate kinase domain containing	protein-coding
chr1	59880202	59880446	84	intron (NM_001244714, intron 3 of 13)	-100977	NM_001278224	55277	Hs.444301	NM_018291	ENSG00000172456	FGGY	-	FGGY carbohydrate kinase domain containing	protein-coding
chr1	59900071	59900275	134	intron (NM_001244714, intron 3 of 13)	-81128	NM_001278224	55277	Hs.444301	NM_018291	ENSG00000172456	FGGY	-	FGGY carbohydrate kinase domain containing	protein-coding
chr1	60148103	60148447	135	intron (NM_001278224, intron 8 of 9)	50693	NR_039861	100616409		NR_039861	ENSG00000266150	MIR4711	-	microRNA 4711	ncRNA
chr1	60198009	60198212	139	TTS (NR_039861)	858	NR_039861	100616409		NR_039861	ENSG00000266150	MIR4711	-	microRNA 4711	ncRNA
chr1	60556441	60556620	168	Intergenic	-17088	NM_152377	127795	Hs.47385	NM_152377	ENSG00000162598	C1orf87	CREF	chromosome 1 open reading frame 87	protein-coding
chr1	60745976	60746164	218	Intergenic	-206628	NM_152377	127795	Hs.47385	NM_152377	ENSG00000162598	C1orf87	CREF	chromosome 1 open reading frame 87	protein-coding
chr1	60968829	60969211	239	Intergenic	322236	NR_110628	101926964	Hs.650459	NR_110628	ENSG00000231252	LOC101926964	-	uncharacterized LOC101926964	ncRNA
chr1	61558440	61558625	179	intron (NM_001145511, intron 2 of 10)	10552	NM_001134673	4774	Hs.740757	NM_005595	ENSG00000162599	NFIA	CTF|NF-I/A|NF1-A|NFI-A|NFI-L	nuclear factor I A	protein-coding
chr1	61635776	61636086	179	intron (NM_001145511, intron 2 of 10)	83259	NR_104180	645030	Hs.632410	NR_104180	ENSG00000237853	NFIA-AS1	-	NFIA antisense RNA 1	ncRNA
chr1	61783971	61784271	302	intron (NM_001145511, intron 3 of 10)	-64931	NR_104180	645030	Hs.632410	NR_104180	ENSG00000237853	NFIA-AS1	-	NFIA antisense RNA 1	ncRNA
chr1	61803592	61804078	254	intron (NM_001145511, intron 4 of 10)	-84645	NR_104180	645030	Hs.632410	NR_104180	ENSG00000237853	NFIA-AS1	-	NFIA antisense RNA 1	ncRNA
chr1	64109589	64110035	394	intron (NM_001172819, intron 7 of 10)	20925	NM_001172818	5236	Hs.1869	NM_002633	ENSG00000079739	PGM1	CDG1T|GSD14	phosphoglucomutase 1	protein-coding
chr1	65038427	65038605	82	intron (NM_001293274, intron 2 of 25)	-7014	NR_039957	100616338		NR_039957	ENSG00000264470	MIR4794	-	microRNA 4794	ncRNA
chr1	65358470	65358975	94	intron (NM_001321852, intron 1 of 24)	73530	NM_002227	3716	Hs.207538	NM_002227	ENSG00000162434	JAK1	JAK1A|JAK1B|JTK3	Janus kinase 1	protein-coding
chr1	65383250	65383584	135	intron (NM_001321852, intron 1 of 24)	48835	NM_002227	3716	Hs.207538	NM_002227	ENSG00000162434	JAK1	JAK1A|JAK1B|JTK3	Janus kinase 1	protein-coding
chr1	66428941	66429184	135	intron (NM_001037341, intron 3 of 16)	-29237	NM_001037340	5142	Hs.198072	NM_002600	ENSG00000184588	PDE4B	DPDE4|PDEIVB	phosphodiesterase 4B	protein-coding
chr1	68032569	68032764	137	Intergenic	-118194	NM_001199741	1647	Hs.80409	NM_001924	ENSG00000116717	GADD45A	DDIT1|GADD45	growth arrest and DNA damage inducible alpha	protein-coding
chr1	68140329	68140591	178	Intergenic	-10400	NM_001199741	1647	Hs.80409	NM_001924	ENSG00000116717	GADD45A	DDIT1|GADD45	growth arrest and DNA damage inducible alpha	protein-coding
chr1	68169847	68170403	410	3' UTR (NM_018841, exon 4 of 4)	19265	NM_001924	1647	Hs.80409	NM_001924	ENSG00000116717	GADD45A	DDIT1|GADD45	growth arrest and DNA damage inducible alpha	protein-coding
chr1	68639810	68640164	257	intron (NM_001193334, intron 1 of 10)	9306	NR_031664	100302279		NR_031664	ENSG00000221203	MIR1262	MIRN1262|hsa-mir-1262|mir-1262	microRNA 1262	ncRNA
chr1	76734937	76735307	328	intron (NM_152996, intron 1 of 4)	194733	NM_152996	256435	Hs.337040	NM_152996	ENSG00000184005	ST6GALNAC3	PRO7177|SIAT7C|ST6GALNACIII|STY	ST6 N-acetylgalactosaminide alpha-2,6-sialyltransferase 3	protein-coding
chr1	77299646	77299881	126	Intergenic	-33330	NM_001320273	81849	Hs.149201	NM_030965	ENSG00000117069	ST6GALNAC5	SIAT7-E|SIAT7E|ST6GalNAcV	ST6 N-acetylgalactosaminide alpha-2,6-sialyltransferase 5	protein-coding
chr1	77979723	77980752	456	intron (NM_174858, intron 10 of 13)	168106	NM_015534	26009	Hs.480506	NM_015534	ENSG00000036549	ZZZ3	ATAC1	zinc finger ZZ-type containing 3	protein-coding
chr1	78758136	78758485	341	intron (NR_027310, intron 3 of 5)	63027	NR_027310	149047	Hs.352665	NM_144700	ENSG00000237413	MGC27382	-	uncharacterized MGC27382	ncRNA
chr1	79306529	79307026	178	Intergenic	165718	NM_022159	64123	Hs.132314	NM_022159	ENSG00000162618	ADGRL4	ELTD1|ETL|KPG_003	adhesion G protein-coupled receptor L4	protein-coding
chr1	79545649	79545836	135	Intergenic	-73247	NM_022159	64123	Hs.132314	NM_022159	ENSG00000162618	ADGRL4	ELTD1|ETL|KPG_003	adhesion G protein-coupled receptor L4	protein-coding
chr1	81595005	81595242	226	Intergenic	428264	NR_125943	101927434	Hs.130394	NR_125943	ENSG00000234953	LOC101927434	-	uncharacterized LOC101927434	ncRNA
chr1	81616781	81616957	135	Intergenic	406518	NR_125943	101927434	Hs.130394	NR_125943	ENSG00000234953	LOC101927434	-	uncharacterized LOC101927434	ncRNA
chr1	81889766	81890115	539	Intergenic	133447	NR_125943	101927434	Hs.130394	NR_125943	ENSG00000234953	LOC101927434	-	uncharacterized LOC101927434	ncRNA
chr1	82274440	82274635	145	intron (NM_001330645, intron 1 of 20)	8455	NM_001330645	23266	Hs.24212	NM_012302	ENSG00000117114	ADGRL2	CIRL2|CL2|LEC1|LPHH1|LPHN2	adhesion G protein-coupled receptor L2	protein-coding
chr1	82386065	82386413	214	intron (NM_001330645, intron 3 of 20)	120157	NM_001330645	23266	Hs.24212	NM_012302	ENSG00000117114	ADGRL2	CIRL2|CL2|LEC1|LPHH1|LPHN2	adhesion G protein-coupled receptor L2	protein-coding
chr1	82626657	82626888	382	Intergenic	360690	NM_001330645	23266	Hs.24212	NM_012302	ENSG00000117114	ADGRL2	CIRL2|CL2|LEC1|LPHH1|LPHN2	adhesion G protein-coupled receptor L2	protein-coding
chr1	82628206	82628492	326	Intergenic	362267	NM_001330645	23266	Hs.24212	NM_012302	ENSG00000117114	ADGRL2	CIRL2|CL2|LEC1|LPHH1|LPHN2	adhesion G protein-coupled receptor L2	protein-coding
chr1	83524178	83524409	196	Intergenic	-72402	NR_110633	101927498		NR_110632	ENSG00000236268	LINC01361	-	long intergenic non-protein coding RNA 1361	ncRNA
chr1	83568483	83568935	722	Intergenic	-116818	NR_110633	101927498		NR_110632	ENSG00000236268	LINC01361	-	long intergenic non-protein coding RNA 1361	ncRNA
chr1	83713866	83714113	289	Intergenic	-262098	NR_110633	101927498		NR_110632	ENSG00000236268	LINC01361	-	long intergenic non-protein coding RNA 1361	ncRNA
chr1	84062087	84062324	202	intron (NR_119375, intron 2 of 2)	264024	NR_119374	101927560	Hs.559661	NR_119374	ENSG00000233008	LOC101927560	-	uncharacterized LOC101927560	ncRNA
chr1	84281071	84281441	179	intron (NR_119374, intron 2 of 2)	44973	NR_119374	101927560	Hs.559661	NR_119374	ENSG00000233008	LOC101927560	-	uncharacterized LOC101927560	ncRNA
chr1	84293545	84293809	276	intron (NR_119374, intron 2 of 2)	32552	NR_119374	101927560	Hs.559661	NR_119374	ENSG00000233008	LOC101927560	-	uncharacterized LOC101927560	ncRNA
chr1	84466773	84467313	179	Intergenic	-2210	NM_024686	79739	Hs.445826	NM_024686	ENSG00000137941	TTLL7	-	tubulin tyrosine ligase like 7	protein-coding
chr1	84828796	84829025	124	Intergenic	21574	NR_003927	391051	Hs.647646	NR_003927		UOX	UOXP|URICASE	urate oxidase (pseudogene)	pseudo
chr1	85705850	85706215	216	Intergenic	19323	NR_024113	148423	Hs.26226	NM_198077	ENSG00000162642	C1orf52	gm117	chromosome 1 open reading frame 52	protein-coding
chr1	85960136	85960758	214	intron (NM_001134445, intron 2 of 6)	-29558	NM_012137	23576	Hs.713411	NM_012137	ENSG00000153904	DDAH1	DDAH|DDAH-1|DDAHI|HEL-S-16	dimethylarginine dimethylaminohydrolase 1	protein-coding
chr1	86533999	86534878	256	intron (NM_152890, intron 7 of 59)	87683	NM_152890	255631	Hs.659516	NM_152890	ENSG00000171502	COL24A1	-	collagen type XXIV alpha 1 chain	protein-coding
chr1	87239745	87240131	76	Intergenic	69685	NM_001206652	51100	Hs.136309	NM_016009	ENSG00000097033	SH3GLB1	Bif-1|CGI-61|PPP1R70|dJ612B15.2	SH3 domain containing GRB2 like endophilin B1	protein-coding
chr1	87661646	87662109	396	Intergenic	-16475	NM_001290053	101927844	Hs.694591	NM_001290053		LOC101927844	-	uncharacterized LOC101927844	protein-coding
chr1	87712152	87712380	81	intron (NM_001290053, intron 3 of 3)	33914	NM_001290053	101927844	Hs.694591	NM_001290053		LOC101927844	-	uncharacterized LOC101927844	protein-coding
chr1	88149317	88149560	156	Intergenic	-312100	NR_038324	100505768	Hs.125247	NR_038324	ENSG00000227290	LINC01364	-	long intergenic non-protein coding RNA 1364	ncRNA
chr1	88371499	88371749	135	Intergenic	-534286	NR_038324	100505768	Hs.125247	NR_038324	ENSG00000227290	LINC01364	-	long intergenic non-protein coding RNA 1364	ncRNA
chr1	90786700	90787046	202	Intergenic	326219	NM_182976	284695	Hs.306221	NM_181781	ENSG00000162664	ZNF326	ZAN75|ZIRD|Zfp326|dJ871E2.1	zinc finger protein 326	protein-coding
chr1	90807738	90807914	135	Intergenic	347172	NM_182976	284695	Hs.306221	NM_181781	ENSG00000162664	ZNF326	ZAN75|ZIRD|Zfp326|dJ871E2.1	zinc finger protein 326	protein-coding
chr1	90868794	90868998	191	Intergenic	313898	NM_020063	343472	Hs.451956	NM_020063	ENSG00000143032	BARHL2	-	BarH like homeobox 2	protein-coding
chr1	92011142	92011331	134	Intergenic	44571	NM_001134420	8317	Hs.533573	NM_003503	ENSG00000097046	CDC7	CDC7L1|HsCDC7|Hsk1|huCDC7	cell division cycle 7	protein-coding
chr1	94133590	94134086	368	intron (NM_001261408, intron 4 of 13)	13088	NM_001261409	8412	Hs.36958	NM_003567	ENSG00000137936	BCAR3	NSP2|SH2D3B	breast cancer anti-estrogen resistance 3	protein-coding
chr1	94134995	94135260	404	intron (NM_001261408, intron 4 of 13)	11799	NM_001261409	8412	Hs.36958	NM_003567	ENSG00000137936	BCAR3	NSP2|SH2D3B	breast cancer anti-estrogen resistance 3	protein-coding
chr1	94206423	94206615	165	intron (NM_001261408, intron 2 of 13)	-59125	NM_003567	8412	Hs.36958	NM_003567	ENSG00000137936	BCAR3	NSP2|SH2D3B	breast cancer anti-estrogen resistance 3	protein-coding
chr1	94234500	94234822	187	intron (NM_001261408, intron 2 of 13)	-77727	NR_030621	100126348		NR_030621	ENSG00000211575	MIR760	MIRN760|hsa-mir-760|mir-760	microRNA 760	ncRNA
chr1	94238923	94239290	148	intron (NM_001261408, intron 2 of 13)	-73282	NR_030621	100126348		NR_030621	ENSG00000211575	MIR760	MIRN760|hsa-mir-760|mir-760	microRNA 760	ncRNA
chr1	94505607	94506051	104	intron (NM_000350, intron 23 of 49)	80876	NM_000350	24	Hs.416707	NM_000350	ENSG00000198691	ABCA4	ABC10|ABCR|ARMD2|CORD3|FFM|RMP|RP19|STGD|STGD1	ATP binding cassette subfamily A member 4	protein-coding
chr1	94591825	94592151	558	Intergenic	-5283	NM_000350	24	Hs.416707	NM_000350	ENSG00000198691	ABCA4	ABC10|ABCR|ARMD2|CORD3|FFM|RMP|RP19|STGD|STGD1	ATP binding cassette subfamily A member 4	protein-coding
chr1	94594363	94594675	145	Intergenic	-7814	NM_000350	24	Hs.416707	NM_000350	ENSG00000198691	ABCA4	ABC10|ABCR|ARMD2|CORD3|FFM|RMP|RP19|STGD|STGD1	ATP binding cassette subfamily A member 4	protein-coding
chr1	95016050	95016470	106	Intergenic	-8847	NM_001178096	2152	Hs.62192	NM_001993	ENSG00000117525	F3	CD142|TF|TFA	coagulation factor III, tissue factor	protein-coding
chr1	95171439	95171722	138	intron (NR_104131, intron 2 of 4)	39876	NR_039620	100616321		NR_039620	ENSG00000263526	MIR378G	-	microRNA 378g	ncRNA
chr1	95201174	95201436	145	intron (NR_104131, intron 1 of 4)	10151	NR_039620	100616321		NR_039620	ENSG00000263526	MIR378G	-	microRNA 378g	ncRNA
chr1	95287517	95287872	182	intron (NM_001258340, intron 2 of 14)	1594	NM_001301079	126969	Hs.483423	NM_152369	ENSG00000143036	SLC44A3	CTL3	solute carrier family 44 member 3	protein-coding
chr1	95330887	95331299	207	intron (NM_001258340, intron 11 of 14)	44993	NM_001301079	126969	Hs.483423	NM_152369	ENSG00000143036	SLC44A3	CTL3	solute carrier family 44 member 3	protein-coding
chr1	95339238	95339961	221	intron (NM_001301079, intron 11 of 13)	51765	NM_001286056	1266	Hs.483454	NM_001839	ENSG00000117519	CNN3	-	calponin 3	protein-coding
chr1	95358156	95358730	261	intron (NM_001301079, intron 13 of 13)	32921	NM_001286056	1266	Hs.483454	NM_001839	ENSG00000117519	CNN3	-	calponin 3	protein-coding
chr1	95487839	95488066	142	intron (NR_131032, intron 2 of 2)	-39200	NR_132786	101928098	Hs.730090	NR_132786	ENSG00000230427	LOC101928098	-	uncharacterized LOC101928098	ncRNA
chr1	95633044	95633241	137	intron (NR_125949, intron 3 of 3)	49663	NM_001199691	100527978	Hs.483512	NM_001199691	ENSG00000271092	TMEM56-RWDD3	-	TMEM56-RWDD3 readthrough	protein-coding
chr1	95633328	95633633	222	intron (NR_125949, intron 3 of 3)	50001	NM_001199691	100527978	Hs.483512	NM_001199691	ENSG00000271092	TMEM56-RWDD3	-	TMEM56-RWDD3 readthrough	protein-coding
chr1	95663327	95663855	382	TTS (NM_001199679)	35947	NR_125949	101928118	Hs.656443	NR_125948	ENSG00000226026	LOC101928118	-	uncharacterized LOC101928118	ncRNA
chr1	97270265	97270499	490	exon (NM_001300987, exon 10 of 15)	82188	NR_125356	58155	Hs.596061	NM_021190	ENSG00000117569	PTBP2	PTBLP|brPTB|nPTB	polypyrimidine tract binding protein 2	protein-coding
chr1	100086880	100087268	176	Intergenic	-24357	NM_017734	54873	Hs.483993	NM_017734	ENSG00000099260	PALMD	C1orf11|PALML	palmdelphin	protein-coding
chr1	100151010	100151659	315	intron (NM_017734, intron 3 of 7)	-3277	NR_037516	100500863		NR_037516	ENSG00000207704	MIR548AA1	-	microRNA 548aa-1	ncRNA
chr1	100408964	100409140	110	Intergenic	-26293	NM_001271684	23443	Hs.448979	NM_012243	ENSG00000117620	SLC35A3	AMRS	solute carrier family 35 member A3	protein-coding
chr1	101050146	101050665	424	Intergenic	46677	NM_022049	54112	Hs.170053	NM_022049	ENSG00000181656	GPR88	COCPMR|STRG	G protein-coupled receptor 88	protein-coding
chr1	101087693	101087967	179	Intergenic	24730	NR_038914	100128787	Hs.536050	NR_038914		LINC01349	-	long intergenic non-protein coding RNA 1349	ncRNA
chr1	101338917	101339103	202	non-coding (NR_048570, exon 6 of 6)	21725	NM_001261441	2135	Hs.357637	NM_001439	ENSG00000162694	EXTL2	EXTR2	exostosin like glycosyltransferase 2	protein-coding
chr1	101416513	101416720	147	intron (NM_133496, intron 8 of 10)	54982	NM_133496	148867	Hs.533903	NM_133496	ENSG00000162695	SLC30A7	ZNT7|ZnT-7|ZnTL2	solute carrier family 30 member 7	protein-coding
chr1	103318271	103318480	168	Intergenic	255677	NM_080630	1301	Hs.523446	NM_001854	ENSG00000060718	COL11A1	CO11A1|COLL6|STL2	collagen type XI alpha 1 chain	protein-coding
chr1	107973331	107973540	94	exon (NM_001113226, exon 5 of 7)	257691	NM_001079874	10451	Hs.267659	NM_006113	ENSG00000134215	VAV3	-	vav guanine nucleotide exchange factor 3	protein-coding
chr1	108534510	108534686	114	intron (NR_046653, intron 1 of 2)	-27053	NM_006113	10451	Hs.267659	NM_006113	ENSG00000134215	VAV3	-	vav guanine nucleotide exchange factor 3	protein-coding
chr1	109261508	109261774	152	exon (NM_001144937, exon 4 of 13)	6085	NM_001144937	163479	Hs.258253	NM_173532	ENSG00000143107	FNDC7	-	fibronectin type III domain containing 7	protein-coding
chr1	109401233	109401519	210	promoter-TSS (NR_049760)	-512	NR_049760	254268	Hs.729441	NM_152763	ENSG00000162641	AKNAD1	C1orf62	AKNA domain containing 1	protein-coding
chr1	110348124	110348356	162	Intergenic	-41596	NM_139053	79574	Hs.485352	NM_024526	ENSG00000198758	EPS8L3	EPS8R3	EPS8 like 3	protein-coding
chr1	110782240	110782422	116	Intergenic	28995	NR_036437	3749	Hs.153521	NM_004978	ENSG00000116396	KCNC4	C1orf30|HKSHIIIC|KSHIIIC|KV3.4	potassium voltage-gated channel subfamily C member 4	protein-coding
chr1	111177282	111177591	154	Intergenic	-3340	NM_001204269	3737	Hs.248139	NM_004974	ENSG00000177301	KCNA2	EIEE32|HBK5|HK4|HUKIV|KV1.2|MK2|NGK1|RBK2	potassium voltage-gated channel subfamily A member 2	protein-coding
chr1	111299189	111299413	254	Intergenic	-81646	NM_002232	3738	Hs.169948	NM_002232	ENSG00000177272	KCNA3	HGK5|HLK3|HPCN3|HUKIII|KV1.3|MK3|PCN3	potassium voltage-gated channel subfamily A member 3	protein-coding
chr1	111341508	111341692	124	Intergenic	-72221	NM_001040033	963	Hs.443057	NM_000560	ENSG00000143119	CD53	MOX44|TSPAN25	CD53 molecule	protein-coding
chr1	112024475	112024670	224	Intergenic	8081	NM_174896	128346	Hs.288010	NM_174896	ENSG00000143110	C1orf162	-	chromosome 1 open reading frame 162	protein-coding
chr1	112267686	112267862	130	3' UTR (NM_198926, exon 2 of 2)	14272	NM_019099	55924	Hs.193406	NM_019099	ENSG00000197852	FAM212B	C1orf183	family with sequence similarity 212 member B	protein-coding
chr1	112321059	112321873	1240	intron (NM_004980, intron 5 of 7)	-23047	NM_198926	55924	Hs.193406	NM_019099	ENSG00000197852	FAM212B	C1orf183	family with sequence similarity 212 member B	protein-coding
chr1	112875093	112876006	404	Intergenic	-63251	NM_018704	55917	Hs.744100	NM_018704	ENSG00000143079	CTTNBP2NL	-	CTTNBP2 N-terminal like	protein-coding
chr1	114455408	114455898	254	3' UTR (NM_001319947, exon 4 of 4)	7738	NM_022836	64858	Hs.591412	NM_022836	ENSG00000118655	DCLRE1B	APOLLO|SNM1B|SNMIB	DNA cross-link repair 1B	protein-coding
chr1	114519257	114519726	123	3' UTR (NM_181358, exon 14 of 14)	-2522	NM_020190	56944	Hs.9315	NM_020190	ENSG00000116774	OLFML3	HNOEL-iso|OLF44	olfactomedin like 3	protein-coding
chr1	114566786	114567140	200	Intergenic	44950	NM_001286353	56944	Hs.9315	NM_020190	ENSG00000116774	OLFML3	HNOEL-iso|OLF44	olfactomedin like 3	protein-coding
chr1	114624687	114624956	240	Intergenic	70241	NM_205848	148281	Hs.370963	NM_205848	ENSG00000134207	SYT6	sytVI	synaptotagmin 6	protein-coding
chr1	115293509	115293685	145	intron (NM_001007553, intron 1 of 19)	7074	NM_007158	7812	Hs.69855	NM_007158	ENSG00000009307	CSDE1	D1S155E|UNR	cold shock domain containing E1	protein-coding
chr1	115843026	115843498	251	intron (NM_002506, intron 1 of 2)	37595	NM_002506	4803	Hs.2561	NM_002506	ENSG00000134259	NGF	Beta-NGF|HSAN5|NGFB	nerve growth factor	protein-coding
chr1	116815934	116816314	386	Intergenic	-99671	NM_000701	476	Hs.371889	NM_000701	ENSG00000163399	ATP1A1	-	ATPase Na+/K+ transporting subunit alpha 1	protein-coding
chr1	116828873	116829489	242	Intergenic	-86614	NM_000701	476	Hs.371889	NM_000701	ENSG00000163399	ATP1A1	-	ATPase Na+/K+ transporting subunit alpha 1	protein-coding
chr1	116861288	116861879	251	Intergenic	-54212	NM_000701	476	Hs.371889	NM_000701	ENSG00000163399	ATP1A1	-	ATPase Na+/K+ transporting subunit alpha 1	protein-coding
chr1	117348882	117349090	139	Intergenic	51934	NM_001328609	914	Hs.523500	NM_001767	ENSG00000116824	CD2	LFA-2|SRBC|T11	CD2 molecule	protein-coding
chr1	117398530	117398818	390	Intergenic	-53871	NM_020440	5738	Hs.418093	NM_020440	ENSG00000134247	PTGFRN	CD315|CD9P-1|EWI-F|FPRP|SMAP-6	prostaglandin F2 receptor inhibitor	protein-coding
chr1	117635896	117636158	251	intron (NM_003594, intron 18 of 22)	-1238	NR_030640	100126331		NR_030640	ENSG00000215930	MIR942	MIRN942|hsa-mir-942|mir-942	microRNA 942	ncRNA
chr1	117705383	117705811	239	intron (NR_045603, intron 2 of 5)	40861	NM_001253849	79679	Hs.546434	NM_024626	ENSG00000134258	VTCN1	B7-H4|B7H4|B7S1|B7X|B7h.5|PRO1291|VCTN1	V-set domain containing T cell activation inhibitor 1	protein-coding
chr1	117803835	117804027	99	Intergenic	-34157	NR_126408	104355292	Hs.576446	NR_126408	ENSG00000235202	LINC01525	lnc-MAN1A2-1	long intergenic non-protein coding RNA 1525	ncRNA
chr1	117861247	117861441	135	intron (NR_126408, intron 2 of 2)	23256	NR_126408	104355292	Hs.576446	NR_126408	ENSG00000235202	LINC01525	lnc-MAN1A2-1	long intergenic non-protein coding RNA 1525	ncRNA
chr1	118747292	118747686	452	Intergenic	-19641	NM_206996	200162	Hs.528821	NM_206996	ENSG00000155761	SPAG17	CT143|PF6	sperm associated antigen 17	protein-coding
chr1	118792345	118792643	202	Intergenic	-64646	NM_206996	200162	Hs.528821	NM_206996	ENSG00000155761	SPAG17	CT143|PF6	sperm associated antigen 17	protein-coding
chr1	118795842	118796544	396	Intergenic	-68345	NM_206996	200162	Hs.528821	NM_206996	ENSG00000155761	SPAG17	CT143|PF6	sperm associated antigen 17	protein-coding
chr1	118841023	118841239	300	Intergenic	-113283	NM_206996	200162	Hs.528821	NM_206996	ENSG00000155761	SPAG17	CT143|PF6	sperm associated antigen 17	protein-coding
chr1	118876243	118876878	424	Intergenic	-148712	NM_206996	200162	Hs.528821	NM_206996	ENSG00000155761	SPAG17	CT143|PF6	sperm associated antigen 17	protein-coding
chr1	118930993	118931521	466	Intergenic	-203409	NM_206996	200162	Hs.528821	NM_206996	ENSG00000155761	SPAG17	CT143|PF6	sperm associated antigen 17	protein-coding
chr1	118939684	118939998	320	Intergenic	-211993	NM_206996	200162	Hs.528821	NM_206996	ENSG00000155761	SPAG17	CT143|PF6	sperm associated antigen 17	protein-coding
chr1	119028850	119029298	202	Intergenic	-301226	NM_206996	200162	Hs.528821	NM_206996	ENSG00000155761	SPAG17	CT143|PF6	sperm associated antigen 17	protein-coding
chr1	119046794	119047051	263	Intergenic	-319074	NM_206996	200162	Hs.528821	NM_206996	ENSG00000155761	SPAG17	CT143|PF6	sperm associated antigen 17	protein-coding
chr1	119282024	119282637	524	Intergenic	248146	NM_001330677	6913	Hs.146196	NM_152380	ENSG00000092607	TBX15	TBX14	T-box 15	protein-coding
chr1	119414611	119414826	174	Intergenic	115758	NM_001330677	6913	Hs.146196	NM_152380	ENSG00000092607	TBX15	TBX14	T-box 15	protein-coding
chr1	119475610	119475917	226	intron (NM_152380, intron 1 of 7)	54713	NM_001330677	6913	Hs.146196	NM_152380	ENSG00000092607	TBX15	TBX14	T-box 15	protein-coding
chr1	119513206	119513458	156	intron (NM_152380, intron 1 of 7)	17144	NM_001330677	6913	Hs.146196	NM_152380	ENSG00000092607	TBX15	TBX14	T-box 15	protein-coding
chr1	119803678	119804110	355	intron (NR_125975, intron 4 of 6)	-107505	NM_016527	51179	Hs.659767	NM_016527	ENSG00000116882	HAO2	GIG16|HAOX2	hydroxyacid oxidase 2	protein-coding
chr1	120060241	120060730	456	Intergenic	10659	NM_001328615	3283	Hs.364941	NM_000862	ENSG00000203857	HSD3B1	3BETAHSD|HSD3B|HSDB3|HSDB3A|I|SDR11E1	hydroxy-delta-5-steroid dehydrogenase, 3 beta- and steroid delta-isomerase 1	protein-coding
chr1	120096680	120097409	569	Intergenic	-9459	NR_033781	128102	Hs.681806	NR_033781		HSD3BP4	-	hydroxy-delta-5-steroid dehydrogenase, 3 beta, pseudogene 4	pseudo
chr1	120129969	120130520	202	Intergenic	11670	NR_036540	644242	Hs.515383	NR_036540	ENSG00000260941	LINC00622	-	long intergenic non-protein coding RNA 622	ncRNA
chr1	120160912	120161215	178	TTS (NM_001080470)	-19149	NR_036540	644242	Hs.515383	NR_036540	ENSG00000260941	LINC00622	-	long intergenic non-protein coding RNA 622	ncRNA
chr1	120316661	120316837	145	Intergenic	-5194	NM_005518	3158	Hs.59889	NM_005518	ENSG00000134240	HMGCS2	-	3-hydroxy-3-methylglutaryl-CoA synthase 2	protein-coding
chr1	120329357	120329537	114	Intergenic	-17892	NM_005518	3158	Hs.59889	NM_005518	ENSG00000134240	HMGCS2	-	3-hydroxy-3-methylglutaryl-CoA synthase 2	protein-coding
chr1	120557213	120558383	435	intron (NM_024408, intron 2 of 33)	54519	NM_024408	4853	Hs.487360	NM_024408	ENSG00000134250	NOTCH2	AGS2|HJCYS|hN2	notch 2	protein-coding
chr1	120601805	120602445	932	intron (NM_024408, intron 1 of 33)	10192	NM_024408	4853	Hs.487360	NM_024408	ENSG00000134250	NOTCH2	AGS2|HJCYS|hN2	notch 2	protein-coding
chr1	120659966	120660248	227	Intergenic	-47790	NM_001200001	4853	Hs.487360	NM_024408	ENSG00000134250	NOTCH2	AGS2|HJCYS|hN2	notch 2	protein-coding
chr1	120788719	120789004	132	Intergenic	-50144	NM_001100910	653820	Hs.339665	NM_001100910	ENSG00000188610	FAM72B	p17	family with sequence similarity 72 member B	protein-coding
chr1	120790967	120791414	189	Intergenic	-47815	NM_001100910	653820	Hs.339665	NM_001100910	ENSG00000188610	FAM72B	p17	family with sequence similarity 72 member B	protein-coding
chr1	120795380	120795683	226	Intergenic	-43474	NM_001100910	653820	Hs.339665	NM_001100910	ENSG00000188610	FAM72B	p17	family with sequence similarity 72 member B	protein-coding
chr1	120798130	120798443	112	Intergenic	-40719	NM_001100910	653820	Hs.339665	NM_001100910	ENSG00000188610	FAM72B	p17	family with sequence similarity 72 member B	protein-coding
chr1	120807128	120807578	254	Intergenic	-31652	NM_001100910	653820	Hs.339665	NM_001100910	ENSG00000188610	FAM72B	p17	family with sequence similarity 72 member B	protein-coding
chr1	143944497	143945045	348	Intergenic	-29924	NR_144320	728833	Hs.535577	NM_207418	ENSG00000215784	FAM72D	GCUD2	family with sequence similarity 72 member D	protein-coding
chr1	143953658	143954018	144	Intergenic	-38991	NR_144320	728833	Hs.535577	NM_207418	ENSG00000215784	FAM72D	GCUD2	family with sequence similarity 72 member D	protein-coding
chr1	143960617	143961074	210	Intergenic	-45998	NR_144320	728833	Hs.535577	NM_207418	ENSG00000215784	FAM72D	GCUD2	family with sequence similarity 72 member D	protein-coding
chr1	144010637	144010909	199	Intergenic	-95926	NR_144320	728833	Hs.535577	NM_207418	ENSG00000215784	FAM72D	GCUD2	family with sequence similarity 72 member D	protein-coding
chr1	144022351	144023372	841	Intergenic	-108014	NR_144320	728833	Hs.535577	NM_207418	ENSG00000215784	FAM72D	GCUD2	family with sequence similarity 72 member D	protein-coding
chr1	144028565	144028849	221	Intergenic	-113860	NR_144320	728833	Hs.535577	NM_207418	ENSG00000215784	FAM72D	GCUD2	family with sequence similarity 72 member D	protein-coding
chr1	144036834	144037319	288	Intergenic	-109735	NM_001278267	100288142	Hs.445080	NM_001278267	ENSG00000162825	NBPF20	-	neuroblastoma breakpoint family member 20	protein-coding
chr1	144538763	144539130	219	intron (NM_001278267, intron 52 of 130)	73773	NR_003242	767846	Hs.657186	NR_003242	ENSG00000270392	PFN1P2	C1orf152|COAS3	profilin 1 pseudogene 2	pseudo
chr1	144618877	144619103	118	intron (NM_001037501, intron 4 of 20)	4031	NR_102405	728841	Hs.445080	NM_001037501	ENSG00000270231	NBPF8	NBPF8P	neuroblastoma breakpoint family member 8	protein-coding
chr1	144989456	144989880	1323	intron (NM_001002810, intron 1 of 3)	5365	NM_001198834	9659	Hs.584841	NM_014644	ENSG00000178104	PDE4DIP	CMYA2|MMGL	phosphodiesterase 4D interacting protein	protein-coding
chr1	144994924	144995152	177	promoter-TSS (NM_001198834)	-5	NM_001002812	9659	Hs.584841	NM_014644	ENSG00000178104	PDE4DIP	CMYA2|MMGL	phosphodiesterase 4D interacting protein	protein-coding
chr1	144995514	144995812	179	promoter-TSS (NM_001198834)	-581	NM_001195261	9659	Hs.584841	NM_014644	ENSG00000178104	PDE4DIP	CMYA2|MMGL	phosphodiesterase 4D interacting protein	protein-coding
chr1	145000778	145000987	223	intron (NR_144517, intron 3 of 42)	-3771	NM_001195260	9659	Hs.584841	NM_014644	ENSG00000178104	PDE4DIP	CMYA2|MMGL	phosphodiesterase 4D interacting protein	protein-coding
chr1	145041300	145041529	177	intron (NM_022359, intron 1 of 6)	-1419	NM_001198832	9659	Hs.584841	NM_014644	ENSG00000178104	PDE4DIP	CMYA2|MMGL	phosphodiesterase 4D interacting protein	protein-coding
chr1	145159349	145159742	282	intron (NM_001277444, intron 21 of 25)	-49568	NM_203458	388677	Hs.655156	NM_203458	ENSG00000264343	NOTCH2NL	N2N	notch 2 N-terminal like	protein-coding
chr1	145195905	145196126	147	intron (NM_001277444, intron 21 of 25)	-13098	NM_203458	388677	Hs.655156	NM_203458	ENSG00000264343	NOTCH2NL	N2N	notch 2 N-terminal like	protein-coding
chr1	145218992	145219605	661	intron (NM_203458, intron 1 of 4)	10185	NM_203458	388677	Hs.655156	NM_203458	ENSG00000264343	NOTCH2NL	N2N	notch 2 N-terminal like	protein-coding
chr1	145262970	145264061	1262	intron (NM_203458, intron 2 of 4)	-26255	NR_104217	101929780	Hs.534675	NR_104217	ENSG00000272150	NBPF25P	WI2-925H4.1	neuroblastoma breakpoint family member 25, pseudogene	pseudo
chr1	145297100	145297345	98	intron (NM_001039703, intron 3 of 85)	3851	NM_001302371	100132406	Hs.714127	NM_001039703	ENSG00000271425	NBPF10	AB6|AG1|NBPF9	neuroblastoma breakpoint family member 10	protein-coding
chr1	145297911	145298108	130	intron (NM_001039703, intron 4 of 85)	4638	NM_001302371	100132406	Hs.714127	NM_001039703	ENSG00000271425	NBPF10	AB6|AG1|NBPF9	neuroblastoma breakpoint family member 10	protein-coding
chr1	145738980	145739176	112	intron (NM_001201326, intron 1 of 6)	11412	NM_001201326	5174	Hs.444751	NM_002614	ENSG00000174827	PDZK1	CAP70|CLAMP|NHERF-3|NHERF3|PDZD1	PDZ domain containing 1	protein-coding
chr1	146052990	146053168	127	intron (NM_001101663, intron 6 of 21)	13177	NM_001101663	200030	Hs.721588	NM_183372	ENSG00000263956	NBPF11	NBPF24	neuroblastoma breakpoint family member 11	protein-coding
chr1	146053530	146053773	87	intron (NM_001101663, intron 5 of 21)	12605	NM_001101663	200030	Hs.721588	NM_183372	ENSG00000263956	NBPF11	NBPF24	neuroblastoma breakpoint family member 11	protein-coding
chr1	146252688	146252940	156	intron (NR_104217, intron 2 of 17)	-121043	NM_001278141	149013	Hs.666981	NM_001278141	ENSG00000268043	NBPF12	COAS1|KIAA1245	neuroblastoma breakpoint family member 12	protein-coding
chr1	146399765	146400082	92	intron (NM_001278141, intron 10 of 36)	26066	NM_001278141	149013	Hs.666981	NM_001278141	ENSG00000268043	NBPF12	COAS1|KIAA1245	neuroblastoma breakpoint family member 12	protein-coding
chr1	146405479	146405671	137	intron (NR_104217, intron 5 of 17)	31718	NM_001278141	149013	Hs.666981	NM_001278141	ENSG00000268043	NBPF12	COAS1|KIAA1245	neuroblastoma breakpoint family member 12	protein-coding
chr1	147595287	147595722	146	intron (NM_001101663, intron 5 of 21).2	12588	NM_001101663	200030	Hs.721588	NM_183372	ENSG00000263956	NBPF11	NBPF24	neuroblastoma breakpoint family member 11	protein-coding
chr1	148241553	148241741	102	intron (NM_001037501, intron 6 of 19)	-39111	NM_001164261	645142	Hs.730589	NM_001164261	ENSG00000256374	PPIAL4D	-	peptidylprolyl isomerase A like 4D	protein-coding
chr1	148342198	148342463	270	intron (NM_001037501, intron 4 of 19)	4426	NM_015383	25832	Hs.534675	NM_015383	ENSG00000270629	NBPF14	DJ328E19.C1.1|NBPF	neuroblastoma breakpoint family member 14	protein-coding
chr1	148342589	148343017	126	intron (NM_001037501, intron 3 of 19)	3953	NM_015383	25832	Hs.534675	NM_015383	ENSG00000270629	NBPF14	DJ328E19.C1.1|NBPF	neuroblastoma breakpoint family member 14	protein-coding
chr1	149223677	149224192	168	Intergenic	-63196	NR_111933	388692	Hs.271249	NM_001013644		LOC388692	-	uncharacterized LOC388692	ncRNA
chr1	150535144	150535345	127	intron (NR_104133, intron 3 of 3)	10839	NR_036211	100422997		NR_036211	ENSG00000264553	MIR4257	-	microRNA 4257	ncRNA
chr1	154556405	154556615	84	3' UTR (NM_001193495, exon 15 of 15)	16253	NM_000748	1141	Hs.2306	NM_000748	ENSG00000160716	CHRNB2	EFNL3|nAChRB2	cholinergic receptor nicotinic beta 2 subunit	protein-coding
chr1	160261788	160261965	104	exon (NM_001098398, exon 29 of 33)	-6935	NM_001193644	5824	Hs.517232	NM_002857	ENSG00000162735	PEX19	D1S2223E|HK33|PBD12A|PMP1|PMPI|PXF|PXMP1	peroxisomal biogenesis factor 19	protein-coding
chr1	161107791	161108000	168	Intergenic	-5417	NM_001039711	9191	Hs.744092	NM_004216	ENSG00000158796	DEDD	CASP8IP1|DEDD1|DEFT|FLDED1|KE05	death effector domain containing	protein-coding
chr1	161998772	161999189	87	Intergenic	-4725	NM_015441	25903	Hs.507515	NM_015441	ENSG00000162745	OLFML2B	-	olfactomedin like 2B	protein-coding
chr1	162032490	162032727	166	Intergenic	-6973	NM_001164757	9722	Hs.731942	NM_014697	ENSG00000198929	NOS1AP	6330408P19Rik|CAPON	nitric oxide synthase 1 adaptor protein	protein-coding
chr1	162334368	162334548	127	5' UTR (NM_001126060, exon 1 of 2)	1685	NM_001126060	9722	Hs.731942	NM_014697	ENSG00000198929	NOS1AP	6330408P19Rik|CAPON	nitric oxide synthase 1 adaptor protein	protein-coding
chr1	162359280	162359552	155	Intergenic	7896	NM_001085375	400793	Hs.447011	NM_001085375	ENSG00000239887	C1orf226	-	chromosome 1 open reading frame 226	protein-coding
chr1	162919962	162920299	239	Intergenic	-81525	NM_178550	339512	Hs.407631	NM_178550	ENSG00000185860	CCDC190	C1orf110	coiled-coil domain containing 190	protein-coding
chr1	164578521	164578856	114	intron (NM_001204963, intron 2 of 8)	50091	NM_002585	5087	Hs.557097	NM_002585	ENSG00000185630	PBX1	-	PBX homeobox 1	protein-coding
chr1	164581423	164581777	202	intron (NM_001204963, intron 2 of 8)	53003	NM_002585	5087	Hs.557097	NM_002585	ENSG00000185630	PBX1	-	PBX homeobox 1	protein-coding
chr1	165868052	165868344	190	intron (NM_012474, intron 4 of 6)	-8960	NR_037431	100500832		NR_037431	ENSG00000143179	MIR3658	-	microRNA 3658	ncRNA
chr1	165924295	165924642	286	Intergenic	47310	NR_037431	100500832		NR_037431	ENSG00000143179	MIR3658	-	microRNA 3658	ncRNA
chr1	166459627	166460004	802	Intergenic	-113338	NR_002925	116123	Hs.348539	NM_138784	ENSG00000215834	FMO9P	-	flavin containing monooxygenase 9 pseudogene	pseudo
chr1	166870293	166870779	396	Intergenic	-24882	NM_053053	117143	Hs.435967	NM_053053	ENSG00000152382	TADA1	ADA1|HFI1|STAF42|TADA1L|hADA1	transcriptional adaptor 1	protein-coding
chr1	167447281	167447529	211	intron (NM_198053, intron 1 of 7)	40442	NM_000734	919	Hs.156445	NM_000734	ENSG00000198821	CD247	CD3-ZETA|CD3H|CD3Q|CD3Z|IMD25|T3Z|TCRZ	CD247 molecule	protein-coding
chr1	167499297	167499629	129	Intergenic	-11616	NM_198053	919	Hs.156445	NM_000734	ENSG00000198821	CD247	CD3-ZETA|CD3H|CD3Q|CD3Z|IMD25|T3Z|TCRZ	CD247 molecule	protein-coding
chr1	167553975	167554151	80	Intergenic	-31007	NM_003851	8804	Hs.5710	NM_003851	ENSG00000143162	CREG1	CREG	cellular repressor of E1A stimulated genes 1	protein-coding
chr1	167644715	167645014	226	intron (NM_001322924, intron 1 of 4)	45390	NM_052862	92241	Hs.493867	NM_052862	ENSG00000198771	RCSD1	CAPZIP|MK2S4	RCSD domain containing 1	protein-coding
chr1	167761192	167761468	270	TTS (NM_024569)	70143	NM_003953	9019	Hs.493919	NM_003953	ENSG00000197965	MPZL1	MPZL1b|PZR|PZR1b|PZRa|PZRb	myelin protein zero like 1	protein-coding
chr1	168435249	168435800	226	intron (NR_125956, intron 4 of 4)	29358	NR_125956	101928565	Hs.563806	NR_125956	ENSG00000228697	LOC101928565	-	uncharacterized LOC101928565	ncRNA
chr1	168582980	168583241	150	Intergenic	37399	NM_002995	6375	Hs.546295	NM_002995	ENSG00000143184	XCL1	ATAC|LPTN|LTN|SCM-1|SCM-1a|SCM1|SCM1A|SCYC1	X-C motif chemokine ligand 1	protein-coding
chr1	168592387	168592750	315	Intergenic	46857	NM_002995	6375	Hs.546295	NM_002995	ENSG00000143184	XCL1	ATAC|LPTN|LTN|SCM-1|SCM-1a|SCM1|SCM1A|SCYC1	X-C motif chemokine ligand 1	protein-coding
chr1	169162821	169162999	145	intron (NR_104229, intron 10 of 12)	86963	NM_001677	481	Hs.291196	NM_001677	ENSG00000143153	ATP1B1	ATP1B	ATPase Na+/K+ transporting subunit beta 1	protein-coding
chr1	170132073	170132252	135	intron (NM_001136107, intron 2 of 3)	-11559	NR_036064	100422839		NR_036064	ENSG00000283340	MIR3119-1	-	microRNA 3119-1	ncRNA
chr1	170165676	170166090	168	Intergenic	-45280	NR_036064	100422839		NR_036064	ENSG00000283340	MIR3119-1	-	microRNA 3119-1	ncRNA
chr1	170389242	170389725	367	Intergenic	-111780	NR_027397	92344	Hs.183702	NM_152281	ENSG00000120370	GORAB	GO|NTKLBP1|SCYL1BP1	golgin, RAB6 interacting	protein-coding
chr1	171110970	171111393	168	intron (NR_002601, intron 1 of 6)	4302	NR_002601	388714	Hs.448988	NR_002601	ENSG00000117507	FMO6P	FMO6	flavin containing monooxygenase 6 pseudogene	pseudo
chr1	172113801	172114025	127	promoter-TSS (NR_038397)	62	NR_038397	100628315	Hs.584880	NR_038397	ENSG00000230630	DNM3OS	DNM3-AS1|MIR199A2HG	DNM3 opposite strand/antisense RNA	ncRNA
chr1	172320903	172321189	452	intron (NM_015569, intron 17 of 20)	-68782	NM_139240	92346	Hs.517991	NM_139240	ENSG00000180999	C1orf105	-	chromosome 1 open reading frame 105	protein-coding
chr1	172421744	172422251	313	promoter-TSS (NM_001300760)	-36	NM_001300760	92346	Hs.517991	NM_139240	ENSG00000180999	C1orf105	-	chromosome 1 open reading frame 105	protein-coding
chr1	173433356	173433718	130	intron (NR_037845, intron 1 of 2)	-3036	NR_125960	101928673	Hs.674889	NR_125960	ENSG00000203739	LOC101928673	-	uncharacterized LOC101928673	ncRNA
chr1	175761267	175761469	168	Intergenic	-48616	NM_003285	7143	Hs.659864	NM_003285	ENSG00000116147	TNR	TN-R	tenascin R	protein-coding
chr1	176976923	176977103	103	intron (NM_207108, intron 8 of 21)	21568	NR_030163	574441		NR_030163	ENSG00000202609	MIR488	MIRN488|hsa-mir-488|mir-488	microRNA 488	ncRNA
chr1	177242204	177242734	168	intron (NM_021165, intron 4 of 7)	-78253	NR_126001	102724661	Hs.146628	NR_126001		LINC01645	-	long intergenic non-protein coding RNA 1645	ncRNA
chr1	177243808	177244316	289	intron (NM_021165, intron 5 of 7)	-76660	NR_126001	102724661	Hs.146628	NR_126001		LINC01645	-	long intergenic non-protein coding RNA 1645	ncRNA
chr1	177620156	177620429	124	Intergenic	-49367	NR_110722	101928778	Hs.573792	NR_110722	ENSG00000236720	LINC01741	-	long intergenic non-protein coding RNA 1741	ncRNA
chr1	177769904	177770167	114	Intergenic	100376	NR_110722	101928778	Hs.573792	NR_110722	ENSG00000236720	LINC01741	-	long intergenic non-protein coding RNA 1741	ncRNA
chr1	177780801	177780984	145	Intergenic	111233	NR_110722	101928778	Hs.573792	NR_110722	ENSG00000236720	LINC01741	-	long intergenic non-protein coding RNA 1741	ncRNA
chr1	177953392	177953568	179	Intergenic	-14430	NM_033127	89866	Hs.149540	NM_033127	ENSG00000120341	SEC16B	LZTR2|PGPR-p117|RGPR|SEC16S	SEC16 homolog B, endoplasmic reticulum export factor	protein-coding
chr1	178613483	178613839	159	Intergenic	-33223	NR_039622	100616328		NR_039622	ENSG00000266417	MIR4424	-	microRNA 4424	ncRNA
chr1	178614358	178614589	223	Intergenic	-32411	NR_039622	100616328		NR_039622	ENSG00000266417	MIR4424	-	microRNA 4424	ncRNA
chr1	178614708	178614970	331	Intergenic	-32045	NR_039622	100616328		NR_039622	ENSG00000266417	MIR4424	-	microRNA 4424	ncRNA
chr1	178659755	178659945	193	Intergenic	12966	NR_039622	100616328		NR_039622	ENSG00000266417	MIR4424	-	microRNA 4424	ncRNA
chr1	178942409	178942698	133	Intergenic	-52386	NM_001324310	9917	Hs.5737	NM_014864	ENSG00000116199	FAM20B	gxk1	FAM20B, glycosaminoglycan xylosylkinase	protein-coding
chr1	179176029	179176265	243	intron (NM_007314, intron 1 of 11)	22672	NM_001168237	27	Hs.159472	NM_005158	ENSG00000143322	ABL2	ABLL|ARG	ABL proto-oncogene 2, non-receptor tyrosine kinase	protein-coding
chr1	179322730	179323042	365	non-coding (NR_045530, exon 14 of 14)	-11969	NM_144696	126859	Hs.658505	NM_144696	ENSG00000162779	AXDND1	C1orf125	axonemal dynein light chain domain containing 1	protein-coding
chr1	179906912	179907102	156	Intergenic	-16901	NM_014810	9857	Hs.413045	NM_014810	ENSG00000135837	CEP350	CAP350|GM133	centrosomal protein 350	protein-coding
chr1	181064013	181064288	204	Intergenic	6512	NM_016545	51278	Hs.15725	NM_016545	ENSG00000162783	IER5	SBBI48	immediate early response 5	protein-coding
chr1	181065433	181065708	200	Intergenic	7932	NM_016545	51278	Hs.15725	NM_016545	ENSG00000162783	IER5	SBBI48	immediate early response 5	protein-coding
chr1	181385617	181386041	145	Intergenic	-66857	NM_000721	777	Hs.437444	NM_000721	ENSG00000198216	CACNA1E	BII|CACH6|CACNL1A6|Cav2.3|gm139	calcium voltage-gated channel subunit alpha1 E	protein-coding
chr1	181627442	181628075	227	intron (NM_001205294, intron 7 of 45)	175072	NM_001205293	777	Hs.437444	NM_000721	ENSG00000198216	CACNA1E	BII|CACH6|CACNL1A6|Cav2.3|gm139	calcium voltage-gated channel subunit alpha1 E	protein-coding
chr1	181832982	181833181	168	Intergenic	197766	NM_001009992	127665	Hs.684328	NM_001009992	ENSG00000179930	ZNF648	-	zinc finger protein 648	protein-coding
chr1	182602978	182603192	159	Intergenic	18810	NR_036490	284648	Hs.253475	NR_036490	ENSG00000261504	LINC01686	-	long intergenic non-protein coding RNA 1686	ncRNA
chr1	182694610	182694974	129	Intergenic	-52725	NM_001102450	85397	Hs.20982	NM_033345	ENSG00000135824	RGS8	-	regulator of G-protein signaling 8	protein-coding
chr1	182721130	182721726	203	Intergenic	-37156	NM_001200052	80896	Hs.496969	NM_030769	ENSG00000135838	NPL	C112|C1orf13|NAL|NPL1	N-acetylneuraminate pyruvate lyase	protein-coding
chr1	183213639	183213946	302	3' UTR (NM_005562, exon 23 of 23)	58618	NM_005562	3918	Hs.591484	NM_005562	ENSG00000058085	LAMC2	B2T|BM600|CSF|EBR2|EBR2A|LAMB2T|LAMNB2	laminin subunit gamma 2	protein-coding
chr1	183912075	183912523	257	intron (NM_001303421, intron 10 of 11)	94605	NM_015101	23127	Hs.387995	NM_015101	ENSG00000198756	COLGALT2	C1orf17|GLT25D2	collagen beta(1-O)galactosyltransferase 2	protein-coding
chr1	183991941	183992203	382	intron (NM_001303421, intron 1 of 11)	14832	NM_015101	23127	Hs.387995	NM_015101	ENSG00000198756	COLGALT2	C1orf17|GLT25D2	collagen beta(1-O)galactosyltransferase 2	protein-coding
chr1	183994102	183994922	410	intron (NM_001303421, intron 1 of 11)	12392	NM_015101	23127	Hs.387995	NM_015101	ENSG00000198756	COLGALT2	C1orf17|GLT25D2	collagen beta(1-O)galactosyltransferase 2	protein-coding
chr1	184082432	184082776	357	Intergenic	61819	NM_001300766	116461	Hs.548197	NM_052965	ENSG00000198860	TSEN15	C1orf19|PCH2F|sen15	tRNA splicing endonuclease subunit 15	protein-coding
chr1	184085501	184085801	285	Intergenic	64866	NM_001300766	116461	Hs.548197	NM_052965	ENSG00000198860	TSEN15	C1orf19|PCH2F|sen15	tRNA splicing endonuclease subunit 15	protein-coding
chr1	184087294	184087776	301	Intergenic	66750	NM_001300766	116461	Hs.548197	NM_052965	ENSG00000198860	TSEN15	C1orf19|PCH2F|sen15	tRNA splicing endonuclease subunit 15	protein-coding
chr1	184112423	184113160	193	Intergenic	92006	NM_001300766	116461	Hs.548197	NM_052965	ENSG00000198860	TSEN15	C1orf19|PCH2F|sen15	tRNA splicing endonuclease subunit 15	protein-coding
chr1	184179147	184179581	370	Intergenic	158579	NM_001300766	116461	Hs.548197	NM_052965	ENSG00000198860	TSEN15	C1orf19|PCH2F|sen15	tRNA splicing endonuclease subunit 15	protein-coding
chr1	184224753	184224941	163	Intergenic	-131303	NM_030806	81563	Hs.497159	NM_030806	ENSG00000116667	C1orf21	PIG13	chromosome 1 open reading frame 21	protein-coding
chr1	184452250	184452456	169	intron (NM_030806, intron 2 of 5)	96203	NM_030806	81563	Hs.497159	NM_030806	ENSG00000116667	C1orf21	PIG13	chromosome 1 open reading frame 21	protein-coding
chr1	184531534	184531736	222	intron (NM_030806, intron 3 of 5)	175485	NM_030806	81563	Hs.497159	NM_030806	ENSG00000116667	C1orf21	PIG13	chromosome 1 open reading frame 21	protein-coding
chr1	188791363	188791944	239	Intergenic	1378893	NR_132374	106144535	Hs.568709	NR_132374	ENSG00000231599	LINC01037	-	long intergenic non-protein coding RNA 1037	ncRNA
chr1	192319572	192319821	276	intron (NM_001039152, intron 3 of 4)	33574	NM_001039152	431704	Hs.558673	NM_001039152	ENSG00000253148	RGS21	-	regulator of G-protein signaling 21	protein-coding
chr1	192872322	192872590	251	Intergenic	44931	NR_126003	102724954	Hs.243488	NR_126003		LINC01032	-	long intergenic non-protein coding RNA 1032	ncRNA
chr1	193155575	193155806	251	promoter-TSS (NM_003783)	53	NM_003783	8707	Hs.518834	NM_003783	ENSG00000162630	B3GALT2	BETA3GALT2|GLCT2|beta3Gal-T2	beta-1,3-galactosyltransferase 2	protein-coding
chr1	193305007	193305306	424	intron (NR_125789, intron 1 of 3)	31281	NR_125789	101929184	Hs.146728	NR_125789	ENSG00000232077	LINC01031	TCONS_00000361	long intergenic non-protein coding RNA 1031	ncRNA
chr1	194569935	194570141	226	Intergenic	1296163	NR_125789	101929184	Hs.146728	NR_125789	ENSG00000232077	LINC01031	TCONS_00000361	long intergenic non-protein coding RNA 1031	ncRNA
chr1	196743388	196743635	251	promoter-TSS (NM_021023)	-419	NM_001166624	10878	Hs.709217	NM_021023	ENSG00000116785	CFHR3	CFHL3|DOWN16|FHR-3|FHR3|HLF4	complement factor H related 3	protein-coding
chr1	198264360	198264724	524	intron (NM_133494, intron 8 of 9)	138434	NM_133494	140609	Hs.24119	NM_133494	ENSG00000151414	NEK7	-	NIMA related kinase 7	protein-coding
chr1	198500117	198500443	539	intron (NM_133262, intron 2 of 3)	9795	NM_001320218	127124	Hs.127743	NM_133262	ENSG00000151418	ATP6V1G3	ATP6G3|Vma10	ATPase H+ transporting V1 subunit G3	protein-coding
chr1	199053433	199053714	341	Intergenic	-65480	NR_110525	102800316	Hs.568480	NR_110525		LINC01222	TCONS_00000112	long intergenic non-protein coding RNA 1222	ncRNA
chr1	199436104	199436293	226	Intergenic	-448105	NR_110525	102800316	Hs.568480	NR_110525		LINC01222	TCONS_00000112	long intergenic non-protein coding RNA 1222	ncRNA
chr1	200048434	200048976	251	intron (NM_001276464, intron 4 of 6)	36752	NM_001276464	2494	Hs.33446	NM_003822	ENSG00000116833	NR5A2	B1F|B1F2|CPF|FTF|FTZ-F1|FTZ-F1beta|LRH-1|LRH1|hB1F-2	nuclear receptor subfamily 5 group A member 2	protein-coding
chr1	200462433	200462852	410	Intergenic	-83456	NM_001281293	23528	Hs.59757	NM_012482	ENSG00000162702	ZNF281	ZBP-99|ZNP-99	zinc finger protein 281	protein-coding
chr1	201345612	201345884	164	intron (NM_001276347, intron 1 of 15)	1080	NM_001001432	7139	Hs.533613	NM_000364	ENSG00000118194	TNNT2	CMD1D|CMH2|CMPD2|LVNC6|RCM3|TnTC|cTnT	troponin T2, cardiac type	protein-coding
chr1	201655874	201656050	110	intron (NM_020443, intron 1 of 29)	-32674	NR_049823	100847050		NR_049823	ENSG00000264802	MIR5191	-	microRNA 5191	ncRNA
chr1	201760577	201760925	299	intron (NM_001167738, intron 11 of 26)	-16988	NR_031599	100302158		NR_031599	ENSG00000221028	MIR1231	MIRN1231|hsa-mir-1231	microRNA 1231	ncRNA
chr1	202379484	202379683	121	intron (NM_001331029, intron 1 of 24)	-52288	NM_032103	4660	Hs.444403	NM_002481	ENSG00000077157	PPP1R12B	MYPT2|PP1bp55	protein phosphatase 1 regulatory subunit 12B	protein-coding
chr1	202380124	202380308	169	intron (NM_001331029, intron 1 of 24)	-51655	NM_032103	4660	Hs.444403	NM_002481	ENSG00000077157	PPP1R12B	MYPT2|PP1bp55	protein phosphatase 1 regulatory subunit 12B	protein-coding
chr1	202429004	202429189	179	intron (NM_001331029, intron 14 of 24)	-2775	NM_032103	4660	Hs.444403	NM_002481	ENSG00000077157	PPP1R12B	MYPT2|PP1bp55	protein phosphatase 1 regulatory subunit 12B	protein-coding
chr1	202933686	202934365	151	intron (NM_016243, intron 5 of 8)	2379	NM_016243	51706	Hs.334832	NM_016243	ENSG00000159348	CYB5R1	B5R.1|B5R1|B5R2|NQO3A2|humb5R2	cytochrome b5 reductase 1	protein-coding
chr1	203061069	203061266	127	Intergenic	-6001	NM_002479	4656	Hs.2830	NM_002479	ENSG00000122180	MYOG	MYF4|bHLHc3|myf-4	myogenin	protein-coding
chr1	204263167	204263404	354	intron (NM_014935, intron 1 of 22)	65772	NM_014935	22874	Hs.253146	NM_014935	ENSG00000143850	PLEKHA6	PEPP-3|PEPP3	pleckstrin homology domain containing A6	protein-coding
chr1	204284485	204284693	160	intron (NM_014935, intron 1 of 22)	44468	NM_014935	22874	Hs.253146	NM_014935	ENSG00000143850	PLEKHA6	PEPP-3|PEPP3	pleckstrin homology domain containing A6	protein-coding
chr1	204476143	204476332	124	Intergenic	-9270	NM_001204171	4194	Hs.497492	NM_002393	ENSG00000198625	MDM4	HDMX|MDMX|MRP1	MDM4, p53 regulator	protein-coding
chr1	204893417	204893606	118	intron (NM_001160332, intron 2 of 27)	-19843	NM_001160331	23114	Hs.13349	NM_015090	ENSG00000163531	NFASC	NF|NRCAML	neurofascin	protein-coding
chr1	205762215	205762443	199	intron (NM_173854, intron 10 of 10)	-17719	NM_001135662	8934	Hs.115325	NM_003929	ENSG00000117280	RAB29	RAB7L|RAB7L1	RAB29, member RAS oncogene family	protein-coding
chr1	206090458	206090835	302	Intergenic	-46619	NM_001317901	729533	Hs.339665	NM_001123168	ENSG00000196550	FAM72A	LMPIP|Ugene	family with sequence similarity 72 member A	protein-coding
chr1	206094531	206095117	168	Intergenic	-42441	NM_001317901	729533	Hs.339665	NM_001123168	ENSG00000196550	FAM72A	LMPIP|Ugene	family with sequence similarity 72 member A	protein-coding
chr1	206106708	206107150	340	Intergenic	-30336	NM_001317901	729533	Hs.339665	NM_001123168	ENSG00000196550	FAM72A	LMPIP|Ugene	family with sequence similarity 72 member A	protein-coding
chr1	206484972	206486023	506	Intergenic	-30703	NM_001300952	23380	Hs.497575	NM_015326	ENSG00000266028	SRGAP2	ARHGAP34|FNBP2|SRGAP2A|SRGAP3	SLIT-ROBO Rho GTPase activating protein 2	protein-coding
chr1	206491285	206491543	151	Intergenic	-24786	NM_001300952	23380	Hs.497575	NM_015326	ENSG00000266028	SRGAP2	ARHGAP34|FNBP2|SRGAP2A|SRGAP3	SLIT-ROBO Rho GTPase activating protein 2	protein-coding
chr1	206499512	206500021	244	Intergenic	-16434	NM_001300952	23380	Hs.497575	NM_015326	ENSG00000266028	SRGAP2	ARHGAP34|FNBP2|SRGAP2A|SRGAP3	SLIT-ROBO Rho GTPase activating protein 2	protein-coding
chr1	206762735	206762952	182	TTS (NM_182663)	23061	NM_006893	1939	Hs.497581	NM_006893	ENSG00000143486	EIF2D	HCA56|LGTN	eukaryotic translation initiation factor 2D	protein-coding
chr1	207601573	207601813	104	Intergenic	-25952	NM_001877	1380	Hs.445757	NM_001877	ENSG00000117322	CR2	C3DR|CD21|CR|CVID7|SLEB9	complement C3d receptor 2	protein-coding
chr1	208058571	208058808	148	Intergenic	25994	NM_001773	947	Hs.374990	NM_001773	ENSG00000174059	CD34	-	CD34 molecule	protein-coding
chr1	208333492	208333765	111	intron (NM_025179, intron 3 of 31)	84037	NM_025179	5362	Hs.497626	NM_025179	ENSG00000076356	PLXNA2	OCT|PLXN2	plexin A2	protein-coding
chr1	208810586	208810891	251	Intergenic	-393073	NM_025179	5362	Hs.497626	NM_025179	ENSG00000076356	PLXNA2	OCT|PLXN2	plexin A2	protein-coding
chr1	208954842	208955359	124	Intergenic	-537435	NM_025179	5362	Hs.497626	NM_025179	ENSG00000076356	PLXNA2	OCT|PLXN2	plexin A2	protein-coding
chr1	208955662	208956006	124	Intergenic	-538169	NM_025179	5362	Hs.497626	NM_025179	ENSG00000076356	PLXNA2	OCT|PLXN2	plexin A2	protein-coding
chr1	209125396	209125860	156	Intergenic	-373173	NR_135085	105372897	Hs.116154	NR_135085	ENSG00000227940	LINC01696	-	long intergenic non-protein coding RNA 1696	ncRNA
chr1	209328359	209328584	232	Intergenic	-170330	NR_135085	105372897	Hs.116154	NR_135085	ENSG00000227940	LINC01696	-	long intergenic non-protein coding RNA 1696	ncRNA
chr1	209328863	209329235	226	Intergenic	-169752	NR_135085	105372897	Hs.116154	NR_135085	ENSG00000227940	LINC01696	-	long intergenic non-protein coding RNA 1696	ncRNA
chr1	209821801	209821977	138	intron (NM_001017402, intron 2 of 21)	2790	NM_001017402	3914	Hs.497636	NM_000228	ENSG00000196878	LAMB3	AI1A|BM600-125KDA|LAM5|LAMNB1	laminin subunit beta 3	protein-coding
chr1	209862303	209862479	94	intron (NM_181755, intron 1 of 6)	2866	NM_001206741	3290	Hs.195040	NM_005525	ENSG00000117594	HSD11B1	11-DH|11-beta-HSD1|CORTRD2|HDL|HSD11|HSD11B|HSD11L|SDR26C1	hydroxysteroid 11-beta dehydrogenase 1	protein-coding
chr1	210567078	210567438	202	intron (NM_001170564, intron 4 of 9)	64618	NM_001170580	55733	Hs.58650	NM_018194	ENSG00000054392	HHAT	MART2|SKI1|Skn	hedgehog acyltransferase	protein-coding
chr1	210611235	210611509	179	intron (NM_001122834, intron 7 of 11)	108732	NM_001170580	55733	Hs.58650	NM_018194	ENSG00000054392	HHAT	MART2|SKI1|Skn	hedgehog acyltransferase	protein-coding
chr1	210612250	210613026	420	intron (NM_001122834, intron 7 of 11)	109998	NM_001170580	55733	Hs.58650	NM_018194	ENSG00000054392	HHAT	MART2|SKI1|Skn	hedgehog acyltransferase	protein-coding
chr1	210614412	210614707	76	intron (NM_001122834, intron 7 of 11)	111919	NM_001170580	55733	Hs.58650	NM_018194	ENSG00000054392	HHAT	MART2|SKI1|Skn	hedgehog acyltransferase	protein-coding
chr1	210868350	210868643	189	intron (NM_172362, intron 10 of 10)	365856	NM_001170580	55733	Hs.58650	NM_018194	ENSG00000054392	HHAT	MART2|SKI1|Skn	hedgehog acyltransferase	protein-coding
chr1	211460592	211460778	140	intron (NM_001136223, intron 7 of 11)	27396	NM_018254	55758	Hs.356399	NM_018254	ENSG00000117625	RCOR3	-	REST corepressor 3	protein-coding
chr1	212623842	212624048	88	Intergenic	17716	NM_013349	29937	Hs.461787	NM_013349	ENSG00000117691	NENF	CIR2|SCIRP10|SPUF	neudesin neurotrophic factor	protein-coding
chr1	212740448	212740792	163	intron (NM_001030287, intron 1 of 3)	1944	NM_001030287	467	Hs.460	NM_001674	ENSG00000162772	ATF3	-	activating transcription factor 3	protein-coding
chr1	213152837	213153086	165	intron (NM_001136475, intron 6 of 6)	29099	NM_001136474	79805	Hs.96885	NM_024749	ENSG00000143494	VASH2	-	vasohibin 2	protein-coding
chr1	213542831	213543230	109	Intergenic	318455	NM_001287220	26750	Hs.591416	NM_012424	ENSG00000136643	RPS6KC1	RPK118|RSKL1|S6K-delta-1|S6PKh1|humS6PKh1	ribosomal protein S6 kinase C1	protein-coding
chr1	214740160	214740339	156	Intergenic	-15225	NM_005401	5784	Hs.193557	NM_005401	ENSG00000152104	PTPN14	PEZ|PTP36	protein tyrosine phosphatase, non-receptor type 14	protein-coding
chr1	214843548	214843961	145	Intergenic	67222	NM_016343	1063	Hs.497741	NM_016343	ENSG00000117724	CENPF	CENF|CILD31|PRO1779|STROMS|hcp-1	centromere protein F	protein-coding
chr1	216986321	216986610	135	intron (NM_001243513, intron 1 of 7)	-7756	NM_001243514	2104	Hs.444225	NM_001438	ENSG00000196482	ESRRG	ERR3|ERRgamma|NR3B3	estrogen related receptor gamma	protein-coding
chr1	218509727	218509947	174	3' UTR (NM_016052, exon 5 of 5)	-8789	NR_138148	7042	Hs.133379	NM_003238	ENSG00000092969	TGFB2	G-TSF|LDS4|TGF-beta2	transforming growth factor beta 2	protein-coding
chr1	218545346	218545523	138	intron (NM_001135599, intron 2 of 7)	-26414	NR_046268	728463	Hs.568469	NR_046268	ENSG00000232480	TGFB2-AS1	-	TGFB2 antisense RNA 1 (head to head)	ncRNA
chr1	218844988	218845261	168	intron (NR_031644, intron 3 of 6)	229156	NR_125715	103611157	Hs.133379	NR_125715	ENSG00000281453	TGFB2-OT1	-	TGFB2 overlapping transcript 1	ncRNA
chr1	219026006	219026225	179	intron (NR_031644, intron 6 of 6)	321015	NR_038845	643723	Hs.519774	NR_038845		LYPLAL1-AS1	-	LYPLAL1 antisense RNA 1 (head to head)	ncRNA
chr1	219394193	219394479	239	Intergenic	46025	NM_001300772	127018	Hs.657617	NM_138794	ENSG00000143353	LYPLAL1	Q96AV0	lysophospholipase like 1	protein-coding
chr1	219750466	219750757	179	Intergenic	-19945	NR_135822	102723886	Hs.525963	NR_135822		LOC102723886	-	uncharacterized LOC102723886	ncRNA
chr1	219887305	219887633	94	Intergenic	-156803	NR_135822	102723886	Hs.525963	NR_135822		LOC102723886	-	uncharacterized LOC102723886	ncRNA
chr1	219888911	219889115	226	Intergenic	-157606	NR_002753	26828		NR_002753	ENSG00000199377	RNU5F-1	RNU5F|U5F	RNA, U5F small nuclear 1	snRNA
chr1	219965759	219966353	202	Intergenic	-80563	NR_002753	26828		NR_002753	ENSG00000199377	RNU5F-1	RNU5F|U5F	RNA, U5F small nuclear 1	snRNA
chr1	220543589	220544045	179	Intergenic	-97974	NM_012414	25782	Hs.654849	NM_012414	ENSG00000118873	RAB3GAP2	RAB3-GAP150|RAB3GAP150|SPG69|WARBM2|p150	RAB3 GTPase activating non-catalytic protein subunit 2	protein-coding
chr1	221079281	221079600	179	Intergenic	-25958	NR_046901	100873924	Hs.645593	NR_046901	ENSG00000257551	HLX-AS1	-	HLX antisense RNA 1	ncRNA
chr1	221096262	221096603	539	Intergenic	-42950	NR_046901	100873924	Hs.645593	NR_046901	ENSG00000257551	HLX-AS1	-	HLX antisense RNA 1	ncRNA
chr1	221099710	221100087	142	Intergenic	-46416	NR_046901	100873924	Hs.645593	NR_046901	ENSG00000257551	HLX-AS1	-	HLX antisense RNA 1	ncRNA
chr1	221631544	221632017	145	Intergenic	-122142	NR_024236	400804	Hs.722626	NR_024236	ENSG00000234754	C1orf140	-	uncharacterized LOC400804	ncRNA
chr1	221882367	221882739	226	intron (NR_111940, intron 1 of 2)	27689	NR_111939	11221	Hs.497822	NM_007207	ENSG00000143507	DUSP10	MKP-5|MKP5	dual specificity phosphatase 10	protein-coding
chr1	222213422	222213705	97	Intergenic	-199555	NR_125989	101929771	Hs.557001	NR_125989	ENSG00000227925	LINC01655	-	long intergenic non-protein coding RNA 1655	ncRNA
chr1	222934559	222934976	924	Intergenic	21741	NM_001324080	400823	Hs.697608	NM_207468	ENSG00000197520	FAM177B	-	family with sequence similarity 177 member B	protein-coding
chr1	223893918	223894118	133	intron (NM_001146068, intron 1 of 20)	4723	NM_001146068	824	Hs.350899	NM_001748	ENSG00000162909	CAPN2	CANP2|CANPL2|CANPml|mCANP	calpain 2	protein-coding
chr1	224731163	224731534	191	intron (NM_001322304, intron 2 of 6)	-72831	NM_001322305	149111	Hs.731723	NM_152495	ENSG00000143786	CNIH3	CNIH-3	cornichon family AMPA receptor auxiliary protein 3	protein-coding
chr1	225883901	225884128	226	Intergenic	-43169	NM_001008493	55740	Hs.497893	NM_018212	ENSG00000154380	ENAH	ENA|MENA|NDPP1	enabled homolog (Drosophila)	protein-coding
chr1	226730438	226730742	202	Intergenic	-5911	NM_001003665	375057	Hs.116827	NM_001003665	ENSG00000203685	STUM	C1orf95	stum, mechanosensory transduction mediator homolog	protein-coding
chr1	226733599	226733959	216	Intergenic	-2722	NM_001003665	375057	Hs.116827	NM_001003665	ENSG00000203685	STUM	C1orf95	stum, mechanosensory transduction mediator homolog	protein-coding
chr1	226852432	226852625	90	intron (NR_103784, intron 1 of 1)	10241	NR_103784	100506443	Hs.664293	NR_103784		ITPKB-IT1	-	ITPKB intronic transcript 1	ncRNA
chr1	229453826	229454016	208	Intergenic	13792	NM_006542	10638	Hs.296169	NM_006542	ENSG00000213029	SPHAR	-	S-phase response (cyclin related)	protein-coding
chr1	230456642	230456935	166	TTS (NM_001258311)	104886	NM_001258311	79605	Hs.520463	NM_024554	ENSG00000177614	PGBD5	-	piggyBac transposable element derived 5	protein-coding
chr1	230630628	230631306	202	Intergenic	-69293	NM_001258311	79605	Hs.520463	NM_024554	ENSG00000177614	PGBD5	-	piggyBac transposable element derived 5	protein-coding
chr1	230756865	230757383	98	Intergenic	-21078	NM_001145036	22796	Hs.211800	NM_007357	ENSG00000135775	COG2	LDLC	component of oligomeric golgi complex 2	protein-coding
chr1	230769218	230769519	76	Intergenic	-8834	NM_001145036	22796	Hs.211800	NM_007357	ENSG00000135775	COG2	LDLC	component of oligomeric golgi complex 2	protein-coding
chr1	230989523	230989808	239	intron (NM_001136494, intron 4 of 5)	2117	NM_001136495	84886	Hs.520494	NM_032800	ENSG00000119280	C1orf198	-	chromosome 1 open reading frame 198	protein-coding
chr1	232070540	232070914	156	intron (NR_126441, intron 1 of 3)	9147	NR_126441	104472714		NR_126441	ENSG00000226758	DISC1-IT1	-	DISC1 intronic transcript 1	ncRNA
chr1	232419446	232419801	202	Intergenic	231731	NM_020808	57568	Hs.745009	NM_020808	ENSG00000116991	SIPA1L2	SPAL2	signal induced proliferation associated 1 like 2	protein-coding
chr1	232613432	232613722	226	intron (NM_020808, intron 5 of 20)	37777	NM_020808	57568	Hs.745009	NM_020808	ENSG00000116991	SIPA1L2	SPAL2	signal induced proliferation associated 1 like 2	protein-coding
chr1	232622751	232622927	168	intron (NM_020808, intron 3 of 20)	28515	NM_020808	57568	Hs.745009	NM_020808	ENSG00000116991	SIPA1L2	SPAL2	signal induced proliferation associated 1 like 2	protein-coding
chr1	232690348	232690606	341	Intergenic	-39123	NM_020808	57568	Hs.745009	NM_020808	ENSG00000116991	SIPA1L2	SPAL2	signal induced proliferation associated 1 like 2	protein-coding
chr1	232750205	232750404	160	Intergenic	-98950	NM_020808	57568	Hs.745009	NM_020808	ENSG00000116991	SIPA1L2	SPAL2	signal induced proliferation associated 1 like 2	protein-coding
chr1	233004614	233005044	611	Intergenic	64191	NM_019090	54627	Hs.160373	NM_019090	ENSG00000212916	MAP10	KIAA1383|MTR120	microtubule associated protein 10	protein-coding
chr1	233181410	233181646	147	intron (NM_014801, intron 25 of 33)	94940	NR_138027	84284	Hs.642715	NM_032324	ENSG00000135778	NTPCR	C1orf57|HCR-NTPase	nucleoside-triphosphatase, cancer-related	protein-coding
chr1	233217594	233217825	123	intron (NM_014801, intron 23 of 33)	131121	NR_138027	84284	Hs.642715	NM_032324	ENSG00000135778	NTPCR	C1orf57|HCR-NTPase	nucleoside-triphosphatase, cancer-related	protein-coding
chr1	233248655	233249041	179	intron (NM_014801, intron 21 of 33)	162260	NR_138027	84284	Hs.642715	NM_032324	ENSG00000135778	NTPCR	C1orf57|HCR-NTPase	nucleoside-triphosphatase, cancer-related	protein-coding
chr1	233843092	233843505	163	Intergenic	83400	NR_039625	100616390		NR_039625	ENSG00000265744	MIR4427	-	microRNA 4427	ncRNA
chr1	234718836	234719168	92	Intergenic	26269	NM_182972	359948	Hs.350268	NM_182972	ENSG00000168264	IRF2BP2	-	interferon regulatory factor 2 binding protein 2	protein-coding
chr1	234756128	234756373	117	Intergenic	-8807	NR_033927	100302691	Hs.209162	NR_033927	ENSG00000224939	LINC00184	HANC|NCRNA00184	long intergenic non-protein coding RNA 184	ncRNA
chr1	235133845	235134062	119	Intergenic	-34207	NR_125945	101927851	Hs.520684	NR_125945	ENSG00000238005	LOC101927851	-	uncharacterized LOC101927851	ncRNA
chr1	235246624	235246828	162	Intergenic	44526	NR_002956	677802	Hs.744743	NR_002956	ENSG00000207181	SNORA14B	ACA14b	small nucleolar RNA, H/ACA box 14B	snoRNA
chr1	235570814	235571162	208	intron (NM_001079515, intron 3 of 16)	40313	NM_001079515	6905	Hs.744998	NM_003193	ENSG00000116957	TBCE	HRD|KCS|KCS1|PEAMO|pac2	tubulin folding cofactor E	protein-coding
chr1	236684016	236684278	165	intron (NM_201545, intron 2 of 11)	-2592	NM_006499	3964	Hs.4082	NM_006499	ENSG00000116977	LGALS8	Gal-8|PCTA-1|PCTA1|Po66-CBP	galectin 8	protein-coding
chr1	236823353	236823772	198	Intergenic	-26192	NM_001103	88	Hs.498178	NM_001103	ENSG00000077522	ACTN2	CMD1AA|CMH23	actinin alpha 2	protein-coding
chr1	236879588	236879786	197	intron (NM_001278344, intron 1 of 22)	29933	NM_001278344	88	Hs.498178	NM_001103	ENSG00000077522	ACTN2	CMD1AA|CMH23	actinin alpha 2	protein-coding
chr1	237115728	237116096	238	Intergenic	51806	NM_001276687	645745	Hs.632513	NM_001039954	ENSG00000244020	MT1HL1	MT1P2	metallothionein 1H-like 1	protein-coding
chr1	237145769	237145964	178	Intergenic	21852	NM_001276687	645745	Hs.632513	NM_001039954	ENSG00000244020	MT1HL1	MT1P2	metallothionein 1H-like 1	protein-coding
chr1	237342864	237343174	278	intron (NM_001035, intron 1 of 104)	137317	NM_001035	6262	Hs.109514	NM_001035	ENSG00000198626	RYR2	ARVC2|ARVD2|RYR-2|RyR|VTSIP	ryanodine receptor 2	protein-coding
chr1	238042716	238043058	145	intron (NR_027247, intron 3 of 11)	11335	NM_021186	57829	Hs.136241	NM_021186	ENSG00000116996	ZP4	ZBP|ZP1|ZPB|Zp-4	zona pellucida glycoprotein 4	protein-coding
chr1	239318837	239319231	124	Intergenic	-231196	NM_001347716	1131	Hs.7138	NM_000740	ENSG00000133019	CHRM3	EGBRS|HM3|PBS	cholinergic receptor muscarinic 3	protein-coding
chr1	239591364	239591573	135	intron (NM_001347716, intron 1 of 7)	41238	NM_001347716	1131	Hs.7138	NM_000740	ENSG00000133019	CHRM3	EGBRS|HM3|PBS	cholinergic receptor muscarinic 3	protein-coding
chr1	239775974	239776545	133	intron (NM_001347716, intron 3 of 7)	-16114	NM_000740	1131	Hs.7138	NM_000740	ENSG00000133019	CHRM3	EGBRS|HM3|PBS	cholinergic receptor muscarinic 3	protein-coding
chr1	239973359	239973803	405	intron (NM_000740, intron 3 of 4)	89591	NR_046582	100873984	Hs.199475	NR_046582	ENSG00000234601	CHRM3-AS1	-	CHRM3 antisense RNA 1	ncRNA
chr1	240136141	240136338	94	Intergenic	-34585	NR_036695	645884	Hs.613280	NR_036695		RPS7P5	RPS7_2_183	ribosomal protein S7 pseudogene 5	pseudo
chr1	240354345	240354655	156	intron (NM_001305424, intron 5 of 18)	99315	NM_020066	56776	Hs.24889	NM_020066	ENSG00000155816	FMN2	-	formin 2	protein-coding
chr1	240441512	240441777	143	intron (NM_001305424, intron 8 of 18)	186459	NM_020066	56776	Hs.24889	NM_020066	ENSG00000155816	FMN2	-	formin 2	protein-coding
chr1	240457802	240458179	278	intron (NM_001305424, intron 8 of 18)	-182419	NR_128706	100526648		NR_128706	ENSG00000265031	MIR1273E	hsa-mir-1273e	microRNA 1273e	ncRNA
chr1	240632059	240632576	265	intron (NM_001305424, intron 17 of 18)	-8092	NR_128706	100526648		NR_128706	ENSG00000265031	MIR1273E	hsa-mir-1273e	microRNA 1273e	ncRNA
chr1	240689696	240690021	202	intron (NM_022469, intron 1 of 1)	49449	NR_128706	100526648		NR_128706	ENSG00000265031	MIR1273E	hsa-mir-1273e	microRNA 1273e	ncRNA
chr1	240753090	240753310	138	intron (NM_022469, intron 1 of 1)	22262	NM_022469	64388	Hs.98206	NM_022469	ENSG00000180875	GREM2	CKTSF1B2|DAND3|PRDC	gremlin 2, DAN family BMP antagonist	protein-coding
chr1	242152246	242152569	147	Intergenic	9978	NM_001004343	440738	Hs.534971	NM_001004343	ENSG00000197769	MAP1LC3C	ATG8J|LC3C	microtubule associated protein 1 light chain 3 gamma	protein-coding
chr1	244252847	244253105	226	Intergenic	36469	NM_006352	10472	Hs.69997	NM_006352	ENSG00000179456	ZBTB18	C2H2-171|MRD22|RP58|TAZ-1|ZNF238	zinc finger and BTB domain containing 18	protein-coding
chr1	244292052	244292251	135	Intergenic	75644	NM_006352	10472	Hs.69997	NM_006352	ENSG00000179456	ZBTB18	C2H2-171|MRD22|RP58|TAZ-1|ZNF238	zinc finger and BTB domain containing 18	protein-coding
chr1	244475575	244475803	244	Intergenic	-40248	NM_001276348	200159	Hs.442703	NM_001012970	ENSG00000173728	C1orf100	-	chromosome 1 open reading frame 100	protein-coding
chr1	244652787	244652992	145	intron (NM_001242340, intron 4 of 18)	28216	NM_173807	257044	Hs.459534	NM_173807	ENSG00000179397	C1orf101	-	chromosome 1 open reading frame 101	protein-coding
chr1	244829052	244829399	140	intron (NR_123736, intron 1 of 3)	12875	NR_123735	51029	Hs.498317	NM_016076	ENSG00000121644	DESI2	C1orf121|CGI-146|DESI|DESI1|DeSI-2|FAM152A|PNAS-4|PPPDE1	desumoylating isopeptidase 2	protein-coding
chr1	245629545	245629726	114	intron (NM_018012, intron 4 of 14)	311348	NM_018012	55083	Hs.143134	NM_018012	ENSG00000162849	KIF26B	-	kinesin family member 26B	protein-coding
chr1	245741618	245741969	184	intron (NM_018012, intron 5 of 14)	423506	NM_018012	55083	Hs.143134	NM_018012	ENSG00000162849	KIF26B	-	kinesin family member 26B	protein-coding
chr1	249180786	249180970	156	Intergenic	-19564	NM_001017434	267002	Hs.602037	NM_170725	ENSG00000185220	PGBD2	-	piggyBac transposable element derived 2	protein-coding
chr10	2154148	2154487	168	Intergenic	-36034	NR_106720	102465944		NR_106720	ENSG00000278069	MIR6072	hsa-mir-6072	microRNA 6072	ncRNA
chr10	2551069	2551953	202	Intergenic	-7857	NR_136146	105376351	Hs.343482	NR_136146		LOC105376351	-	uncharacterized LOC105376351	ncRNA
chr10	2729000	2729379	197	Intergenic	-185535	NR_136146	105376351	Hs.343482	NR_136146		LOC105376351	-	uncharacterized LOC105376351	ncRNA
chr10	3511427	3511885	323	intron (NR_131187, intron 1 of 1)	150769	NR_131187	105376360	Hs.212226	NR_131187		LOC105376360	-	uncharacterized LOC105376360	ncRNA
chr10	4326228	4326461	245	Intergenic	-40240	NR_108040	100652988	Hs.433011	NR_108040		LINC00702	-	long intergenic non-protein coding RNA 702	ncRNA
chr10	5491887	5492095	218	intron (NM_005863, intron 1 of 9)	3477	NR_073040	10276	Hs.25155	NM_005863	ENSG00000173848	NET1	ARHGEF8|NET1A	neuroepithelial cell transforming 1	protein-coding
chr10	6645240	6645459	124	Intergenic	-15329	NR_120634	101928150	Hs.576825	NR_120634		LOC101928150	-	uncharacterized LOC101928150	ncRNA
chr10	7652733	7653057	114	intron (NM_001001851, intron 7 of 11)	8741	NM_032817	80760	Hs.498586	NM_030569	ENSG00000123243	ITIH5	ITI-HC5|PP14776	inter-alpha-trypsin inhibitor heavy chain family member 5	protein-coding
chr10	10686564	10687019	179	intron (NM_001326319, intron 1 of 16)	150086	NR_027082	207107	Hs.31562	NR_027082	ENSG00000225383	SFTA1P	SFTPF	surfactant associated 1, pseudogene	pseudo
chr10	11008957	11009304	422	intron (NM_001326319, intron 4 of 16)	-15004	NR_015413	254312	Hs.498620	NR_015413	ENSG00000229240	LINC00710	-	long intergenic non-protein coding RNA 710	ncRNA
chr10	11054313	11054753	214	intron (NM_001326339, intron 1 of 11)	-5353	NM_001326343	10659	Hs.309288	NM_006561	ENSG00000048740	CELF2	BRUNOL3|CELF-2|CUG-BP2|CUGBP2|ETR-3|ETR3|NAPOR	CUGBP, Elav-like family member 2	protein-coding
chr10	11055035	11055211	124	intron (NM_001326339, intron 1 of 11)	-4763	NM_001326343	10659	Hs.309288	NM_006561	ENSG00000048740	CELF2	BRUNOL3|CELF-2|CUG-BP2|CUGBP2|ETR-3|ETR3|NAPOR	CUGBP, Elav-like family member 2	protein-coding
chr10	11068663	11069142	156	intron (NM_001326345, intron 1 of 13)	8183	NM_001326345	10659	Hs.309288	NM_006561	ENSG00000048740	CELF2	BRUNOL3|CELF-2|CUG-BP2|CUGBP2|ETR-3|ETR3|NAPOR	CUGBP, Elav-like family member 2	protein-coding
chr10	11467283	11467486	134	Intergenic	-80711	NR_126062	414196	Hs.729598	NM_001012713		CELF2-AS1	C10orf31	CELF2 antisense RNA 1	ncRNA
chr10	11815740	11816188	142	Intergenic	31608	NM_024693	79746	Hs.22242	NM_024693	ENSG00000134463	ECHDC3	-	enoyl-CoA hydratase domain containing 3	protein-coding
chr10	13716971	13717162	128	intron (NM_018027, intron 15 of 24)	32501	NM_001318338	55691	Hs.330463	NM_018027	ENSG00000151474	FRMD4A	CCAFCA|FRMD4|bA295P9.4	FERM domain containing 4A	protein-coding
chr10	13788804	13789135	128	intron (NM_018027, intron 9 of 24)	-39402	NM_001318338	55691	Hs.330463	NM_018027	ENSG00000151474	FRMD4A	CCAFCA|FRMD4|bA295P9.4	FERM domain containing 4A	protein-coding
chr10	14116484	14116872	191	non-coding (NR_120638, exon 1 of 3)	395	NR_120638	101928453	Hs.650212	NR_120638		LOC101928453	-	uncharacterized LOC101928453	ncRNA
chr10	14302119	14302466	114	intron (NR_134578, intron 2 of 3)	70591	NM_018027	55691	Hs.330463	NM_018027	ENSG00000151474	FRMD4A	CCAFCA|FRMD4|bA295P9.4	FERM domain containing 4A	protein-coding
chr10	14769349	14769704	156	intron (NM_031453, intron 1 of 4)	47370	NM_031453	83641	Hs.446315	NM_031453	ENSG00000065809	FAM107B	C10orf45|HITS	family with sequence similarity 107 member B	protein-coding
chr10	15262547	15262737	126	intron (NM_001010924, intron 6 of 7)	-51933	NM_001308295	9397	Hs.60339	NM_004808	ENSG00000152465	NMT2	-	N-myristoyltransferase 2	protein-coding
chr10	16975851	16976093	94	intron (NM_001081, intron 39 of 66)	-116519	NM_152724	6251	Hs.524161	NM_012425	ENSG00000148484	RSU1	RSP-1	Ras suppressor protein 1	protein-coding
chr10	22849798	22850063	179	intron (NM_001330062, intron 6 of 9)	-123072	NR_036533	100499489	Hs.7444	NR_036533		LOC100499489	-	uncharacterized LOC100499489	ncRNA
chr10	22973620	22973924	191	intron (NM_005028, intron 1 of 9)	29265	NM_001330062	5305	Hs.57079	NM_005028	ENSG00000150867	PIP4K2A	PI5P4KA|PIP5K2A|PIP5KII-alpha|PIP5KIIA|PIPK	phosphatidylinositol-5-phosphate 4-kinase type 2 alpha	protein-coding
chr10	23255031	23255262	226	intron (NM_173081, intron 7 of 18)	38193	NM_001282747	219681	Hs.659807	NM_173081	ENSG00000165309	ARMC3	CT81|KU-CT-1	armadillo repeat containing 3	protein-coding
chr10	23320289	23320814	251	intron (NM_173081, intron 17 of 18)	-63876	NM_012228	22921	Hs.461420	NM_012228	ENSG00000148450	MSRB2	CBS-1|CBS1|CGI-131|MSRB|PILB	methionine sulfoxide reductase B2	protein-coding
chr10	23341995	23342287	251	Intergenic	-42286	NM_012228	22921	Hs.461420	NM_012228	ENSG00000148450	MSRB2	CBS-1|CBS1|CGI-131|MSRB|PILB	methionine sulfoxide reductase B2	protein-coding
chr10	23362589	23362885	220	Intergenic	-21690	NM_012228	22921	Hs.461420	NM_012228	ENSG00000148450	MSRB2	CBS-1|CBS1|CGI-131|MSRB|PILB	methionine sulfoxide reductase B2	protein-coding
chr10	23368686	23368869	163	Intergenic	-15650	NM_012228	22921	Hs.461420	NM_012228	ENSG00000148450	MSRB2	CBS-1|CBS1|CGI-131|MSRB|PILB	methionine sulfoxide reductase B2	protein-coding
chr10	23559595	23559907	140	Intergenic	74021	NM_153714	256815	Hs.132442	NM_153714	ENSG00000179133	C10orf67	C10orf115|LINC01552|bA215C7.4	chromosome 10 open reading frame 67	protein-coding
chr10	24199368	24199848	135	intron (NM_001098500, intron 1 of 18)	215933	NM_001098500	56243	Hs.445885	NM_019590	ENSG00000120549	KIAA1217	SKT	KIAA1217	protein-coding
chr10	24206361	24206741	203	intron (NM_001098500, intron 1 of 18)	222876	NM_001098500	56243	Hs.445885	NM_019590	ENSG00000120549	KIAA1217	SKT	KIAA1217	protein-coding
chr10	24403648	24403849	150	intron (NM_001098500, intron 2 of 18)	-93972	NM_001282767	56243	Hs.445885	NM_019590	ENSG00000120549	KIAA1217	SKT	KIAA1217	protein-coding
chr10	24442035	24442238	134	intron (NM_001098500, intron 2 of 18)	-55584	NM_001282767	56243	Hs.445885	NM_019590	ENSG00000120549	KIAA1217	SKT	KIAA1217	protein-coding
chr10	24473306	24473764	175	intron (NM_001098500, intron 2 of 18)	-24185	NM_001282767	56243	Hs.445885	NM_019590	ENSG00000120549	KIAA1217	SKT	KIAA1217	protein-coding
chr10	24595409	24595585	94	intron (NM_001098500, intron 3 of 18)	30883	NR_030334	693188		NR_030334	ENSG00000207930	MIR603	MIRN603|hsa-mir-603	microRNA 603	ncRNA
chr10	24940000	24940356	283	intron (NM_020824, intron 4 of 25)	72419	NM_020824	57584	Hs.524195	NM_020824	ENSG00000107863	ARHGAP21	ARHGAP10	Rho GTPase activating protein 21	protein-coding
chr10	27643381	27643851	181	Intergenic	59681	NM_001034842	374308	Hs.631832	NM_001034842	ENSG00000182077	PTCHD3	PTR	patched domain containing 3	protein-coding
chr10	27909619	27910117	423	Intergenic	116765	NM_001256412	22931	Hs.406799	NM_021252	ENSG00000099246	RAB18	RAB18LI1|WARBM3	RAB18, member RAS oncogene family	protein-coding
chr10	27932206	27932522	276	Intergenic	-101180	NR_121652	101929202	Hs.568843	NR_121652		MKX-AS1	-	MKX antisense RNA 1	ncRNA
chr10	28008128	28008383	179	intron (NM_173576, intron 5 of 6)	-25289	NR_121652	101929202	Hs.568843	NR_121652		MKX-AS1	-	MKX antisense RNA 1	ncRNA
chr10	28012401	28012648	168	intron (NM_173576, intron 5 of 6)	-21020	NR_121652	101929202	Hs.568843	NR_121652		MKX-AS1	-	MKX antisense RNA 1	ncRNA
chr10	28292931	28293108	124	Intergenic	-5040	NM_018076	55130	Hs.127530	NM_018076	ENSG00000169126	ARMC4	CILD23	armadillo repeat containing 4	protein-coding
chr10	28570767	28571207	179	promoter-TSS (NM_173496)	39	NM_173496	143098	Hs.499159	NM_173496	ENSG00000150054	MPP7	-	membrane palmitoylated protein 7	protein-coding
chr10	29887415	29888214	179	intron (NM_003174, intron 3 of 35)	3461	NR_030634	100126327		NR_030634	ENSG00000216035	MIR938	MIRN938|hsa-mir-938	microRNA 938	ncRNA
chr10	29923784	29923992	120	promoter-TSS (NM_021738)	13	NM_021738	6840	Hs.499209	NM_003174	ENSG00000197321	SVIL	-	supervillin	protein-coding
chr10	29935123	29935807	163	intron (NM_003174, intron 3 of 35)	-11564	NM_021738	6840	Hs.499209	NM_003174	ENSG00000197321	SVIL	-	supervillin	protein-coding
chr10	29948258	29948614	189	intron (NM_003174, intron 2 of 35)	-24535	NM_021738	6840	Hs.499209	NM_003174	ENSG00000197321	SVIL	-	supervillin	protein-coding
chr10	30001131	30001408	161	intron (NM_001323599, intron 1 of 38)	23461	NM_003174	6840	Hs.499209	NM_003174	ENSG00000197321	SVIL	-	supervillin	protein-coding
chr10	30147357	30147573	112	Intergenic	-121535	NM_001323599	6840	Hs.499209	NM_003174	ENSG00000197321	SVIL	-	supervillin	protein-coding
chr10	30211892	30212161	189	Intergenic	136462	NM_020848	57608	Hs.533953	NM_020848	ENSG00000165757	KIAA1462	JCAD	KIAA1462	protein-coding
chr10	31893207	31893393	144	Intergenic	282750	NM_001323672	6935	Hs.124503	NM_030751	ENSG00000148516	ZEB1	AREB6|BZP|DELTAEF1|FECD6|NIL2A|PPCD3|TCF8|ZFHEP|ZFHX1A	zinc finger E-box binding homeobox 1	protein-coding
chr10	34239204	34239391	143	Intergenic	-177689	NR_038932	100505583	Hs.568804	NR_038932	ENSG00000261683	LINC00838	-	long intergenic non-protein coding RNA 838	ncRNA
chr10	34520380	34520750	156	intron (NM_001184785, intron 22 of 24)	-458957	NR_038932	100505583	Hs.568804	NR_038932	ENSG00000261683	LINC00838	-	long intergenic non-protein coding RNA 838	ncRNA
chr10	35698111	35698439	156	intron (NM_001282853, intron 2 of 10)	72473	NM_001282854	219771	Hs.14745	NM_145012	ENSG00000108100	CCNY	C10orf9|CBCP1|CCNX|CFP1	cyclin Y	protein-coding
chr10	35747494	35747825	118	intron (NM_001282853, intron 2 of 10)	121857	NM_001282854	219771	Hs.14745	NM_145012	ENSG00000108100	CCNY	C10orf9|CBCP1|CCNX|CFP1	cyclin Y	protein-coding
chr10	35776290	35776569	171	intron (NM_145012, intron 2 of 9)	-117909	NM_153368	219770	Hs.638922	NM_153368	ENSG00000177291	GJD4	CX40.1	gap junction protein delta 4	protein-coding
chr10	35869075	35869604	309	Intergenic	-24999	NM_153368	219770	Hs.638922	NM_153368	ENSG00000177291	GJD4	CX40.1	gap junction protein delta 4	protein-coding
chr10	36223231	36223426	123	Intergenic	156098	NR_110138	102578074		NR_110138	ENSG00000280719	PCAT5	LINC01452|TPCAT-10-36067	prostate cancer associated transcript 5 (non-protein coding)	ncRNA
chr10	36223559	36223762	202	Intergenic	156430	NR_110138	102578074		NR_110138	ENSG00000280719	PCAT5	LINC01452|TPCAT-10-36067	prostate cancer associated transcript 5 (non-protein coding)	ncRNA
chr10	36477083	36477319	84	Intergenic	409971	NR_110138	102578074		NR_110138	ENSG00000280719	PCAT5	LINC01452|TPCAT-10-36067	prostate cancer associated transcript 5 (non-protein coding)	ncRNA
chr10	36569243	36569680	263	Intergenic	502231	NR_110138	102578074		NR_110138	ENSG00000280719	PCAT5	LINC01452|TPCAT-10-36067	prostate cancer associated transcript 5 (non-protein coding)	ncRNA
chr10	37014524	37014830	255	Intergenic	-400108	NM_052997	91074	Hs.373787	NM_052997	ENSG00000148513	ANKRD30A	NY-BR-1	ankyrin repeat domain 30A	protein-coding
chr10	37091876	37092134	143	Intergenic	-322780	NM_052997	91074	Hs.373787	NM_052997	ENSG00000148513	ANKRD30A	NY-BR-1	ankyrin repeat domain 30A	protein-coding
chr10	44143084	44143399	349	non-coding (NR_047558, exon 3 of 3)	1006	NM_001005368	7580	Hs.522885	NM_006973	ENSG00000169740	ZNF32	KOX30	zinc finger protein 32	protein-coding
chr10	44387531	44388158	235	intron (NR_038268, intron 4 of 4)	-16900	NR_033846	283033	Hs.178244	NR_033846		LINC00841	-	long intergenic non-protein coding RNA 841	ncRNA
chr10	44493983	44494215	104	Intergenic	86249	NR_136148	283033	Hs.178244	NR_033846		LINC00841	-	long intergenic non-protein coding RNA 841	ncRNA
chr10	44516308	44516702	302	Intergenic	108655	NR_136148	283033	Hs.178244	NR_033846		LINC00841	-	long intergenic non-protein coding RNA 841	ncRNA
chr10	45442886	45443591	254	intron (NR_033842, intron 1 of 7)	11899	NR_033842	220980	Hs.568801	NR_033842	ENSG00000224812	TMEM72-AS1	-	TMEM72 antisense RNA 1	ncRNA
chr10	45601746	45601971	158	intron (NR_024472, intron 8 of 8)	48186	NR_024472	100133308	Hs.434365	NR_024472		RSU1P2	-	Ras suppressor protein 1 pseudogene 2	pseudo
chr10	50297663	50298004	94	intron (NM_001031746, intron 2 of 7)	25744	NM_144984	196740	Hs.522928	NM_144984	ENSG00000165633	VSTM4	C10orf72	V-set and transmembrane domain containing 4	protein-coding
chr10	50357342	50357547	222	intron (NR_038973, intron 5 of 5)	-15379	NM_001164484	170370	Hs.646291	NM_001164484	ENSG00000172538	FAM170B	C10orf73	family with sequence similarity 170 member B	protein-coding
chr10	52753314	52753502	90	intron (NM_001098512, intron 1 of 17)	2497	NM_001098512	5592	Hs.407535	NM_006258	ENSG00000185532	PRKG1	AAT8|PKG|PRKG1B|PRKGR1B|cGK|cGK 1|cGK1|cGKI|cGKI-BETA|cGKI-alpha	protein kinase, cGMP-dependent, type I	protein-coding
chr10	52791793	52791969	114	intron (NM_001098512, intron 1 of 17)	36431	NR_120678	102724719		NR_120678	ENSG00000223502	LOC102724719	-	uncharacterized LOC102724719	ncRNA
chr10	53149575	53150046	214	intron (NM_006258, intron 2 of 17)	90477	NR_030336	693190		NR_030336	ENSG00000207813	MIR605	MIRN605|hsa-mir-605|mir-605	microRNA 605	ncRNA
chr10	53341141	53341433	202	intron (NM_006258, intron 3 of 17)	118068	NM_015235	23283	Hs.591358	NM_015235	ENSG00000177613	CSTF2T	CstF-64T	cleavage stimulation factor subunit 2 tau variant	protein-coding
chr10	53389482	53390764	315	intron (NM_006258, intron 3 of 17)	69232	NM_015235	23283	Hs.591358	NM_015235	ENSG00000177613	CSTF2T	CstF-64T	cleavage stimulation factor subunit 2 tau variant	protein-coding
chr10	53585294	53585486	135	intron (NM_006258, intron 4 of 17)	-126035	NM_015235	23283	Hs.591358	NM_015235	ENSG00000177613	CSTF2T	CstF-64T	cleavage stimulation factor subunit 2 tau variant	protein-coding
chr10	53746338	53746637	341	intron (NM_006258, intron 5 of 17)	-287132	NM_015235	23283	Hs.591358	NM_015235	ENSG00000177613	CSTF2T	CstF-64T	cleavage stimulation factor subunit 2 tau variant	protein-coding
chr10	53976731	53976942	202	intron (NM_006258, intron 9 of 17)	97052	NR_038277	100506939	Hs.584791	NR_038277		PRKG1-AS1	-	PRKG1 antisense RNA 1	ncRNA
chr10	54009734	54009936	249	intron (NM_006258, intron 9 of 17)	64053	NR_038277	100506939	Hs.584791	NR_038277		PRKG1-AS1	-	PRKG1 antisense RNA 1	ncRNA
chr10	56559290	56559526	276	intron (NM_001142765, intron 1 of 31)	1643	NM_001142769	65217	Hs.280209	NM_033056	ENSG00000150275	PCDH15	CDHR15|DFNB23|USH1F	protocadherin related 15	protein-coding
chr10	56779271	56779460	168	Intergenic	-218314	NM_001142765	65217	Hs.280209	NM_033056	ENSG00000150275	PCDH15	CDHR15|DFNB23|USH1F	protocadherin related 15	protein-coding
chr10	59772256	59772514	251	Intergenic	255309	NM_152230	253430	Hs.30280	NM_152230	ENSG00000151151	IPMK	-	inositol polyphosphate multikinase	protein-coding
chr10	60246776	60246964	168	Intergenic	-26034	NM_001080512	80114	Hs.100261	NM_001080512	ENSG00000122870	BICC1	BICC|CYSRD	BicC family RNA binding protein 1	protein-coding
chr10	60325058	60325412	396	intron (NM_001080512, intron 1 of 20)	52331	NM_001080512	80114	Hs.100261	NM_001080512	ENSG00000122870	BICC1	BICC|CYSRD	BicC family RNA binding protein 1	protein-coding
chr10	60464693	60464927	251	intron (NM_001080512, intron 3 of 20)	-9965	NR_027508	728640	Hs.729209	NR_027508		FAM133CP	-	family with sequence similarity 133, member A pseudogene	pseudo
chr10	60536039	60536449	202	intron (NM_001080512, intron 3 of 20)	61469	NR_027508	728640	Hs.729209	NR_027508		FAM133CP	-	family with sequence similarity 133, member A pseudogene	pseudo
chr10	60542835	60543095	202	intron (NM_001080512, intron 3 of 20)	68190	NR_027508	728640	Hs.729209	NR_027508		FAM133CP	-	family with sequence similarity 133, member A pseudogene	pseudo
chr10	61082901	61083247	214	intron (NM_001347846, intron 5 of 13)	39278	NM_001001971	220965	Hs.607594	NM_198215	ENSG00000148541	FAM13C	FAM13C1	family with sequence similarity 13 member C	protein-coding
chr10	61096999	61097203	137	intron (NM_001347848, intron 4 of 15)	25251	NM_001001971	220965	Hs.607594	NM_198215	ENSG00000148541	FAM13C	FAM13C1	family with sequence similarity 13 member C	protein-coding
chr10	61106234	61106440	135	intron (NM_001347848, intron 4 of 15)	16015	NM_001001971	220965	Hs.607594	NM_198215	ENSG00000148541	FAM13C	FAM13C1	family with sequence similarity 13 member C	protein-coding
chr10	61427985	61428240	114	intron (NM_194298, intron 3 of 5)	41537	NM_194298	220963	Hs.499709	NM_194298	ENSG00000165449	SLC16A9	C10orf36|MCT9	solute carrier family 16 member 9	protein-coding
chr10	61447440	61447699	164	intron (NM_194298, intron 1 of 5)	22080	NM_194298	220963	Hs.499709	NM_194298	ENSG00000165449	SLC16A9	C10orf36|MCT9	solute carrier family 16 member 9	protein-coding
chr10	62517269	62517623	226	Intergenic	-20643	NM_001320918	983	Hs.732435	NM_001786	ENSG00000170312	CDK1	CDC2|CDC28A|P34CDC2	cyclin dependent kinase 1	protein-coding
chr10	62658137	62658371	141	intron (NR_024554, intron 5 of 11)	45779	NM_001242359	9886	Hs.737374	NM_014836	ENSG00000072422	RHOBTB1	-	Rho related BTB domain containing 1	protein-coding
chr10	62943810	62944039	164	Intergenic	167891	NR_108052	100507058	Hs.145227	NR_108052	ENSG00000227244	LINC00845	-	long intergenic non-protein coding RNA 845	ncRNA
chr10	63553968	63554173	143	Intergenic	-106943	NM_032199	84159	Hs.535297	NM_032199	ENSG00000150347	ARID5B	DESRT|MRF-2|MRF2	AT-rich interaction domain 5B	protein-coding
chr10	63637638	63638323	289	Intergenic	-23033	NM_032199	84159	Hs.535297	NM_032199	ENSG00000150347	ARID5B	DESRT|MRF-2|MRF2	AT-rich interaction domain 5B	protein-coding
chr10	63853864	63854155	278	3' UTR (NM_001244638, exon 7 of 7)	45039	NM_001244638	84159	Hs.535297	NM_032199	ENSG00000150347	ARID5B	DESRT|MRF-2|MRF2	AT-rich interaction domain 5B	protein-coding
chr10	64324096	64324536	135	intron (NM_199452, intron 1 of 6)	44109	NM_199452	22891	Hs.22653	NM_014951	ENSG00000138311	ZNF365	Su48|UAN|ZNF365D	zinc finger protein 365	protein-coding
chr10	64519473	64520214	179	Intergenic	-44673	NM_032804	84890	Hs.99821	NM_032804	ENSG00000181915	ADO	C10orf22	2-aminoethanethiol dioxygenase	protein-coding
chr10	64548873	64549152	182	Intergenic	-15504	NM_032804	84890	Hs.99821	NM_032804	ENSG00000181915	ADO	C10orf22	2-aminoethanethiol dioxygenase	protein-coding
chr10	65028832	65029130	176	promoter-TSS (NM_001322254)	2	NM_001318153	221037	Hs.413416	NM_004241	ENSG00000171988	JMJD1C	KDM3C|TRIP-8|TRIP8	jumonji domain containing 1C	protein-coding
chr10	65374077	65374415	255	intron (NM_001001330, intron 6 of 7)	-92411	NM_001318154	221037	Hs.413416	NM_004241	ENSG00000171988	JMJD1C	KDM3C|TRIP-8|TRIP8	jumonji domain containing 1C	protein-coding
chr10	65661683	65662079	251	Intergenic	-380046	NM_001318154	221037	Hs.413416	NM_004241	ENSG00000171988	JMJD1C	KDM3C|TRIP-8|TRIP8	jumonji domain containing 1C	protein-coding
chr10	65771853	65772248	168	Intergenic	-490215	NM_001318154	221037	Hs.413416	NM_004241	ENSG00000171988	JMJD1C	KDM3C|TRIP-8|TRIP8	jumonji domain containing 1C	protein-coding
chr10	65796244	65796634	116	Intergenic	-514604	NM_001318154	221037	Hs.413416	NM_004241	ENSG00000171988	JMJD1C	KDM3C|TRIP-8|TRIP8	jumonji domain containing 1C	protein-coding
chr10	66994047	66994447	202	Intergenic	-309971	NR_134456	101928887	Hs.463900	NR_134456	ENSG00000224714	LOC101928887	-	uncharacterized LOC101928887	ncRNA
chr10	67691532	67691778	156	intron (NM_001127384, intron 17 of 17)	360472	NR_120647	101928913	Hs.568857	NR_120647		LINC01515	-	long intergenic non-protein coding RNA 1515	ncRNA
chr10	69145415	69145714	202	intron (NM_001127384, intron 5 of 17)	17604	NR_106973	102466814		NR_106973	ENSG00000276866	MIR7151	hsa-mir-7151	microRNA 7151	ncRNA
chr10	69866476	69866707	375	intron (NR_045662, intron 2 of 19)	717	NM_001256267	84665	Hs.55205	NM_032578	ENSG00000138347	MYPN	CMD1DD|CMH22|MYOP|RCM4	myopalladin	protein-coding
chr10	69914034	69914251	227	intron (NR_045663, intron 6 of 17)	44952	NM_032578	84665	Hs.55205	NM_032578	ENSG00000138347	MYPN	CMD1DD|CMH22|MYOP|RCM4	myopalladin	protein-coding
chr10	72205543	72205755	127	intron (NM_001329906, intron 1 of 2)	2055	NM_001329906	4838	Hs.370414	NM_018055	ENSG00000156574	NODAL	HTX5	nodal growth differentiation factor	protein-coding
chr10	72910617	72910828	202	Intergenic	-61570	NM_170744	219699	Hs.522997	NM_170744	ENSG00000107731	UNC5B	UNC5H2|p53RDL1	unc-5 netrin receptor B	protein-coding
chr10	73103084	73103416	250	intron (NR_033414, intron 2 of 3)	24240	NR_033413	55315	Hs.438419	NM_018344	ENSG00000198246	SLC29A3	ENT3|HCLAP|HJCD|PHID	solute carrier family 29 member 3	protein-coding
chr10	74450148	74450345	196	Intergenic	-1643	NM_138357	90550	Hs.591366	NM_138357	ENSG00000156026	MCU	C10orf42|CCDC109A|HsMCU	mitochondrial calcium uniporter	protein-coding
chr10	75193302	75193823	396	promoter-TSS (NM_001024593)	-243	NM_001024593	118490	Hs.631823	NM_001024593	ENSG00000166343	MSS51	ZMYND17	MSS51 mitochondrial translational activator	protein-coding
chr10	77043546	77043724	169	intron (NR_120651, intron 1 of 3)	-12506	NR_038226	253264	Hs.662111	NR_038223	ENSG00000226051	ZNF503-AS1	-	ZNF503 antisense RNA 1	ncRNA
chr10	77209525	77209891	110	intron (NM_001305581, intron 2 of 6)	18304	NM_001305581	83938	Hs.118161	NM_032024	ENSG00000148655	C10orf11	CDA017	chromosome 10 open reading frame 11	protein-coding
chr10	77845540	77846150	129	intron (NR_131178, intron 6 of 7)	303326	NM_032024	83938	Hs.118161	NM_032024	ENSG00000148655	C10orf11	CDA017	chromosome 10 open reading frame 11	protein-coding
chr10	77846401	77846916	214	intron (NR_131178, intron 6 of 7)	304139	NM_032024	83938	Hs.118161	NM_032024	ENSG00000148655	C10orf11	CDA017	chromosome 10 open reading frame 11	protein-coding
chr10	77875067	77875818	456	intron (NR_131178, intron 6 of 7)	332923	NM_032024	83938	Hs.118161	NM_032024	ENSG00000148655	C10orf11	CDA017	chromosome 10 open reading frame 11	protein-coding
chr10	77951221	77951497	156	intron (NR_131178, intron 6 of 7)	408840	NM_032024	83938	Hs.118161	NM_032024	ENSG00000148655	C10orf11	CDA017	chromosome 10 open reading frame 11	protein-coding
chr10	78004068	78004481	226	intron (NR_131178, intron 6 of 7)	461755	NM_032024	83938	Hs.118161	NM_032024	ENSG00000148655	C10orf11	CDA017	chromosome 10 open reading frame 11	protein-coding
chr10	78042088	78042341	226	intron (NR_131178, intron 6 of 7)	499695	NM_032024	83938	Hs.118161	NM_032024	ENSG00000148655	C10orf11	CDA017	chromosome 10 open reading frame 11	protein-coding
chr10	78223091	78223297	135	intron (NR_131178, intron 7 of 7)	-424608	NR_120655	101929328	Hs.664552	NR_120655	ENSG00000236467	KCNMA1-AS1	-	KCNMA1 antisense RNA 1	ncRNA
chr10	78382132	78382330	156	Intergenic	-265571	NR_120655	101929328	Hs.664552	NR_120655	ENSG00000236467	KCNMA1-AS1	-	KCNMA1 antisense RNA 1	ncRNA
chr10	78736829	78737075	179	intron (NM_001322838, intron 19 of 29)	89150	NR_120655	101929328	Hs.664552	NR_120655	ENSG00000236467	KCNMA1-AS1	-	KCNMA1 antisense RNA 1	ncRNA
chr10	79002870	79003110	198	intron (NM_001322838, intron 3 of 29)	102401	NR_120654	101929310	Hs.666457	NR_120654	ENSG00000225497	KCNMA1-AS2	-	KCNMA1 antisense RNA 2	ncRNA
chr10	79004617	79004857	179	intron (NM_001322838, intron 3 of 29)	104148	NR_120654	101929310	Hs.666457	NR_120654	ENSG00000225497	KCNMA1-AS2	-	KCNMA1 antisense RNA 2	ncRNA
chr10	79068189	79068396	124	intron (NM_001322838, intron 1 of 29)	42227	NM_001322838	3778	Hs.144795	NM_002247	ENSG00000156113	KCNMA1	BKTM|KCa1.1|MaxiK|SAKCA|SLO|SLO-ALPHA|SLO1|bA205K10.1|hSlo|mSLO1	potassium calcium-activated channel subfamily M alpha 1	protein-coding
chr10	79284023	79284478	165	intron (NM_001322832, intron 1 of 27)	113327	NM_001014797	3778	Hs.144795	NM_002247	ENSG00000156113	KCNMA1	BKTM|KCa1.1|MaxiK|SAKCA|SLO|SLO-ALPHA|SLO1|bA205K10.1|hSlo|mSLO1	potassium calcium-activated channel subfamily M alpha 1	protein-coding
chr10	80347943	80348244	114	Intergenic	321008	NR_073447	414243	Hs.55047	NR_073447	ENSG00000230417	LINC00595	C10orf101	long intergenic non-protein coding RNA 595	ncRNA
chr10	80798784	80798960	104	intron (NR_015429, intron 3 of 7)	28333	NR_024431	283050	Hs.309176	NR_015429	ENSG00000224596	ZMIZ1-AS1	-	ZMIZ1 antisense RNA 1	ncRNA
chr10	81242593	81242833	237	Intergenic	28025	NR_136624	729815	Hs.564060	NR_136624		LOC729815	-	uncharacterized LOC729815	ncRNA
chr10	82076698	82076938	130	Intergenic	-27384	NM_000429	4143	Hs.282670	NM_000429	ENSG00000151224	MAT1A	MAT|MATA1|SAMS|SAMS1	methionine adenosyltransferase 1A	protein-coding
chr10	85282675	85283155	171	Intergenic	153930	NR_134317	105378397	Hs.147725	NR_134317		LOC105378397	-	uncharacterized LOC105378397	ncRNA
chr10	85338589	85338808	127	Intergenic	98147	NR_134317	105378397	Hs.147725	NR_134317		LOC105378397	-	uncharacterized LOC105378397	ncRNA
chr10	85593808	85594196	315	Intergenic	-157157	NR_134317	105378397	Hs.147725	NR_134317		LOC105378397	-	uncharacterized LOC105378397	ncRNA
chr10	85641473	85641714	104	Intergenic	-204748	NR_134317	105378397	Hs.147725	NR_134317		LOC105378397	-	uncharacterized LOC105378397	ncRNA
chr10	85686654	85686871	114	Intergenic	-212423	NM_014394	27069	Hs.352656	NM_014394	ENSG00000165678	GHITM	DERP2|HSPC282|MICS1|My021|PTD010|TMBIM5	growth hormone inducible transmembrane protein	protein-coding
chr10	85686991	85687355	396	Intergenic	-212012	NM_014394	27069	Hs.352656	NM_014394	ENSG00000165678	GHITM	DERP2|HSPC282|MICS1|My021|PTD010|TMBIM5	growth hormone inducible transmembrane protein	protein-coding
chr10	85856032	85856229	230	Intergenic	-43055	NM_014394	27069	Hs.352656	NM_014394	ENSG00000165678	GHITM	DERP2|HSPC282|MICS1|My021|PTD010|TMBIM5	growth hormone inducible transmembrane protein	protein-coding
chr10	86302786	86303082	208	Intergenic	117996	NM_001284242	54462	Hs.461988	NM_018999	ENSG00000107771	CCSER2	FAM190B|Gcap14|KIAA1128|bA486O22.1	coiled-coil serine rich protein 2	protein-coding
chr10	86444031	86444281	100	Intergenic	259218	NM_001284242	54462	Hs.461988	NM_018999	ENSG00000107771	CCSER2	FAM190B|Gcap14|KIAA1128|bA486O22.1	coiled-coil serine rich protein 2	protein-coding
chr10	86445239	86445652	165	Intergenic	260507	NM_001284242	54462	Hs.461988	NM_018999	ENSG00000107771	CCSER2	FAM190B|Gcap14|KIAA1128|bA486O22.1	coiled-coil serine rich protein 2	protein-coding
chr10	86455710	86456191	143	Intergenic	271012	NM_001284242	54462	Hs.461988	NM_018999	ENSG00000107771	CCSER2	FAM190B|Gcap14|KIAA1128|bA486O22.1	coiled-coil serine rich protein 2	protein-coding
chr10	86644863	86645471	420	Intergenic	313494	NR_120668	101929624	Hs.588831	NR_120667	ENSG00000237267	LINC01519	-	long intergenic non-protein coding RNA 1519	ncRNA
chr10	86784490	86784706	94	Intergenic	174063	NR_120668	101929624	Hs.588831	NR_120667	ENSG00000237267	LINC01519	-	long intergenic non-protein coding RNA 1519	ncRNA
chr10	88390016	88390203	180	Intergenic	-24205	NM_033282	94233	Hs.283922	NM_033282	ENSG00000122375	OPN4	MOP	opsin 4	protein-coding
chr10	90012996	90013308	94	Intergenic	329930	NM_018363	55328	Hs.149849	NM_018363	ENSG00000184719	RNLS	C10orf59|RENALASE	renalase, FAD dependent amine oxidase	protein-coding
chr10	90102549	90102812	191	intron (NM_001031709, intron 5 of 6)	240402	NM_018363	55328	Hs.149849	NM_018363	ENSG00000184719	RNLS	C10orf59|RENALASE	renalase, FAD dependent amine oxidase	protein-coding
chr10	91061722	91061953	202	5' UTR (NM_001547, exon 1 of 2)	131	NM_001547	3433	Hs.437609	NM_001547	ENSG00000119922	IFIT2	G10P2|GARG-39|IFI-54|IFI-54K|IFI54|IFIT-2|ISG-54 K|ISG-54K|ISG54|P54|cig42	interferon induced protein with tetratricopeptide repeats 2	protein-coding
chr10	91157818	91158223	305	intron (NM_001270930, intron 2 of 2)	5717	NM_001270929	3434	Hs.20315	NM_001548	ENSG00000185745	IFIT1	C56|G10P1|IFI-56|IFI-56K|IFI56|IFIT-1|IFNAI1|ISG56|P56|RNM561	interferon induced protein with tetratricopeptide repeats 1	protein-coding
chr10	91275147	91275497	153	intron (NM_213606, intron 2 of 7)	19991	NM_213606	387700	Hs.530338	NM_213606	ENSG00000152779	SLC16A12	CJMG|CRT2|CTRCT47|MCT12	solute carrier family 16 member 12	protein-coding
chr10	91428248	91428553	135	Intergenic	-23071	NM_148977	53354	Hs.163555	NM_138316	ENSG00000152782	PANK1	PANK	pantothenate kinase 1	protein-coding
chr10	91443795	91443998	133	Intergenic	13789	NR_026835	283011	Hs.679445	NR_026835		FLJ37201	-	tigger transposable element derived 2 pseudogene	pseudo
chr10	92680848	92681224	179	promoter-TSS (NM_014391)	-4	NM_014391	27063	Hs.448589	NM_014391	ENSG00000148677	ANKRD1	ALRP|C-193|CARP|CVARP|MCARP|bA320F15.2	ankyrin repeat domain 1	protein-coding
chr10	92689969	92691152	187	Intergenic	-9528	NM_014391	27063	Hs.448589	NM_014391	ENSG00000148677	ANKRD1	ALRP|C-193|CARP|CVARP|MCARP|bA320F15.2	ankyrin repeat domain 1	protein-coding
chr10	92758380	92758835	190	Intergenic	-34316	NR_134319	105378430	Hs.512240	NR_134319		LOC105378430	-	uncharacterized LOC105378430	ncRNA
chr10	92781950	92782466	191	Intergenic	-10715	NR_134319	105378430	Hs.512240	NR_134319		LOC105378430	-	uncharacterized LOC105378430	ncRNA
chr10	92796478	92796956	328	intron (NR_134319, intron 1 of 2)	3794	NR_134319	105378430	Hs.512240	NR_134319		LOC105378430	-	uncharacterized LOC105378430	ncRNA
chr10	92801916	92802159	202	Intergenic	-3528	NR_047467	100874184	Hs.512240	NR_047467		LINC00502	-	long intergenic non-protein coding RNA 502	ncRNA
chr10	92821449	92821773	239	intron (NR_047467, intron 3 of 3)	16046	NR_047467	100874184	Hs.512240	NR_047467		LINC00502	-	long intergenic non-protein coding RNA 502	ncRNA
chr10	92837352	92837774	127	Intergenic	31998	NR_047467	100874184	Hs.512240	NR_047467		LINC00502	-	long intergenic non-protein coding RNA 502	ncRNA
chr10	92859625	92860069	239	Intergenic	52990	NR_002779	119369	Hs.441287	NR_002779		NUDT9P1	C10orf98|bA56M3.1	nudix hydrolase 9 pseudogene 1	pseudo
chr10	93348949	93349523	331	intron (NR_024467, intron 1 of 4)	21981	NR_024467	100188947	Hs.535293	NR_024467		HECTD2-AS1	-	HECTD2 antisense RNA 1	ncRNA
chr10	93351202	93351623	162	intron (NR_024467, intron 1 of 4)	19805	NR_024467	100188947	Hs.535293	NR_024467		HECTD2-AS1	-	HECTD2 antisense RNA 1	ncRNA
chr10	93373561	93373737	111	Intergenic	-2432	NR_024467	100188947	Hs.535293	NR_024467		HECTD2-AS1	-	HECTD2 antisense RNA 1	ncRNA
chr10	93431853	93432090	135	Intergenic	-39113	NM_005398	5507	Hs.303090	NM_005398	ENSG00000119938	PPP1R3C	PPP1R5|PTG	protein phosphatase 1 regulatory subunit 3C	protein-coding
chr10	93861243	93861565	151	intron (NM_014912, intron 7 of 9)	141632	NM_001178137	22849	Hs.131683	NM_014912	ENSG00000107864	CPEB3	-	cytoplasmic polyadenylation element binding protein 3	protein-coding
chr10	95248923	95249289	168	Intergenic	-7032	NM_133337	26509	Hs.602086	NM_013451	ENSG00000138119	MYOF	FER1L3	myoferlin	protein-coding
chr10	95677684	95677895	219	Intergenic	24062	NM_153226	159371	Hs.632085	NM_153226	ENSG00000176273	SLC35G1	C10orf60|POST|TMEM20	solute carrier family 35 member G1	protein-coding
chr10	95701408	95701711	179	Intergenic	20113	NR_002319	266971	Hs.149255	NR_002319	ENSG00000180764	PIPSL	PIP5K1L1|PIP5K1P3|PSMD4P2|bA429H9.1	PIP5K1A and PSMD4-like, pseudogene	pseudo
chr10	95706905	95707214	126	Intergenic	14613	NR_002319	266971	Hs.149255	NR_002319	ENSG00000180764	PIPSL	PIP5K1L1|PIP5K1P3|PSMD4P2|bA429H9.1	PIP5K1A and PSMD4-like, pseudogene	pseudo
chr10	95761991	95762213	151	intron (NM_016341, intron 1 of 32)	8356	NM_016341	51196	Hs.655033	NM_016341	ENSG00000138193	PLCE1	NPHS3|PLCE|PPLC	phospholipase C epsilon 1	protein-coding
chr10	95965248	95965687	179	intron (NM_016341, intron 4 of 32)	81360	NR_033969	100128054	Hs.677562	NR_033969	ENSG00000268894	PLCE1-AS1	-	PLCE1 antisense RNA 1	ncRNA
chr10	95970133	95970798	341	intron (NM_016341, intron 4 of 32)	76362	NR_033969	100128054	Hs.677562	NR_033969	ENSG00000268894	PLCE1-AS1	-	PLCE1 antisense RNA 1	ncRNA
chr10	95972746	95972922	114	intron (NM_016341, intron 4 of 32)	73993	NR_033969	100128054	Hs.677562	NR_033969	ENSG00000268894	PLCE1-AS1	-	PLCE1 antisense RNA 1	ncRNA
chr10	96033943	96034727	226	intron (NM_016341, intron 19 of 32)	12492	NR_033969	100128054	Hs.677562	NR_033969	ENSG00000268894	PLCE1-AS1	-	PLCE1 antisense RNA 1	ncRNA
chr10	98171481	98171681	140	intron (NM_012465, intron 8 of 20)	-52459	NM_033207	93377	Hs.12449	NM_033207	ENSG00000197430	OPALIN	HTMP10|TMEM10|TMP10	oligodendrocytic myelin paranodal and inner loop protein	protein-coding
chr10	99600005	99600416	232	intron (NR_108035, intron 1 of 2)	9345	NR_108035	100505561	Hs.351904	NR_108035	ENSG00000227356	LINC00866	-	long intergenic non-protein coding RNA 866	ncRNA
chr10	100006669	100006963	289	TTS (NM_032211)	21191	NM_032211	84171	Hs.306814	NM_032211	ENSG00000138131	LOXL4	LOXC	lysyl oxidase like 4	protein-coding
chr10	100104307	100104528	126	Intergenic	50647	NR_031619	100302133		NR_031619	ENSG00000119943	MIR1287	MIRN1287|hsa-mir-1287|mir-1287	microRNA 1287	ncRNA
chr10	100432927	100433211	202	intron (NM_021828, intron 6 of 11)	-226349	NM_000195	3257	Hs.404568	NM_000195	ENSG00000107521	HPS1	BLOC3S1|HPS	HPS1, biogenesis of lysosomal organelles complex 3 subunit 1	protein-coding
chr10	101311041	101311268	139	Intergenic	18464	NM_145285	159296	Hs.243272	NM_145285	ENSG00000119919	NKX2-3	CSX3|NK2.3|NKX2.3|NKX2C|NKX4-3	NK2 homeobox 3	protein-coding
chr10	101785243	101785863	518	Intergenic	-15843	NM_015221	23268	Hs.500771	NM_015221	ENSG00000107554	DNMBP	ARHGEF36|TUBA	dynamin binding protein	protein-coding
chr10	102304758	102305065	176	intron (NM_017902, intron 4 of 7)	9270	NM_017902	55662	Hs.500788	NM_017902	ENSG00000166135	HIF1AN	FIH1	hypoxia inducible factor 1 alpha subunit inhibitor	protein-coding
chr10	102646530	102647132	222	Intergenic	-25495	NM_001243770	55719	Hs.447458	NM_018121	ENSG00000119906	SLF2	C10orf6|FAM178A	SMC5-SMC6 complex localization factor 2	protein-coding
chr10	102650596	102650839	96	Intergenic	-21609	NM_001243770	55719	Hs.447458	NM_018121	ENSG00000119906	SLF2	C10orf6|FAM178A	SMC5-SMC6 complex localization factor 2	protein-coding
chr10	102660889	102661097	129	Intergenic	-11333	NM_001243770	55719	Hs.447458	NM_018121	ENSG00000119906	SLF2	C10orf6|FAM178A	SMC5-SMC6 complex localization factor 2	protein-coding
chr10	103446876	103447211	424	intron (NM_001323541, intron 1 of 8)	7700	NM_022039	6468	Hs.500822	NM_022039	ENSG00000107829	FBXW4	DAC|FBW4|FBWD4|SHFM3|SHSF3	F-box and WD repeat domain containing 4	protein-coding
chr10	103450944	103451176	139	intron (NM_001323541, intron 1 of 8)	3683	NM_022039	6468	Hs.500822	NM_022039	ENSG00000107829	FBXW4	DAC|FBW4|FBWD4|SHFM3|SHSF3	F-box and WD repeat domain containing 4	protein-coding
chr10	104022638	104023029	186	intron (NM_001199379, intron 3 of 39)	17578	NM_001199379	8729	Hs.290243	NM_004193	ENSG00000107862	GBF1	ARF1GEF	golgi brefeldin A resistant guanine nucleotide exchange factor 1	protein-coding
chr10	104040442	104040805	278	intron (NM_001199379, intron 3 of 39)	35368	NM_001199379	8729	Hs.290243	NM_004193	ENSG00000107862	GBF1	ARF1GEF	golgi brefeldin A resistant guanine nucleotide exchange factor 1	protein-coding
chr10	104073102	104073321	125	intron (NM_001199379, intron 3 of 39)	67956	NM_001199379	8729	Hs.290243	NM_004193	ENSG00000107862	GBF1	ARF1GEF	golgi brefeldin A resistant guanine nucleotide exchange factor 1	protein-coding
chr10	104087541	104087727	146	intron (NM_001199379, intron 3 of 39)	-66233	NM_001322935	4791	Hs.73090	NM_002502	ENSG00000077150	NFKB2	CVID10|H2TF1|LYT-10|LYT10|NF-kB2|p100|p49/p100|p52	nuclear factor kappa B subunit 2	protein-coding
chr10	104093909	104094136	152	intron (NM_001199379, intron 3 of 39)	-59845	NM_001322935	4791	Hs.73090	NM_002502	ENSG00000077150	NFKB2	CVID10|H2TF1|LYT-10|LYT10|NF-kB2|p100|p49/p100|p52	nuclear factor kappa B subunit 2	protein-coding
chr10	104536626	104537049	173	intron (NM_017787, intron 1 of 3)	949	NM_017787	54838	Hs.500897	NM_017787	ENSG00000166272	WBP1L	C10orf26|OPA1L|OPAL1	WW domain binding protein 1-like	protein-coding
chr10	104987902	104988093	127	Intergenic	-17647	NM_001143909	729020	Hs.458437	NM_001143909	ENSG00000235376	RPEL1	-	ribulose-5-phosphate-3-epimerase like 1	protein-coding
chr10	105251758	105252378	519	intron (NR_120675, intron 3 of 3)	-1667	NM_004210	9148	Hs.594708	NM_004210	ENSG00000107954	NEURL1	NEUR1|NEURL|RNF67|bA416N2.1|neu|neu-1	neuralized E3 ubiquitin protein ligase 1	protein-coding
chr10	105340316	105340501	74	intron (NM_004210, intron 3 of 5)	-63209	NR_120675	102724341	Hs.599425	NR_120675	ENSG00000235470	NEURL1-AS1	-	NEURL1 antisense RNA 1	ncRNA
chr10	106092406	106092592	116	intron (NM_001272013, intron 1 of 1)	1164	NM_033397	85450	Hs.523252	NM_033397	ENSG00000148841	ITPRIP	DANGER|KIAA1754|bA127L20|bA127L20.2	inositol 1,4,5-trisphosphate receptor interacting protein	protein-coding
chr10	106193565	106193818	117	intron (NM_001008723, intron 15 of 17)	46342	NR_120624	101927523	Hs.407539	NR_120624	ENSG00000225768	LOC101927523	-	uncharacterized LOC101927523	ncRNA
chr10	106471098	106471289	135	intron (NM_014978, intron 1 of 26)	-45219	NR_104028	100505890	Hs.348526	NR_104028	ENSG00000226387	SORCS3-AS1	-	SORCS3 antisense RNA 1	ncRNA
chr10	106495738	106496065	135	intron (NM_014978, intron 1 of 26)	-69927	NR_104028	100505890	Hs.348526	NR_104028	ENSG00000226387	SORCS3-AS1	-	SORCS3 antisense RNA 1	ncRNA
chr10	108012328	108012579	226	Intergenic	112530	NR_134329	105378470	Hs.142910	NR_134329	ENSG00000229775	LOC105378470	-	uncharacterized LOC105378470	ncRNA
chr10	108332842	108333287	149	TTS (NM_001206570)	433141	NR_134329	105378470	Hs.142910	NR_134329	ENSG00000229775	LOC105378470	-	uncharacterized LOC105378470	ncRNA
chr10	108792164	108792561	214	intron (NM_001013031, intron 1 of 26)	132104	NM_001206570	114815	Hs.591915	NM_052918	ENSG00000108018	SORCS1	hSorCS	sortilin related VPS10 domain containing receptor 1	protein-coding
chr10	108850858	108851059	168	intron (NM_001013031, intron 1 of 26)	73508	NM_001206570	114815	Hs.591915	NM_052918	ENSG00000108018	SORCS1	hSorCS	sortilin related VPS10 domain containing receptor 1	protein-coding
chr10	108916861	108917146	179	intron (NM_001013031, intron 1 of 26)	7463	NM_001206570	114815	Hs.591915	NM_052918	ENSG00000108018	SORCS1	hSorCS	sortilin related VPS10 domain containing receptor 1	protein-coding
chr10	109336552	109336938	214	Intergenic	-412279	NM_001206571	114815	Hs.591915	NM_052918	ENSG00000108018	SORCS1	hSorCS	sortilin related VPS10 domain containing receptor 1	protein-coding
chr10	109679465	109679651	94	intron (NR_125760, intron 4 of 4)	149493	NR_125760	103695365	Hs.648991	NR_125760	ENSG00000229981	LINC01435	TCONS_00018040	long intergenic non-protein coding RNA 1435	ncRNA
chr10	110746818	110747054	114	Intergenic	-917885	NR_125760	103695365	Hs.648991	NR_125760	ENSG00000229981	LINC01435	TCONS_00018040	long intergenic non-protein coding RNA 1435	ncRNA
chr10	110886427	110886650	149	Intergenic	796466	NM_001324136	7511	Hs.390623	NM_020383	ENSG00000108039	XPNPEP1	APP1|SAMP|XPNPEP|XPNPEPL|XPNPEPL1	X-prolyl aminopeptidase 1	protein-coding
chr10	111077536	111077975	168	Intergenic	605249	NM_001324136	7511	Hs.390623	NM_020383	ENSG00000108039	XPNPEP1	APP1|SAMP|XPNPEP|XPNPEPL|XPNPEPL1	X-prolyl aminopeptidase 1	protein-coding
chr10	111103094	111103537	259	Intergenic	579689	NM_001324136	7511	Hs.390623	NM_020383	ENSG00000108039	XPNPEP1	APP1|SAMP|XPNPEP|XPNPEPL|XPNPEPL1	X-prolyl aminopeptidase 1	protein-coding
chr10	111457724	111458216	410	Intergenic	225034	NM_001324136	7511	Hs.390623	NM_020383	ENSG00000108039	XPNPEP1	APP1|SAMP|XPNPEP|XPNPEPL|XPNPEPL1	X-prolyl aminopeptidase 1	protein-coding
chr10	111492554	111492737	124	Intergenic	190359	NM_001324136	7511	Hs.390623	NM_020383	ENSG00000108039	XPNPEP1	APP1|SAMP|XPNPEP|XPNPEPL|XPNPEPL1	X-prolyl aminopeptidase 1	protein-coding
chr10	111506640	111506856	162	Intergenic	176256	NM_001324136	7511	Hs.390623	NM_020383	ENSG00000108039	XPNPEP1	APP1|SAMP|XPNPEP|XPNPEPL|XPNPEPL1	X-prolyl aminopeptidase 1	protein-coding
chr10	112095695	112095921	149	Intergenic	-31101	NM_005871	10285	Hs.632093	NM_005871	ENSG00000119953	SMNDC1	SMNR|SPF30|TDRD16C	survival motor neuron domain containing 1	protein-coding
chr10	112096050	112096587	491	Intergenic	-31611	NM_005871	10285	Hs.632093	NM_005871	ENSG00000119953	SMNDC1	SMNR|SPF30|TDRD16C	survival motor neuron domain containing 1	protein-coding
chr10	112104502	112104696	121	Intergenic	-39892	NM_005871	10285	Hs.632093	NM_005871	ENSG00000119953	SMNDC1	SMNR|SPF30|TDRD16C	survival motor neuron domain containing 1	protein-coding
chr10	112374796	112375022	111	Intergenic	-29246	NM_001134363	282996	Hs.116630	NM_001134363	ENSG00000203867	RBM20	-	RNA binding motif protein 20	protein-coding
chr10	112389694	112390004	156	Intergenic	-14306	NM_001134363	282996	Hs.116630	NM_001134363	ENSG00000203867	RBM20	-	RNA binding motif protein 20	protein-coding
chr10	112410244	112410503	124	intron (NM_001134363, intron 1 of 13)	6218	NM_001134363	282996	Hs.116630	NM_001134363	ENSG00000203867	RBM20	-	RNA binding motif protein 20	protein-coding
chr10	112428142	112428550	312	intron (NM_001134363, intron 1 of 13)	24191	NM_001134363	282996	Hs.116630	NM_001134363	ENSG00000203867	RBM20	-	RNA binding motif protein 20	protein-coding
chr10	112466403	112466600	125	intron (NM_001134363, intron 1 of 13)	62346	NM_001134363	282996	Hs.116630	NM_001134363	ENSG00000203867	RBM20	-	RNA binding motif protein 20	protein-coding
chr10	112506265	112506521	202	intron (NM_001134363, intron 1 of 13)	102238	NM_001134363	282996	Hs.116630	NM_001134363	ENSG00000203867	RBM20	-	RNA binding motif protein 20	protein-coding
chr10	112624647	112624839	159	Intergenic	5919	NR_026932	282997	Hs.599931	NR_026932		PDCD4-AS1	-	PDCD4 antisense RNA 1	ncRNA
chr10	112625187	112625543	391	Intergenic	5297	NR_026932	282997	Hs.599931	NR_026932		PDCD4-AS1	-	PDCD4 antisense RNA 1	ncRNA
chr10	112625939	112626129	142	Intergenic	4628	NR_026932	282997	Hs.599931	NR_026932		PDCD4-AS1	-	PDCD4 antisense RNA 1	ncRNA
chr10	113516113	113516503	135	Intergenic	427229	NM_020918	57678	Hs.42586	NM_020918	ENSG00000119927	GPAM	GPAT|GPAT1	glycerol-3-phosphate acyltransferase, mitochondrial	protein-coding
chr10	113595427	113595738	183	Intergenic	347955	NM_020918	57678	Hs.42586	NM_020918	ENSG00000119927	GPAM	GPAT|GPAT1	glycerol-3-phosphate acyltransferase, mitochondrial	protein-coding
chr10	113986353	113986561	84	Intergenic	-42920	NM_001244949	57678	Hs.42586	NM_020918	ENSG00000119927	GPAM	GPAT|GPAT1	glycerol-3-phosphate acyltransferase, mitochondrial	protein-coding
chr10	114492025	114492404	179	intron (NM_001318205, intron 7 of 7)	-91041	NR_120684	103344931	Hs.458447	NR_120684	ENSG00000260917	LOC103344931	-	uncharacterized LOC103344931	ncRNA
chr10	114535758	114536048	156	intron (NM_001318205, intron 7 of 7)	-47352	NR_120684	103344931	Hs.458447	NR_120684	ENSG00000260917	LOC103344931	-	uncharacterized LOC103344931	ncRNA
chr10	114542351	114542674	312	intron (NM_001318205, intron 7 of 7)	-40743	NR_120684	103344931	Hs.458447	NR_120684	ENSG00000260917	LOC103344931	-	uncharacterized LOC103344931	ncRNA
chr10	114602507	114602894	103	Intergenic	19445	NR_120684	103344931	Hs.458447	NR_120684	ENSG00000260917	LOC103344931	-	uncharacterized LOC103344931	ncRNA
chr10	114715513	114716049	440	intron (NM_001198530, intron 3 of 10)	5772	NM_030756	6934	Hs.593995	NM_030756	ENSG00000148737	TCF7L2	TCF-4|TCF4	transcription factor 7 like 2	protein-coding
chr10	115301291	115301944	168	Intergenic	-8973	NM_001177660	3026	Hs.422542	NM_004132	ENSG00000148702	HABP2	FSAP|HABP|HGFAL|NMTC5|PHBP	hyaluronan binding protein 2	protein-coding
chr10	115329547	115329781	253	intron (NM_001177660, intron 2 of 12)	16927	NM_004132	3026	Hs.422542	NM_004132	ENSG00000148702	HABP2	FSAP|HABP|HGFAL|NMTC5|PHBP	hyaluronan binding protein 2	protein-coding
chr10	115941805	115942125	409	intron (NM_198795, intron 1 of 25)	2936	NM_198795	56165	Hs.333132	NM_198795	ENSG00000095627	TDRD1	CT41.1	tudor domain containing 1	protein-coding
chr10	116109686	116109999	149	intron (NM_001001936, intron 1 of 18)	54695	NM_001287824	84632	Hs.501106	NM_032550	ENSG00000169129	AFAP1L2	CTB-1144G6.4|KIAA1914|XB130	actin filament associated protein 1 like 2	protein-coding
chr10	116126859	116127496	268	intron (NM_001001936, intron 1 of 18)	37360	NM_001287824	84632	Hs.501106	NM_032550	ENSG00000169129	AFAP1L2	CTB-1144G6.4|KIAA1914|XB130	actin filament associated protein 1 like 2	protein-coding
chr10	116392855	116393546	406	intron (NM_001322885, intron 1 of 20)	24858	NM_002313	3983	Hs.438236	NM_002313	ENSG00000099204	ABLIM1	ABLIM|LIMAB1|LIMATIN|abLIM-1	actin binding LIM protein 1	protein-coding
chr10	118014166	118014675	327	intron (NM_005264, intron 4 of 10)	17399	NM_145793	2674	Hs.388347	NM_005264	ENSG00000151892	GFRA1	GDNFR|GDNFRA|GFR-ALPHA-1|RET1L|RETL1|TRNR1	GDNF family receptor alpha 1	protein-coding
chr10	118157881	118158102	164	Intergenic	-29433	NM_001011709	119548	Hs.276724	NM_001011709	ENSG00000203837	PNLIPRP3	-	pancreatic lipase related protein 3	protein-coding
chr10	118425291	118425582	81	intron (NM_001330142, intron 2 of 5)	4045	NM_144661	143379	Hs.121347	NM_144661	ENSG00000165863	C10orf82	-	chromosome 10 open reading frame 82	protein-coding
chr10	118647974	118648441	141	intron (NM_018330, intron 14 of 14)	-38919	NM_001330164	259217	Hs.648448	NM_025015	ENSG00000165868	HSPA12A	-	heat shock protein family A (Hsp70) member 12A	protein-coding
chr10	118650800	118651026	179	intron (NM_018330, intron 14 of 14)	-41625	NM_001330164	259217	Hs.648448	NM_025015	ENSG00000165868	HSPA12A	-	heat shock protein family A (Hsp70) member 12A	protein-coding
chr10	118731698	118731894	145	intron (NM_001258298, intron 1 of 15)	33292	NM_001258299	57698	Hs.501140	NM_018330	ENSG00000187164	SHTN1	KIAA1598|shootin-1	shootin 1	protein-coding
chr10	118902505	118902689	133	Intergenic	-4785	NM_001112704	11023	Hs.441536	NM_199131	ENSG00000148704	VAX1	MCOPS11	ventral anterior homeobox 1	protein-coding
chr10	120251590	120251823	145	Intergenic	103454	NM_004248	2834	Hs.248119	NM_004248	ENSG00000119973	PRLHR	GPR10|GR3|PrRPR	prolactin releasing hormone receptor	protein-coding
chr10	121094235	121094415	218	intron (NM_005308, intron 2 of 15)	-43159	NR_039829	100616398		NR_039829	ENSG00000265719	MIR4681	-	microRNA 4681	ncRNA
chr10	121128881	121129169	171	intron (NM_005308, intron 2 of 15)	-8459	NR_039829	100616398		NR_039829	ENSG00000265719	MIR4681	-	microRNA 4681	ncRNA
chr10	121129853	121130226	280	intron (NM_005308, intron 2 of 15)	-7445	NR_039829	100616398		NR_039829	ENSG00000265719	MIR4681	-	microRNA 4681	ncRNA
chr10	121857837	121858142	232	Intergenic	139964	NR_039830	100616322		NR_039830	ENSG00000265370	MIR4682	-	microRNA 4682	ncRNA
chr10	123318838	123319023	118	intron (NM_001144918, intron 2 of 15)	-28102	NM_001320654	2263	Hs.533683	NM_000141	ENSG00000066468	FGFR2	BBDS|BEK|BFR-1|CD332|CEK3|CFD1|ECT1|JWS|K-SAM|KGFR|TK14|TK25	fibroblast growth factor receptor 2	protein-coding
chr10	123558761	123558960	115	intron (NR_110006, intron 8 of 9)	128718	NM_007041	11101	Hs.632080	NM_007041	ENSG00000107669	ATE1	-	arginyltransferase 1	protein-coding
chr10	123886878	123887203	323	intron (NM_001291879, intron 1 of 16)	14486	NM_001291879	10579	Hs.501252	NM_006997	ENSG00000138162	TACC2	AZU-1|ECTACC	transforming acidic coiled-coil containing protein 2	protein-coding
chr10	123992208	123992496	105	intron (NM_206862, intron 16 of 22)	-38459	NM_144587	118663	Hs.422466	NM_144587	ENSG00000138152	BTBD16	C10orf87	BTB domain containing 16	protein-coding
chr10	124023514	124023790	215	Intergenic	-7159	NM_144587	118663	Hs.422466	NM_144587	ENSG00000138152	BTBD16	C10orf87	BTB domain containing 16	protein-coding
chr10	125839375	125839675	197	intron (NM_001270764, intron 1 of 7)	12415	NM_015892	51363	Hs.287537	NM_014863	ENSG00000182022	CHST15	BRAG|GALNAC4S-6ST	carbohydrate sulfotransferase 15	protein-coding
chr10	127997511	127997699	138	intron (NM_003474, intron 2 of 22)	79522	NM_003474	8038	Hs.594351	NM_003474	ENSG00000148848	ADAM12	ADAM12-OT1|CAR10|MCMP|MCMPMltna|MLTN|MLTNA	ADAM metallopeptidase domain 12	protein-coding
chr10	128038984	128039284	140	intron (NM_003474, intron 1 of 22)	37993	NM_003474	8038	Hs.594351	NM_003474	ENSG00000148848	ADAM12	ADAM12-OT1|CAR10|MCMP|MCMPMltna|MLTN|MLTNA	ADAM metallopeptidase domain 12	protein-coding
chr10	128041113	128041346	166	intron (NM_003474, intron 1 of 22)	35898	NM_003474	8038	Hs.594351	NM_003474	ENSG00000148848	ADAM12	ADAM12-OT1|CAR10|MCMP|MCMPMltna|MLTN|MLTNA	ADAM metallopeptidase domain 12	protein-coding
chr10	128061813	128062039	211	intron (NM_003474, intron 1 of 22)	15201	NM_003474	8038	Hs.594351	NM_003474	ENSG00000148848	ADAM12	ADAM12-OT1|CAR10|MCMP|MCMPMltna|MLTN|MLTNA	ADAM metallopeptidase domain 12	protein-coding
chr10	128062404	128062876	251	intron (NM_003474, intron 1 of 22)	14487	NM_003474	8038	Hs.594351	NM_003474	ENSG00000148848	ADAM12	ADAM12-OT1|CAR10|MCMP|MCMPMltna|MLTN|MLTNA	ADAM metallopeptidase domain 12	protein-coding
chr10	128069091	128069486	123	intron (NM_003474, intron 1 of 22)	7839	NM_003474	8038	Hs.594351	NM_003474	ENSG00000148848	ADAM12	ADAM12-OT1|CAR10|MCMP|MCMPMltna|MLTN|MLTNA	ADAM metallopeptidase domain 12	protein-coding
chr10	128189691	128189867	126	intron (NM_001004298, intron 3 of 8)	20231	NM_001004298	118611	Hs.587663	NM_001004298	ENSG00000154493	C10orf90	FATS|bA422P15.2	chromosome 10 open reading frame 90	protein-coding
chr10	128340128	128340458	302	Intergenic	-130283	NM_001004298	118611	Hs.587663	NM_001004298	ENSG00000154493	C10orf90	FATS|bA422P15.2	chromosome 10 open reading frame 90	protein-coding
chr10	128947791	128948153	176	intron (NM_001039762, intron 5 of 5)	46450	NM_001039762	642938	Hs.613882	NM_001039762	ENSG00000188916	FAM196A	C10orf141|INSYN2	family with sequence similarity 196 member A	protein-coding
chr10	128951595	128951789	146	intron (NM_001039762, intron 5 of 5)	42730	NM_001039762	642938	Hs.613882	NM_001039762	ENSG00000188916	FAM196A	C10orf141|INSYN2	family with sequence similarity 196 member A	protein-coding
chr10	129222973	129223229	142	intron (NM_001380, intron 46 of 51)	-124512	NM_001030013	594857	Hs.643423	NM_001030013	ENSG00000214285	NPS	-	neuropeptide S	protein-coding
chr10	129375000	129375216	132	Intergenic	27495	NM_001030013	594857	Hs.643423	NM_001030013	ENSG00000214285	NPS	-	neuropeptide S	protein-coding
chr10	129417865	129418465	474	Intergenic	70552	NM_001030013	594857	Hs.643423	NM_001030013	ENSG00000214285	NPS	-	neuropeptide S	protein-coding
chr10	130096364	130096741	221	intron (NR_120619, intron 2 of 5)	12338	NR_120619	101927381	Hs.523342	NR_120619	ENSG00000280953	LINC01163	TCONS_00017722	long intergenic non-protein coding RNA 1163	ncRNA
chr10	130136216	130136746	330	Intergenic	52267	NR_120619	101927381	Hs.523342	NR_120619	ENSG00000280953	LINC01163	TCONS_00017722	long intergenic non-protein coding RNA 1163	ncRNA
chr10	130262614	130262980	342	Intergenic	178583	NR_120619	101927381	Hs.523342	NR_120619	ENSG00000280953	LINC01163	TCONS_00017722	long intergenic non-protein coding RNA 1163	ncRNA
chr10	130339124	130339386	87	Intergenic	255041	NR_120619	101927381	Hs.523342	NR_120619	ENSG00000280953	LINC01163	TCONS_00017722	long intergenic non-protein coding RNA 1163	ncRNA
chr10	130821413	130821629	93	Intergenic	-443927	NM_002412	4255	Hs.501522	NM_002412	ENSG00000170430	MGMT	-	O-6-methylguanine-DNA methyltransferase	protein-coding
chr10	130878018	130878318	167	Intergenic	-387280	NM_002412	4255	Hs.501522	NM_002412	ENSG00000170430	MGMT	-	O-6-methylguanine-DNA methyltransferase	protein-coding
chr10	131293983	131294273	131	intron (NM_002412, intron 1 of 4)	28680	NM_002412	4255	Hs.501522	NM_002412	ENSG00000170430	MGMT	-	O-6-methylguanine-DNA methyltransferase	protein-coding
chr10	135430427	135430652	103	Intergenic	9760	NM_001080998	441581	Hs.690471	NM_001080998	ENSG00000225899	FRG2B	-	FSHD region gene 2 family member B	protein-coding
chr11	2675216	2675393	83	non-coding (NR_002728, exon 1 of 1)	45924	NR_002728	10984	Hs.604823	NR_002728	ENSG00000269821	KCNQ1OT1	KCNQ1-AS2|KCNQ10T1|Kncq1|KvDMR1|KvLQT1-AS|LIT1|NCRNA00012	KCNQ1 opposite strand/antisense transcript 1 (non-protein coding)	ncRNA
chr11	4725502	4726187	438	Intergenic	-6768	NM_030774	81285	Hs.501758	NM_030774	ENSG00000167332	OR51E2	OR51E3P|OR52A2|PSGR	olfactory receptor family 51 subfamily E member 2	protein-coding
chr11	4903085	4904145	447	exon (NM_001004759, exon 1 of 1)	566	NM_001004759	401665	Hs.553804	NM_001004759	ENSG00000176900	OR51T1	OR11-26	olfactory receptor family 51 subfamily T member 1	protein-coding
chr11	6132943	6133222	114	Intergenic	4168	NM_001005181	196335	Hs.632154	NM_001005181	ENSG00000180919	OR56B4	OR11-67	olfactory receptor family 56 subfamily B member 4	protein-coding
chr11	6740751	6741251	355	non-coding (NR_003945, exon 1 of 1)	2109	NR_003945	387751	Hs.494757	NR_003945	ENSG00000254838	GVINP1	GVIN1|GVIN1P|VLIG-1|VLIG1	GTPase, very large interferon inducible pseudogene 1	pseudo
chr11	7052978	7053154	114	intron (NM_176822, intron 1 of 11)	11366	NM_176822	338323	Hs.449637	NM_176822	ENSG00000158077	NLRP14	CLR11.2|GC-LRR|NALP14|NOD5|PAN8	NLR family pyrin domain containing 14	protein-coding
chr11	8552983	8553276	230	intron (NM_001289061, intron 1 of 12)	62426	NM_001289061	65975	Hs.501833	NM_030906	ENSG00000130413	STK33	-	serine/threonine kinase 33	protein-coding
chr11	8634734	8634997	93	3' UTR (NM_014818, exon 20 of 20)	-19029	NM_001289059	65975	Hs.501833	NM_030906	ENSG00000130413	STK33	-	serine/threonine kinase 33	protein-coding
chr11	8847628	8848156	389	intron (NM_005418, intron 3 of 22)	-15010	NM_139157	6764	Hs.117715	NM_005418	ENSG00000166444	ST5	DENND2B|HTS1|p126	suppression of tumorigenicity 5	protein-coding
chr11	8938898	8939386	730	intron (NM_001206646, intron 4 of 4)	6403	NR_045417	56672	Hs.131180	NM_020642	ENSG00000166452	AKIP1	BCA3|C11orf17	A-kinase interacting protein 1	protein-coding
chr11	9142378	9142562	87	Intergenic	26560	NR_027713	283102	Hs.689472	NR_027713	ENSG00000213538	KRT8P41	-	keratin 8 pseudogene 41	pseudo
chr11	10373212	10373604	124	intron (NR_103765, intron 2 of 3)	43548	NR_103765	100130460	Hs.501890	NR_103765		CAND1.11	-	uncharacterized LOC100130460	ncRNA
chr11	10690904	10691624	189	intron (NM_130385, intron 1 of 20)	-17416	NM_001098579	10335	Hs.501898	NM_130385	ENSG00000072952	MRVI1	IRAG|JAW1L	murine retrovirus integration site 1 homolog	protein-coding
chr11	10921668	10922071	253	Intergenic	42105	NR_034137	729013	Hs.726427	NR_034137	ENSG00000247271	ZBED5-AS1	-	ZBED5 antisense RNA 1	ncRNA
chr11	10928011	10928402	507	Intergenic	48442	NR_034137	729013	Hs.726427	NR_034137	ENSG00000247271	ZBED5-AS1	-	ZBED5 antisense RNA 1	ncRNA
chr11	10946934	10947385	217	Intergenic	67395	NR_034137	729013	Hs.726427	NR_034137	ENSG00000247271	ZBED5-AS1	-	ZBED5 antisense RNA 1	ncRNA
chr11	11190076	11190402	302	Intergenic	184665	NM_001256686	283106	Hs.654675	NM_001256686	ENSG00000254598	CSNK2A3	CSNK2A1P	casein kinase 2 alpha 3	protein-coding
chr11	11194791	11195019	184	Intergenic	179999	NM_001256686	283106	Hs.654675	NM_001256686	ENSG00000254598	CSNK2A3	CSNK2A1P	casein kinase 2 alpha 3	protein-coding
chr11	11200973	11201189	287	Intergenic	173823	NM_001256686	283106	Hs.654675	NM_001256686	ENSG00000254598	CSNK2A3	CSNK2A1P	casein kinase 2 alpha 3	protein-coding
chr11	11371458	11371847	639	intron (NM_198516, intron 6 of 10)	3252	NM_001256686	283106	Hs.654675	NM_001256686	ENSG00000254598	CSNK2A3	CSNK2A1P	casein kinase 2 alpha 3	protein-coding
chr11	11485057	11485308	206	intron (NM_198516, intron 1 of 10)	-110278	NM_001256686	283106	Hs.654675	NM_001256686	ENSG00000254598	CSNK2A3	CSNK2A1P	casein kinase 2 alpha 3	protein-coding
chr11	11498050	11498828	181	intron (NM_198516, intron 1 of 10)	-123535	NM_001256686	283106	Hs.654675	NM_001256686	ENSG00000254598	CSNK2A3	CSNK2A1P	casein kinase 2 alpha 3	protein-coding
chr11	11685802	11686318	79	Intergenic	-7791	NR_036184	100423026		NR_036184	ENSG00000266645	MIR4299	-	microRNA 4299	ncRNA
chr11	12145070	12145323	210	intron (NM_001346293, intron 2 of 26)	13073	NR_144415	9645	Hs.501928	NM_014632	ENSG00000133816	MICAL2	MICAL-2|MICAL2PV1|MICAL2PV2	microtubule associated monooxygenase, calponin and LIM domain containing 2	protein-coding
chr11	12340296	12340586	135	intron (NM_032867, intron 3 of 8)	31994	NM_032867	84953	Hs.128196	NM_032867	ENSG00000133808	MICALCL	Ebitein1	MICAL C-terminal like	protein-coding
chr11	12341010	12341475	202	intron (NM_032867, intron 3 of 8)	32795	NM_032867	84953	Hs.128196	NM_032867	ENSG00000133808	MICALCL	Ebitein1	MICAL C-terminal like	protein-coding
chr11	12412334	12412694	143	intron (NM_018222, intron 1 of 12)	13488	NM_018222	55742	Hs.432914	NM_018222	ENSG00000197702	PARVA	CH-ILKBP|MXRA2	parvin alpha	protein-coding
chr11	12443041	12443222	120	intron (NM_018222, intron 1 of 12)	44105	NM_018222	55742	Hs.432914	NM_018222	ENSG00000197702	PARVA	CH-ILKBP|MXRA2	parvin alpha	protein-coding
chr11	12517780	12518112	141	intron (NM_018222, intron 4 of 12)	118920	NM_018222	55742	Hs.432914	NM_018222	ENSG00000197702	PARVA	CH-ILKBP|MXRA2	parvin alpha	protein-coding
chr11	12562549	12562783	110	Intergenic	-133303	NM_021961	7003	Hs.655331	NM_021961	ENSG00000187079	TEAD1	AA|NTEF-1|REF1|TCF-13|TCF13|TEAD-1|TEF-1	TEA domain transcription factor 1	protein-coding
chr11	12578398	12578799	394	Intergenic	-117371	NM_021961	7003	Hs.655331	NM_021961	ENSG00000187079	TEAD1	AA|NTEF-1|REF1|TCF-13|TCF13|TEAD-1|TEF-1	TEA domain transcription factor 1	protein-coding
chr11	12787066	12787394	266	intron (NM_021961, intron 3 of 12)	91261	NM_021961	7003	Hs.655331	NM_021961	ENSG00000187079	TEAD1	AA|NTEF-1|REF1|TCF-13|TCF13|TEAD-1|TEF-1	TEA domain transcription factor 1	protein-coding
chr11	13062616	13062811	114	Intergenic	31743	NM_001080521	644943	Hs.134650	NM_001080521	ENSG00000189431	RASSF10	-	Ras association domain family member 10	protein-coding
chr11	13126774	13127070	217	Intergenic	95952	NM_001080521	644943	Hs.134650	NM_001080521	ENSG00000189431	RASSF10	-	Ras association domain family member 10	protein-coding
chr11	13141772	13142028	168	Intergenic	110930	NM_001080521	644943	Hs.134650	NM_001080521	ENSG00000189431	RASSF10	-	Ras association domain family member 10	protein-coding
chr11	13410329	13410606	302	exon (NM_001297742, exon 8 of 8)	51359	NM_001297742	84280	Hs.332382	NM_032320	ENSG00000148925	BTBD10	GMRP-1|GMRP1	BTB domain containing 10	protein-coding
chr11	13853160	13853633	368	Intergenic	93014	NR_135052	101928132	Hs.568970	NR_135052	ENSG00000254438	LOC101928132	-	uncharacterized LOC101928132	ncRNA
chr11	13872268	13872540	328	Intergenic	74006	NR_135052	101928132	Hs.568970	NR_135052	ENSG00000254438	LOC101928132	-	uncharacterized LOC101928132	ncRNA
chr11	14326216	14326490	474	intron (NM_001177314, intron 1 of 5)	53678	NM_001177315	22800	Hs.502004	NM_012250	ENSG00000133818	RRAS2	TC21	related RAS viral (r-ras) oncogene homolog 2	protein-coding
chr11	15731806	15732995	300	Intergenic	66969	NM_001293172	102724957	Hs.512245	NM_001293172	ENSG00000254695	LOC102724957	-	uncharacterized LOC102724957	protein-coding
chr11	15742260	15742473	131	Intergenic	76935	NM_001293172	102724957	Hs.512245	NM_001293172	ENSG00000254695	LOC102724957	-	uncharacterized LOC102724957	protein-coding
chr11	15858514	15858775	156	Intergenic	132523	NR_106721	102464826		NR_106721	ENSG00000110693	MIR6073	hsa-mir-6073	microRNA 6073	ncRNA
chr11	15896301	15896571	173	Intergenic	94731	NR_106721	102464826		NR_106721	ENSG00000110693	MIR6073	hsa-mir-6073	microRNA 6073	ncRNA
chr11	16033851	16034240	168	intron (NM_001145819, intron 13 of 15)	-42878	NR_106721	102464826		NR_106721	ENSG00000110693	MIR6073	hsa-mir-6073	microRNA 6073	ncRNA
chr11	16261184	16261463	328	intron (NM_001145819, intron 3 of 15)	163090	NM_001145819	55553	Hs.368226	NM_017508	ENSG00000110693	SOX6	HSSOX6|SOXD	SRY-box 6	protein-coding
chr11	16314100	16314370	226	intron (NM_001145819, intron 3 of 15)	110178	NM_001145819	55553	Hs.368226	NM_017508	ENSG00000110693	SOX6	HSSOX6|SOXD	SRY-box 6	protein-coding
chr11	16383106	16383283	156	intron (NM_033326, intron 1 of 15)	41219	NM_001145819	55553	Hs.368226	NM_017508	ENSG00000110693	SOX6	HSSOX6|SOXD	SRY-box 6	protein-coding
chr11	19259072	19259311	185	intron (NM_001256372, intron 3 of 12)	3316	NM_024680	79733	Hs.523526	NM_024680	ENSG00000129173	E2F8	E2F-8	E2F transcription factor 8	protein-coding
chr11	19826882	19827102	135	intron (NM_182964, intron 1 of 37)	-45363	NR_039843	100616426		NR_039843	ENSG00000264309	MIR4694	-	microRNA 4694	ncRNA
chr11	19864108	19864284	114	intron (NM_182964, intron 2 of 37)	-82567	NR_039843	100616426		NR_039843	ENSG00000264309	MIR4694	-	microRNA 4694	ncRNA
chr11	19885537	19886508	302	intron (NM_182964, intron 3 of 37)	-104393	NR_039843	100616426		NR_039843	ENSG00000264309	MIR4694	-	microRNA 4694	ncRNA
chr11	19889847	19890352	267	intron (NM_182964, intron 3 of 37)	-108470	NR_039843	100616426		NR_039843	ENSG00000264309	MIR4694	-	microRNA 4694	ncRNA
chr11	19934460	19934677	156	intron (NM_182964, intron 6 of 37)	-109534	NM_001111019	89797	Hs.64341	NM_145117	ENSG00000166833	NAV2	HELAD1|POMFIL2|RAINB1|STEERIN2|UNC53H2	neuron navigator 2	protein-coding
chr11	20035343	20035540	75	intron (NM_182964, intron 11 of 37)	-8661	NM_001111019	89797	Hs.64341	NM_145117	ENSG00000166833	NAV2	HELAD1|POMFIL2|RAINB1|STEERIN2|UNC53H2	neuron navigator 2	protein-coding
chr11	20044221	20044551	93	intron (NM_001111019, intron 1 of 27)	284	NM_001111019	89797	Hs.64341	NM_145117	ENSG00000166833	NAV2	HELAD1|POMFIL2|RAINB1|STEERIN2|UNC53H2	neuron navigator 2	protein-coding
chr11	20047183	20047365	79	intron (NM_001111019, intron 2 of 27)	3172	NM_001111019	89797	Hs.64341	NM_145117	ENSG00000166833	NAV2	HELAD1|POMFIL2|RAINB1|STEERIN2|UNC53H2	neuron navigator 2	protein-coding
chr11	20058291	20058473	196	intron (NM_001111019, intron 3 of 27)	12467	NR_046672	100874014	Hs.557916	NR_046672	ENSG00000254453	NAV2-AS2	-	NAV2 antisense RNA 2	ncRNA
chr11	20072219	20072460	142	intron (NM_182964, intron 16 of 37)	-1490	NR_046672	100874014	Hs.557916	NR_046672	ENSG00000254453	NAV2-AS2	-	NAV2 antisense RNA 2	ncRNA
chr11	20076932	20077189	179	intron (NM_001111019, intron 8 of 27)	-6211	NR_046672	100874014	Hs.557916	NR_046672	ENSG00000254453	NAV2-AS2	-	NAV2 antisense RNA 2	ncRNA
chr11	22100652	22100973	226	Intergenic	-113910	NM_001142649	203859	Hs.154329	NM_213599	ENSG00000171714	ANO5	GDD1|LGMD2L|TMEM16E	anoctamin 5	protein-coding
chr11	24378123	24378311	135	Intergenic	-140299	NM_001252008	338645	Hs.144138	NM_001009909	ENSG00000187398	LUZP2	KFSP2566|PRO6246	leucine zipper protein 2	protein-coding
chr11	27218261	27218461	124	intron (NR_125766, intron 2 of 4)	21954	NR_125768	103695435	Hs.196133	NR_125766	ENSG00000254560	BBOX1-AS1	-	BBOX1 antisense RNA 1	ncRNA
chr11	27222898	27223143	266	intron (NR_125766, intron 2 of 4)	17295	NR_125768	103695435	Hs.196133	NR_125766	ENSG00000254560	BBOX1-AS1	-	BBOX1 antisense RNA 1	ncRNA
chr11	27223583	27223883	163	intron (NR_125766, intron 2 of 4)	16582	NR_125768	103695435	Hs.196133	NR_125766	ENSG00000254560	BBOX1-AS1	-	BBOX1 antisense RNA 1	ncRNA
chr11	27238156	27238390	70	intron (NR_125766, intron 2 of 4)	2042	NR_125768	103695435	Hs.196133	NR_125766	ENSG00000254560	BBOX1-AS1	-	BBOX1 antisense RNA 1	ncRNA
chr11	27239611	27240031	155	intron (NR_125767, intron 1 of 4)	494	NR_125768	103695435	Hs.196133	NR_125766	ENSG00000254560	BBOX1-AS1	-	BBOX1 antisense RNA 1	ncRNA
chr11	27255721	27256203	265	Intergenic	-14302	NR_125767	103695435	Hs.196133	NR_125766	ENSG00000254560	BBOX1-AS1	-	BBOX1 antisense RNA 1	ncRNA
chr11	27299485	27299661	114	Intergenic	-57913	NR_125767	103695435	Hs.196133	NR_125766	ENSG00000254560	BBOX1-AS1	-	BBOX1 antisense RNA 1	ncRNA
chr11	27419723	27420227	168	intron (NM_001346432, intron 1 of 16)	-35180	NM_080654	91057	Hs.143733	NM_030771	ENSG00000109881	CCDC34	L15|NY-REN-41|RAMA3	coiled-coil domain containing 34	protein-coding
chr11	27567465	27567679	114	intron (NR_033315, intron 2 of 6)	-30978	NR_107054	102465881		NR_107054	ENSG00000278483	MIR8087	hsa-mir-8087	microRNA 8087	ncRNA
chr11	27641454	27641634	124	intron (NR_102708, intron 2 of 3)	14630	NR_102708	101410541	Hs.471439	NR_102708	ENSG00000254934	LINC00678	-	long intergenic non-protein coding RNA 678	ncRNA
chr11	28944173	28944383	124	Intergenic	-445183	NR_107035	102466876		NR_107035	ENSG00000273912	MIR8068	hsa-mir-8068	microRNA 8068	ncRNA
chr11	32101157	32101340	124	Intergenic	-11229	NM_002901	5954	Hs.97887	NM_002901	ENSG00000049449	RCN1	HEL-S-84|PIG20|RCAL|RCN	reticulocalbin 1	protein-coding
chr11	33203932	33204118	114	intron (NR_034027, intron 1 of 3)	20822	NR_034027	338739	Hs.423476	NR_034027	ENSG00000247151	CSTF3-AS1	-	CSTF3 antisense RNA 1 (head to head)	ncRNA
chr11	33209575	33209854	204	intron (NR_034027, intron 1 of 3)	26511	NR_034027	338739	Hs.423476	NR_034027	ENSG00000247151	CSTF3-AS1	-	CSTF3 antisense RNA 1 (head to head)	ncRNA
chr11	33645759	33646021	134	intron (NM_012194, intron 15 of 19)	76396	NM_001166692	100131378	Hs.709466	NM_001166692	ENSG00000205177	C11orf91	-	chromosome 11 open reading frame 91	protein-coding
chr11	34436482	34436658	104	Intergenic	-23902	NM_001752	847	Hs.502302	NM_001752	ENSG00000121691	CAT	-	catalase	protein-coding
chr11	35173350	35173813	328	intron (NM_001202556, intron 1 of 7)	13164	NM_001202555	960	Hs.502328	NM_000610	ENSG00000026508	CD44	CDW44|CSPG8|ECMR-III|HCELL|HUTCH-I|IN|LHR|MC56|MDU2|MDU3|MIC4|Pgp1	CD44 molecule (Indian blood group)	protein-coding
chr11	35536828	35537382	239	intron (NM_001282675, intron 2 of 12)	10474	NM_001001991	25891	Hs.55044	NM_015430	ENSG00000149090	PAMR1	DKFZP586H2123|FP938|RAMP	peptidase domain containing associated with muscle regeneration 1	protein-coding
chr11	35571380	35571684	191	Intergenic	-19684	NM_001282675	25891	Hs.55044	NM_015430	ENSG00000149090	PAMR1	DKFZP586H2123|FP938|RAMP	peptidase domain containing associated with muscle regeneration 1	protein-coding
chr11	35614734	35615031	299	Intergenic	-24853	NM_014344	24147	Hs.39384	NM_014344	ENSG00000179431	FJX1	-	four jointed box 1	protein-coding
chr11	35704269	35704612	145	intron (NM_017583, intron 1 of 4)	20140	NM_017583	54765	Hs.192103	NM_017583	ENSG00000166326	TRIM44	AN3|DIPB|HSA249128|MC7	tripartite motif containing 44	protein-coding
chr11	35915476	35915933	275	Intergenic	-49827	NM_001304264	143458	Hs.745134	NM_174902	ENSG00000179241	LDLRAD3	LRAD3	low density lipoprotein receptor class A domain containing 3	protein-coding
chr11	36052261	36052785	526	intron (NM_001304264, intron 1 of 5)	20875	NR_039769	100616311		NR_039769	ENSG00000263389	MIR3973	-	microRNA 3973	ncRNA
chr11	36070285	36070652	135	intron (NM_174902, intron 2 of 5)	28983	NR_135064	101928510	Hs.675857	NR_135064		LOC101928510	-	uncharacterized LOC101928510	ncRNA
chr11	36217362	36218131	226	intron (NM_001304264, intron 4 of 5)	93253	NM_001101653	29099	Hs.279836	NM_014186	ENSG00000110442	COMMD9	HSPC166	COMM domain containing 9	protein-coding
chr11	36334395	36334631	156	intron (NM_001160167, intron 1 of 8)	16788	NM_001160167	79899	Hs.19987	NM_024841	ENSG00000135362	PRR5L	PROTOR2	proline rich 5 like	protein-coding
chr11	36447457	36447719	124	intron (NM_001160167, intron 4 of 8)	25041	NM_001160169	79899	Hs.19987	NM_024841	ENSG00000135362	PRR5L	PROTOR2	proline rich 5 like	protein-coding
chr11	36469106	36469783	242	intron (NM_001160169, intron 6 of 6)	46897	NM_001160169	79899	Hs.19987	NM_024841	ENSG00000135362	PRR5L	PROTOR2	proline rich 5 like	protein-coding
chr11	43942177	43942426	133	TTS (NM_139178)	193	NR_038907	100507300	Hs.664588	NR_038907	ENSG00000244926	ALKBH3-AS1	-	ALKBH3 antisense RNA 1	ncRNA
chr11	44257320	44258104	216	intron (NM_001178083, intron 13 of 14)	74004	NM_021926	60529	Hs.436055	NM_021926	ENSG00000052850	ALX4	CRS5|FND2	ALX homeobox 4	protein-coding
chr11	46071097	46071310	124	intron (NM_016621, intron 5 of 17)	71782	NM_016621	51317	Hs.502458	NM_016621	ENSG00000135365	PHF21A	BHC80|BM-006	PHD finger protein 21A	protein-coding
chr11	46513387	46513563	100	intron (NM_001300731, intron 10 of 16)	-40036	NR_036117	100422827		NR_036117	ENSG00000265014	MIR3160-1	mir-3160-1	microRNA 3160-1	ncRNA
chr11	47084346	47084568	238	intron (NM_001003678, intron 3 of 8)	114219	NM_032389	84364	Hs.436204	NM_032389	ENSG00000149182	ARFGAP2	IRZ|NBLA10535|ZFP289|ZNF289	ADP ribosylation factor GTPase activating protein 2	protein-coding
chr11	47125741	47126639	511	intron (NM_001003678, intron 3 of 8)	72486	NM_032389	84364	Hs.436204	NM_032389	ENSG00000149182	ARFGAP2	IRZ|NBLA10535|ZFP289|ZNF289	ADP ribosylation factor GTPase activating protein 2	protein-coding
chr11	47152125	47152384	165	intron (NM_001003678, intron 3 of 8)	46422	NM_032389	84364	Hs.436204	NM_032389	ENSG00000149182	ARFGAP2	IRZ|NBLA10535|ZFP289|ZNF289	ADP ribosylation factor GTPase activating protein 2	protein-coding
chr11	47454781	47454977	135	Intergenic	-6855	NM_002804	5702	Hs.250758	NM_002804	ENSG00000165916	PSMC3	TBP1	proteasome 26S subunit, ATPase 3	protein-coding
chr11	57044144	57044467	171	Intergenic	-39378	NM_005161	187	Hs.438311	NM_005161	ENSG00000134817	APLNR	AGTRL1|APJ|APJR|HG11	apelin receptor	protein-coding
chr11	57529270	57529466	127	5' UTR (NM_001206887, exon 1 of 18)	134	NM_001085461	1500	Hs.166011	NM_001331	ENSG00000198561	CTNND1	CAS|CTNND|P120CAS|P120CTN|p120|p120(CAS)|p120(CTN)	catenin delta 1	protein-coding
chr11	57543555	57544039	324	intron (NM_001085467, intron 1 of 16)	14563	NM_001085461	1500	Hs.166011	NM_001331	ENSG00000198561	CTNND1	CAS|CTNND|P120CAS|P120CTN|p120|p120(CAS)|p120(CTN)	catenin delta 1	protein-coding
chr11	57546023	57546358	174	intron (NM_001085467, intron 1 of 16)	16956	NM_001085461	1500	Hs.166011	NM_001331	ENSG00000198561	CTNND1	CAS|CTNND|P120CAS|P120CTN|p120|p120(CAS)|p120(CTN)	catenin delta 1	protein-coding
chr11	57546861	57547113	299	intron (NM_001085467, intron 1 of 16)	17753	NM_001085461	1500	Hs.166011	NM_001331	ENSG00000198561	CTNND1	CAS|CTNND|P120CAS|P120CTN|p120|p120(CAS)|p120(CTN)	catenin delta 1	protein-coding
chr11	57742303	57742777	416	Intergenic	-48813	NM_001005212	219956	Hs.689841	NM_001005212	ENSG00000186509	OR9Q1	-	olfactory receptor family 9 subfamily Q member 1	protein-coding
chr11	59309887	59310168	375	Intergenic	27641	NM_001004711	390199	Hs.553757	NM_001004711	ENSG00000172742	OR4D9	OR11-253	olfactory receptor family 4 subfamily D member 9	protein-coding
chr11	59318384	59318799	191	Intergenic	36205	NM_001004711	390199	Hs.553757	NM_001004711	ENSG00000172742	OR4D9	OR11-253	olfactory receptor family 4 subfamily D member 9	protein-coding
chr11	59379393	59379914	244	intron (NM_002556, intron 1 of 13)	3964	NM_002556	5007	Hs.597091	NM_002556	ENSG00000110048	OSBP	OSBP1	oxysterol binding protein	protein-coding
chr11	61001754	61001942	143	Intergenic	-6800	NM_014224	5222	Hs.432854	NM_014224	ENSG00000256713	PGA5	Pg5	pepsinogen 5, group I (pepsinogen A)	protein-coding
chr11	61443337	61443588	180	Intergenic	-4443	NM_006133	747	Hs.241564	NM_006133	ENSG00000134780	DAGLA	C11orf11|DAGL(ALPHA)|DAGLALPHA|NSDDR	diacylglycerol lipase alpha	protein-coding
chr11	62726329	62726635	100	Intergenic	26013	NM_153276	9356	Hs.369252	NM_004790	ENSG00000197901	SLC22A6	HOAT1|OAT1|PAHT|ROAT1	solute carrier family 22 member 6	protein-coding
chr11	72037729	72037905	104	intron (NM_030813, intron 7 of 16)	-82597	NM_005169	401	Hs.731115	NM_005169	ENSG00000165462	PHOX2A	ARIX|CFEOM2|FEOM2|NCAM2|PMX2A	paired like homeobox 2a	protein-coding
chr11	72263522	72264011	187	Intergenic	-17934	NR_126364	101928555	Hs.376950	NR_126364	ENSG00000227467	LINC01537	-	long intergenic non-protein coding RNA 1537	ncRNA
chr11	74620591	74620932	254	intron (NM_182969, intron 8 of 18)	39471	NM_182969	143570	Hs.370145	NM_182969	ENSG00000166435	XRRA1	-	X-ray radiation resistance associated 1	protein-coding
chr11	75346286	75346471	114	intron (NM_207577, intron 1 of 2)	33101	NM_033063	4135	Hs.585540	NM_033063	ENSG00000171533	MAP6	MAP6-N|MTAP6|N-STOP|STOP	microtubule associated protein 6	protein-coding
chr11	75657626	75657802	94	intron (NM_003369, intron 6 of 14)	131502	NM_003369	7405	Hs.202470	NM_003369	ENSG00000198382	UVRAG	DHTX|VPS38|p63	UV radiation resistance associated	protein-coding
chr11	78378617	78378804	183	intron (NM_001098816, intron 32 of 33)	-92801	NM_001243251	79731	Hs.503389	NM_024678	ENSG00000137513	NARS2	DFNB94|SLM5|asnRS	asparaginyl-tRNA synthetase 2, mitochondrial (putative)	protein-coding
chr11	81670435	81670654	214	intron (NR_120571, intron 6 of 7)	-68666	NR_036186	100422823		NR_036186	ENSG00000264110	MIR4300	-	microRNA 4300	ncRNA
chr11	82173696	82173946	145	Intergenic	-58866	NR_120571	101928989	Hs.145117	NR_120571	ENSG00000245832	MIR4300HG	-	MIR4300 host gene	ncRNA
chr11	82257775	82258406	135	Intergenic	-143135	NR_120571	101928989	Hs.145117	NR_120571	ENSG00000245832	MIR4300HG	-	MIR4300 host gene	ncRNA
chr11	82763295	82763679	114	intron (NM_014488, intron 1 of 5)	-10847	NR_033347	100379250	Hs.725115	NR_033347	ENSG00000207221	SNORA70E	U70E	small nucleolar RNA, H/ACA box 70E	snoRNA
chr11	85118676	85119007	104	intron (NM_001142699, intron 3 of 27)	219473	NM_001142699	1740	Hs.367656	NM_001364	ENSG00000150672	DLG2	PPP1R58|PSD-93|PSD93|chapsyn-110	discs large MAGUK scaffold protein 2	protein-coding
chr11	85430105	85430660	226	promoter-TSS (NM_206930)	11	NM_001289609	54843	Hs.369520	NM_032379	ENSG00000137501	SYTL2	CHR11SYT|EXO4|PPP1R151|SGA72M|SLP2|SLP2A	synaptotagmin like 2	protein-coding
chr11	85483666	85484029	135	intron (NM_032943, intron 1 of 18)	-14735	NM_001162951	54843	Hs.369520	NM_032379	ENSG00000137501	SYTL2	CHR11SYT|EXO4|PPP1R151|SGA72M|SLP2|SLP2A	synaptotagmin like 2	protein-coding
chr11	86192540	86192803	165	intron (NM_001014811, intron 6 of 13)	106893	NM_021827	60494	Hs.144913	NM_021827	ENSG00000149201	CCDC81	-	coiled-coil domain containing 81	protein-coding
chr11	86599705	86600048	114	intron (NR_120592, intron 2 of 2)	-30880	NR_045004	8587	Hs.741959	NR_045004	ENSG00000255203	OR7E2P	OR11-6|OR7E143P|OR7E51P|OR7E52P|OR7F2P|OST245|hg94	olfactory receptor family 7 subfamily E member 2 pseudogene	pseudo
chr11	86626014	86626270	207	intron (NR_120592, intron 2 of 2)	40298	NM_012193	8322	Hs.591968	NM_012193	ENSG00000174804	FZD4	CD344|EVR1|FEVR|FZD4S|Fz-4|Fz4|FzE4|GPCR|hFz4	frizzled class receptor 4	protein-coding
chr11	86701077	86701298	237	intron (NR_038905, intron 2 of 2)	34524	NR_038905	100506368	Hs.559920	NR_038905	ENSG00000246523	LOC100506368	-	uncharacterized LOC100506368	ncRNA
chr11	90896925	90897421	276	Intergenic	-294803	NR_031663	100302228		NR_031663	ENSG00000221586	MIR1261	MIRN1261|hsa-mir-1261	microRNA 1261	ncRNA
chr11	91154844	91155220	202	Intergenic	-552662	NR_031663	100302228		NR_031663	ENSG00000221586	MIR1261	MIRN1261|hsa-mir-1261	microRNA 1261	ncRNA
chr11	91523613	91524104	341	Intergenic	-561404	NM_001008781	120114	Hs.98523	NM_001008781	ENSG00000165323	FAT3	CDHF15|CDHR10|hFat3	FAT atypical cadherin 3	protein-coding
chr11	91600981	91601260	104	Intergenic	-484142	NM_001008781	120114	Hs.98523	NM_001008781	ENSG00000165323	FAT3	CDHF15|CDHR10|hFat3	FAT atypical cadherin 3	protein-coding
chr11	91601340	91601622	302	Intergenic	-483781	NM_001008781	120114	Hs.98523	NM_001008781	ENSG00000165323	FAT3	CDHF15|CDHR10|hFat3	FAT atypical cadherin 3	protein-coding
chr11	91605333	91605739	263	Intergenic	-479726	NM_001008781	120114	Hs.98523	NM_001008781	ENSG00000165323	FAT3	CDHF15|CDHR10|hFat3	FAT atypical cadherin 3	protein-coding
chr11	91993152	91993438	328	Intergenic	-91967	NM_001008781	120114	Hs.98523	NM_001008781	ENSG00000165323	FAT3	CDHF15|CDHR10|hFat3	FAT atypical cadherin 3	protein-coding
chr11	92034089	92034629	382	Intergenic	-50903	NM_001008781	120114	Hs.98523	NM_001008781	ENSG00000165323	FAT3	CDHF15|CDHR10|hFat3	FAT atypical cadherin 3	protein-coding
chr11	92738426	92738907	456	Intergenic	35877	NM_005959	4544	Hs.569039	NM_005959	ENSG00000134640	MTNR1B	FGQTL2|MEL-1B-R|MT2	melatonin receptor 1B	protein-coding
chr11	94509777	94509992	163	intron (NM_001301007, intron 1 of 11)	8376	NM_001301007	154810	Hs.503594	NM_130847	ENSG00000166025	AMOTL1	JEAP	angiomotin like 1	protein-coding
chr11	94527522	94528005	179	intron (NM_001301007, intron 1 of 11)	26255	NM_001301007	154810	Hs.503594	NM_130847	ENSG00000166025	AMOTL1	JEAP	angiomotin like 1	protein-coding
chr11	94845229	94845502	125	intron (NM_015036, intron 1 of 1)	22391	NM_015036	23052	Hs.167115	NM_015036	ENSG00000149218	ENDOD1	-	endonuclease domain containing 1	protein-coding
chr11	94881464	94881831	307	Intergenic	-2056	NR_110303	101929295	Hs.735838	NR_110303	ENSG00000245552	LOC101929295	-	uncharacterized LOC101929295	ncRNA
chr11	95092244	95092617	135	Intergenic	-126725	NM_001271594	143686	Hs.120633	NM_144665	ENSG00000149212	SESN3	SEST3	sestrin 3	protein-coding
chr11	95951265	95951487	276	intron (NM_032427, intron 1 of 4)	-123226	NR_036125	100422991		NR_036125	ENSG00000266192	MIR1260B	mir-1260b	microRNA 1260b	ncRNA
chr11	96040635	96040871	226	intron (NM_032427, intron 1 of 4)	-33849	NR_036125	100422991		NR_036125	ENSG00000266192	MIR1260B	mir-1260b	microRNA 1260b	ncRNA
chr11	97643772	97644023	341	Intergenic	-1247809	NM_001243270	53942	Hs.656783	NM_014361	ENSG00000149972	CNTN5	HNB-2s|NB-2	contactin 5	protein-coding
chr11	100385799	100386000	214	Intergenic	-172508	NM_152432	143872	Hs.741465	NM_152432	ENSG00000165895	ARHGAP42	GRAF3	Rho GTPase activating protein 42	protein-coding
chr11	100504031	100504215	114	Intergenic	-54284	NM_152432	143872	Hs.741465	NM_152432	ENSG00000165895	ARHGAP42	GRAF3	Rho GTPase activating protein 42	protein-coding
chr11	100610477	100610733	315	intron (NM_152432, intron 1 of 23)	-51919	NR_133571	100128386	Hs.635125	NR_133571	ENSG00000248027	LOC100128386	-	uncharacterized LOC100128386	ncRNA
chr11	103757778	103758226	226	Intergenic	37368	NR_039842	100616457		NR_039842	ENSG00000264200	MIR4693	-	microRNA 4693	ncRNA
chr11	103824940	103825138	226	intron (NM_025208, intron 3 of 6)	-82269	NM_001001711	414301	Hs.591941	NM_001001711	ENSG00000170967	DDI1	-	DNA damage inducible 1 homolog 1	protein-coding
chr11	105515698	105516183	179	intron (NM_001077243, intron 3 of 16)	34529	NM_001112812	2893	Hs.503743	NM_000829	ENSG00000152578	GRIA4	GLUR4|GLUR4C|GLURD|GluA4	glutamate ionotropic receptor AMPA type subunit 4	protein-coding
chr11	106353704	106353888	168	Intergenic	231662	NR_120551	101928535	Hs.409078	NR_120551	ENSG00000254811	LOC101928535	-	uncharacterized LOC101928535	ncRNA
chr11	106492350	106492537	124	Intergenic	370309	NR_120551	101928535	Hs.409078	NR_120551	ENSG00000254811	LOC101928535	-	uncharacterized LOC101928535	ncRNA
chr11	106963456	106963910	178	Intergenic	-74512	NM_001256424	2977	Hs.24321	NM_000855	ENSG00000152402	GUCY1A2	GC-SA2|GUC1A2	guanylate cyclase 1 soluble subunit alpha 2	protein-coding
chr11	107146709	107147213	341	Intergenic	181611	NM_152434	143884	Hs.212140	NM_152434	ENSG00000152404	CWF19L2	-	CWF19-like 2, cell cycle control (S. pombe)	protein-coding
chr11	108303655	108303864	253	intron (NM_152587, intron 2 of 8)	34499	NM_152587	160140	Hs.653180	NM_152587	ENSG00000166323	C11orf65	-	chromosome 11 open reading frame 65	protein-coding
chr11	109171606	109172167	208	Intergenic	-120960	NM_207645	399947	Hs.172982	NM_207645	ENSG00000185742	C11orf87	LOH11CR1A|NEURIM1	chromosome 11 open reading frame 87	protein-coding
chr11	109179471	109179696	124	Intergenic	-113263	NM_207645	399947	Hs.172982	NM_207645	ENSG00000185742	C11orf87	LOH11CR1A|NEURIM1	chromosome 11 open reading frame 87	protein-coding
chr11	109475640	109476026	251	Intergenic	182987	NM_207645	399947	Hs.172982	NM_207645	ENSG00000185742	C11orf87	LOH11CR1A|NEURIM1	chromosome 11 open reading frame 87	protein-coding
chr11	109566445	109566998	160	Intergenic	273875	NM_207645	399947	Hs.172982	NM_207645	ENSG00000185742	C11orf87	LOH11CR1A|NEURIM1	chromosome 11 open reading frame 87	protein-coding
chr11	112192607	112192887	131	intron (NR_126004, intron 2 of 3)	51275	NR_126004	283140	Hs.651827	NR_126004	ENSG00000250303	LOC283140	-	uncharacterized LOC283140	ncRNA
chr11	112450124	112450330	102	Intergenic	-23702	NR_104155	387810	Hs.512255	NR_104155	ENSG00000255484	LOC387810	-	uncharacterized LOC387810	ncRNA
chr11	112459104	112459534	239	Intergenic	-32794	NR_104155	387810	Hs.512255	NR_104155	ENSG00000255484	LOC387810	-	uncharacterized LOC387810	ncRNA
chr11	112525954	112526584	368	Intergenic	-99744	NR_104155	387810	Hs.512255	NR_104155	ENSG00000255484	LOC387810	-	uncharacterized LOC387810	ncRNA
chr11	112589081	112589501	368	Intergenic	-162766	NR_104155	387810	Hs.512255	NR_104155	ENSG00000255484	LOC387810	-	uncharacterized LOC387810	ncRNA
chr11	112665213	112665464	215	Intergenic	-166631	NM_001242608	4684	Hs.503878	NM_000615	ENSG00000149294	NCAM1	CD56|MSK39|NCAM	neural cell adhesion molecule 1	protein-coding
chr11	112677504	112677802	192	Intergenic	-154316	NM_001242608	4684	Hs.503878	NM_000615	ENSG00000149294	NCAM1	CD56|MSK39|NCAM	neural cell adhesion molecule 1	protein-coding
chr11	112813628	112813984	179	Intergenic	-18163	NM_001242608	4684	Hs.503878	NM_000615	ENSG00000149294	NCAM1	CD56|MSK39|NCAM	neural cell adhesion molecule 1	protein-coding
chr11	112884984	112885208	141	intron (NM_001076682, intron 2 of 19)	-50914	NR_120563	101928847	Hs.711235	NR_120563	ENSG00000247416	LOC101928847	-	uncharacterized LOC101928847	ncRNA
chr11	112977289	112977655	396	intron (NM_001076682, intron 2 of 19)	-143290	NR_120563	101928847	Hs.711235	NR_120563	ENSG00000247416	LOC101928847	-	uncharacterized LOC101928847	ncRNA
chr11	114162128	114162404	179	Intergenic	-4269	NM_006169	4837	Hs.503911	NM_006169	ENSG00000166741	NNMT	-	nicotinamide N-methyltransferase	protein-coding
chr11	114228211	114228423	135	Intergenic	22444	NR_120567	101928940	Hs.409846	NR_120567	ENSG00000256195	LOC101928940	-	uncharacterized LOC101928940	ncRNA
chr11	121287937	121288140	113	Intergenic	-34874	NM_003105	6653	Hs.368592	NM_003105	ENSG00000137642	SORL1	C11orf32|LR11|LRP9|SORLA|SorLA-1|gp250	sortilin related receptor 1	protein-coding
chr11	121762840	121763240	438	Intergenic	207512	NR_029671	406911		NR_029671	ENSG00000207971	MIR125B1	MIRN125B1|mir-125b-1	microRNA 125b-1	ncRNA
chr11	121875177	121875444	202	Intergenic	95242	NR_029671	406911		NR_029671	ENSG00000207971	MIR125B1	MIRN125B1|mir-125b-1	microRNA 125b-1	ncRNA
chr11	121899347	121899620	168	non-coding (NR_137178, exon 5 of 5)	71069	NR_029671	406911		NR_029671	ENSG00000207971	MIR125B1	MIRN125B1|mir-125b-1	microRNA 125b-1	ncRNA
chr11	121972423	121972707	152	non-coding (NR_137175, exon 1 of 2)	372	NR_137175	399959	Hs.44098	NR_024430		MIR100HG	AGD1|linc-NeD125|lncRNA-N2	mir-100-let-7a-2 cluster host gene	ncRNA
chr11	122097546	122097866	133	intron (NR_137179, intron 2 of 4)	-23889	NR_137182	399959	Hs.44098	NR_024430		MIR100HG	AGD1|linc-NeD125|lncRNA-N2	mir-100-let-7a-2 cluster host gene	ncRNA
chr11	122118922	122119179	202	intron (NR_137179, intron 2 of 4)	-45233	NR_137182	399959	Hs.44098	NR_024430		MIR100HG	AGD1|linc-NeD125|lncRNA-N2	mir-100-let-7a-2 cluster host gene	ncRNA
chr11	122188137	122188317	152	intron (NR_137179, intron 1 of 4)	-8032	NR_137193	399959	Hs.44098	NR_024430		MIR100HG	AGD1|linc-NeD125|lncRNA-N2	mir-100-let-7a-2 cluster host gene	ncRNA
chr11	122619797	122619988	133	intron (NM_032873, intron 1 of 13)	-89314	NM_019604	56253	Hs.159523	NM_019604	ENSG00000109943	CRTAM	CD355	cytotoxic and regulatory T-cell molecule	protein-coding
chr11	123321450	123321652	124	Intergenic	-59036	NM_001330396	57476	Hs.144725	NM_020716	ENSG00000023171	GRAMD1B	-	GRAM domain containing 1B	protein-coding
chr11	123670881	123671057	156	Intergenic	6088	NM_001005325	390261	Hs.557924	NM_001005325	ENSG00000196099	OR6M1	OR11-271	olfactory receptor family 6 subfamily M member 1	protein-coding
chr11	126009697	126009878	90	Intergenic	71800	NM_032795	84881	Hs.150458	NM_032795	ENSG00000165526	RPUSD4	-	RNA pseudouridylate synthase domain containing 4	protein-coding
chr11	127246327	127246525	135	Intergenic	105461	NR_120580	101929497	Hs.737442	NR_120580	ENSG00000273409	LOC101929497	-	uncharacterized LOC101929497	ncRNA
chr11	127510849	127511181	276	Intergenic	370050	NR_120580	101929497	Hs.737442	NR_120580	ENSG00000273409	LOC101929497	-	uncharacterized LOC101929497	ncRNA
chr11	128044445	128044699	114	Intergenic	347633	NM_005238	2113	Hs.369438	NM_005238	ENSG00000134954	ETS1	ETS-1|EWSR2|c-ets-1|p54	ETS proto-oncogene 1, transcription factor	protein-coding
chr11	130253520	130253995	258	Intergenic	45131	NM_007037	11095	Hs.271605	NM_007037	ENSG00000134917	ADAMTS8	ADAM-TS8|METH2	ADAM metallopeptidase with thrombospondin type 1 motif 8	protein-coding
chr11	130709929	130710205	156	Intergenic	21938	NR_125383	100507431	Hs.375101	NR_125383		LOC100507431	-	uncharacterized LOC100507431	ncRNA
chr11	130735561	130735749	104	TTS (NR_125382)	-3650	NR_125383	100507431	Hs.375101	NR_125383		LOC100507431	-	uncharacterized LOC100507431	ncRNA
chr11	131934881	131935163	191	intron (NM_001144058, intron 1 of 7)	154310	NM_016522	50863	Hs.504352	NM_016522	ENSG00000182667	NTM	HNT|IGLON2|NTRI	neurotrimin	protein-coding
chr11	132333938	132334226	276	intron (NM_001319104, intron 3 of 6)	179886	NR_046820	100874281		NR_046820		NTM-IT	NTM-IT3	NTM intronic transcript	ncRNA
chr11	132710043	132710375	359	intron (NM_001319104, intron 1 of 6)	103323	NM_002545	4978	Hs.4817	NM_002545	ENSG00000183715	OPCML	IGLON1|OBCAM|OPCM	opioid binding protein/cell adhesion molecule like	protein-coding
chr12	640024	640349	357	intron (NM_173593, intron 1 of 19)	55466	NR_134624	105369595	Hs.504422	NR_134624		LOC105369595	-	uncharacterized LOC105369595	ncRNA
chr12	835614	836214	238	Intergenic	-26175	NM_014823	65125	Hs.744906	NM_014823	ENSG00000060237	WNK1	HSAN2|HSN2|KDP|PPP1R167|PRKWNK1|PSK|p65	WNK lysine deficient protein kinase 1	protein-coding
chr12	836399	836641	100	Intergenic	-25569	NM_014823	65125	Hs.744906	NM_014823	ENSG00000060237	WNK1	HSAN2|HSN2|KDP|PPP1R167|PRKWNK1|PSK|p65	WNK lysine deficient protein kinase 1	protein-coding
chr12	1282946	1283469	420	intron (NM_001301248, intron 7 of 18)	146293	NM_001301248	23085	Hs.601216	NM_178039	ENSG00000082805	ERC1	Cast2|ELKS|ERC-1|RAB6IP2	ELKS/RAB6-interacting/CAST family member 1	protein-coding
chr12	1466352	1466646	321	intron (NM_001301248, intron 14 of 18)	-143158	NR_028415	100292680	Hs.391695	NR_028415		LINC00942	-	long intergenic non-protein coding RNA 942	ncRNA
chr12	4037933	4038306	277	Intergenic	-55505	NM_020367	57097	Hs.657268	NM_020367	ENSG00000111224	PARP11	ARTD11|C12orf6|MIB006	poly(ADP-ribose) polymerase family member 11	protein-coding
chr12	4147006	4147671	439	Intergenic	-164724	NM_020367	57097	Hs.657268	NM_020367	ENSG00000111224	PARP11	ARTD11|C12orf6|MIB006	poly(ADP-ribose) polymerase family member 11	protein-coding
chr12	4150465	4150672	170	Intergenic	-167954	NM_020367	57097	Hs.657268	NM_020367	ENSG00000111224	PARP11	ARTD11|C12orf6|MIB006	poly(ADP-ribose) polymerase family member 11	protein-coding
chr12	4198238	4198671	347	Intergenic	-184448	NM_001759	894	Hs.376071	NM_001759	ENSG00000118971	CCND2	KIAK0002|MPPH3	cyclin D2	protein-coding
chr12	4222231	4222491	272	Intergenic	-160541	NM_001759	894	Hs.376071	NM_001759	ENSG00000118971	CCND2	KIAK0002|MPPH3	cyclin D2	protein-coding
chr12	4541877	4542224	176	Intergenic	12730	NM_020996	2251	Hs.166015	NM_020996	ENSG00000111241	FGF6	HBGF-6|HST2	fibroblast growth factor 6	protein-coding
chr12	4542783	4543333	424	TTS (NM_020996)	11722	NM_020996	2251	Hs.166015	NM_020996	ENSG00000111241	FGF6	HBGF-6|HST2	fibroblast growth factor 6	protein-coding
chr12	4557594	4557795	140	Intergenic	-2914	NM_020996	2251	Hs.166015	NM_020996	ENSG00000111241	FGF6	HBGF-6|HST2	fibroblast growth factor 6	protein-coding
chr12	4557961	4558365	140	Intergenic	-3383	NM_020996	2251	Hs.166015	NM_020996	ENSG00000111241	FGF6	HBGF-6|HST2	fibroblast growth factor 6	protein-coding
chr12	5203723	5204248	295	Intergenic	50900	NM_002234	3741	Hs.150208	NM_002234	ENSG00000130037	KCNA5	ATFB7|HCK1|HK2|HPCN1|KV1.5|PCN1	potassium voltage-gated channel subfamily A member 5	protein-coding
chr12	5208959	5209519	179	Intergenic	56154	NM_002234	3741	Hs.150208	NM_002234	ENSG00000130037	KCNA5	ATFB7|HCK1|HK2|HPCN1|KV1.5|PCN1	potassium voltage-gated channel subfamily A member 5	protein-coding
chr12	5915485	5915801	202	intron (NM_001278596, intron 8 of 25)	138782	NM_001278596	57101	Hs.148970	NM_020373	ENSG00000047617	ANO2	C12orf3|TMEM16B	anoctamin 2	protein-coding
chr12	8473137	8473417	191	Intergenic	70071	NR_024420	389634	Hs.434403	NM_001012988	ENSG00000226091	LINC00937	-	long intergenic non-protein coding RNA 937	ncRNA
chr12	8602298	8602579	81	Intergenic	-6153	NM_001007033	93978	Hs.591147	NM_001007033	ENSG00000205846	CLEC6A	CLEC4N|CLECSF10|dectin-2	C-type lectin domain family 6 member A	protein-coding
chr12	8782128	8782322	135	Intergenic	-16762	NM_020661	57379	Hs.149342	NM_020661	ENSG00000111732	AICDA	AID|ARP2|CDA2|HEL-S-284|HIGM2	activation induced cytidine deaminase	protein-coding
chr12	9485645	9485933	123	Intergenic	-34271	NR_120479	101930452	Hs.734183	NR_120479	ENSG00000260423	LOC101930452	-	uncharacterized LOC101930452	ncRNA
chr12	9492982	9493327	335	Intergenic	-26906	NR_120479	101930452	Hs.734183	NR_120479	ENSG00000260423	LOC101930452	-	uncharacterized LOC101930452	ncRNA
chr12	10743667	10744016	452	intron (NR_028045, intron 6 of 6)	8593	NR_028045	10748	Hs.159297	NM_006611		KLRA1P	KLRA1|KLRAP1|LY49L|Ly-49L|Ly49	killer cell lectin like receptor A1, pseudogene	pseudo
chr12	10870984	10871176	190	intron (NM_001145426, intron 2 of 8)	4873	NM_003651	8531	Hs.221889	NM_003651	ENSG00000060138	YBX3	CSDA|CSDA1|DBPA|ZONAB	Y-box binding protein 3	protein-coding
chr12	11094555	11094806	197	intron (NM_001316893, intron 4 of 4)	-2874	NM_023922	50840	Hs.679406	NM_023922	ENSG00000212127	TAS2R14	T2R14|TRB1	taste 2 receptor member 14	protein-coding
chr12	11228054	11228237	168	intron (NM_001291314, intron 1 of 6)	-13252	NM_176887	259292	Hs.688193	NM_176887	ENSG00000226761	TAS2R46	T2R46|T2R54	taste 2 receptor member 46	protein-coding
chr12	11283570	11283858	94	intron (NM_001291314, intron 1 of 6)	3129	NM_001097643	259293	Hs.679464	NM_001097643	ENSG00000256188	TAS2R30	T2R30|T2R47|TAS2R47	taste 2 receptor member 30	protein-coding
chr12	11877095	11877301	162	intron (NM_001987, intron 1 of 7)	74410	NM_001987	2120	Hs.504765	NM_001987	ENSG00000139083	ETV6	TEL|TEL/ABL|THC5	ETS variant 6	protein-coding
chr12	12473447	12473637	120	Intergenic	29627	NM_018050	54682	Hs.591145	NM_018050	ENSG00000111261	MANSC1	9130403P13Rik|LOH12CR3	MANSC domain containing 1	protein-coding
chr12	12486391	12486654	234	intron (NM_018050, intron 3 of 3)	16647	NM_018050	54682	Hs.591145	NM_018050	ENSG00000111261	MANSC1	9130403P13Rik|LOH12CR3	MANSC domain containing 1	protein-coding
chr12	12944869	12945132	146	TTS (NM_001130415)	6459	NM_030817	81575	Hs.23388	NM_030817	ENSG00000178878	APOLD1	VERGE	apolipoprotein L domain containing 1	protein-coding
chr12	13224250	13224520	97	intron (NM_020853, intron 10 of 12)	24355	NM_001206843	83445	Hs.240053	NM_031289	ENSG00000111305	GSG1	-	germ cell associated 1	protein-coding
chr12	13376157	13376684	221	Intergenic	26818	NM_001423	2012	Hs.719042	NM_001423	ENSG00000134531	EMP1	CL-20|EMP-1|TMP	epithelial membrane protein 1	protein-coding
chr12	13679073	13679834	278	Intergenic	-149774	NR_036555	283422	Hs.448717	NM_182558	ENSG00000180861	LINC01559	C12orf36	long intergenic non-protein coding RNA 1559	ncRNA
chr12	14410545	14411140	338	Intergenic	-107724	NM_001286515	55729	Hs.504856	NM_018179	ENSG00000171681	ATF7IP	AM|ATF-IP|MCAF|MCAF1|p621	activating transcription factor 7 interacting protein	protein-coding
chr12	14537917	14538353	214	5' UTR (NM_181352, exon 1 of 15)	137	NM_181352	55729	Hs.504856	NM_018179	ENSG00000171681	ATF7IP	AM|ATF-IP|MCAF|MCAF1|p621	activating transcription factor 7 interacting protein	protein-coding
chr12	15784326	15784607	263	exon (NM_004447, exon 18 of 21)	85188	NM_030671	5800	Hs.160871	NM_002848	ENSG00000151490	PTPRO	GLEPP1|NPHS6|PTP-OC|PTP-U2|PTPROT|PTPU2|R-PTP-O	protein tyrosine phosphatase, receptor type O	protein-coding
chr12	16271530	16271903	424	Intergenic	158903	NM_001170798	729025	Hs.692712	NM_001170798	ENSG00000188991	SLC15A5	-	solute carrier family 15 member 5	protein-coding
chr12	16684559	16684860	197	Intergenic	73604	NM_001243611	55885	Hs.504908	NM_018640	ENSG00000048540	LMO3	RBTN3|RBTNL2|RHOM3|Rhom-3	LIM domain only 3	protein-coding
chr12	18209948	18210664	382	Intergenic	32821	NM_001286201	79785	Hs.732831	NM_024730	ENSG00000111404	RERGL	-	RERG like	protein-coding
chr12	18219641	18220057	114	Intergenic	23278	NM_001286201	79785	Hs.732831	NM_024730	ENSG00000111404	RERGL	-	RERG like	protein-coding
chr12	18224299	18224696	94	Intergenic	18630	NM_001286201	79785	Hs.732831	NM_024730	ENSG00000111404	RERGL	-	RERG like	protein-coding
chr12	18905593	18905779	114	Intergenic	14641	NM_033328	93661	Hs.131288	NM_033328	ENSG00000177938	CAPZA3	CAPPA3|Gsg3|HEL-S-86	capping actin protein of muscle Z-line alpha subunit 3	protein-coding
chr12	19541109	19541445	324	Intergenic	-51331	NM_153207	121536	Hs.126497	NM_153207	ENSG00000139154	AEBP2	-	AE binding protein 2	protein-coding
chr12	19728781	19729116	311	Intergenic	135433	NM_001267043	121536	Hs.126497	NM_153207	ENSG00000139154	AEBP2	-	AE binding protein 2	protein-coding
chr12	19777569	19777781	163	Intergenic	184160	NM_001267043	121536	Hs.126497	NM_153207	ENSG00000139154	AEBP2	-	AE binding protein 2	protein-coding
chr12	20078879	20079226	368	Intergenic	-88567	NR_040098	100506393	Hs.658356	NR_040098	ENSG00000256287	LOC100506393	-	uncharacterized LOC100506393	ncRNA
chr12	20098899	20099233	154	Intergenic	-68553	NR_040098	100506393	Hs.658356	NR_040098	ENSG00000256287	LOC100506393	-	uncharacterized LOC100506393	ncRNA
chr12	20099531	20099780	241	Intergenic	-67964	NR_040098	100506393	Hs.658356	NR_040098	ENSG00000256287	LOC100506393	-	uncharacterized LOC100506393	ncRNA
chr12	20193804	20194104	355	intron (NR_040098, intron 2 of 2)	26335	NR_040098	100506393	Hs.658356	NR_040098	ENSG00000256287	LOC100506393	-	uncharacterized LOC100506393	ncRNA
chr12	20341793	20342499	452	Intergenic	174527	NR_040098	100506393	Hs.658356	NR_040098	ENSG00000256287	LOC100506393	-	uncharacterized LOC100506393	ncRNA
chr12	20342683	20342960	179	Intergenic	175202	NR_040098	100506393	Hs.658356	NR_040098	ENSG00000256287	LOC100506393	-	uncharacterized LOC100506393	ncRNA
chr12	20417534	20418140	364	Intergenic	-104342	NM_000921	5139	Hs.386791	NM_000921	ENSG00000172572	PDE3A	CGI-PDE|CGI-PDE A|CGI-PDE-A|HTNB	phosphodiesterase 3A	protein-coding
chr12	21706332	21706528	153	intron (NM_021957, intron 11 of 15)	25571	NR_135188	80763	Hs.130692	NM_030572	ENSG00000134548	SPX	C12orf39	spexin hormone	protein-coding
chr12	22600202	22600480	226	Intergenic	97139	NM_001286177	9847	Hs.271014	NM_014802	ENSG00000111731	C2CD5	CDP138|KIAA0528	C2 calcium dependent domain containing 5	protein-coding
chr12	23237615	23237970	302	Intergenic	-90778	NR_120471	101928441	Hs.129111	NR_120471	ENSG00000256321	LOC101928441	-	uncharacterized LOC101928441	ncRNA
chr12	23374948	23375151	156	Intergenic	46479	NR_120471	101928441	Hs.129111	NR_120471	ENSG00000256321	LOC101928441	-	uncharacterized LOC101928441	ncRNA
chr12	25097295	25097471	160	intron (NM_005504, intron 1 of 10)	5010	NM_005504	586	Hs.438993	NM_005504	ENSG00000060982	BCAT1	BCATC|BCT1|ECA39|MECA39|PNAS121|PP18	branched chain amino acid transaminase 1	protein-coding
chr12	25098399	25098593	144	intron (NM_005504, intron 1 of 10)	3897	NM_005504	586	Hs.438993	NM_005504	ENSG00000060982	BCAT1	BCATC|BCT1|ECA39|MECA39|PNAS121|PP18	branched chain amino acid transaminase 1	protein-coding
chr12	25535711	25535920	96	Intergenic	-131950	NM_004985	3845	Hs.505033	NM_004985	ENSG00000133703	KRAS	C-K-RAS|CFC2|K-RAS2A|K-RAS2B|K-RAS4A|K-RAS4B|KI-RAS|KRAS1|KRAS2|NS|NS3|RALD|RASK2|c-Ki-ras2	KRAS proto-oncogene, GTPase	protein-coding
chr12	25746142	25746327	124	intron (NM_001145727, intron 1 of 7)	-40017	NM_001145728	160492	Hs.44647	NM_152590	ENSG00000152936	LMNTD1	IFLTD1|LMNARS1|PAS1C1	lamin tail domain containing 1	protein-coding
chr12	26422533	26422745	145	Intergenic	74133	NM_005086	8082	Hs.183428	NM_005086	ENSG00000123096	SSPN	DAGA5|KRAG|NSPN|SPN1|SPN2	sarcospan	protein-coding
chr12	26584200	26584426	218	intron (NM_002223, intron 48 of 56)	235807	NM_005086	8082	Hs.183428	NM_005086	ENSG00000123096	SSPN	DAGA5|KRAG|NSPN|SPN1|SPN2	sarcospan	protein-coding
chr12	26951075	26951360	296	intron (NM_002223, intron 1 of 56)	34914	NM_002223	3709	Hs.512235	NM_002223	ENSG00000123104	ITPR2	ANHD|CFAP48|INSP3R2|IP3R2	inositol 1,4,5-trisphosphate receptor type 2	protein-coding
chr12	27156707	27157221	135	intron (NM_016551, intron 1 of 11)	10375	NM_016551	51768	Hs.438641	NM_016551	ENSG00000064115	TM7SF3	-	transmembrane 7 superfamily member 3	protein-coding
chr12	27187814	27188031	268	Intergenic	12467	NM_001271811	9412	Hs.286145	NM_004264	ENSG00000152944	MED21	SRB7|SURB7|hSrb7	mediator complex subunit 21	protein-coding
chr12	27443605	27443825	84	intron (NM_015000, intron 1 of 13)	-42072	NM_001248004	56938	Hs.445447	NM_020183	ENSG00000029153	ARNTL2	BMAL2|CLIF|MOP9|PASD9|bHLHe6	aryl hydrocarbon receptor nuclear translocator like 2	protein-coding
chr12	28178928	28179104	154	Intergenic	-54100	NM_002820	5744	Hs.591159	NM_002820	ENSG00000087494	PTHLH	BDE2|HHM|PLP|PTHR|PTHRP	parathyroid hormone like hormone	protein-coding
chr12	28180192	28180663	290	Intergenic	-55511	NM_002820	5744	Hs.591159	NM_002820	ENSG00000087494	PTHLH	BDE2|HHM|PLP|PTHR|PTHRP	parathyroid hormone like hormone	protein-coding
chr12	28466765	28466941	135	intron (NM_018318, intron 6 of 12)	123493	NM_018318	55297	Hs.653125	NM_018318	ENSG00000123106	CCDC91	HSD8|p56	coiled-coil domain containing 91	protein-coding
chr12	29548391	29548599	179	intron (NR_073172, intron 1 of 1)	6268	NR_073170	101055625	Hs.569158	NR_073170	ENSG00000257599	OVCH1-AS1	-	OVCH1 antisense RNA 1	ncRNA
chr12	29700821	29701571	410	intron (NM_175861, intron 10 of 17)	-50577	NM_183378	341350	Hs.674588	NM_183378	ENSG00000187950	OVCH1	OVCH	ovochymase 1	protein-coding
chr12	29715679	29716044	156	intron (NM_175861, intron 9 of 17)	-65242	NM_183378	341350	Hs.674588	NM_183378	ENSG00000187950	OVCH1	OVCH	ovochymase 1	protein-coding
chr12	29863103	29863286	145	intron (NM_175861, intron 5 of 17)	73549	NM_001193451	83857	Hs.401954	NM_175861	ENSG00000133687	TMTC1	ARG99|OLF|TMTC1A	transmembrane and tetratricopeptide repeat containing 1	protein-coding
chr12	29896786	29897103	214	intron (NM_175861, intron 5 of 17)	39799	NM_001193451	83857	Hs.401954	NM_175861	ENSG00000133687	TMTC1	ARG99|OLF|TMTC1A	transmembrane and tetratricopeptide repeat containing 1	protein-coding
chr12	30035927	30036184	276	Intergenic	-98363	NM_175861	83857	Hs.401954	NM_175861	ENSG00000133687	TMTC1	ARG99|OLF|TMTC1A	transmembrane and tetratricopeptide repeat containing 1	protein-coding
chr12	30449438	30449931	114	Intergenic	380494	NM_001190995	10526	Hs.505136	NM_006390	ENSG00000133704	IPO8	RANBP8	importin 8	protein-coding
chr12	30637659	30637912	341	Intergenic	192393	NM_001190995	10526	Hs.505136	NM_006390	ENSG00000133704	IPO8	RANBP8	importin 8	protein-coding
chr12	32654855	32655121	135	promoter-TSS (NM_139241)	11	NM_139241	121512	Hs.117835	NM_139241	ENSG00000139132	FGD4	CMT4H|FRABP|ZFYVE6	FYVE, RhoGEF and PH domain containing 4	protein-coding
chr12	32722295	32722525	132	intron (NM_001330374, intron 2 of 15)	35183	NM_001304480	121512	Hs.117835	NM_139241	ENSG00000139132	FGD4	CMT4H|FRABP|ZFYVE6	FYVE, RhoGEF and PH domain containing 4	protein-coding
chr12	42978500	42978781	161	intron (NM_153026, intron 1 of 7)	4932	NM_153026	144165	Hs.524348	NM_153026	ENSG00000139174	PRICKLE1	EPM1B|RILP	prickle planar cell polarity protein 1	protein-coding
chr12	43099737	43100082	381	intron (NR_135028, intron 2 of 3)	13891	NR_135028	105369739	Hs.126660	NR_135028	ENSG00000257114	LOC105369739	-	uncharacterized LOC105369739	ncRNA
chr12	43129807	43130137	230	Intergenic	43954	NR_135028	105369739	Hs.126660	NR_135028	ENSG00000257114	LOC105369739	-	uncharacterized LOC105369739	ncRNA
chr12	43790580	43790826	202	intron (NM_025003, intron 29 of 38)	155021	NM_025003	80070	Hs.287554	NM_025003	ENSG00000173157	ADAMTS20	ADAM-TS20|ADAMTS-20|GON-1	ADAM metallopeptidase with thrombospondin type 1 motif 20	protein-coding
chr12	44090013	44090251	200	Intergenic	62429	NM_001098615	83448	Hs.445814	NM_031292	ENSG00000129317	PUS7L	-	pseudouridylate synthase 7 like	protein-coding
chr12	45629296	45629703	275	intron (NM_001025356, intron 1 of 19)	-19710	NR_037144	51054	Hs.233495	NM_015899	ENSG00000134297	PLEKHA8P1	PLEKHA9	pleckstrin homology domain containing A8 pseudogene 1	pseudo
chr12	45720295	45720678	289	intron (NM_001025356, intron 2 of 19)	34020	NM_001142678	196527	Hs.505339	NM_001025356	ENSG00000177119	ANO6	BDPLT7|SCTS|TMEM16F	anoctamin 6	protein-coding
chr12	46554316	46554641	202	Intergenic	105800	NM_001278389	81539	Hs.533770	NM_030674	ENSG00000111371	SLC38A1	ATA1|NAT2|SAT1|SNAT1	solute carrier family 38 member 1	protein-coding
chr12	46694716	46695094	285	Intergenic	-31697	NM_030674	81539	Hs.533770	NM_030674	ENSG00000111371	SLC38A1	ATA1|NAT2|SAT1|SNAT1	solute carrier family 38 member 1	protein-coding
chr12	46789247	46789524	190	intron (NR_125381, intron 2 of 2)	11495	NR_125381	100288798	Hs.525922	NR_125377		LOC100288798	-	uncharacterized LOC100288798	ncRNA
chr12	46849727	46850060	239	intron (NR_125378, intron 3 of 3)	72003	NR_125381	100288798	Hs.525922	NR_125377		LOC100288798	-	uncharacterized LOC100288798	ncRNA
chr12	46967042	46967261	202	intron (NR_125377, intron 3 of 3)	189261	NR_125381	100288798	Hs.525922	NR_125377		LOC100288798	-	uncharacterized LOC100288798	ncRNA
chr12	47116626	47116886	179	Intergenic	103024	NM_018018	55089	Hs.446077	NM_018018	ENSG00000139209	SLC38A4	ATA3|NAT3|PAAT|SNAT4	solute carrier family 38 member 4	protein-coding
chr12	47164265	47164539	461	intron (NM_001143824, intron 13 of 15)	55378	NM_018018	55089	Hs.446077	NM_018018	ENSG00000139209	SLC38A4	ATA3|NAT3|PAAT|SNAT4	solute carrier family 38 member 4	protein-coding
chr12	47180740	47180999	179	intron (NM_001143824, intron 4 of 15)	38911	NM_018018	55089	Hs.446077	NM_018018	ENSG00000139209	SLC38A4	ATA3|NAT3|PAAT|SNAT4	solute carrier family 38 member 4	protein-coding
chr12	47268452	47268774	202	Intergenic	-48833	NM_001143824	55089	Hs.446077	NM_018018	ENSG00000139209	SLC38A4	ATA3|NAT3|PAAT|SNAT4	solute carrier family 38 member 4	protein-coding
chr12	47353354	47353570	191	Intergenic	-119924	NM_001281429	91523	Hs.560100	NM_138371	ENSG00000179715	PCED1B	FAM113B	PC-esterase domain containing 1B	protein-coding
chr12	47357861	47358100	72	Intergenic	-115406	NM_001281429	91523	Hs.560100	NM_138371	ENSG00000179715	PCED1B	FAM113B	PC-esterase domain containing 1B	protein-coding
chr12	47482055	47482526	202	intron (NM_138371, intron 1 of 3)	-8556	NM_181847	347902	Hs.121520	NM_181847	ENSG00000139211	AMIGO2	ALI1|AMIGO-2|DEGA	adhesion molecule with Ig like domain 2	protein-coding
chr12	49473629	49473805	126	Intergenic	-9909	NR_130123	121268	Hs.159013	NM_144593	ENSG00000167550	RHEBL1	RHEBL1c	Ras homolog enriched in brain like 1	protein-coding
chr12	50589675	50589942	400	intron (NM_001113547, intron 4 of 7)	5508	NM_001243775	51474	Hs.525419	NM_016357	ENSG00000050405	LIMA1	EPLIN|SREBP3	LIM domain and actin binding 1	protein-coding
chr12	50625214	50625451	323	intron (NM_001113546, intron 3 of 10)	2663	NR_031625	100302220		NR_031625	ENSG00000221604	MIR1293	MIRN1293|hsa-mir-1293|mir-1293	microRNA 1293	ncRNA
chr12	51055472	51055807	278	intron (NM_173602, intron 4 of 37)	-102150	NM_005171	466	Hs.648565	NM_005171	ENSG00000123268	ATF1	EWS-ATF1|FUS/ATF-1|TREB36	activating transcription factor 1	protein-coding
chr12	51465503	51465796	393	intron (NM_030809, intron 3 of 4)	11788	NR_045072	81566	Hs.524425	NM_030809	ENSG00000110925	CSRNP2	C12orf2|C12orf22|FAM130A1|PPP1R72|TAIP-12	cysteine and serine rich nuclear protein 2	protein-coding
chr12	53990795	53991006	117	intron (NM_001130060, intron 2 of 11)	28880	NM_001206683	11016	Hs.12286	NM_006856	ENSG00000170653	ATF7	ATFA	activating transcription factor 7	protein-coding
chr12	54071608	54071798	129	Intergenic	-1191	NM_001002031	517	Hs.524464	NM_005176	ENSG00000135390	ATP5G2	ATP5A	ATP synthase, H+ transporting, mitochondrial Fo complex subunit C2 (subunit 9)	protein-coding
chr12	54749106	54749343	124	intron (NR_120487, intron 1 of 3)	1749	NR_120487	102724050	Hs.670941	NR_120486	ENSG00000258137	LOC102724050	-	uncharacterized LOC102724050	ncRNA
chr12	57666604	57666894	154	intron (NM_001330121, intron 14 of 24)	-21773	NR_104422	246329	Hs.417595	NM_145064	ENSG00000185482	STAC3	NAM	SH3 and cysteine rich domain 3	protein-coding
chr12	58873207	58873669	156	Intergenic	-112046	NR_126341	100506869	Hs.290456	NR_126341	ENSG00000258231	LOC100506869	-	uncharacterized LOC100506869	ncRNA
chr12	58978655	58979196	226	intron (NR_120452, intron 3 of 7)	-6559	NR_126341	100506869	Hs.290456	NR_126341	ENSG00000258231	LOC100506869	-	uncharacterized LOC100506869	ncRNA
chr12	59004893	59005069	121	intron (NR_120452, intron 2 of 7)	19497	NR_126341	100506869	Hs.290456	NR_126341	ENSG00000258231	LOC100506869	-	uncharacterized LOC100506869	ncRNA
chr12	59301194	59301519	368	intron (NM_001136051, intron 3 of 18)	11971	NM_001136051	121227	Hs.253736	NM_153377	ENSG00000139263	LRIG3	LIG3	leucine rich repeats and immunoglobulin like domains 3	protein-coding
chr12	64276703	64276916	313	intron (NM_020762, intron 1 of 21)	38276	NM_020762	57522	Hs.210751	NM_020762	ENSG00000196935	SRGAP1	ARHGAP13|NMTC2	SLIT-ROBO Rho GTPase activating protein 1	protein-coding
chr12	64400017	64400306	251	intron (NM_020762, intron 3 of 21)	161628	NM_020762	57522	Hs.210751	NM_020762	ENSG00000196935	SRGAP1	ARHGAP13|NMTC2	SLIT-ROBO Rho GTPase activating protein 1	protein-coding
chr12	64526645	64526952	160	intron (NM_020762, intron 21 of 21)	89278	NM_001300941	144577	Hs.444671	NM_152440	ENSG00000174206	C12orf66	-	chromosome 12 open reading frame 66	protein-coding
chr12	64863574	64863873	263	intron (NM_013254, intron 5 of 20)	17883	NM_013254	29110	Hs.505874	NM_013254	ENSG00000183735	TBK1	FTDALS4|NAK|T2K	TANK binding kinase 1	protein-coding
chr12	64925465	64925758	160	Intergenic	-78682	NM_178169	283349	Hs.643605	NM_178169	ENSG00000153179	RASSF3	RASSF5	Ras association domain family member 3	protein-coding
chr12	65085221	65085613	143	intron (NR_040718, intron 3 of 3)	67809	NM_002076	2799	Hs.334534	NM_002076	ENSG00000135677	GNS	G6S	glucosamine (N-acetyl)-6-sulfatase	protein-coding
chr12	65728826	65729412	362	intron (NM_198080, intron 3 of 5)	56352	NM_001193461	253827	Hs.339024	NM_198080	ENSG00000174099	MSRB3	DFNB74	methionine sulfoxide reductase B3	protein-coding
chr12	65916824	65917010	114	intron (NR_120432, intron 4 of 4)	34174	NR_135033	105369187	Hs.738044	NR_135033	ENSG00000250748	LOC105369187	-	uncharacterized LOC105369187	ncRNA
chr12	65961791	65961973	84	intron (NR_120434, intron 4 of 4)	-10791	NR_135033	105369187	Hs.738044	NR_135033	ENSG00000250748	LOC105369187	-	uncharacterized LOC105369187	ncRNA
chr12	65984185	65984389	183	intron (NR_120434, intron 2 of 4)	-33196	NR_135033	105369187	Hs.738044	NR_135033	ENSG00000250748	LOC105369187	-	uncharacterized LOC105369187	ncRNA
chr12	66181334	66181529	254	intron (NR_026825, intron 1 of 1)	-36809	NM_003483	8091	Hs.505924	NM_003483	ENSG00000149948	HMGA2	BABL|HMGI-C|HMGIC|LIPO|STQTL9	high mobility group AT-hook 2	protein-coding
chr12	66453542	66453722	102	Intergenic	-36126	NR_106722	102464827		NR_106722	ENSG00000276878	MIR6074	hsa-mir-6074	microRNA 6074	ncRNA
chr12	67752527	67753127	341	Intergenic	89766	NM_018448	55832	Hs.546407	NM_018448	ENSG00000111530	CAND1	TIP120|TIP120A	cullin associated and neddylation dissociated 1	protein-coding
chr12	67782344	67782549	135	Intergenic	119385	NM_018448	55832	Hs.546407	NM_018448	ENSG00000111530	CAND1	TIP120|TIP120A	cullin associated and neddylation dissociated 1	protein-coding
chr12	67782641	67783070	145	Intergenic	119794	NM_018448	55832	Hs.546407	NM_018448	ENSG00000111530	CAND1	TIP120|TIP120A	cullin associated and neddylation dissociated 1	protein-coding
chr12	67804599	67804822	177	Intergenic	-109152	NR_103861	100507175	Hs.505986	NR_103861	ENSG00000203585	LOC100507175	-	uncharacterized LOC100507175	ncRNA
chr12	67850421	67850658	179	Intergenic	-63323	NR_103861	100507175	Hs.505986	NR_103861	ENSG00000203585	LOC100507175	-	uncharacterized LOC100507175	ncRNA
chr12	68113904	68114172	104	intron (NR_110063, intron 2 of 4)	9217	NR_110063	101927901	Hs.369609	NR_110063	ENSG00000255970	LOC101927901	-	uncharacterized LOC101927901	ncRNA
chr12	68126612	68126857	114	Intergenic	-3479	NR_110063	101927901	Hs.369609	NR_110063	ENSG00000255970	LOC101927901	-	uncharacterized LOC101927901	ncRNA
chr12	68285430	68285617	135	Intergenic	-37492	NR_120456	101927922	Hs.450769	NR_120456	ENSG00000255772	LINC01479	HRAT39	long intergenic non-protein coding RNA 1479	ncRNA
chr12	68286768	68287183	424	Intergenic	-36040	NR_120456	101927922	Hs.450769	NR_120456	ENSG00000255772	LINC01479	HRAT39	long intergenic non-protein coding RNA 1479	ncRNA
chr12	68304789	68305295	226	Intergenic	-17973	NR_120456	101927922	Hs.450769	NR_120456	ENSG00000255772	LINC01479	HRAT39	long intergenic non-protein coding RNA 1479	ncRNA
chr12	68336573	68336805	226	intron (NR_120456, intron 2 of 2)	13674	NR_120456	101927922	Hs.450769	NR_120456	ENSG00000255772	LINC01479	HRAT39	long intergenic non-protein coding RNA 1479	ncRNA
chr12	68363093	68363504	138	intron (NR_120456, intron 2 of 2)	-19927	NR_104124	100885789	Hs.439832	NR_104124	ENSG00000255733	IFNG-AS1	GS1-410F4.2|NEST|Tmevpg1	IFNG antisense RNA 1	ncRNA
chr12	69400990	69401275	276	Intergenic	-44112	NM_001874	1368	Hs.654387	NM_001874	ENSG00000135678	CPM	-	carboxypeptidase M	protein-coding
chr12	69440190	69440383	184	Intergenic	-83266	NM_001874	1368	Hs.654387	NM_001874	ENSG00000135678	CPM	-	carboxypeptidase M	protein-coding
chr12	69809648	69809936	82	Intergenic	-54337	NM_001278353	10818	Hs.593446	NM_006654	ENSG00000166225	FRS2	FRS1A|FRS2A|FRS2alpha|SNT|SNT-1|SNT1	fibroblast growth factor receptor substrate 2	protein-coding
chr12	69928296	69928530	240	intron (NM_001278356, intron 3 of 8)	-50090	NR_037476	100500868		NR_037476	ENSG00000283677	MIR3913-2	mir-3913-2	microRNA 3913-2	ncRNA
chr12	70079713	70079970	248	intron (NM_001282615, intron 2 of 2)	3216	NM_152439	144453	Hs.280782	NM_032735	ENSG00000127325	BEST3	VMD2L3	bestrophin 3	protein-coding
chr12	70080888	70081170	96	intron (NM_001282615, intron 2 of 2)	2028	NM_152439	144453	Hs.280782	NM_032735	ENSG00000127325	BEST3	VMD2L3	bestrophin 3	protein-coding
chr12	70291550	70291879	224	intron (NM_182530, intron 10 of 24)	72611	NM_182530	196446	Hs.253773	NM_182530	ENSG00000166268	MYRFL	C12orf15|C12orf28|bcm1377	myelin regulatory factor-like	protein-coding
chr12	75920509	75920732	118	Intergenic	-15202	NM_007043	11103	Hs.645517	NM_007043	ENSG00000111615	KRR1	HRB2|RIP-1	KRR1, small subunit processome component homolog	protein-coding
chr12	75944246	75944944	510	Intergenic	-39177	NM_007043	11103	Hs.645517	NM_007043	ENSG00000111615	KRR1	HRB2|RIP-1	KRR1, small subunit processome component homolog	protein-coding
chr12	76066114	76066293	154	Intergenic	-160785	NM_007043	11103	Hs.645517	NM_007043	ENSG00000111615	KRR1	HRB2|RIP-1	KRR1, small subunit processome component homolog	protein-coding
chr12	76099797	76100345	410	Intergenic	-194653	NM_007043	11103	Hs.645517	NM_007043	ENSG00000111615	KRR1	HRB2|RIP-1	KRR1, small subunit processome component homolog	protein-coding
chr12	76114734	76114952	168	Intergenic	-209425	NM_007043	11103	Hs.645517	NM_007043	ENSG00000111615	KRR1	HRB2|RIP-1	KRR1, small subunit processome component homolog	protein-coding
chr12	76118858	76119057	179	Intergenic	-213539	NM_007043	11103	Hs.645517	NM_007043	ENSG00000111615	KRR1	HRB2|RIP-1	KRR1, small subunit processome component homolog	protein-coding
chr12	76231560	76231804	214	Intergenic	193874	NM_007350	22822	Hs.602085	NM_007350	ENSG00000139289	PHLDA1	DT1P1B11|PHRIP|TDAG51	pleckstrin homology like domain family A member 1	protein-coding
chr12	76302883	76303157	216	Intergenic	122536	NM_007350	22822	Hs.602085	NM_007350	ENSG00000139289	PHLDA1	DT1P1B11|PHRIP|TDAG51	pleckstrin homology like domain family A member 1	protein-coding
chr12	76400399	76400575	127	Intergenic	25069	NM_007350	22822	Hs.602085	NM_007350	ENSG00000139289	PHLDA1	DT1P1B11|PHRIP|TDAG51	pleckstrin homology like domain family A member 1	protein-coding
chr12	77058599	77058826	202	Intergenic	-99142	NM_015336	23390	Hs.4014	NM_015336	ENSG00000186908	ZDHHC17	HIP14|HIP3|HSPC294|HYPH	zinc finger DHHC-type containing 17	protein-coding
chr12	77060378	77060554	158	Intergenic	-97388	NM_015336	23390	Hs.4014	NM_015336	ENSG00000186908	ZDHHC17	HIP14|HIP3|HSPC294|HYPH	zinc finger DHHC-type containing 17	protein-coding
chr12	77257124	77257355	145	intron (NM_001321, intron 2 of 5)	15581	NM_001300965	1466	Hs.530904	NM_001321	ENSG00000175183	CSRP2	CRP2|LMO5|SmLIM	cysteine and glycine rich protein 2	protein-coding
chr12	77259926	77260370	339	intron (NM_001300965, intron 1 of 5)	12672	NM_001300965	1466	Hs.530904	NM_001321	ENSG00000175183	CSRP2	CRP2|LMO5|SmLIM	cysteine and glycine rich protein 2	protein-coding
chr12	77972454	77972681	226	Intergenic	-252502	NM_014903	89795	Hs.655301	NM_014903	ENSG00000067798	NAV3	POMFIL1|STEERIN3|unc53H3	neuron navigator 3	protein-coding
chr12	77985870	77986073	142	Intergenic	-239098	NM_014903	89795	Hs.655301	NM_014903	ENSG00000067798	NAV3	POMFIL1|STEERIN3|unc53H3	neuron navigator 3	protein-coding
chr12	78603605	78603908	276	intron (NM_014903, intron 38 of 38)	149770	NR_135021	105369860	Hs.156898	NR_135021	ENSG00000258220	LOC105369860	-	uncharacterized LOC105369860	ncRNA
chr12	79016692	79016909	168	Intergenic	-240973	NM_001135805	6857	Hs.310545	NM_005639	ENSG00000067715	SYT1	P65|SVP65|SYT	synaptotagmin 1	protein-coding
chr12	80623916	80624190	368	intron (NM_173591, intron 7 of 57)	20820	NM_173591	283310	Hs.723594	NM_173591	ENSG00000165899	OTOGL	C12orf64|DFNB84B	otogelin like	protein-coding
chr12	81085891	81086088	135	Intergenic	-15419	NM_002469	4618	Hs.35937	NM_002469	ENSG00000111046	MYF6	CNM3|MRF4|bHLHc4|myf-6	myogenic factor 6	protein-coding
chr12	81096636	81097020	114	Intergenic	-4580	NM_002469	4618	Hs.35937	NM_002469	ENSG00000111046	MYF6	CNM3|MRF4|bHLHc4|myf-6	myogenic factor 6	protein-coding
chr12	82987783	82988154	569	Intergenic	-92966	NM_001320322	160335	Hs.577775	NM_152588	ENSG00000179104	TMTC2	IBDBP1	transmembrane and tetratricopeptide repeat containing 2	protein-coding
chr12	83019466	83019642	114	Intergenic	-61380	NM_001320322	160335	Hs.577775	NM_152588	ENSG00000179104	TMTC2	IBDBP1	transmembrane and tetratricopeptide repeat containing 2	protein-coding
chr12	83411909	83412207	302	intron (NM_152588, intron 8 of 11)	331124	NM_001320321	160335	Hs.577775	NM_152588	ENSG00000179104	TMTC2	IBDBP1	transmembrane and tetratricopeptide repeat containing 2	protein-coding
chr12	83507848	83508202	168	intron (NM_152588, intron 11 of 11)	427091	NM_001320321	160335	Hs.577775	NM_152588	ENSG00000179104	TMTC2	IBDBP1	transmembrane and tetratricopeptide repeat containing 2	protein-coding
chr12	89433873	89434170	210	Intergenic	-20552	NR_038385	728084	Hs.132563	NR_038385	ENSG00000246363	LOC728084	-	uncharacterized LOC728084	ncRNA
chr12	89534480	89534665	114	Intergenic	-121103	NR_038385	728084	Hs.132563	NR_038385	ENSG00000246363	LOC728084	-	uncharacterized LOC728084	ncRNA
chr12	89717355	89717547	186	Intergenic	29185	NM_001946	1848	Hs.298654	NM_001946	ENSG00000139318	DUSP6	HH19|MKP3|PYST1	dual specificity phosphatase 6	protein-coding
chr12	89720504	89720716	156	Intergenic	26026	NM_001946	1848	Hs.298654	NM_001946	ENSG00000139318	DUSP6	HH19|MKP3|PYST1	dual specificity phosphatase 6	protein-coding
chr12	89962265	89962665	251	Intergenic	-42426	NM_001199781	100528030	Hs.25130	NM_001199781	ENSG00000259075	POC1B-GALNT4	-	POC1B-GALNT4 readthrough	protein-coding
chr12	90268165	90268370	120	Intergenic	-73203	NR_135019	105369891	Hs.148998	NR_135019	ENSG00000257725	LOC105369891	-	uncharacterized LOC105369891	ncRNA
chr12	90393233	90393911	524	Intergenic	52102	NR_135019	105369891	Hs.148998	NR_135019	ENSG00000257725	LOC105369891	-	uncharacterized LOC105369891	ncRNA
chr12	90423228	90423412	202	Intergenic	81850	NR_135019	105369891	Hs.148998	NR_135019	ENSG00000257725	LOC105369891	-	uncharacterized LOC105369891	ncRNA
chr12	90647543	90647897	94	Intergenic	-39375	NR_135018	105369893	Hs.577777	NR_135018		LOC105369893	-	uncharacterized LOC105369893	ncRNA
chr12	90653988	90654235	170	Intergenic	-32984	NR_135018	105369893	Hs.577777	NR_135018		LOC105369893	-	uncharacterized LOC105369893	ncRNA
chr12	90655168	90655375	168	Intergenic	-31824	NR_135018	105369893	Hs.577777	NR_135018		LOC105369893	-	uncharacterized LOC105369893	ncRNA
chr12	91565255	91565566	202	intron (NM_001920, intron 2 of 7)	7013	NM_133506	1634	Hs.156316	NM_001920	ENSG00000011465	DCN	CSCD|DSPG2|PG40|PGII|PGS2|SLRR1B	decorin	protein-coding
chr12	92428686	92429044	230	intron (NR_132341, intron 1 of 4)	106624	NR_046159	256021	Hs.651357	NM_001256373	ENSG00000257242	LINC01619	C12orf79	long intergenic non-protein coding RNA 1619	ncRNA
chr12	92757463	92757736	165	Intergenic	-57708	NR_027933	574028	Hs.730377	NM_001025233	ENSG00000257127	CLLU1	-	chronic lymphocytic leukemia up-regulated 1	protein-coding
chr12	92860086	92860687	289	promoter-TSS (NR_144532)	-69	NR_144532	100507616	Hs.339918	NR_144532		LOC100507616	-	uncharacterized LOC100507616	ncRNA
chr12	92897044	92897505	495	Intergenic	36819	NR_144532	100507616	Hs.339918	NR_144532		LOC100507616	-	uncharacterized LOC100507616	ncRNA
chr12	92899144	92899544	193	Intergenic	38889	NR_144532	100507616	Hs.339918	NR_144532		LOC100507616	-	uncharacterized LOC100507616	ncRNA
chr12	92976291	92977045	156	Intergenic	116213	NR_144532	100507616	Hs.339918	NR_144532		LOC100507616	-	uncharacterized LOC100507616	ncRNA
chr12	93123615	93123811	124	Intergenic	-6552	NM_001004330	440107	Hs.591013	NM_001004330	ENSG00000187510	PLEKHG7	-	pleckstrin homology and RhoGEF domain containing G7	protein-coding
chr12	93454755	93455049	156	intron (NR_040096, intron 3 of 4)	-113240	NR_120492	102724933	Hs.663947	NR_120492	ENSG00000258171	LOC102724933	-	uncharacterized LOC102724933	ncRNA
chr12	93501982	93502386	156	intron (NR_040096, intron 3 of 4)	-65958	NR_120492	102724933	Hs.663947	NR_120492	ENSG00000258171	LOC102724933	-	uncharacterized LOC102724933	ncRNA
chr12	93573568	93573799	102	intron (NR_120492, intron 2 of 2)	5541	NR_120492	102724933	Hs.663947	NR_120492	ENSG00000258171	LOC102724933	-	uncharacterized LOC102724933	ncRNA
chr12	93637690	93638055	145	intron (NR_040096, intron 2 of 4)	69730	NR_120492	102724933	Hs.663947	NR_120492	ENSG00000258171	LOC102724933	-	uncharacterized LOC102724933	ncRNA
chr12	94178257	94178524	156	intron (NM_001320100, intron 2 of 2)	-46791	NR_110092	101928731	Hs.659971	NR_110092	ENSG00000258274	LOC101928731	-	uncharacterized LOC101928731	ncRNA
chr12	95008047	95008530	393	intron (NM_020698, intron 1 of 3)	1639	NM_001301036	57458	Hs.370410	NM_020698	ENSG00000057704	TMCC3	-	transmembrane and coiled-coil domain family 3	protein-coding
chr12	95101700	95101939	156	Intergenic	-57481	NM_020698	57458	Hs.370410	NM_020698	ENSG00000057704	TMCC3	-	transmembrane and coiled-coil domain family 3	protein-coding
chr12	95108099	95108373	238	Intergenic	-63898	NM_020698	57458	Hs.370410	NM_020698	ENSG00000057704	TMCC3	-	transmembrane and coiled-coil domain family 3	protein-coding
chr12	95477755	95477993	273	intron (NM_018351, intron 20 of 20)	-10470	NM_001032287	7181	Hs.108301	NM_003297	ENSG00000120798	NR2C1	TR2	nuclear receptor subfamily 2 group C member 1	protein-coding
chr12	95540647	95540919	221	intron (NM_018351, intron 5 of 20)	70457	NM_018351	55785	Hs.506381	NM_018351	ENSG00000180263	FGD6	ZFYVE24	FYVE, RhoGEF and PH domain containing 6	protein-coding
chr12	95779086	95779685	235	Intergenic	75686	NR_037456	100500802		NR_037456	ENSG00000265917	MIR3685	-	microRNA 3685	ncRNA
chr12	96068516	96068727	192	TTS (NR_077225)	25590	NR_077225	100132594	Hs.676211	NR_077225	ENSG00000257150	PGAM1P5	-	phosphoglycerate mutase 1 pseudogene 5	pseudo
chr12	96126969	96127206	226	intron (NM_001329702, intron 3 of 9)	56886	NM_001329702	59277	Hs.201034	NM_021229	ENSG00000074527	NTN4	PRO3091	netrin 4	protein-coding
chr12	96746054	96746343	191	intron (NM_002595, intron 1 of 16)	48168	NM_001170464	5128	Hs.506415	NM_002595	ENSG00000059758	CDK17	PCTAIRE2|PCTK2	cyclin dependent kinase 17	protein-coding
chr12	97651463	97651755	226	Intergenic	-207190	NR_024037	196475	Hs.652568	NR_024037	ENSG00000255794	RMST	LINC00054|NCRMS|NCRNA00054	rhabdomyosarcoma 2 associated transcript (non-protein coding)	ncRNA
chr12	98767802	98768265	170	Intergenic	82890	NR_033801	121456	Hs.620643	NR_033801	ENSG00000227825	SLC9A7P1	-	solute carrier family 9 member 7 pseudogene 1	pseudo
chr12	98768676	98768868	135	Intergenic	82151	NR_033801	121456	Hs.620643	NR_033801	ENSG00000227825	SLC9A7P1	-	solute carrier family 9 member 7 pseudogene 1	pseudo
chr12	98799431	98799764	140	Intergenic	51326	NR_033801	121456	Hs.620643	NR_033801	ENSG00000227825	SLC9A7P1	-	solute carrier family 9 member 7 pseudogene 1	pseudo
chr12	98812108	98812723	119	Intergenic	38508	NR_033801	121456	Hs.620643	NR_033801	ENSG00000227825	SLC9A7P1	-	solute carrier family 9 member 7 pseudogene 1	pseudo
chr12	99135392	99135728	151	intron (NM_001204081, intron 9 of 9)	96482	NM_181869	317	Hs.552567	NM_001160	ENSG00000120868	APAF1	APAF-1|CED4	apoptotic peptidase activating factor 1	protein-coding
chr12	99213883	99214095	179	intron (NM_001204066, intron 4 of 11)	74685	NM_001204081	56899	Hs.506458	NM_020140	ENSG00000185046	ANKS1B	AIDA|AIDA-1|ANKS2|EB-1|EB1|cajalin-2	ankyrin repeat and sterile alpha motif domain containing 1B	protein-coding
chr12	101470782	101471038	226	intron (NM_001286616, intron 13 of 26)	133106	NM_145913	160728	Hs.444536	NM_145913	ENSG00000256870	SLC5A8	AIT|SMCT|SMCT1	solute carrier family 5 member 8	protein-coding
chr12	101510665	101511006	186	intron (NM_001286616, intron 24 of 26)	93181	NM_145913	160728	Hs.444536	NM_145913	ENSG00000256870	SLC5A8	AIT|SMCT|SMCT1	solute carrier family 5 member 8	protein-coding
chr12	101988461	101988751	239	promoter-TSS (NM_002465)	-103	NM_206821	4604	Hs.654589	NM_002465	ENSG00000196091	MYBPC1	LCCS4|MYBPCC|MYBPCS	myosin binding protein C, slow type	protein-coding
chr12	104145327	104145608	183	intron (NM_017564, intron 60 of 68)	89508	NM_001031701	51559	Hs.48428	NM_016575	ENSG00000111696	NT5DC3	TU12B1-TY|TU12B1TY	5'-nucleotidase domain containing 3	protein-coding
chr12	104309142	104309537	202	non-coding (NR_027249, exon 2 of 16)	14650	NR_027249	253724	Hs.506549	NR_027249	ENSG00000214198	TTC41P	GNN|GNNP	tetratricopeptide repeat domain 41, pseudogene	pseudo
chr12	105021537	105022465	187	intron (NM_001173982, intron 2 of 2)	36590	NR_037487	100500843		NR_037487	ENSG00000264295	MIR3922	-	microRNA 3922	ncRNA
chr12	105024182	105024546	278	intron (NM_001173982, intron 2 of 2)	38953	NR_037487	100500843		NR_037487	ENSG00000264295	MIR3922	-	microRNA 3922	ncRNA
chr12	105161109	105161323	135	Intergenic	161256	NM_032148	84102	Hs.577463	NM_032148	ENSG00000136052	SLC41A2	SLC41A1-L1	solute carrier family 41 member 2	protein-coding
chr12	106053660	106053872	156	Intergenic	-44215	NR_110108	101929110	Hs.145944	NR_110108	ENSG00000257859	CASC18	-	cancer susceptibility candidate 18 (non-protein coding)	ncRNA
chr12	106076734	106076942	126	Intergenic	-21143	NR_110108	101929110	Hs.145944	NR_110108	ENSG00000257859	CASC18	-	cancer susceptibility candidate 18 (non-protein coding)	ncRNA
chr12	106100512	106100746	203	promoter-TSS (NR_110111)	77	NR_110111	101929110	Hs.145944	NR_110108	ENSG00000257859	CASC18	-	cancer susceptibility candidate 18 (non-protein coding)	ncRNA
chr12	106107804	106107990	156	intron (NR_110111, intron 1 of 1)	7345	NR_110111	101929110	Hs.145944	NR_110108	ENSG00000257859	CASC18	-	cancer susceptibility candidate 18 (non-protein coding)	ncRNA
chr12	106452038	106452537	226	Intergenic	81524	NM_014840	9891	Hs.524692	NM_014840	ENSG00000074590	NUAK1	ARK5	NUAK family kinase 1	protein-coding
chr12	106468318	106468778	498	intron (NM_014840, intron 4 of 6)	65263	NM_014840	9891	Hs.524692	NM_014840	ENSG00000074590	NUAK1	ARK5	NUAK family kinase 1	protein-coding
chr12	106477794	106478146	159	intron (NM_014840, intron 3 of 6)	55841	NM_014840	9891	Hs.524692	NM_014840	ENSG00000074590	NUAK1	ARK5	NUAK family kinase 1	protein-coding
chr12	106517322	106517803	300	intron (NM_014840, intron 1 of 6)	16249	NM_014840	9891	Hs.524692	NM_014840	ENSG00000074590	NUAK1	ARK5	NUAK family kinase 1	protein-coding
chr12	107617733	107617919	122	Intergenic	-94371	NM_001347943	121551	Hs.271272	NM_152322	ENSG00000151136	BTBD11	ABTB2B	BTB domain containing 11	protein-coding
chr12	108977981	108978179	73	Intergenic	13814	NM_181724	338773	Hs.449718	NM_181724	ENSG00000183160	TMEM119	OBIF	transmembrane protein 119	protein-coding
chr12	110386126	110386516	306	3' UTR (NM_139201, exon 15 of 15)	47873	NM_057169	9815	Hs.434996	NM_014776	ENSG00000139436	GIT2	CAT-2|CAT2|PKL	GIT ArfGAP 2	protein-coding
chr12	110386868	110387163	337	intron (NM_001330154, intron 13 of 13)	47179	NM_057169	9815	Hs.434996	NM_014776	ENSG00000139436	GIT2	CAT-2|CAT2|PKL	GIT ArfGAP 2	protein-coding
chr12	110436072	110436264	140	Intergenic	-1067	NM_033121	88455	Hs.528703	NM_033121	ENSG00000076513	ANKRD13A	ANKRD13|NY-REN-25	ankyrin repeat domain 13A	protein-coding
chr12	110704946	110705325	277	Intergenic	-13897	NM_001681	488	Hs.506759	NM_001681	ENSG00000174437	ATP2A2	ATP2B|DAR|DD|SERCA2	ATPase sarcoplasmic/endoplasmic reticulum Ca2+ transporting 2	protein-coding
chr12	112721500	112721703	177	intron (NM_001109662, intron 7 of 75)	98295	NM_001109662	283450	Hs.530943	NM_173813	ENSG00000173064	HECTD4	C12orf51|POTAGE	HECT domain E3 ubiquitin protein ligase 4	protein-coding
chr12	114647708	114648028	173	Intergenic	196100	NM_181486	6910	Hs.381715	NM_000192	ENSG00000089225	TBX5	HOS	T-box 5	protein-coding
chr12	116561420	116561745	278	intron (NM_015335, intron 2 of 30)	24877	NR_030351	693205		NR_030351	ENSG00000207967	MIR620	MIRN620|hsa-mir-620	microRNA 620	ncRNA
chr12	119130539	119130736	168	Intergenic	68847	NR_134998	105370014	Hs.550870	NR_134998	ENSG00000256750	LOC105370014	-	uncharacterized LOC105370014	ncRNA
chr12	120082841	120083037	139	Intergenic	-22822	NM_006253	5564	Hs.741184	NM_006253	ENSG00000111725	PRKAB1	AMPK|HAMPKb	protein kinase AMP-activated non-catalytic subunit beta 1	protein-coding
chr12	120729572	120729751	126	Intergenic	-10463	NM_012240	23409	Hs.50861	NM_012240	ENSG00000089163	SIRT4	SIR2L4	sirtuin 4	protein-coding
chr12	120740150	120740423	168	intron (NM_012240, intron 1 of 3)	162	NM_012240	23409	Hs.50861	NM_012240	ENSG00000089163	SIRT4	SIR2L4	sirtuin 4	protein-coding
chr12	124644730	124645002	324	intron (NM_001204299, intron 3 of 4)	-128844	NM_181709	144347	Hs.432901	NM_181709	ENSG00000178882	RFLNA	CFM2|FAM101A	refilin A	protein-coding
chr12	125014142	125014466	318	intron (NM_001077261, intron 2 of 47)	37706	NM_001077261	9612	Hs.137510	NM_006312	ENSG00000196498	NCOR2	CTG26|N-CoR2|SMAP270|SMRT|SMRTE|SMRTE-tau|TNRC14|TRAC|TRAC-1|TRAC1	nuclear receptor corepressor 2	protein-coding
chr12	125249409	125249871	200	Intergenic	98879	NM_005505	949	Hs.731377	NM_005505	ENSG00000073060	SCARB1	CD36L1|CLA-1|CLA1|HDLQTL6|SR-BI|SRB1	scavenger receptor class B member 1	protein-coding
chr12	126822174	126822723	462	Intergenic	-104579	NR_130748	100128554	Hs.408255	NR_015398	ENSG00000214043	LOC100128554	-	uncharacterized LOC100128554	ncRNA
chr12	127296085	127296266	130	Intergenic	-39367	NR_033878	387895	Hs.534660	NR_033878		LINC00944	-	long intergenic non-protein coding RNA 944	ncRNA
chr12	127635519	127635810	179	Intergenic	-90722	NR_104646	101927592	Hs.385663	NR_104646	ENSG00000249345	LOC101927592	-	uncharacterized LOC101927592	ncRNA
chr12	132099941	132100209	245	Intergenic	-95557	NM_004592	6433	Hs.308171	NM_004592	ENSG00000061936	SFSWAP	SFRS8|SWAP	splicing factor SWAP homolog	protein-coding
chr13	21399601	21399852	341	intron (NM_022459, intron 7 of 22)	-51629	NM_001318939	221143	Hs.26674	NM_174928	ENSG00000150456	EEF1AKMT1	ESP13|N6AMT2	eukaryotic translation elongation factor 1 alpha lysine methyltransferase 1	protein-coding
chr13	22148153	22148390	209	intron (NM_152726, intron 1 of 11)	30084	NM_152726	221154	Hs.412103	NM_152726	ENSG00000165487	MICU2	1110008L20Rik|EFHA1	mitochondrial calcium uptake 2	protein-coding
chr13	22157689	22157968	311	intron (NM_152726, intron 1 of 11)	20527	NM_152726	221154	Hs.412103	NM_152726	ENSG00000165487	MICU2	1110008L20Rik|EFHA1	mitochondrial calcium uptake 2	protein-coding
chr13	23025364	23025940	532	Intergenic	241228	NR_103810	100506622	Hs.255773	NR_103810	ENSG00000276476	LINC00540	-	long intergenic non-protein coding RNA 540	ncRNA
chr13	23028859	23029265	115	Intergenic	244638	NR_103810	100506622	Hs.255773	NR_103810	ENSG00000276476	LINC00540	-	long intergenic non-protein coding RNA 540	ncRNA
chr13	23278049	23278231	139	Intergenic	194180	NR_033774	646201	Hs.729338	NR_033774		BASP1P1	-	brain abundant, membrane attached signal protein 1 pseudogene 1	pseudo
chr13	23581627	23581850	251	Intergenic	-91230	NR_138043	100996930	Hs.380803	NR_138043		LINC00621	-	long intergenic non-protein coding RNA 621	ncRNA
chr13	23648768	23648944	114	Intergenic	-106204	NM_000231	6445	Hs.37167	NM_000231	ENSG00000102683	SGCG	35DAG|A4|DAGA4|DMDA|DMDA1|LGMD2C|MAM|SCARMD2|SCG3|gamma-SG	sarcoglycan gamma	protein-coding
chr13	23895725	23895959	84	intron (NM_000231, intron 7 of 7)	53840	NM_001278055	26278	Hs.159492	NM_014363	ENSG00000151835	SACS	ARSACS|DNAJC29|PPP1R138|SPAX6	sacsin molecular chaperone	protein-coding
chr13	24022289	24022513	183	Intergenic	-14534	NM_014363	26278	Hs.159492	NM_014363	ENSG00000151835	SACS	ARSACS|DNAJC29|PPP1R138|SPAX6	sacsin molecular chaperone	protein-coding
chr13	24024560	24024746	230	Intergenic	-16786	NM_014363	26278	Hs.159492	NM_014363	ENSG00000151835	SACS	ARSACS|DNAJC29|PPP1R138|SPAX6	sacsin molecular chaperone	protein-coding
chr13	24230853	24231065	190	intron (NM_018647, intron 5 of 8)	77460	NM_001204458	55504	Hs.149168	NM_018647	ENSG00000127863	TNFRSF19	TAJ|TAJ-alpha|TRADE|TROY	TNF receptor superfamily member 19	protein-coding
chr13	24364726	24365276	265	intron (NM_005932, intron 16 of 18)	-98027	NM_001014442	542767	Hs.642624	NM_001014442		C1QTNF9B-AS1	PCOTH	C1QTNF9B antisense RNA 1	protein-coding
chr13	24374129	24374336	219	intron (NM_005932, intron 16 of 18)	-88796	NM_001014442	542767	Hs.642624	NM_001014442		C1QTNF9B-AS1	PCOTH	C1QTNF9B antisense RNA 1	protein-coding
chr13	24560088	24560302	215	intron (NM_001286792, intron 2 of 14)	6430	NM_001286792	221178	Hs.434298	NM_153023	ENSG00000182957	SPATA13	ARHGEF29|ASEF2	spermatogenesis associated 13	protein-coding
chr13	26148635	26148830	205	intron (NM_016529, intron 18 of 36)	105820	NM_001313741	51761	Hs.444957	NM_016529	ENSG00000132932	ATP8A2	ATP|ATPIB|CAMRQ4|IB|ML-1	ATPase phospholipid transporting 8A2	protein-coding
chr13	26149231	26149488	273	intron (NM_016529, intron 19 of 36)	106447	NM_001313741	51761	Hs.444957	NM_016529	ENSG00000132932	ATP8A2	ATP|ATPIB|CAMRQ4|IB|ML-1	ATPase phospholipid transporting 8A2	protein-coding
chr13	26251919	26252491	180	intron (NM_016529, intron 24 of 36)	209293	NM_001313741	51761	Hs.444957	NM_016529	ENSG00000132932	ATP8A2	ATP|ATPIB|CAMRQ4|IB|ML-1	ATPase phospholipid transporting 8A2	protein-coding
chr13	26256364	26256828	234	intron (NM_016529, intron 24 of 36)	213684	NM_001313741	51761	Hs.444957	NM_016529	ENSG00000132932	ATP8A2	ATP|ATPIB|CAMRQ4|IB|ML-1	ATPase phospholipid transporting 8A2	protein-coding
chr13	26266395	26266587	202	intron (NM_016529, intron 24 of 36)	223579	NM_001313741	51761	Hs.444957	NM_016529	ENSG00000132932	ATP8A2	ATP|ATPIB|CAMRQ4|IB|ML-1	ATPase phospholipid transporting 8A2	protein-coding
chr13	26357696	26358154	198	intron (NM_001313741, intron 27 of 35)	267273	NM_001007538	387914	Hs.433791	NM_001007538	ENSG00000180730	SHISA2	C13orf13|PRO28631|TMEM46|WGAR9166|bA398O19.2|hShisa	shisa family member 2	protein-coding
chr13	26380315	26380777	914	intron (NM_001313741, intron 27 of 35)	244652	NM_001007538	387914	Hs.433791	NM_001007538	ENSG00000180730	SHISA2	C13orf13|PRO28631|TMEM46|WGAR9166|bA398O19.2|hShisa	shisa family member 2	protein-coding
chr13	26390453	26390683	176	intron (NM_001313741, intron 27 of 35)	234630	NM_001007538	387914	Hs.433791	NM_001007538	ENSG00000180730	SHISA2	C13orf13|PRO28631|TMEM46|WGAR9166|bA398O19.2|hShisa	shisa family member 2	protein-coding
chr13	26402028	26402271	266	intron (NM_001313741, intron 27 of 35)	223049	NM_001007538	387914	Hs.433791	NM_001007538	ENSG00000180730	SHISA2	C13orf13|PRO28631|TMEM46|WGAR9166|bA398O19.2|hShisa	shisa family member 2	protein-coding
chr13	26455790	26456382	451	intron (NM_016529, intron 33 of 36)	169112	NM_001007538	387914	Hs.433791	NM_001007538	ENSG00000180730	SHISA2	C13orf13|PRO28631|TMEM46|WGAR9166|bA398O19.2|hShisa	shisa family member 2	protein-coding
chr13	26482583	26483022	318	intron (NM_016529, intron 33 of 36)	142396	NM_001007538	387914	Hs.433791	NM_001007538	ENSG00000180730	SHISA2	C13orf13|PRO28631|TMEM46|WGAR9166|bA398O19.2|hShisa	shisa family member 2	protein-coding
chr13	26496572	26497081	433	intron (NM_016529, intron 33 of 36)	128372	NM_001007538	387914	Hs.433791	NM_001007538	ENSG00000180730	SHISA2	C13orf13|PRO28631|TMEM46|WGAR9166|bA398O19.2|hShisa	shisa family member 2	protein-coding
chr13	26626662	26627018	149	Intergenic	-1642	NM_001007538	387914	Hs.433791	NM_001007538	ENSG00000180730	SHISA2	C13orf13|PRO28631|TMEM46|WGAR9166|bA398O19.2|hShisa	shisa family member 2	protein-coding
chr13	26631251	26631487	151	Intergenic	-6171	NM_001007538	387914	Hs.433791	NM_001007538	ENSG00000180730	SHISA2	C13orf13|PRO28631|TMEM46|WGAR9166|bA398O19.2|hShisa	shisa family member 2	protein-coding
chr13	27033871	27034212	137	Intergenic	-97799	NM_006646	10810	Hs.618732	NM_006646	ENSG00000132970	WASF3	Brush-1|SCAR3|WAVE3	WAS protein family member 3	protein-coding
chr13	27197428	27197652	84	intron (NM_001291965, intron 2 of 9)	65700	NM_001291965	10810	Hs.618732	NM_006646	ENSG00000132970	WASF3	Brush-1|SCAR3|WAVE3	WAS protein family member 3	protein-coding
chr13	27838423	27838599	145	Intergenic	-5953	NM_206827	387496	Hs.192131	NM_206827	ENSG00000122035	RASL11A	-	RAS like family 11 member A	protein-coding
chr13	29063758	29063943	136	intron (NM_001159920, intron 1 of 12)	5415	NM_001160031	2321	Hs.594454	NM_002019	ENSG00000102755	FLT1	FLT|FLT-1|VEGFR-1|VEGFR1	fms related tyrosine kinase 1	protein-coding
chr13	29064231	29064411	107	intron (NM_001159920, intron 1 of 12)	4944	NM_001160031	2321	Hs.594454	NM_002019	ENSG00000102755	FLT1	FLT|FLT-1|VEGFR-1|VEGFR1	fms related tyrosine kinase 1	protein-coding
chr13	29282338	29282526	193	intron (NM_001347960, intron 4 of 5)	10718	NM_001135919	283537	Hs.117167	NM_181785	ENSG00000139508	SLC46A3	FKSG16	solute carrier family 46 member 3	protein-coding
chr13	30071494	30071890	164	intron (NM_001033602, intron 11 of 13)	-9805	NR_046378	100874107	Hs.577987	NR_046378		MTUS2-AS1	-	MTUS2 antisense RNA 1	ncRNA
chr13	30476475	30476845	341	Intergenic	-14118	NR_046510	100874059	Hs.569261	NR_046510	ENSG00000224329	LINC00297	NCRNA00297	long intergenic non-protein coding RNA 297	ncRNA
chr13	31675578	31675893	239	Intergenic	60423	NM_001286503	10808	Hs.743267	NM_006644	ENSG00000120694	HSPH1	HSP105|HSP105A|HSP105B|NY-CO-25	heat shock protein family H (Hsp110) member 1	protein-coding
chr13	32096257	32096998	156	Intergenic	-217052	NM_130806	122042	Hs.680763	NM_130806	ENSG00000133105	RXFP2	GPR106|GREAT|INSL3R|LGR8|LGR8.1|RXFPR2	relaxin/insulin like family peptide receptor 2	protein-coding
chr13	32470549	32470910	289	intron (NR_027062, intron 1 of 3)	49809	NR_027062	196549	Hs.507667	NM_145293		EEF1DP3	-	eukaryotic translation elongation factor 1 delta pseudogene 3	pseudo
chr13	32710876	32711140	126	exon (NM_023037, exon 11 of 61)	-105232	NR_103839	100507099	Hs.536364	NR_103839		FRY-AS1	-	FRY antisense RNA 1	ncRNA
chr13	32835770	32835990	94	exon (NM_023037, exon 52 of 61)	50211	NM_001136571	646799	Hs.569254	NM_001136571	ENSG00000189167	ZAR1L	Z3CXXC7|ZAR2	zygote arrest 1-like	protein-coding
chr13	32890066	32890323	120	intron (NM_000059, intron 1 of 26)	577	NM_000059	675	Hs.34012	NM_000059	ENSG00000139618	BRCA2	BRCC2|BROVCA2|FACD|FAD|FAD1|FANCD|FANCD1|GLM3|PNCA2|XRCC11	BRCA2, DNA repair associated	protein-coding
chr13	33713360	33713633	205	intron (NM_178006, intron 4 of 13)	46720	NM_178007	90627	Hs.156551	NM_052851	ENSG00000133121	STARD13	ARHGAP37|DLC2|GT650|LINC00464	StAR related lipid transfer domain containing 13	protein-coding
chr13	33714271	33714581	235	intron (NM_178006, intron 4 of 13)	45790	NM_178007	90627	Hs.156551	NM_052851	ENSG00000133121	STARD13	ARHGAP37|DLC2|GT650|LINC00464	StAR related lipid transfer domain containing 13	protein-coding
chr13	33802061	33802401	134	intron (NM_001243476, intron 5 of 17)	-22044	NM_052851	90627	Hs.156551	NM_052851	ENSG00000133121	STARD13	ARHGAP37|DLC2|GT650|LINC00464	StAR related lipid transfer domain containing 13	protein-coding
chr13	33803680	33804502	230	intron (NM_001243476, intron 5 of 17)	-23904	NM_052851	90627	Hs.156551	NM_052851	ENSG00000133121	STARD13	ARHGAP37|DLC2|GT650|LINC00464	StAR related lipid transfer domain containing 13	protein-coding
chr13	33809186	33809582	214	intron (NM_001243476, intron 5 of 17)	-29197	NM_052851	90627	Hs.156551	NM_052851	ENSG00000133121	STARD13	ARHGAP37|DLC2|GT650|LINC00464	StAR related lipid transfer domain containing 13	protein-coding
chr13	33818715	33818923	102	intron (NM_001243476, intron 5 of 17)	-32872	NR_046693	100874241	Hs.662433	NR_046693	ENSG00000236581	STARD13-AS	STARD13-AS2	STARD13 antisense RNA	ncRNA
chr13	33825349	33825586	114	intron (NM_001243476, intron 5 of 17)	-26224	NR_046693	100874241	Hs.662433	NR_046693	ENSG00000236581	STARD13-AS	STARD13-AS2	STARD13 antisense RNA	ncRNA
chr13	33854159	33854455	226	intron (NR_046693, intron 2 of 2)	2616	NR_046693	100874241	Hs.662433	NR_046693	ENSG00000236581	STARD13-AS	STARD13-AS2	STARD13 antisense RNA	ncRNA
chr13	33897913	33898150	156	intron (NM_001243476, intron 5 of 17)	-38130	NM_178006	90627	Hs.156551	NM_052851	ENSG00000133121	STARD13	ARHGAP37|DLC2|GT650|LINC00464	StAR related lipid transfer domain containing 13	protein-coding
chr13	34092620	34093251	302	intron (NM_001243476, intron 4 of 17)	158037	NM_001243476	90627	Hs.156551	NM_052851	ENSG00000133121	STARD13	ARHGAP37|DLC2|GT650|LINC00464	StAR related lipid transfer domain containing 13	protein-coding
chr13	34832078	34832349	168	Intergenic	382609	NR_047036	100874179	Hs.569253	NR_047036	ENSG00000225179	LINC00457	-	long intergenic non-protein coding RNA 457	ncRNA
chr13	34922447	34922623	114	Intergenic	292287	NR_047036	100874179	Hs.569253	NR_047036	ENSG00000225179	LINC00457	-	long intergenic non-protein coding RNA 457	ncRNA
chr13	34923363	34923752	424	Intergenic	291265	NR_047036	100874179	Hs.569253	NR_047036	ENSG00000225179	LINC00457	-	long intergenic non-protein coding RNA 457	ncRNA
chr13	34993286	34993543	94	Intergenic	221408	NR_047036	100874179	Hs.569253	NR_047036	ENSG00000225179	LINC00457	-	long intergenic non-protein coding RNA 457	ncRNA
chr13	35095399	35095680	94	intron (NR_047036, intron 2 of 2)	119283	NR_047036	100874179	Hs.569253	NR_047036	ENSG00000225179	LINC00457	-	long intergenic non-protein coding RNA 457	ncRNA
chr13	36174313	36174561	263	intron (NM_015678, intron 47 of 57)	-97224	NR_132116	100507114	Hs.236298	NR_132115	ENSG00000236036	LINC00445	-	long intergenic non-protein coding RNA 445	ncRNA
chr13	36334940	36335228	122	Intergenic	63220	NR_132115	100507114	Hs.236298	NR_132115	ENSG00000236036	LINC00445	-	long intergenic non-protein coding RNA 445	ncRNA
chr13	36342281	36342577	124	TTS (NM_001195415)	70565	NR_132115	100507114	Hs.236298	NR_132115	ENSG00000236036	LINC00445	-	long intergenic non-protein coding RNA 445	ncRNA
chr13	36386559	36387196	226	intron (NM_001330071, intron 11 of 16)	43121	NM_001195430	9201	Hs.507755	NM_004734	ENSG00000133083	DCLK1	CL1|CLICK1|DCAMKL1|DCDC3A|DCLK	doublecortin like kinase 1	protein-coding
chr13	36725815	36726022	178	Intergenic	-19761	NM_001330072	9201	Hs.507755	NM_004734	ENSG00000133083	DCLK1	CL1|CLICK1|DCAMKL1|DCDC3A|DCLK	doublecortin like kinase 1	protein-coding
chr13	36766349	36766678	396	intron (NM_001282147, intron 4 of 6)	22239	NM_017826	54937	Hs.124519	NM_017826	ENSG00000120669	SOHLH2	SOSF2|SPATA28|TEB1|bHLHe81	spermatogenesis and oogenesis specific basic helix-loop-helix 2	protein-coding
chr13	37332577	37332858	178	Intergenic	-60622	NM_000538	5994	Hs.24422	NM_000538	ENSG00000133111	RFXAP	-	regulatory factor X associated protein	protein-coding
chr13	38338124	38338304	114	intron (NM_001135955, intron 2 of 11)	105725	NM_001135955	7223	Hs.262960	NM_003306	ENSG00000133107	TRPC4	HTRP-4|HTRP4|TRP4	transient receptor potential cation channel subfamily C member 4	protein-coding
chr13	39330031	39330235	145	intron (NM_207361, intron 2 of 23)	68960	NM_207361	341640	Hs.253994	NM_207361	ENSG00000150893	FREM2	-	FRAS1 related extracellular matrix protein 2	protein-coding
chr13	39404584	39405147	278	intron (NM_207361, intron 6 of 23)	143692	NM_207361	341640	Hs.253994	NM_207361	ENSG00000150893	FREM2	-	FRAS1 related extracellular matrix protein 2	protein-coding
chr13	39453512	39453764	355	intron (NM_207361, intron 23 of 23)	111358	NM_145286	161003	Hs.327794	NM_145286	ENSG00000133115	STOML3	Epb7.2l|SRO	stomatin like 3	protein-coding
chr13	39476576	39476935	135	Intergenic	88241	NM_145286	161003	Hs.327794	NM_145286	ENSG00000133115	STOML3	Epb7.2l|SRO	stomatin like 3	protein-coding
chr13	39667978	39668351	114	Intergenic	55716	NM_001012754	387921	Hs.507783	NM_001012754	ENSG00000188811	NHLRC3	-	NHL repeat containing 3	protein-coding
chr13	39673410	39673617	173	Intergenic	61065	NM_001012754	387921	Hs.507783	NM_001012754	ENSG00000188811	NHLRC3	-	NHL repeat containing 3	protein-coding
chr13	39675427	39675787	269	Intergenic	63159	NM_001012754	387921	Hs.507783	NM_001012754	ENSG00000188811	NHLRC3	-	NHL repeat containing 3	protein-coding
chr13	39919899	39920214	106	intron (NM_005780, intron 3 of 3)	257300	NM_005780	10186	Hs.507798	NM_005780	ENSG00000183722	LHFP	-	lipoma HMGIC fusion partner	protein-coding
chr13	39994094	39994272	145	intron (NM_005780, intron 2 of 3)	183173	NM_005780	10186	Hs.507798	NM_005780	ENSG00000183722	LHFP	-	lipoma HMGIC fusion partner	protein-coding
chr13	40429328	40429868	182	Intergenic	-191326	NR_036190	100422940		NR_036190	ENSG00000264171	MIR4305	-	microRNA 4305	ncRNA
chr13	40533793	40534614	524	Intergenic	-221743	NR_046870	100874127	Hs.578028	NR_046870	ENSG00000230710	LINC00332	NCRNA00332	long intergenic non-protein coding RNA 332	ncRNA
chr13	40806473	40806788	184	Intergenic	-11991	NR_033877	400123	Hs.577960	NR_033877	ENSG00000215483	LINC00548	-	long intergenic non-protein coding RNA 548	ncRNA
chr13	40807453	40808522	481	Intergenic	-13348	NR_033877	400123	Hs.577960	NR_033877	ENSG00000215483	LINC00548	-	long intergenic non-protein coding RNA 548	ncRNA
chr13	40843328	40843873	244	Intergenic	-48961	NR_033877	400123	Hs.577960	NR_033877	ENSG00000215483	LINC00548	-	long intergenic non-protein coding RNA 548	ncRNA
chr13	40914609	40915100	202	Intergenic	-120215	NR_033877	400123	Hs.577960	NR_033877	ENSG00000215483	LINC00548	-	long intergenic non-protein coding RNA 548	ncRNA
chr13	40945796	40946112	240	intron (NR_024506, intron 5 of 5)	109189	NR_024506	646982	Hs.287664	NR_024505	ENSG00000215483	LINC00598	-	long intergenic non-protein coding RNA 598	ncRNA
chr13	41016447	41017057	289	intron (NR_024506, intron 5 of 5)	38391	NR_024506	646982	Hs.287664	NR_024505	ENSG00000215483	LINC00598	-	long intergenic non-protein coding RNA 598	ncRNA
chr13	41050679	41051059	449	intron (NR_024505, intron 1 of 6)	4274	NR_024506	646982	Hs.287664	NR_024505	ENSG00000215483	LINC00598	-	long intergenic non-protein coding RNA 598	ncRNA
chr13	41152212	41152754	584	intron (NM_002015, intron 1 of 2)	88251	NM_002015	2308	Hs.370666	NM_002015	ENSG00000150907	FOXO1	FKH1|FKHR|FOXO1A	forkhead box O1	protein-coding
chr13	41163882	41164061	173	intron (NM_002015, intron 1 of 2)	76763	NM_002015	2308	Hs.370666	NM_002015	ENSG00000150907	FOXO1	FKH1|FKHR|FOXO1A	forkhead box O1	protein-coding
chr13	41164621	41164920	367	intron (NM_002015, intron 1 of 2)	75964	NM_002015	2308	Hs.370666	NM_002015	ENSG00000150907	FOXO1	FKH1|FKHR|FOXO1A	forkhead box O1	protein-coding
chr13	41255669	41256013	93	Intergenic	-15107	NM_002015	2308	Hs.370666	NM_002015	ENSG00000150907	FOXO1	FKH1|FKHR|FOXO1A	forkhead box O1	protein-coding
chr13	41567245	41567528	176	intron (NM_172373, intron 1 of 8)	-10968	NM_001145353	1997	Hs.135646	NM_172373	ENSG00000120690	ELF1	-	E74 like ETS transcription factor 1	protein-coding
chr13	41821397	41821839	100	intron (NM_004294, intron 5 of 9)	16095	NM_004294	9617	Hs.382176	NM_004294	ENSG00000120662	MTRF1	MRF1|MTTRF1|RF1	mitochondrial translation release factor 1	protein-coding
chr13	42136287	42136529	174	Intergenic	6123	NR_049803	100847026		NR_049803	ENSG00000102763	MIR5006	-	microRNA 5006	ncRNA
chr13	42840709	42840909	212	Intergenic	-5480	NM_016248	11215	Hs.105105	NM_016248	ENSG00000023516	AKAP11	AKAP-11|AKAP220|PPP1R44|PRKA11	A-kinase anchoring protein 11	protein-coding
chr13	43457877	43458237	438	Intergenic	-11177	NR_126388	104355147	Hs.633967	NR_126388		LINC00428	-	long intergenic non-protein coding RNA 428	ncRNA
chr13	43821668	43821858	127	intron (NM_017993, intron 14 of 16)	134462	NR_047013	100874159	Hs.633241	NR_047013		LINC00400	-	long intergenic non-protein coding RNA 400	ncRNA
chr13	43891088	43891403	192	intron (NM_017993, intron 11 of 16)	-131743	NR_120399	100874130	Hs.738887	NR_120399		ENOX1-AS2	-	ENOX1 antisense RNA 2	ncRNA
chr13	43910490	43910710	135	intron (NM_017993, intron 9 of 16)	-112388	NR_120399	100874130	Hs.738887	NR_120399		ENOX1-AS2	-	ENOX1 antisense RNA 2	ncRNA
chr13	44089860	44090117	114	intron (NM_001347965, intron 1 of 15)	67000	NR_120399	100874130	Hs.738887	NR_120399		ENOX1-AS2	-	ENOX1 antisense RNA 2	ncRNA
chr13	44090510	44090808	328	intron (NM_001347965, intron 1 of 15)	67671	NR_120399	100874130	Hs.738887	NR_120399		ENOX1-AS2	-	ENOX1 antisense RNA 2	ncRNA
chr13	44132232	44132501	163	intron (NM_001347965, intron 1 of 15)	71247	NM_001127615	55068	Hs.128258	NM_017993	ENSG00000120658	ENOX1	CNOX|PIG38|bA64J21.1|cCNOX	ecto-NOX disulfide-thiol exchanger 1	protein-coding
chr13	44304836	44305128	126	intron (NM_017993, intron 1 of 16)	56134	NM_001347963	55068	Hs.128258	NM_017993	ENSG00000120658	ENOX1	CNOX|PIG38|bA64J21.1|cCNOX	ecto-NOX disulfide-thiol exchanger 1	protein-coding
chr13	44884232	44884435	134	Intergenic	-63453	NM_001346980	387923	Hs.377972	NM_001010897	ENSG00000151778	SERP2	C13orf21|bA269C23.1	stress associated endoplasmic reticulum protein family member 2	protein-coding
chr13	44892410	44892667	131	Intergenic	-55248	NM_001346980	387923	Hs.377972	NM_001010897	ENSG00000151778	SERP2	C13orf21|bA269C23.1	stress associated endoplasmic reticulum protein family member 2	protein-coding
chr13	45491767	45492174	384	Intergenic	71643	NM_012345	26747	Hs.525006	NM_012345	ENSG00000083635	NUFIP1	NUFIP|bA540M5.1	NUFIP1, FMR1 interacting protein 1	protein-coding
chr13	45899912	45900217	179	Intergenic	11680	NR_002967	677814	Hs.374596	NR_002967	ENSG00000199477	SNORA31	ACA31|SNORA31A	small nucleolar RNA, H/ACA box 31	snoRNA
chr13	46293277	46293676	276	Intergenic	16872	NM_001286342	220082	Hs.186363	NM_152719	ENSG00000174015	SPERT	CBY2|NURIT	spermatid associated	protein-coding
chr13	47145324	47145870	143	intron (NM_001164211, intron 1 of 19)	18301	NM_001164213	23143	Hs.507971	NM_015116	ENSG00000136141	LRCH1	CHDC1|NP81	leucine rich repeats and calponin homology domain containing 1	protein-coding
chr13	47149992	47150403	569	intron (NM_001164211, intron 1 of 19)	22901	NM_001164213	23143	Hs.507971	NM_015116	ENSG00000136141	LRCH1	CHDC1|NP81	leucine rich repeats and calponin homology domain containing 1	protein-coding
chr13	47152825	47153018	134	intron (NM_001164211, intron 1 of 19)	25625	NM_001164213	23143	Hs.507971	NM_015116	ENSG00000136141	LRCH1	CHDC1|NP81	leucine rich repeats and calponin homology domain containing 1	protein-coding
chr13	47197065	47197335	202	intron (NM_001164211, intron 1 of 19)	69904	NM_001164213	23143	Hs.507971	NM_015116	ENSG00000136141	LRCH1	CHDC1|NP81	leucine rich repeats and calponin homology domain containing 1	protein-coding
chr13	47207630	47207894	223	intron (NM_001164211, intron 1 of 19)	80466	NM_001164213	23143	Hs.507971	NM_015116	ENSG00000136141	LRCH1	CHDC1|NP81	leucine rich repeats and calponin homology domain containing 1	protein-coding
chr13	47259133	47259365	168	intron (NM_001164211, intron 4 of 19)	112118	NM_001984	2098	Hs.432491	NM_001984	ENSG00000139684	ESD	FGH	esterase D	protein-coding
chr13	47789997	47790218	163	Intergenic	-318896	NM_001165947	3356	Hs.72630	NM_000621	ENSG00000102468	HTR2A	5-HT2A|HTR2	5-hydroxytryptamine receptor 2A	protein-coding
chr13	49145650	49145972	168	Intergenic	9226	NR_051983	100129597	Hs.175225	NR_051983	ENSG00000233610	LINC00462	-	long intergenic non-protein coding RNA 462	ncRNA
chr13	50796802	50797294	203	intron (NR_109974, intron 2 of 6)	50894	NR_002183	145165	Hs.511834	NM_153290		ST13P4	FAM10A4|FAM10A4P	suppression of tumorigenicity 13 (colon carcinoma) (Hsp70 interacting protein) pseudogene 4	pseudo
chr13	50928030	50928532	251	intron (NR_109974, intron 2 of 6)	173304	NR_125753	103689915	Hs.722230	NR_125753	ENSG00000229323	DLEU1-AS1	LINC01308	DLEU1 antisense RNA 1	ncRNA
chr13	50960465	50961143	338	intron (NR_109974, intron 2 of 6)	140781	NR_125753	103689915	Hs.722230	NR_125753	ENSG00000229323	DLEU1-AS1	LINC01308	DLEU1 antisense RNA 1	ncRNA
chr13	50975193	50975385	136	intron (NR_109974, intron 3 of 6)	126296	NR_125753	103689915	Hs.722230	NR_125753	ENSG00000229323	DLEU1-AS1	LINC01308	DLEU1 antisense RNA 1	ncRNA
chr13	50975467	50975801	111	intron (NR_109974, intron 3 of 6)	125951	NR_125753	103689915	Hs.722230	NR_125753	ENSG00000229323	DLEU1-AS1	LINC01308	DLEU1 antisense RNA 1	ncRNA
chr13	51026945	51027211	168	intron (NR_109974, intron 4 of 6)	74507	NR_125753	103689915	Hs.722230	NR_125753	ENSG00000229323	DLEU1-AS1	LINC01308	DLEU1 antisense RNA 1	ncRNA
chr13	51096055	51096331	268	intron (NR_125753, intron 2 of 2)	5392	NR_125753	103689915	Hs.722230	NR_125753	ENSG00000229323	DLEU1-AS1	LINC01308	DLEU1 antisense RNA 1	ncRNA
chr13	51117938	51118210	341	Intergenic	-16489	NR_125753	103689915	Hs.722230	NR_125753	ENSG00000229323	DLEU1-AS1	LINC01308	DLEU1 antisense RNA 1	ncRNA
chr13	51169050	51169226	114	Intergenic	-67553	NR_125753	103689915	Hs.722230	NR_125753	ENSG00000229323	DLEU1-AS1	LINC01308	DLEU1 antisense RNA 1	ncRNA
chr13	51182572	51182838	305	Intergenic	-81120	NR_125753	103689915	Hs.722230	NR_125753	ENSG00000229323	DLEU1-AS1	LINC01308	DLEU1 antisense RNA 1	ncRNA
chr13	51183262	51183705	284	Intergenic	-81898	NR_125753	103689915	Hs.722230	NR_125753	ENSG00000229323	DLEU1-AS1	LINC01308	DLEU1 antisense RNA 1	ncRNA
chr13	51225059	51225527	121	Intergenic	-123708	NR_125753	103689915	Hs.722230	NR_125753	ENSG00000229323	DLEU1-AS1	LINC01308	DLEU1 antisense RNA 1	ncRNA
chr13	51243068	51243251	135	Intergenic	-138832	NR_046551	100874074	Hs.734030	NR_046551	ENSG00000237152	DLEU7-AS1	-	DLEU7 antisense RNA 1	ncRNA
chr13	51265753	51266112	368	Intergenic	-116059	NR_046551	100874074	Hs.734030	NR_046551	ENSG00000237152	DLEU7-AS1	-	DLEU7 antisense RNA 1	ncRNA
chr13	51330151	51330396	109	intron (NM_198989, intron 1 of 1)	-51718	NR_046551	100874074	Hs.734030	NR_046551	ENSG00000237152	DLEU7-AS1	-	DLEU7 antisense RNA 1	ncRNA
chr13	51566402	51566578	111	Intergenic	73803	NR_003923	2974	Hs.411573	NM_004129	ENSG00000123201	GUCY1B2	GC-SB2	guanylate cyclase 1 soluble subunit beta 2 (pseudogene)	pseudo
chr13	51567602	51567799	107	TTS (NR_003923)	72593	NR_003923	2974	Hs.411573	NM_004129	ENSG00000123201	GUCY1B2	GC-SB2	guanylate cyclase 1 soluble subunit beta 2 (pseudogene)	pseudo
chr13	51885519	51885733	141	Intergenic	-29542	NM_001101320	647174	Hs.685891	NM_001101320	ENSG00000253309	SERPINE3	-	serpin family E member 3	protein-coding
chr13	51889587	51890249	331	Intergenic	-25250	NM_001101320	647174	Hs.685891	NM_001101320	ENSG00000253309	SERPINE3	-	serpin family E member 3	protein-coding
chr13	52659631	52659816	161	intron (NM_199289, intron 16 of 21)	-43308	NR_110306	101929657	Hs.637461	NR_110306	ENSG00000273523	LOC101929657	-	uncharacterized LOC101929657	ncRNA
chr13	53380322	53380501	195	Intergenic	-3774	NR_031582	100313778		NR_031582	ENSG00000211579	MIR759	hsa-mir-759	microRNA 759	ncRNA
chr13	53442365	53442880	202	Intergenic	-19847	NM_032949	5100	Hs.19492	NM_002590	ENSG00000136099	PCDH8	ARCADLIN|PAPC	protocadherin 8	protein-coding
chr13	53498792	53498989	91	Intergenic	-76115	NM_032949	5100	Hs.19492	NM_002590	ENSG00000136099	PCDH8	ARCADLIN|PAPC	protocadherin 8	protein-coding
chr13	53500180	53500411	144	Intergenic	-77520	NM_032949	5100	Hs.19492	NM_002590	ENSG00000136099	PCDH8	ARCADLIN|PAPC	protocadherin 8	protein-coding
chr13	53504030	53504428	225	Intergenic	-81454	NM_032949	5100	Hs.19492	NM_002590	ENSG00000136099	PCDH8	ARCADLIN|PAPC	protocadherin 8	protein-coding
chr13	53543605	53543856	167	Intergenic	-59146	NM_006418	10562	Hs.508113	NM_006418	ENSG00000102837	OLFM4	GC1|GW112|OLM4|OlfD|UNQ362|bA209J19.1|hGC-1|hOLfD	olfactomedin 4	protein-coding
chr13	53579695	53580046	193	Intergenic	-23006	NM_006418	10562	Hs.508113	NM_006418	ENSG00000102837	OLFM4	GC1|GW112|OLM4|OlfD|UNQ362|bA209J19.1|hGC-1|hOLfD	olfactomedin 4	protein-coding
chr13	53594910	53595304	145	Intergenic	-7769	NM_006418	10562	Hs.508113	NM_006418	ENSG00000102837	OLFM4	GC1|GW112|OLM4|OlfD|UNQ362|bA209J19.1|hGC-1|hOLfD	olfactomedin 4	protein-coding
chr13	53894059	53894389	354	Intergenic	-168189	NR_125788	102723875	Hs.149083	NR_125788		LINC01065	-	long intergenic non-protein coding RNA 1065	ncRNA
chr13	53906929	53907176	251	Intergenic	-181017	NR_125788	102723875	Hs.149083	NR_125788		LINC01065	-	long intergenic non-protein coding RNA 1065	ncRNA
chr13	59851342	59851776	191	Intergenic	-735293	NR_109838	100874195	Hs.664101	NR_046539	ENSG00000227528	DIAPH3-AS1	-	DIAPH3 antisense RNA 1	ncRNA
chr13	59983351	59983644	207	Intergenic	-603355	NR_109838	100874195	Hs.664101	NR_046539	ENSG00000227528	DIAPH3-AS1	-	DIAPH3 antisense RNA 1	ncRNA
chr13	60348740	60348952	191	intron (NM_001042517, intron 26 of 27)	-238006	NR_109838	100874195	Hs.664101	NR_046539	ENSG00000227528	DIAPH3-AS1	-	DIAPH3 antisense RNA 1	ncRNA
chr13	63199794	63200123	263	Intergenic	170867	NR_120404	100874176	Hs.402083	NR_047029		LINC00448	-	long intergenic non-protein coding RNA 448	ncRNA
chr13	73634363	73634634	137	intron (NM_001730, intron 1 of 3)	1568	NM_001730	688	Hs.508234	NM_001730	ENSG00000102554	KLF5	BTEB2|CKLF|IKLF	Kruppel like factor 5	protein-coding
chr13	74340250	74340503	127	intron (NM_007249, intron 5 of 7)	201995	NR_047009	100874155	Hs.672679	NR_047009		LINC00392	-	long intergenic non-protein coding RNA 392	ncRNA
chr13	74622030	74622391	221	intron (NM_007249, intron 1 of 7)	85856	NM_007249	11278	Hs.373857	NM_007249	ENSG00000118922	KLF12	AP-2rep|AP2REP|HSPC122	Kruppel like factor 12	protein-coding
chr13	75013080	75013482	382	Intergenic	19971	NR_047005	100874151	Hs.564552	NR_047005	ENSG00000226240	LINC00381	-	long intergenic non-protein coding RNA 381	ncRNA
chr13	75752701	75752947	202	Intergenic	61693	NR_027466	647288	Hs.567920	NR_027466	ENSG00000214249	CTAGE11P	-	CTAGE family member 11, pseudogene	pseudo
chr13	75770632	75770836	191	Intergenic	43783	NR_027466	647288	Hs.567920	NR_027466	ENSG00000214249	CTAGE11P	-	CTAGE family member 11, pseudogene	pseudo
chr13	75978948	75979166	226	intron (NM_014832, intron 1 of 20)	77247	NM_001286659	9882	Hs.210891	NM_014832	ENSG00000136111	TBC1D4	AS160|NIDDM5	TBC1 domain family member 4	protein-coding
chr13	76362592	76363128	194	intron (NM_001330583, intron 2 of 28)	28063	NM_015842	4008	Hs.207631	NM_005358	ENSG00000136153	LMO7	FBX20|FBXO20|LOMP	LIM domain 7	protein-coding
chr13	76799987	76800200	114	Intergenic	349071	NR_126373	104326189	Hs.671216	NR_126373	ENSG00000223458	LMO7DN-IT1	C13orf45-IT1|TCONS_00021569	LMO7DN intronic transcript 1	ncRNA
chr13	76954582	76954799	230	Intergenic	503668	NR_126373	104326189	Hs.671216	NR_126373	ENSG00000223458	LMO7DN-IT1	C13orf45-IT1|TCONS_00021569	LMO7DN intronic transcript 1	ncRNA
chr13	80233283	80233686	226	Intergenic	92622	NR_125772	103724388	Hs.434862	NR_125772	ENSG00000227676	LINC01068	-	long intergenic non-protein coding RNA 1068	ncRNA
chr13	80324399	80324602	145	Intergenic	-54021	NR_125785	102724076	Hs.208617	NR_125785	ENSG00000229011	LINC01038	-	long intergenic non-protein coding RNA 1038	ncRNA
chr13	80370313	80370793	406	Intergenic	-7968	NR_125785	102724076	Hs.208617	NR_125785	ENSG00000229011	LINC01038	-	long intergenic non-protein coding RNA 1038	ncRNA
chr13	80376958	80377179	179	Intergenic	-1453	NR_125785	102724076	Hs.208617	NR_125785	ENSG00000229011	LINC01038	-	long intergenic non-protein coding RNA 1038	ncRNA
chr13	80622969	80623249	341	Intergenic	37897	NR_104138	101515984	Hs.569290	NR_104138		LINC01080	TCONS_00021856	long intergenic non-protein coding RNA 1080	ncRNA
chr14	20211536	20211816	263	Intergenic	-3911	NM_172194	441669	Hs.553828	NM_172194	ENSG00000182652	OR4Q3	C14orf13|HSA6|OR14-3|OR4Q4|c14_5008	olfactory receptor family 4 subfamily Q member 3	protein-coding
chr14	24334183	24334371	114	Intergenic	-88667	NM_001282988	10901	Hs.528385	NM_021004	ENSG00000157326	DHRS4	CR|NRDR|PHCR|PSCD|SCAD-SRL|SDR-SRL|SDR25C1|SDR25C2	dehydrogenase/reductase 4	protein-coding
chr14	25163407	25163583	94	Intergenic	-60020	NM_001346011	3002	Hs.1051	NM_004131	ENSG00000100453	GZMB	C11|CCPI|CGL-1|CGL1|CSP-B|CSPB|CTLA1|CTSGL1|HLP|SECT	granzyme B	protein-coding
chr14	25539178	25539367	121	Intergenic	-19769	NM_001304476	29091	Hs.508958	NM_014178	ENSG00000168952	STXBP6	HSPC156|amisyn	syntaxin binding protein 6	protein-coding
chr14	29689420	29689635	179	Intergenic	-434534	NR_135255	105370424	Hs.375809	NR_135255	ENSG00000257056	LOC105370424	-	uncharacterized LOC105370424	ncRNA
chr14	29744502	29744732	168	Intergenic	-489624	NR_135255	105370424	Hs.375809	NR_135255	ENSG00000257056	LOC105370424	-	uncharacterized LOC105370424	ncRNA
chr14	30185473	30185766	226	intron (NM_001330069, intron 2 of 18)	211280	NM_002742	5587	Hs.508999	NM_002742	ENSG00000184304	PRKD1	PKC-MU|PKCM|PKD|PRKCM	protein kinase D1	protein-coding
chr14	32431159	32431426	126	Intergenic	114613	NR_027263	84837	Hs.496755	NM_032751		ARHGAP5-AS1	C14orf128	ARHGAP5 antisense RNA 1 (head to head)	ncRNA
chr14	32438025	32438446	155	Intergenic	107670	NR_027263	84837	Hs.496755	NM_032751		ARHGAP5-AS1	C14orf128	ARHGAP5 antisense RNA 1 (head to head)	ncRNA
chr14	32438565	32438749	154	Intergenic	107248	NR_027263	84837	Hs.496755	NM_032751		ARHGAP5-AS1	C14orf128	ARHGAP5 antisense RNA 1 (head to head)	ncRNA
chr14	32941249	32942020	368	intron (NM_004274, intron 2 of 13)	143155	NM_004274	9472	Hs.509083	NM_004274	ENSG00000151320	AKAP6	ADAP100|ADAP6|AKAP100|PRKA6|mAKAP	A-kinase anchoring protein 6	protein-coding
chr14	32964094	32964329	226	intron (NM_004274, intron 2 of 13)	165732	NM_004274	9472	Hs.509083	NM_004274	ENSG00000151320	AKAP6	ADAP100|ADAP6|AKAP100|PRKA6|mAKAP	A-kinase anchoring protein 6	protein-coding
chr14	32964441	32964638	114	intron (NM_004274, intron 2 of 13)	166060	NM_004274	9472	Hs.509083	NM_004274	ENSG00000151320	AKAP6	ADAP100|ADAP6|AKAP100|PRKA6|mAKAP	A-kinase anchoring protein 6	protein-coding
chr14	32978881	32979384	233	intron (NM_004274, intron 2 of 13)	180653	NM_004274	9472	Hs.509083	NM_004274	ENSG00000151320	AKAP6	ADAP100|ADAP6|AKAP100|PRKA6|mAKAP	A-kinase anchoring protein 6	protein-coding
chr14	33030769	33031021	328	intron (NM_004274, intron 4 of 13)	232416	NM_004274	9472	Hs.509083	NM_004274	ENSG00000151320	AKAP6	ADAP100|ADAP6|AKAP100|PRKA6|mAKAP	A-kinase anchoring protein 6	protein-coding
chr14	33673757	33674050	168	intron (NM_001164749, intron 2 of 11)	265444	NM_001164749	64067	Hs.657892	NM_022123	ENSG00000151322	NPAS3	MOP6|PASD6|bHLHe12	neuronal PAS domain protein 3	protein-coding
chr14	33679549	33679816	481	intron (NM_001164749, intron 2 of 11)	271223	NM_001164749	64067	Hs.657892	NM_022123	ENSG00000151322	NPAS3	MOP6|PASD6|bHLHe12	neuronal PAS domain protein 3	protein-coding
chr14	33838299	33838521	230	intron (NM_001164749, intron 4 of 11)	-339733	NR_132771	106635522		NR_132771		SNORA89	-	small nucleolar RNA, H/ACA box 89	snoRNA
chr14	33854889	33855093	156	intron (NM_001164749, intron 4 of 11)	-323152	NR_132771	106635522		NR_132771		SNORA89	-	small nucleolar RNA, H/ACA box 89	snoRNA
chr14	33862605	33863029	226	intron (NM_001164749, intron 4 of 11)	-315326	NR_132771	106635522		NR_132771		SNORA89	-	small nucleolar RNA, H/ACA box 89	snoRNA
chr14	33979207	33979625	302	intron (NM_001164749, intron 4 of 11)	-198727	NR_132771	106635522		NR_132771		SNORA89	-	small nucleolar RNA, H/ACA box 89	snoRNA
chr14	34402210	34402394	135	intron (NM_001308103, intron 1 of 4)	17730	NM_001308103	112399	Hs.135507	NM_022073	ENSG00000129521	EGLN3	HIFP4H3|HIFPH3|PHD3	egl-9 family hypoxia inducible factor 3	protein-coding
chr14	34472828	34473050	154	Intergenic	-52655	NM_022073	112399	Hs.135507	NM_022073	ENSG00000129521	EGLN3	HIFP4H3|HIFPH3|PHD3	egl-9 family hypoxia inducible factor 3	protein-coding
chr14	34497418	34497698	238	Intergenic	-77274	NM_022073	112399	Hs.135507	NM_022073	ENSG00000129521	EGLN3	HIFP4H3|HIFPH3|PHD3	egl-9 family hypoxia inducible factor 3	protein-coding
chr14	34500149	34500733	200	Intergenic	-80157	NM_022073	112399	Hs.135507	NM_022073	ENSG00000129521	EGLN3	HIFP4H3|HIFPH3|PHD3	egl-9 family hypoxia inducible factor 3	protein-coding
chr14	34507563	34508294	483	Intergenic	-87644	NM_022073	112399	Hs.135507	NM_022073	ENSG00000129521	EGLN3	HIFP4H3|HIFPH3|PHD3	egl-9 family hypoxia inducible factor 3	protein-coding
chr14	34518959	34519305	439	Intergenic	-98848	NM_022073	112399	Hs.135507	NM_022073	ENSG00000129521	EGLN3	HIFP4H3|HIFPH3|PHD3	egl-9 family hypoxia inducible factor 3	protein-coding
chr14	34530154	34530407	171	Intergenic	-109996	NM_022073	112399	Hs.135507	NM_022073	ENSG00000129521	EGLN3	HIFP4H3|HIFPH3|PHD3	egl-9 family hypoxia inducible factor 3	protein-coding
chr14	35015950	35016530	523	Intergenic	-7297	NM_001318916	55837	Hs.433269	NM_018453	ENSG00000129518	EAPP	BM036|C14orf11	E2F associated phosphoprotein	protein-coding
chr14	35025000	35025582	538	Intergenic	-16348	NM_001318916	55837	Hs.433269	NM_018453	ENSG00000129518	EAPP	BM036|C14orf11	E2F associated phosphoprotein	protein-coding
chr14	38875104	38875547	226	Intergenic	-149750	NM_175060	161198	Hs.525307	NM_175060	ENSG00000176435	CLEC14A	C14orf27|CEG1|EGFR-5	C-type lectin domain family 14 member A	protein-coding
chr14	39186151	39186390	252	Intergenic	-165529	NR_135256	105370457	Hs.128254	NR_135256		LOC105370457	-	uncharacterized LOC105370457	ncRNA
chr14	42632318	42632767	142	Intergenic	556483	NM_001346175	145581	Hs.136893	NM_152447	ENSG00000165379	LRFN5	C14orf146|FIGLER8|SALM5	leucine rich repeat and fibronectin type III domain containing 5	protein-coding
chr14	43188540	43189070	481	Intergenic	1112746	NM_001346175	145581	Hs.136893	NM_152447	ENSG00000165379	LRFN5	C14orf146|FIGLER8|SALM5	leucine rich repeat and fibronectin type III domain containing 5	protein-coding
chr14	43273431	43274017	510	Intergenic	1197665	NM_001346175	145581	Hs.136893	NM_152447	ENSG00000165379	LRFN5	C14orf146|FIGLER8|SALM5	leucine rich repeat and fibronectin type III domain containing 5	protein-coding
chr14	43307925	43308297	102	Intergenic	1232052	NM_001346175	145581	Hs.136893	NM_152447	ENSG00000165379	LRFN5	C14orf146|FIGLER8|SALM5	leucine rich repeat and fibronectin type III domain containing 5	protein-coding
chr14	43338958	43339193	179	Intergenic	1263016	NM_001346175	145581	Hs.136893	NM_152447	ENSG00000165379	LRFN5	C14orf146|FIGLER8|SALM5	leucine rich repeat and fibronectin type III domain containing 5	protein-coding
chr14	45247932	45248115	135	Intergenic	-118484	NM_001017923	122525	Hs.82098	NM_001017923	ENSG00000179476	C14orf28	DRIP-1|DRIP1|c14_5270	chromosome 14 open reading frame 28	protein-coding
chr14	46760057	46760281	226	intron (NR_102702, intron 3 of 3)	-180393	NR_102699	100506412	Hs.207545	NR_102699	ENSG00000258700	LINC00871	-	long intergenic non-protein coding RNA 871	ncRNA
chr14	47065498	47065878	341	Intergenic	55340	NM_080746	140801	Hs.308332	NM_080746	ENSG00000165496	RPL10L	RPL10_5_1358	ribosomal protein L10 like	protein-coding
chr14	47834396	47834647	135	intron (NM_001113498, intron 1 of 16)	-22072	NM_182830	161357	Hs.436380	NM_182830	ENSG00000139915	MDGA2	MAMDC1|c14_5286	MAM domain containing glycosylphosphatidylinositol anchor 2	protein-coding
chr14	48594919	48595127	179	Intergenic	-330806	NR_039996	100506433	Hs.547419	NR_039996	ENSG00000259129	LINC00648	-	long intergenic non-protein coding RNA 648	ncRNA
chr14	51261110	51261331	216	intron (NM_182944, intron 4 of 29)	-27295	NR_135258	105370489	Hs.569387	NR_135258	ENSG00000258843	LOC105370489	-	uncharacterized LOC105370489	ncRNA
chr14	51486904	51487282	225	intron (NM_052978, intron 3 of 6)	75329	NM_015163	114088	Hs.654750	NM_015163	ENSG00000100505	TRIM9	RNF91|SPRING	tripartite motif containing 9	protein-coding
chr14	51676280	51676467	168	Intergenic	-30513	NM_030755	81542	Hs.125221	NM_030755	ENSG00000139921	TMX1	PDIA11|TMX|TXNDC|TXNDC1	thioredoxin related transmembrane protein 1	protein-coding
chr14	51775670	51775912	145	Intergenic	-24320	NR_038358	283553	Hs.325752	NR_038358	ENSG00000258479	LINC00640	-	long intergenic non-protein coding RNA 640	ncRNA
chr14	51777179	51777438	315	Intergenic	-22803	NR_038358	283553	Hs.325752	NR_038358	ENSG00000258479	LINC00640	-	long intergenic non-protein coding RNA 640	ncRNA
chr14	51835380	51835703	788	Intergenic	35430	NR_038358	283553	Hs.325752	NR_038358	ENSG00000258479	LINC00640	-	long intergenic non-protein coding RNA 640	ncRNA
chr14	51863139	51863366	179	Intergenic	63141	NR_038358	283553	Hs.325752	NR_038358	ENSG00000258479	LINC00640	-	long intergenic non-protein coding RNA 640	ncRNA
chr14	51897395	51897679	328	Intergenic	-58302	NM_001042481	122786	Hs.434914	NM_152330	ENSG00000139926	FRMD6	C14orf31|EX1|Willin|c14_5320	FERM domain containing 6	protein-coding
chr14	51915735	51916011	109	Intergenic	-39966	NM_001042481	122786	Hs.434914	NM_152330	ENSG00000139926	FRMD6	C14orf31|EX1|Willin|c14_5320	FERM domain containing 6	protein-coding
chr14	52086880	52087073	81	intron (NM_001042481, intron 2 of 14)	-20306	NR_047477	100874185	Hs.578226	NR_047477	ENSG00000258537	FRMD6-AS2	-	FRMD6 antisense RNA 2	ncRNA
chr14	52321932	52322538	294	Intergenic	-4787	NM_053064	54331	Hs.187772	NM_053064	ENSG00000186469	GNG2	-	G protein subunit gamma 2	protein-coding
chr14	52583632	52583833	169	Intergenic	-47786	NM_007361	22795	Hs.369840	NM_007361	ENSG00000087303	NID2	NID-2	nidogen 2	protein-coding
chr14	52822708	52823012	168	Intergenic	41844	NM_000956	5732	Hs.2090	NM_000956	ENSG00000125384	PTGER2	EP2	prostaglandin E receptor 2	protein-coding
chr14	53444585	53444835	432	Intergenic	-26895	NM_001134999	10979	Hs.509343	NM_006832	ENSG00000073712	FERMT2	KIND2|MIG2|PLEKHC1|UNC112|UNC112B|mig-2	fermitin family member 2	protein-coding
chr14	53477432	53478046	778	Intergenic	-59924	NM_001134999	10979	Hs.509343	NM_006832	ENSG00000073712	FERMT2	KIND2|MIG2|PLEKHC1|UNC112|UNC112B|mig-2	fermitin family member 2	protein-coding
chr14	53771841	53772061	169	Intergenic	151879	NR_110062	101927620		NR_110062	ENSG00000258731	LOC101927620	-	uncharacterized LOC101927620	ncRNA
chr14	54004335	54004726	168	Intergenic	384458	NR_110062	101927620		NR_110062	ENSG00000258731	LOC101927620	-	uncharacterized LOC101927620	ncRNA
chr14	54004840	54005016	84	Intergenic	384856	NR_110062	101927620		NR_110062	ENSG00000258731	LOC101927620	-	uncharacterized LOC101927620	ncRNA
chr14	54019845	54020250	156	Intergenic	395155	NR_049843	100847076		NR_049843	ENSG00000266431	MIR5580	-	microRNA 5580	ncRNA
chr14	54027220	54027406	102	Intergenic	387889	NR_049843	100847076		NR_049843	ENSG00000266431	MIR5580	-	microRNA 5580	ncRNA
chr14	54066269	54066758	184	Intergenic	348689	NR_049843	100847076		NR_049843	ENSG00000266431	MIR5580	-	microRNA 5580	ncRNA
chr14	54086343	54087539	179	Intergenic	328261	NR_049843	100847076		NR_049843	ENSG00000266431	MIR5580	-	microRNA 5580	ncRNA
chr14	54088202	54088696	355	Intergenic	326753	NR_049843	100847076		NR_049843	ENSG00000266431	MIR5580	-	microRNA 5580	ncRNA
chr14	54097052	54097315	289	Intergenic	318019	NR_049843	100847076		NR_049843	ENSG00000266431	MIR5580	-	microRNA 5580	ncRNA
chr14	54107692	54107949	203	Intergenic	307382	NR_049843	100847076		NR_049843	ENSG00000266431	MIR5580	-	microRNA 5580	ncRNA
chr14	54239676	54240038	632	Intergenic	175345	NR_049843	100847076		NR_049843	ENSG00000266431	MIR5580	-	microRNA 5580	ncRNA
chr14	54378634	54378907	277	Intergenic	36432	NR_049843	100847076		NR_049843	ENSG00000266431	MIR5580	-	microRNA 5580	ncRNA
chr14	54465981	54466157	109	Intergenic	-42460	NM_001347912	652	Hs.68879	NM_001202	ENSG00000125378	BMP4	BMP2B|BMP2B1|MCOPS6|OFC11|ZYME	bone morphogenetic protein 4	protein-coding
chr14	54469426	54470106	171	Intergenic	-46157	NM_001347912	652	Hs.68879	NM_001202	ENSG00000125378	BMP4	BMP2B|BMP2B1|MCOPS6|OFC11|ZYME	bone morphogenetic protein 4	protein-coding
chr14	54789441	54789783	215	Intergenic	-73974	NM_001330173	1033	Hs.84113	NM_005192	ENSG00000100526	CDKN3	CDI1|CIP2|KAP|KAP1	cyclin dependent kinase inhibitor 3	protein-coding
chr14	55104776	55105068	193	intron (NM_015589, intron 1 of 11)	70592	NM_015589	23034	Hs.98259	NM_015589	ENSG00000020577	SAMD4A	SAMD4|SMAUG|SMAUG1|SMG|SMGA	sterile alpha motif domain containing 4A	protein-coding
chr14	56023947	56024225	227	Intergenic	22724	NR_027123	100129075	Hs.633724	NR_027123	ENSG00000186615	KTN1-AS1	C14orf33|MYCLo-3	KTN1 antisense RNA 1	ncRNA
chr14	56958082	56958316	114	Intergenic	-22850	NR_135241	101927690	Hs.385477	NR_135241	ENSG00000258803	LOC101927690	-	uncharacterized LOC101927690	ncRNA
chr14	57057466	57057717	202	intron (NM_017799, intron 3 of 15)	11080	NM_017799	54916	Hs.497253	NM_017799	ENSG00000070269	TMEM260	C14orf101	transmembrane protein 260	protein-coding
chr14	59007657	59007964	306	intron (NM_001329947, intron 29 of 29)	-92976	NR_046093	51339	Hs.48950	NM_016651	ENSG00000165617	DACT1	DAPPER|DAPPER1|DPR1|FRODO|HDPR1|THYEX3	dishevelled binding antagonist of beta catenin 1	protein-coding
chr14	59110019	59110502	128	intron (NM_001079520, intron 3 of 3)	4705	NR_046095	51339	Hs.48950	NM_016651	ENSG00000165617	DACT1	DAPPER|DAPPER1|DPR1|FRODO|HDPR1|THYEX3	dishevelled binding antagonist of beta catenin 1	protein-coding
chr14	59130241	59130655	239	Intergenic	24893	NR_046095	51339	Hs.48950	NM_016651	ENSG00000165617	DACT1	DAPPER|DAPPER1|DPR1|FRODO|HDPR1|THYEX3	dishevelled binding antagonist of beta catenin 1	protein-coding
chr14	59232368	59232653	196	Intergenic	-62496	NR_110547	102723742	Hs.232734	NR_110547	ENSG00000258583	LINC01500	-	long intergenic non-protein coding RNA 1500	ncRNA
chr14	59289664	59289847	188	Intergenic	-5251	NR_110547	102723742	Hs.232734	NR_110547	ENSG00000258583	LINC01500	-	long intergenic non-protein coding RNA 1500	ncRNA
chr14	59495285	59495579	179	Intergenic	-159949	NM_001270520	23002	Hs.19156	NM_014992	ENSG00000100592	DAAM1	-	dishevelled associated activator of morphogenesis 1	protein-coding
chr14	59574578	59574939	225	Intergenic	-80623	NM_001270520	23002	Hs.19156	NM_014992	ENSG00000100592	DAAM1	-	dishevelled associated activator of morphogenesis 1	protein-coding
chr14	59844087	59845075	1004	Intergenic	87478	NM_022571	64582	Hs.647573	NM_022571	ENSG00000181619	GPR135	HUMNPIIY20	G protein-coupled receptor 135	protein-coding
chr14	59889005	59889239	169	Intergenic	42937	NM_022571	64582	Hs.647573	NM_022571	ENSG00000181619	GPR135	HUMNPIIY20	G protein-coupled receptor 135	protein-coding
chr14	59917485	59917751	191	Intergenic	14441	NM_022571	64582	Hs.647573	NM_022571	ENSG00000181619	GPR135	HUMNPIIY20	G protein-coupled receptor 135	protein-coding
chr14	60058434	60058669	161	Intergenic	-15002	NM_001164399	729665	Hs.29706	NM_001164399	ENSG00000151838	CCDC175	C14orf38|c14_5395	coiled-coil domain containing 175	protein-coding
chr14	61329152	61329354	223	intron (NM_002431, intron 6 of 7)	118544	NM_020810	57570	Hs.380159	NM_020810	ENSG00000126814	TRMT5	COXPD26|KIAA1393|TRM5	tRNA methyltransferase 5	protein-coding
chr14	61397836	61398355	573	intron (NM_002431, intron 7 of 7)	49702	NM_020810	57570	Hs.380159	NM_020810	ENSG00000126814	TRMT5	COXPD26|KIAA1393|TRM5	tRNA methyltransferase 5	protein-coding
chr14	61440907	61441105	202	3' UTR (NM_020810, exon 5 of 5)	6791	NM_020810	57570	Hs.380159	NM_020810	ENSG00000126814	TRMT5	COXPD26|KIAA1393|TRM5	tRNA methyltransferase 5	protein-coding
chr14	61442262	61442601	202	exon (NM_020810, exon 4 of 5)	5366	NM_020810	57570	Hs.380159	NM_020810	ENSG00000126814	TRMT5	COXPD26|KIAA1393|TRM5	tRNA methyltransferase 5	protein-coding
chr14	61580440	61580687	127	Intergenic	132598	NR_033344	145389	Hs.200738	NM_153811	ENSG00000139974	SLC38A6	NAT-1|SNAT6	solute carrier family 38 member 6	protein-coding
chr14	61592698	61593545	162	Intergenic	145156	NR_033344	145389	Hs.200738	NM_153811	ENSG00000139974	SLC38A6	NAT-1|SNAT6	solute carrier family 38 member 6	protein-coding
chr14	61611947	61612144	141	Intergenic	136485	NM_001017970	161291	Hs.146180	NM_001017970	ENSG00000182107	TMEM30B	CDC50B	transmembrane protein 30B	protein-coding
chr14	61612316	61612922	174	Intergenic	135911	NM_001017970	161291	Hs.146180	NM_001017970	ENSG00000182107	TMEM30B	CDC50B	transmembrane protein 30B	protein-coding
chr14	61614445	61614762	101	Intergenic	133927	NM_001017970	161291	Hs.146180	NM_001017970	ENSG00000182107	TMEM30B	CDC50B	transmembrane protein 30B	protein-coding
chr14	61669617	61670236	317	Intergenic	78604	NM_001017970	161291	Hs.146180	NM_001017970	ENSG00000182107	TMEM30B	CDC50B	transmembrane protein 30B	protein-coding
chr14	61678338	61678544	174	Intergenic	70089	NM_001017970	161291	Hs.146180	NM_001017970	ENSG00000182107	TMEM30B	CDC50B	transmembrane protein 30B	protein-coding
chr14	61679488	61680577	361	Intergenic	68498	NM_001017970	161291	Hs.146180	NM_001017970	ENSG00000182107	TMEM30B	CDC50B	transmembrane protein 30B	protein-coding
chr14	61693108	61693456	266	Intergenic	55248	NM_001017970	161291	Hs.146180	NM_001017970	ENSG00000182107	TMEM30B	CDC50B	transmembrane protein 30B	protein-coding
chr14	61701471	61701716	148	Intergenic	46937	NM_001017970	161291	Hs.146180	NM_001017970	ENSG00000182107	TMEM30B	CDC50B	transmembrane protein 30B	protein-coding
chr14	61710784	61711113	164	Intergenic	37582	NM_001017970	161291	Hs.146180	NM_001017970	ENSG00000182107	TMEM30B	CDC50B	transmembrane protein 30B	protein-coding
chr14	61999509	61999715	86	intron (NM_006255, intron 12 of 13)	37300	NR_110417	101927780	Hs.254789	NR_110416	ENSG00000250548	LOC101927780	-	uncharacterized LOC101927780	ncRNA
chr14	62004637	62004830	141	intron (NM_006255, intron 12 of 13)	32179	NR_110417	101927780	Hs.254789	NR_110416	ENSG00000250548	LOC101927780	-	uncharacterized LOC101927780	ncRNA
chr14	62013829	62014378	305	intron (NM_006255, intron 12 of 13)	22809	NR_110417	101927780	Hs.254789	NR_110416	ENSG00000250548	LOC101927780	-	uncharacterized LOC101927780	ncRNA
chr14	62028507	62028816	202	non-coding (NR_110416, exon 4 of 5)	8251	NR_110417	101927780	Hs.254789	NR_110416	ENSG00000250548	LOC101927780	-	uncharacterized LOC101927780	ncRNA
chr14	62041060	62041280	135	intron (NR_039985, intron 1 of 2)	-3799	NR_110416	101927780	Hs.254789	NR_110416	ENSG00000250548	LOC101927780	-	uncharacterized LOC101927780	ncRNA
chr14	62053554	62053879	225	intron (NR_039985, intron 1 of 2)	-16345	NR_110416	101927780	Hs.254789	NR_110416	ENSG00000250548	LOC101927780	-	uncharacterized LOC101927780	ncRNA
chr14	62142273	62142555	94	Intergenic	-19705	NM_181054	3091	Hs.597216	NM_001530	ENSG00000100644	HIF1A	HIF-1-alpha|HIF-1A|HIF-1alpha|HIF1|HIF1-ALPHA|MOP1|PASD8|bHLHe78	hypoxia inducible factor 1 alpha subunit	protein-coding
chr14	62145779	62145988	211	Intergenic	-16236	NM_181054	3091	Hs.597216	NM_001530	ENSG00000100644	HIF1A	HIF-1-alpha|HIF-1A|HIF-1alpha|HIF1|HIF1-ALPHA|MOP1|PASD8|bHLHe78	hypoxia inducible factor 1 alpha subunit	protein-coding
chr14	62221976	62222268	162	Intergenic	-4307	NR_144368	105370526	Hs.661638	NR_144368		LOC105370526	-	uncharacterized LOC105370526	ncRNA
chr14	62380971	62381403	191	Intergenic	-81354	NM_031914	83851	Hs.404139	NM_031914	ENSG00000139973	SYT16	CHR14SYT|SYT14L|Strep14|syt14r|yt14r	synaptotagmin 16	protein-coding
chr14	63273588	63273782	94	intron (NM_172375, intron 8 of 9)	238271	NM_139318	27133	Hs.27043	NM_139318	ENSG00000140015	KCNH5	EAG2|H-EAG2|Kv10.2|hEAG2	potassium voltage-gated channel subfamily H member 5	protein-coding
chr14	63454208	63454503	156	intron (NM_172375, intron 4 of 9)	57601	NM_139318	27133	Hs.27043	NM_139318	ENSG00000140015	KCNH5	EAG2|H-EAG2|Kv10.2|hEAG2	potassium voltage-gated channel subfamily H member 5	protein-coding
chr14	65294929	65295193	241	Intergenic	-5195	NM_001024858	6710	Hs.417303	NM_000347	ENSG00000070182	SPTB	EL3|HS2|HSPTB1|SPH2	spectrin beta, erythrocytic	protein-coding
chr14	68120491	68120868	262	intron (NM_006370, intron 4 of 5)	20923	NM_006370	10490	Hs.741177	NM_006370	ENSG00000100568	VTI1B	VTI1|VTI1-LIKE|VTI1L|VTI2|v-SNARE|vti1-rp1	vesicle transport through interaction with t-SNAREs 1B	protein-coding
chr14	68200412	68200671	332	exon (NM_152443, exon 9 of 9)	31938	NM_152443	145226	Hs.415322	NM_152443	ENSG00000139988	RDH12	LCA13|RP53|SDR7C2	retinol dehydrogenase 12 (all-trans/9-cis/11-cis)	protein-coding
chr14	68216622	68216887	191	intron (NM_015346, intron 41 of 41)	48151	NM_152443	145226	Hs.415322	NM_152443	ENSG00000139988	RDH12	LCA13|RP53|SDR7C2	retinol dehydrogenase 12 (all-trans/9-cis/11-cis)	protein-coding
chr14	68555283	68555470	118	intron (NM_001321809, intron 7 of 11)	265067	NM_001321815	5890	Hs.172587	NM_002877	ENSG00000182185	RAD51B	R51H2|RAD51L1|REC2	RAD51 paralog B	protein-coding
chr14	68604492	68604844	135	intron (NM_001321809, intron 7 of 11)	314359	NM_001321815	5890	Hs.172587	NM_002877	ENSG00000182185	RAD51B	R51H2|RAD51L1|REC2	RAD51 paralog B	protein-coding
chr14	68606461	68606673	75	intron (NM_001321809, intron 7 of 11)	316258	NM_001321815	5890	Hs.172587	NM_002877	ENSG00000182185	RAD51B	R51H2|RAD51L1|REC2	RAD51 paralog B	protein-coding
chr14	68607022	68607267	135	intron (NM_001321809, intron 7 of 11)	316835	NM_001321815	5890	Hs.172587	NM_002877	ENSG00000182185	RAD51B	R51H2|RAD51L1|REC2	RAD51 paralog B	protein-coding
chr14	68610091	68610573	629	intron (NM_001321809, intron 7 of 11)	320023	NM_001321815	5890	Hs.172587	NM_002877	ENSG00000182185	RAD51B	R51H2|RAD51L1|REC2	RAD51 paralog B	protein-coding
chr14	68610835	68611079	302	intron (NM_001321809, intron 7 of 11)	320648	NM_001321815	5890	Hs.172587	NM_002877	ENSG00000182185	RAD51B	R51H2|RAD51L1|REC2	RAD51 paralog B	protein-coding
chr14	68613681	68613891	311	intron (NM_001321809, intron 7 of 11)	323477	NM_001321815	5890	Hs.172587	NM_002877	ENSG00000182185	RAD51B	R51H2|RAD51L1|REC2	RAD51 paralog B	protein-coding
chr14	68708631	68709141	302	intron (NM_001321809, intron 7 of 11)	386618	NR_135816	100996664		NR_135816		LOC100996664	-	uncharacterized LOC100996664	ncRNA
chr14	68712426	68713344	289	intron (NM_001321809, intron 7 of 11)	382619	NR_135816	100996664		NR_135816		LOC100996664	-	uncharacterized LOC100996664	ncRNA
chr14	68764483	68765257	594	intron (NM_001321809, intron 8 of 11)	330634	NR_135816	100996664		NR_135816		LOC100996664	-	uncharacterized LOC100996664	ncRNA
chr14	68843097	68843437	179	intron (NM_001321809, intron 8 of 11)	252237	NR_135816	100996664		NR_135816		LOC100996664	-	uncharacterized LOC100996664	ncRNA
chr14	68869402	68869862	318	intron (NM_001321809, intron 8 of 11)	225872	NR_135816	100996664		NR_135816		LOC100996664	-	uncharacterized LOC100996664	ncRNA
chr14	68882941	68883222	466	intron (NM_001321809, intron 9 of 11)	212423	NR_135816	100996664		NR_135816		LOC100996664	-	uncharacterized LOC100996664	ncRNA
chr14	68883874	68884067	135	intron (NM_001321809, intron 9 of 11)	211534	NR_135816	100996664		NR_135816		LOC100996664	-	uncharacterized LOC100996664	ncRNA
chr14	68911284	68911972	394	intron (NM_001321809, intron 9 of 11)	183876	NR_135816	100996664		NR_135816		LOC100996664	-	uncharacterized LOC100996664	ncRNA
chr14	68985546	68985937	103	intron (NM_001321818, intron 10 of 10)	109763	NR_135816	100996664		NR_135816		LOC100996664	-	uncharacterized LOC100996664	ncRNA
chr14	68986110	68986463	155	intron (NM_001321818, intron 10 of 10)	109218	NR_135816	100996664		NR_135816		LOC100996664	-	uncharacterized LOC100996664	ncRNA
chr14	68989231	68989816	173	intron (NM_001321818, intron 10 of 10)	105981	NR_135816	100996664		NR_135816		LOC100996664	-	uncharacterized LOC100996664	ncRNA
chr14	69030273	69030939	236	intron (NM_001321818, intron 10 of 10)	64898	NR_135816	100996664		NR_135816		LOC100996664	-	uncharacterized LOC100996664	ncRNA
chr14	69060518	69060758	207	intron (NM_001321818, intron 10 of 10)	34866	NR_135816	100996664		NR_135816		LOC100996664	-	uncharacterized LOC100996664	ncRNA
chr14	69060909	69061102	184	intron (NM_001321818, intron 10 of 10)	34499	NR_135816	100996664		NR_135816		LOC100996664	-	uncharacterized LOC100996664	ncRNA
chr14	69078850	69079228	255	TTS (NM_001321821)	16465	NR_135816	100996664		NR_135816		LOC100996664	-	uncharacterized LOC100996664	ncRNA
chr14	69099965	69100211	161	intron (NM_001321818, intron 10 of 10)	-4584	NR_135816	100996664		NR_135816		LOC100996664	-	uncharacterized LOC100996664	ncRNA
chr14	69129173	69129349	189	intron (NM_001321818, intron 10 of 10)	-33757	NR_135816	100996664		NR_135816		LOC100996664	-	uncharacterized LOC100996664	ncRNA
chr14	69224288	69224586	146	Intergenic	36194	NM_001244698	677	Hs.85155	NM_004926	ENSG00000185650	ZFP36L1	BRF1|Berg36|ERF-1|ERF1|RNF162B|TIS11B|cMG1	ZFP36 ring finger protein like 1	protein-coding
chr14	70155116	70155310	145	intron (NM_014734, intron 2 of 5)	76903	NM_014734	9766	Hs.440025	NM_014734	ENSG00000100647	SUSD6	DRAGO|KIAA0247	sushi domain containing 6	protein-coding
chr14	70348977	70349357	114	intron (NM_001034852, intron 1 of 11)	3053	NM_022137	64093	Hs.497349	NM_022137	ENSG00000198732	SMOC1	OAS	SPARC related modular calcium binding 1	protein-coding
chr14	70915415	70915826	183	Intergenic	-3254	NM_003813	8747	Hs.178748	NM_003813	ENSG00000139985	ADAM21	ADAM 21|ADAM31	ADAM metallopeptidase domain 21	protein-coding
chr14	71255696	71256016	246	intron (NM_033141, intron 2 of 12)	-5687	NM_001284231	4293	Hs.445496	NM_033141	ENSG00000006432	MAP3K9	MEKK9|MLK1|PRKE1	mitogen-activated protein kinase kinase kinase 9	protein-coding
chr14	71711014	71711423	274	Intergenic	-153836	NR_001276	319139		NR_001276	ENSG00000207444	SNORD56B	RNU56B	small nucleolar RNA, C/D box 56B	snoRNA
chr14	71875270	71875676	114	Intergenic	10419	NR_001276	319139		NR_001276	ENSG00000207444	SNORD56B	RNU56B	small nucleolar RNA, C/D box 56B	snoRNA
chr14	71929560	71929758	114	Intergenic	-24919	NR_027046	145474	Hs.658241	NR_027046		LOC145474	-	uncharacterized LOC145474	ncRNA
chr14	72946106	72946283	100	intron (NM_001204419, intron 12 of 16)	-37334	NR_106994	102465832		NR_106994	ENSG00000273830	MIR7843	hsa-mir-7843	microRNA 7843	ncRNA
chr14	75900993	75901203	104	intron (NM_001135049, intron 1 of 3)	2261	NM_001135049	122953	Hs.196482	NM_130469	ENSG00000140044	JDP2	JUNDM2	Jun dimerization protein 2	protein-coding
chr14	76114772	76114950	117	TTS (NM_017791)	12677	NM_007176	11161	Hs.15106	NM_007176	ENSG00000133935	C14orf1	ERG28|NET51	chromosome 14 open reading frame 1	protein-coding
chr14	76461689	76462028	118	intron (NR_045665, intron 2 of 9)	9762	NR_045665	112752	Hs.532626	NM_052873	ENSG00000119650	IFT43	C14orf179|CED3	intraflagellar transport 43	protein-coding
chr14	84172947	84173133	145	Intergenic	-1680579	NR_135155	105370605		NR_135155	ENSG00000258814	LOC105370605	-	uncharacterized LOC105370605	ncRNA
chr14	89682022	89682270	302	intron (NM_001085471, intron 4 of 6)	201308	NM_005197	1112	Hs.434286	NM_005197	ENSG00000053254	FOXN3	C14orf116|CHES1|PRO1635	forkhead box N3	protein-coding
chr14	95963984	95964209	84	Intergenic	-21923	NM_152592	161176	Hs.41502	NM_024633	ENSG00000176438	SYNE3	C14orf139|C14orf49|LINC00341|NCRNA00341|NET53|Nesp3	spectrin repeat containing nuclear envelope family member 3	protein-coding
chr15	20994433	20994678	131	Intergenic	-33075	NR_027992	606	Hs.657985	NR_027992		NBEAP1	BCL8|BCL8A	neurobeachin pseudogene 1	pseudo
chr15	21926005	21926244	92	Intergenic	14615	NR_027053	646214	Hs.510697	NR_027053		LOC646214	-	p21 protein (Cdc42/Rac)-activated kinase 2 pseudogene	pseudo
chr15	22001108	22001322	177	Intergenic	15663	NR_024387	646243	Hs.720910	NR_024387		CXADRP2	-	coxsackie virus and adenovirus receptor pseudogene 2	pseudo
chr15	24033010	24033190	94	Intergenic	-100650	NM_002487	4692	Hs.50130	NM_002487	ENSG00000182636	NDN	HsT16328|PWCR	necdin, MAGE family member	protein-coding
chr15	24099787	24100130	109	Intergenic	-120336	NR_126392	104355151	Hs.532639	NR_126392		PWRN4	LINC01084	Prader-Willi region non-protein coding RNA 4	ncRNA
chr15	24100326	24100819	168	Intergenic	-119722	NR_126392	104355151	Hs.532639	NR_126392		PWRN4	LINC01084	Prader-Willi region non-protein coding RNA 4	ncRNA
chr15	25143985	25144272	110	intron (NM_022805, intron 2 of 11)	42441	NM_022805	6638	Hs.555970	NM_003097	ENSG00000128739	SNRPN	HCERN3|PWCR|RT-LI|SM-D|SMN|SNRNP-N|SNURF-SNRPN|sm-N	small nuclear ribonucleoprotein polypeptide N	protein-coding
chr15	25188435	25188655	142	intron (NM_022805, intron 3 of 11)	-11495	NM_003097	6638	Hs.555970	NM_003097	ENSG00000128739	SNRPN	HCERN3|PWCR|RT-LI|SM-D|SMN|SNRNP-N|SNURF-SNRPN|sm-N	small nuclear ribonucleoprotein polypeptide N	protein-coding
chr15	27124866	27125221	131	intron (NM_001165037, intron 3 of 10)	12770	NM_001165037	2558	Hs.24969	NM_000810	ENSG00000186297	GABRA5	-	gamma-aminobutyric acid type A receptor alpha5 subunit	protein-coding
chr15	28437180	28437364	151	exon (NM_004667, exon 53 of 93)	-92814	NM_000275	4948	Hs.654411	NM_000275	ENSG00000104044	OCA2	BEY|BEY1|BEY2|BOCA|D15S12|EYCL|EYCL2|EYCL3|HCL3|P|PED|SHEP1	OCA2 melanosomal transmembrane protein	protein-coding
chr15	30509879	30510419	191	Intergenic	21910	NR_026771	26082	Hs.652128	NR_026771	ENSG00000225930	DKFZP434L187	-	uncharacterized LOC26082	ncRNA
chr15	30796423	30796785	135	Intergenic	-68154	NR_027470	100288380	Hs.642616	NR_027470	ENSG00000260128	ULK4P2	D-X|FAM7A2	ULK4 pseudogene 2	pseudo
chr15	32612677	32613203	289	Intergenic	82553	NM_001282493	653125		NM_001282493	ENSG00000249931	GOLGA8K	-	golgin A8 family member K	protein-coding
chr15	32795246	32795550	199	Intergenic	30544	NR_036650	100288615	Hs.562620	NR_036650		WHAMMP1	WHDC1P1	WAS protein homolog associated with actin, golgi membranes and microtubules pseudogene 1	pseudo
chr15	33164859	33165053	145	intron (NM_001103184, intron 12 of 16)	-153890	NR_109767	100131315	Hs.610545	NR_109767	ENSG00000259721	LOC100131315	-	uncharacterized LOC100131315	ncRNA
chr15	33323772	33323948	146	intron (NM_001103184, intron 2 of 16)	36373	NM_001103184	342184	Hs.657649	NM_198500	ENSG00000248905	FMN1	FMN|LD	formin 1	protein-coding
chr15	33650593	33650882	239	intron (NM_001243996, intron 1 of 102)	47574	NM_001243996	6263	Hs.709373	NM_001036	ENSG00000198838	RYR3	RYR-3	ryanodine receptor 3	protein-coding
chr15	34303734	34304021	360	intron (NM_020371, intron 1 of 5)	27426	NM_020371	57099	Hs.555966	NM_020371	ENSG00000169857	AVEN	PDCD12	apoptosis and caspase activation inhibitor	protein-coding
chr15	34306833	34307078	240	intron (NM_020371, intron 1 of 5)	24348	NM_020371	57099	Hs.555966	NM_020371	ENSG00000169857	AVEN	PDCD12	apoptosis and caspase activation inhibitor	protein-coding
chr15	35014348	35014907	295	Intergenic	32155	NM_020660	57369	Hs.283816	NM_020660	ENSG00000159248	GJD2	CX36|GJA9	gap junction protein delta 2	protein-coding
chr15	35017831	35018180	244	Intergenic	28777	NM_020660	57369	Hs.283816	NM_020660	ENSG00000159248	GJD2	CX36|GJA9	gap junction protein delta 2	protein-coding
chr15	35091793	35092302	176	intron (NR_120329, intron 2 of 2)	-4120	NM_005159	70	Hs.118127	NM_005159	ENSG00000159251	ACTC1	ACTC|ASD5|CMD1R|CMH11|LVNC4	actin, alpha, cardiac muscle 1	protein-coding
chr15	35193009	35193294	341	intron (NM_014691, intron 19 of 34)	68844	NM_014691	9716	Hs.510958	NM_014691	ENSG00000021776	AQR	IBP160|fSAP164	aquarius intron-binding spliceosomal factor	protein-coding
chr15	35206630	35206871	214	intron (NM_014691, intron 16 of 34)	55245	NM_014691	9716	Hs.510958	NM_014691	ENSG00000021776	AQR	IBP160|fSAP164	aquarius intron-binding spliceosomal factor	protein-coding
chr15	35654428	35654745	302	Intergenic	9979	NR_037507	100500904		NR_037507	ENSG00000265102	MIR3942	-	microRNA 3942	ncRNA
chr15	36134705	36135384	474	intron (NR_038251, intron 2 of 2)	-84013	NR_039735	100616293		NR_039735	ENSG00000265098	MIR4510	mir-4510	microRNA 4510	ncRNA
chr15	36263245	36263421	145	Intergenic	44276	NR_039735	100616293		NR_039735	ENSG00000265098	MIR4510	mir-4510	microRNA 4510	ncRNA
chr15	36914514	36914734	156	intron (NM_001290232, intron 1 of 10)	27554	NM_032499	84529	Hs.48348	NM_032499	ENSG00000186073	C15orf41	HH114	chromosome 15 open reading frame 41	protein-coding
chr15	37196151	37196401	179	intron (NR_051953, intron 8 of 11)	-17542	NR_024264	145845	Hs.302693	NM_001101327		LOC145845	-	uncharacterized LOC145845	ncRNA
chr15	38845648	38845870	104	intron (NM_001306086, intron 2 of 14)	11248	NM_001306086	10125	Hs.591127	NM_005739	ENSG00000172575	RASGRP1	CALDAG-GEFI|CALDAG-GEFII|RASGRP|V|hRasGRP1	RAS guanyl releasing protein 1	protein-coding
chr15	39006865	39007215	435	Intergenic	18241	NM_207444	400359	Hs.448785	NM_207444	ENSG00000175779	C15orf53	-	chromosome 15 open reading frame 53	protein-coding
chr15	39028916	39029140	202	Intergenic	40229	NM_207444	400359	Hs.448785	NM_207444	ENSG00000175779	C15orf53	-	chromosome 15 open reading frame 53	protein-coding
chr15	39171149	39171351	124	Intergenic	182451	NM_207444	400359	Hs.448785	NM_207444	ENSG00000175779	C15orf53	-	chromosome 15 open reading frame 53	protein-coding
chr15	39387732	39388116	145	Intergenic	-154946	NR_144507	400360	Hs.376109	NM_207445		C15orf54	-	chromosome 15 open reading frame 54	ncRNA
chr15	39432464	39432640	104	Intergenic	-110318	NR_144507	400360	Hs.376109	NM_207445		C15orf54	-	chromosome 15 open reading frame 54	ncRNA
chr15	39464044	39464645	135	Intergenic	-78526	NR_144507	400360	Hs.376109	NM_207445		C15orf54	-	chromosome 15 open reading frame 54	ncRNA
chr15	39547881	39548246	396	Intergenic	5193	NR_144508	400360	Hs.376109	NM_207445		C15orf54	-	chromosome 15 open reading frame 54	ncRNA
chr15	39655417	39655776	341	Intergenic	112726	NR_144508	400360	Hs.376109	NM_207445		C15orf54	-	chromosome 15 open reading frame 54	ncRNA
chr15	39856800	39857465	276	Intergenic	-16148	NM_003246	7057	Hs.164226	NM_003246	ENSG00000137801	THBS1	THBS|THBS-1|TSP|TSP-1|TSP1	thrombospondin 1	protein-coding
chr15	40885992	40886183	174	promoter-TSS (NM_144508)	-360	NM_144508	57082	Hs.181855	NM_144508	ENSG00000137812	KNL1	AF15Q14|CASC5|CT29|D40|MCPH4|PPP1R55|Spc7|hKNL-1|hSpc105	kinetochore scaffold 1	protein-coding
chr15	42749659	42750032	342	promoter-TSS (NM_001284306)	-80	NM_022473	64397	Hs.511143	NM_022473	ENSG00000103994	ZNF106	SH3BP3|ZFP106|ZNF474	zinc finger protein 106	protein-coding
chr15	43797945	43798284	547	intron (NM_005657, intron 1 of 27)	4593	NM_005657	7158	Hs.440968	NM_005657	ENSG00000067369	TP53BP1	53BP1|TDRD30|TP53|p202|p53BP1	tumor protein p53 binding protein 1	protein-coding
chr15	45074727	45075218	214	Intergenic	46412	NM_182985	140691	Hs.745248	NM_080745	ENSG00000185880	TRIM69	HSD-34|HSD34|RNF36|Trif	tripartite motif containing 69	protein-coding
chr15	48244071	48244380	328	Intergenic	-105792	NR_120336	101928442	Hs.242804	NR_120336	ENSG00000259572	LINC01491	-	long intergenic non-protein coding RNA 1491	ncRNA
chr15	48858990	48859313	358	intron (NM_000138, intron 6 of 65)	78834	NM_000138	2200	Hs.591133	NM_000138	ENSG00000166147	FBN1	ACMICD|ECTOL1|FBN|GPHYSD2|MASS|MFLS|MFS1|OCTD|SGS|SSKS|WMS|WMS2	fibrillin 1	protein-coding
chr15	49582176	49582773	251	intron (NM_001001556, intron 7 of 9)	120261	NM_001289030	2585	Hs.122006	NM_002044	ENSG00000156958	GALK2	GK2	galactokinase 2	protein-coding
chr15	49617754	49617959	168	intron (NM_001001556, intron 9 of 9)	-97519	NM_002009	2252	Hs.567268	NM_002009	ENSG00000140285	FGF7	HBGF-7|KGF	fibroblast growth factor 7	protein-coding
chr15	50108272	50108515	156	Intergenic	195167	NM_001144955	56986	Hs.127432	NM_020234	ENSG00000104047	DTWD1	MDS009	DTW domain containing 1	protein-coding
chr15	50168501	50168723	114	non-coding (NR_073598, exon 26 of 29)	236901	NR_073598	79895	Hs.511311	NM_024837	ENSG00000104043	ATP8B4	ATPIM	ATPase phospholipid transporting 8B4 (putative)	protein-coding
chr15	50175359	50175634	410	intron (NR_073597, intron 22 of 26)	230017	NR_073598	79895	Hs.511311	NM_024837	ENSG00000104043	ATP8B4	ATPIM	ATPase phospholipid transporting 8B4 (putative)	protein-coding
chr15	50199125	50199441	156	intron (NR_073596, intron 20 of 27)	206230	NR_073598	79895	Hs.511311	NM_024837	ENSG00000104043	ATP8B4	ATPIM	ATPase phospholipid transporting 8B4 (putative)	protein-coding
chr15	50316545	50317082	239	intron (NR_073596, intron 6 of 27)	88700	NR_073598	79895	Hs.511311	NM_024837	ENSG00000104043	ATP8B4	ATPIM	ATPase phospholipid transporting 8B4 (putative)	protein-coding
chr15	51556022	51556198	145	intron (NM_000103, intron 1 of 9)	-8124	NM_001347253	1588	Hs.260074	NM_000103	ENSG00000137869	CYP19A1	ARO|ARO1|CPV1|CYAR|CYP19|CYPXIX|P-450AROM	cytochrome P450 family 19 subfamily A member 1	protein-coding
chr15	51591452	51592095	224	intron (NM_000103, intron 1 of 9)	-11238	NM_001347250	1588	Hs.260074	NM_000103	ENSG00000137869	CYP19A1	ARO|ARO1|CPV1|CYAR|CYP19|CYPXIX|P-450AROM	cytochrome P450 family 19 subfamily A member 1	protein-coding
chr15	56817136	56817540	114	Intergenic	-60003	NM_018365	55329	Hs.444483	NM_018365	ENSG00000138587	MNS1	SPATA40	meiosis specific nuclear structural 1	protein-coding
chr15	57404310	57404710	214	intron (NM_001322156, intron 6 of 21)	-107118	NM_001306220	6938	Hs.511504	NM_003205	ENSG00000140262	TCF12	CRS3|HEB|HTF4|HsT17266|TCF-12|bHLHb20	transcription factor 12	protein-coding
chr15	57537355	57537672	135	intron (NM_001306220, intron 5 of 11)	25858	NM_207040	6938	Hs.511504	NM_003205	ENSG00000140262	TCF12	CRS3|HEB|HTF4|HsT17266|TCF-12|bHLHb20	transcription factor 12	protein-coding
chr15	57551808	57552094	276	intron (NM_001306220, intron 7 of 11)	40296	NM_207040	6938	Hs.511504	NM_003205	ENSG00000140262	TCF12	CRS3|HEB|HTF4|HsT17266|TCF-12|bHLHb20	transcription factor 12	protein-coding
chr15	57801337	57801576	145	intron (NM_001252335, intron 9 of 19)	-82646	NM_152451	100820829	Hs.437256	NM_152451	ENSG00000137878	MYZAP	GCOM1|Gup|MYOZAP	myocardial zonula adherens protein	protein-coding
chr15	57802874	57803220	163	intron (NM_001252335, intron 9 of 19)	-81055	NM_152451	100820829	Hs.437256	NM_152451	ENSG00000137878	MYZAP	GCOM1|Gup|MYOZAP	myocardial zonula adherens protein	protein-coding
chr15	57843998	57844185	186	Intergenic	-40011	NM_152451	100820829	Hs.437256	NM_152451	ENSG00000137878	MYZAP	GCOM1|Gup|MYOZAP	myocardial zonula adherens protein	protein-coding
chr15	58841314	58841574	154	intron (NM_000236, intron 6 of 8)	-50510	NR_120338	101928694	Hs.655781	NR_120338	ENSG00000259293	LIPC-AS1	-	LIPC antisense RNA 1	ncRNA
chr15	60643081	60643644	478	intron (NM_001002857, intron 12 of 13)	46823	NM_001002858	302	Hs.511605	NM_004039	ENSG00000182718	ANXA2	ANX2|ANX2L4|CAL1H|HEL-S-270|LIP2|LPC2|LPC2D|P36|PAP-IV	annexin A2	protein-coding
chr15	60655216	60655723	272	intron (NM_001002857, intron 5 of 13)	34716	NM_001002858	302	Hs.511605	NM_004039	ENSG00000182718	ANXA2	ANX2|ANX2L4|CAL1H|HEL-S-270|LIP2|LPC2|LPC2D|P36|PAP-IV	annexin A2	protein-coding
chr15	61361634	61361855	191	intron (NM_134261, intron 1 of 10)	159758	NM_134261	6095	Hs.560343	NM_002943	ENSG00000069667	RORA	NR1F1|ROR1|ROR2|ROR3|RZR-ALPHA|RZRA	RAR related orphan receptor A	protein-coding
chr15	62745678	62745854	86	Intergenic	110538	NR_106733	102464834		NR_106733	ENSG00000275451	MIR6085	hsa-mir-6085	microRNA 6085	ncRNA
chr15	62785117	62785476	256	Intergenic	150068	NR_106733	102464834		NR_106733	ENSG00000275451	MIR6085	hsa-mir-6085	microRNA 6085	ncRNA
chr15	62798490	62798861	128	Intergenic	138705	NR_026897	197003	Hs.352253	NM_152648	ENSG00000259458	MGC15885	-	uncharacterized protein MGC15885	ncRNA
chr15	62805383	62805571	88	Intergenic	131903	NR_026897	197003	Hs.352253	NM_152648	ENSG00000259458	MGC15885	-	uncharacterized protein MGC15885	ncRNA
chr15	63140747	63141053	259	Intergenic	24744	NR_029709	406965		NR_029709	ENSG00000211137	MIR190A	MIR190|MIRN190|hsa-mir-190a|miR-190|mir-190a	microRNA 190a	ncRNA
chr15	63205074	63205456	256	Intergenic	89109	NR_029709	406965		NR_029709	ENSG00000211137	MIR190A	MIR190|MIRN190|hsa-mir-190a|miR-190|mir-190a	microRNA 190a	ncRNA
chr15	63327569	63327782	117	Intergenic	-7163	NM_000366	7168	Hs.133892	NM_000366	ENSG00000140416	TPM1	C15orf13|CMD1Y|CMH3|HEL-S-265|HTM-alpha|LVNC9|TMSA	tropomyosin 1 (alpha)	protein-coding
chr15	63328356	63328645	123	Intergenic	-6338	NM_000366	7168	Hs.133892	NM_000366	ENSG00000140416	TPM1	C15orf13|CMD1Y|CMH3|HEL-S-265|HTM-alpha|LVNC9|TMSA	tropomyosin 1 (alpha)	protein-coding
chr15	63400249	63400481	176	Intergenic	-13634	NM_001288585	114294	Hs.410388	NM_032857	ENSG00000103642	LACTB	G24|MRPL56	lactamase beta	protein-coding
chr15	63723118	63723620	212	intron (NR_120375, intron 4 of 6)	40940	NR_120375	102723344	Hs.569500	NR_120375		LOC102723344	-	uncharacterized LOC102723344	ncRNA
chr15	63903394	63903660	120	intron (NM_003922, intron 77 of 77)	-10501	NR_034080	100130855	Hs.631163	NR_034080	ENSG00000259248	USP3-AS1	-	USP3 antisense RNA 1	ncRNA
chr15	64813949	64814301	156	intron (NM_015042, intron 1 of 8)	22506	NM_015042	23060	Hs.595451	NM_015042	ENSG00000180357	ZNF609	-	zinc finger protein 609	protein-coding
chr15	65284128	65284422	326	Intergenic	-1991	NM_001127890	51324	Hs.242458	NM_016630	ENSG00000090487	SPG21	ACP33|BM-019|GL010|MAST	spastic paraplegia 21 (autosomal recessive, Mast syndrome)	protein-coding
chr15	67175692	67176035	172	Intergenic	72990	NR_135687	102723481	Hs.512978	NR_135687	ENSG00000259289	LOC102723481	-	uncharacterized LOC102723481	ncRNA
chr15	67316869	67317213	263	intron (NR_135686, intron 2 of 5)	39479	NR_135686	102723493	Hs.419760	NR_135686		LOC102723493	-	uncharacterized LOC102723493	ncRNA
chr15	67463053	67463277	168	intron (NM_001145102, intron 5 of 8)	4672	NM_001145104	4088	Hs.727986	NM_005902	ENSG00000166949	SMAD3	HSPC193|HsT17436|JV15-2|LDS1C|LDS3|MADH3	SMAD family member 3	protein-coding
chr15	68006749	68007022	310	intron (NM_002757, intron 16 of 20)	-105157	NM_001258024	390598	Hs.451224	NM_001031807	ENSG00000188779	SKOR1	CORL1|FUSSEL15|LBXCOR1	SKI family transcriptional corepressor 1	protein-coding
chr15	68007617	68007884	168	intron (NM_002757, intron 16 of 20)	-104292	NM_001258024	390598	Hs.451224	NM_001031807	ENSG00000188779	SKOR1	CORL1|FUSSEL15|LBXCOR1	SKI family transcriptional corepressor 1	protein-coding
chr15	68271691	68272028	179	Intergenic	-74658	NM_016166	8554	Hs.162458	NM_016166	ENSG00000033800	PIAS1	DDXBP1|GBP|GU/RH-II|ZMIZ3	protein inhibitor of activated STAT 1	protein-coding
chr15	69035713	69035922	141	Intergenic	58447	NR_036197	100422971		NR_036197	ENSG00000265195	MIR4312	-	microRNA 4312	ncRNA
chr15	70043822	70044280	168	Intergenic	-83522	NR_026764	414926	Hs.569502	NR_026764	ENSG00000259703	LINC00593	C15orf50	long intergenic non-protein coding RNA 593	ncRNA
chr15	70102776	70103294	108	Intergenic	-24538	NR_026764	414926	Hs.569502	NR_026764	ENSG00000259703	LINC00593	C15orf50	long intergenic non-protein coding RNA 593	ncRNA
chr15	70162588	70162790	158	Intergenic	35116	NR_026764	414926	Hs.569502	NR_026764	ENSG00000259703	LINC00593	C15orf50	long intergenic non-protein coding RNA 593	ncRNA
chr15	71035228	71035452	117	intron (NM_018003, intron 1 of 18)	20510	NM_018003	55075	Hs.108049	NM_018003	ENSG00000137831	UACA	NUCLING	uveal autoantigen with coiled-coil domains and ankyrin repeats	protein-coding
chr15	71092450	71092665	243	Intergenic	-36707	NM_018003	55075	Hs.108049	NM_018003	ENSG00000137831	UACA	NUCLING	uveal autoantigen with coiled-coil domains and ankyrin repeats	protein-coding
chr15	71627965	71628369	278	intron (NM_024817, intron 5 of 16)	-146769	NR_120350	101929196	Hs.680472	NR_120348		THSD4-AS1	-	THSD4 antisense RNA 1	ncRNA
chr15	72045089	72045287	114	intron (NM_001286429, intron 8 of 11)	-57700	NM_014249	10002	Hs.187354	NM_014249	ENSG00000278570	NR2E3	ESCS|PNR|RNR|RP37|rd7	nuclear receptor subfamily 2 group E member 3	protein-coding
chr15	73260128	73260511	102	Intergenic	-84506	NM_001172624	4756	Hs.388613	NM_002499	ENSG00000067141	NEO1	IGDCC2|NGN|NTN1R2	neogenin 1	protein-coding
chr15	73894177	73894380	135	intron (NM_001161363, intron 1 of 8)	31475	NM_017455	27020	Hs.744867	NM_012428	ENSG00000156642	NPTN	GP55|GP65|SDFR1|SDR1|np55|np65	neuroplastin	protein-coding
chr15	74760820	74761038	162	intron (NR_120377, intron 2 of 3)	7323	NR_120377	440288	Hs.611046	NR_038448	ENSG00000247240	UBL7-AS1	-	UBL7 antisense RNA 1 (head to head)	ncRNA
chr15	77079725	77079906	126	intron (NM_020843, intron 7 of 30)	74470	NM_001145923	49855	Hs.458986	NM_020843	ENSG00000140386	SCAPER	MSTP063|ZNF291|Zfp291	S-phase cyclin A associated protein in the ER	protein-coding
chr15	77352970	77353193	214	intron (NM_005724, intron 1 of 6)	10489	NM_005724	10099	Hs.744863	NM_005724	ENSG00000140391	TSPAN3	TM4-A|TM4SF8|TSPAN-3	tetraspanin 3	protein-coding
chr15	77361916	77362135	129	intron (NM_005724, intron 1 of 6)	1545	NM_005724	10099	Hs.744863	NM_005724	ENSG00000140391	TSPAN3	TM4-A|TM4SF8|TSPAN-3	tetraspanin 3	protein-coding
chr15	77389832	77390077	218	Intergenic	-26384	NM_198902	10099	Hs.744863	NM_005724	ENSG00000140391	TSPAN3	TM4-A|TM4SF8|TSPAN-3	tetraspanin 3	protein-coding
chr15	78385683	78385924	159	intron (NM_001101404, intron 1 of 5)	876	NM_001101404	646892	Hs.569511	NM_001101404	ENSG00000183476	SH2D7	-	SH2 domain containing 7	protein-coding
chr15	80786757	80787025	102	intron (NM_014862, intron 5 of 18)	68394	NR_120363	101929586	Hs.569426	NR_120363	ENSG00000259175	LOC101929586	-	uncharacterized LOC101929586	ncRNA
chr15	81711681	81711970	302	intron (NR_120365, intron 6 of 6)	-45407	NM_001080532	342125	Hs.253489	NM_001080532	ENSG00000188869	TMC3	-	transmembrane channel like 3	protein-coding
chr15	81823777	81824113	135	Intergenic	-157527	NM_001080532	342125	Hs.253489	NM_001080532	ENSG00000188869	TMC3	-	transmembrane channel like 3	protein-coding
chr15	81881851	81882194	135	Intergenic	-215604	NM_001080532	342125	Hs.253489	NM_001080532	ENSG00000188869	TMC3	-	transmembrane channel like 3	protein-coding
chr15	82044893	82045161	197	Intergenic	293457	NM_032246	84206	Hs.104744	NM_032246	ENSG00000183496	MEX3B	MEX-3B|RKHD3|RNF195	mex-3 RNA binding family member B	protein-coding
chr15	82099715	82099990	114	Intergenic	238632	NM_032246	84206	Hs.104744	NM_032246	ENSG00000183496	MEX3B	MEX-3B|RKHD3|RNF195	mex-3 RNA binding family member B	protein-coding
chr15	82100229	82100405	94	Intergenic	238167	NM_032246	84206	Hs.104744	NM_032246	ENSG00000183496	MEX3B	MEX-3B|RKHD3|RNF195	mex-3 RNA binding family member B	protein-coding
chr15	82314408	82314772	168	Intergenic	23894	NM_032246	84206	Hs.104744	NM_032246	ENSG00000183496	MEX3B	MEX-3B|RKHD3|RNF195	mex-3 RNA binding family member B	protein-coding
chr15	82439435	82439806	118	intron (NM_001322844, intron 17 of 18)	58685	NR_120367	101929690	Hs.176109	NR_120367	ENSG00000259518	LINC01583	-	long intergenic non-protein coding RNA 1583	ncRNA
chr15	83474797	83475074	180	promoter-TSS (NM_001007122)	-113	NM_001281805	123722	Hs.719372	NM_001007122	ENSG00000186628	FSD2	SPRYD1	fibronectin type III and SPRY domain containing 2	protein-coding
chr15	83563769	83564221	289	intron (NM_199330, intron 1 of 8)	57481	NM_199330	9455	Hs.578443	NM_004839	ENSG00000103942	HOMER2	ACPD|CPD|DFNA68|HOMER-2|VESL-2	homer scaffolding protein 2	protein-coding
chr15	85366039	85366508	220	intron (NM_020778, intron 1 of 13)	6362	NM_020778	57538	Hs.459183	NM_020778	ENSG00000136383	ALPK3	MAK|MIDORI	alpha kinase 3	protein-coding
chr15	85873501	85873809	129	Intergenic	-50172	NR_106993	102465803		NR_106993	ENSG00000170776	MIR7706	hsa-mir-7706	microRNA 7706	ncRNA
chr15	85897658	85898067	396	Intergenic	-25965	NR_106993	102465803		NR_106993	ENSG00000170776	MIR7706	hsa-mir-7706	microRNA 7706	ncRNA
chr15	86022586	86022844	226	intron (NM_007200, intron 1 of 36)	98868	NM_006738	11214	Hs.459211	NM_006738	ENSG00000170776	AKAP13	AKAP-13|AKAP-Lbc|ARHGEF13|BRX|HA-3|Ht31|LBC|PRKA13|PROTO-LB|PROTO-LBC|c-lbc|p47	A-kinase anchoring protein 13	protein-coding
chr15	86043993	86044298	341	intron (NM_007200, intron 2 of 36)	-119036	NM_001270546	11214	Hs.459211	NM_006738	ENSG00000170776	AKAP13	AKAP-13|AKAP-Lbc|ARHGEF13|BRX|HA-3|Ht31|LBC|PRKA13|PROTO-LB|PROTO-LBC|c-lbc|p47	A-kinase anchoring protein 13	protein-coding
chr15	86251025	86251321	123	intron (NM_001270546, intron 9 of 28)	50783	NR_120366	101929679	Hs.513112	NR_120366		LOC101929679	-	uncharacterized LOC101929679	ncRNA
chr15	86705268	86706061	202	intron (NM_152336, intron 5 of 24)	-45716	NR_120368	101929701	Hs.132570	NR_120368	ENSG00000260477	LINC01584	-	long intergenic non-protein coding RNA 1584	ncRNA
chr15	86727093	86727301	276	intron (NM_152336, intron 5 of 24)	-67249	NR_120368	101929701	Hs.132570	NR_120368	ENSG00000260477	LINC01584	-	long intergenic non-protein coding RNA 1584	ncRNA
chr15	87151735	87151946	124	intron (NM_152336, intron 22 of 24)	-291641	NR_046012	727915	Hs.451281	NR_046012	ENSG00000260125	AGBL1-AS1	-	AGBL1 antisense RNA 1	ncRNA
chr15	88107856	88108348	123	Intergenic	-12058	NR_026869	145978	Hs.350808	NM_152454	ENSG00000259527	LINC00052	NCRNA00052|TMEM83	long intergenic non-protein coding RNA 52	ncRNA
chr15	88145529	88146182	230	Intergenic	25695	NR_026869	145978	Hs.350808	NM_152454	ENSG00000259527	LINC00052	NCRNA00052|TMEM83	long intergenic non-protein coding RNA 52	ncRNA
chr15	88320243	88320740	311	Intergenic	200331	NR_026869	145978	Hs.350808	NM_152454	ENSG00000259527	LINC00052	NCRNA00052|TMEM83	long intergenic non-protein coding RNA 52	ncRNA
chr15	88670563	88671035	244	intron (NM_001243101, intron 10 of 17)	78406	NM_001320135	4916	Hs.185701	NM_002530	ENSG00000140538	NTRK3	GP145-TrkC|TRKC|gp145(trkC)	neurotrophic receptor tyrosine kinase 3	protein-coding
chr15	89337241	89337591	285	Intergenic	-9258	NM_013227	176	Hs.2159	NM_001135	ENSG00000157766	ACAN	AGC1|AGCAN|CSPG1|CSPGCP|MSK16|SEDK	aggrecan	protein-coding
chr15	89693617	89693829	288	intron (NM_152924, intron 3 of 10)	62342	NM_152924	11057	Hs.122337	NM_007011	ENSG00000140526	ABHD2	HS1-2|LABH2|PHPS1-2	abhydrolase domain containing 2	protein-coding
chr15	90944073	90944374	86	intron (NM_003870, intron 2 of 37)	12750	NM_003870	8826	Hs.430551	NM_003870	ENSG00000140575	IQGAP1	HUMORFA01|SAR1|p195	IQ motif containing GTPase activating protein 1	protein-coding
chr15	90945599	90945870	379	intron (NM_003870, intron 2 of 37)	14261	NM_003870	8826	Hs.430551	NM_003870	ENSG00000140575	IQGAP1	HUMORFA01|SAR1|p195	IQ motif containing GTPase activating protein 1	protein-coding
chr15	91790766	91791099	221	intron (NM_001323033, intron 2 of 10)	146046	NM_001323040	9899	Hs.21754	NM_014848	ENSG00000185518	SV2B	HsT19680	synaptic vesicle glycoprotein 2B	protein-coding
chr15	92079440	92080306	202	Intergenic	73304	NR_110106	101926928	Hs.638788	NR_110106	ENSG00000258551	CRAT37	-	cervical cancer-associated transcript 37	ncRNA
chr15	92652501	92652690	124	intron (NM_013272, intron 4 of 9)	255065	NR_135775	28232	Hs.311187	NM_013272	ENSG00000176463	SLCO3A1	OATP-D|OATP-RP3|OATP3A1|OATPD|OATPRP3|SLC21A11	solute carrier organic anion transporter family member 3A1	protein-coding
chr15	92685826	92686395	156	intron (NM_013272, intron 7 of 9)	-251007	NM_001330416	8128	Hs.302341	NM_006011	ENSG00000140557	ST8SIA2	HsT19690|SIAT8-B|SIAT8B|ST8SIA-II|ST8SiaII|STX	ST8 alpha-N-acetyl-neuraminide alpha-2,8-sialyltransferase 2	protein-coding
chr15	92727259	92727710	410	Intergenic	-209633	NM_001330416	8128	Hs.302341	NM_006011	ENSG00000140557	ST8SIA2	HsT19690|SIAT8-B|SIAT8B|ST8SIA-II|ST8SiaII|STX	ST8 alpha-N-acetyl-neuraminide alpha-2,8-sialyltransferase 2	protein-coding
chr15	92810797	92810973	79	Intergenic	-126232	NM_001330416	8128	Hs.302341	NM_006011	ENSG00000140557	ST8SIA2	HsT19690|SIAT8-B|SIAT8B|ST8SIA-II|ST8SiaII|STX	ST8 alpha-N-acetyl-neuraminide alpha-2,8-sialyltransferase 2	protein-coding
chr15	92816949	92817294	204	Intergenic	-119996	NM_001330416	8128	Hs.302341	NM_006011	ENSG00000140557	ST8SIA2	HsT19690|SIAT8-B|SIAT8B|ST8SIA-II|ST8SiaII|STX	ST8 alpha-N-acetyl-neuraminide alpha-2,8-sialyltransferase 2	protein-coding
chr15	93064890	93065201	227	Intergenic	50138	NM_153040	145858	Hs.367879	NM_153040		C15orf32	-	chromosome 15 open reading frame 32	protein-coding
chr15	93084463	93084689	178	Intergenic	30917	NR_021493	100144604	Hs.245476	NR_021493	ENSG00000258647	LINC00930	-	long intergenic non-protein coding RNA 930	ncRNA
chr15	93115268	93115461	116	non-coding (NR_021493, exon 1 of 4)	129	NR_021493	100144604	Hs.245476	NR_021493	ENSG00000258647	LINC00930	-	long intergenic non-protein coding RNA 930	ncRNA
chr15	93160732	93160974	211	3' UTR (NM_207446, exon 3 of 3)	38178	NM_207446	400451	Hs.27373	NM_207446	ENSG00000185442	FAM174B	-	family with sequence similarity 174 member B	protein-coding
chr15	93197439	93197670	138	intron (NM_207446, intron 1 of 2)	1477	NM_207446	400451	Hs.27373	NM_207446	ENSG00000185442	FAM174B	-	family with sequence similarity 174 member B	protein-coding
chr15	93224685	93224865	216	Intergenic	-25744	NM_207446	400451	Hs.27373	NM_207446	ENSG00000185442	FAM174B	-	family with sequence similarity 174 member B	protein-coding
chr15	93474093	93474308	137	intron (NM_001042572, intron 5 of 12)	26571	NR_036136	100422995		NR_036136	ENSG00000173575	MIR3175	mir-3175	microRNA 3175	ncRNA
chr15	93714724	93715224	764	Intergenic	-82531	NM_020211	56963	Hs.271277	NM_020211	ENSG00000182175	RGMA	RGM	repulsive guidance molecule family member a	protein-coding
chr15	93760514	93760938	286	Intergenic	-128283	NM_020211	56963	Hs.271277	NM_020211	ENSG00000182175	RGMA	RGM	repulsive guidance molecule family member a	protein-coding
chr15	93794238	93794484	114	Intergenic	-161918	NM_020211	56963	Hs.271277	NM_020211	ENSG00000182175	RGMA	RGM	repulsive guidance molecule family member a	protein-coding
chr15	94130230	94130726	302	Intergenic	-269311	NR_120321	101927153	Hs.371900	NR_120321		LOC101927153	-	uncharacterized LOC101927153	ncRNA
chr15	94305307	94305779	438	Intergenic	-94246	NR_120321	101927153	Hs.371900	NR_120321		LOC101927153	-	uncharacterized LOC101927153	ncRNA
chr15	94408924	94409195	289	intron (NR_120321, intron 2 of 3)	9270	NR_120321	101927153	Hs.371900	NR_120321		LOC101927153	-	uncharacterized LOC101927153	ncRNA
chr15	94409587	94409788	84	intron (NR_120321, intron 2 of 3)	9898	NR_120321	101927153	Hs.371900	NR_120321		LOC101927153	-	uncharacterized LOC101927153	ncRNA
chr15	94523440	94523772	396	intron (NR_120320, intron 4 of 8)	79676	NR_120322	101927129	Hs.652658	NR_120322	ENSG00000258785	LINC01580	-	long intergenic non-protein coding RNA 1580	ncRNA
chr15	94525771	94525960	114	intron (NR_120320, intron 4 of 8)	81935	NR_120322	101927129	Hs.652658	NR_120322	ENSG00000258785	LINC01580	-	long intergenic non-protein coding RNA 1580	ncRNA
chr15	95074064	95074267	156	Intergenic	175001	NM_001159644	55784	Hs.33368	NM_018349	ENSG00000140563	MCTP2	-	multiple C2 and transmembrane domain containing 2	protein-coding
chr15	95803325	95803739	163	Intergenic	66797	NR_034095	400456	Hs.536404	NR_034095	ENSG00000248441	LINC01197	-	long intergenic non-protein coding RNA 1197	ncRNA
chr15	95828268	95828511	263	intron (NR_034095, intron 3 of 3)	41940	NR_034095	400456	Hs.536404	NR_034095	ENSG00000248441	LINC01197	-	long intergenic non-protein coding RNA 1197	ncRNA
chr15	95836056	95836463	218	intron (NR_034095, intron 1 of 3)	34070	NR_034095	400456	Hs.536404	NR_034095	ENSG00000248441	LINC01197	-	long intergenic non-protein coding RNA 1197	ncRNA
chr15	95840098	95840435	220	intron (NR_034095, intron 1 of 3)	30063	NR_034095	400456	Hs.536404	NR_034095	ENSG00000248441	LINC01197	-	long intergenic non-protein coding RNA 1197	ncRNA
chr15	95847408	95848087	210	intron (NR_034095, intron 1 of 3)	22582	NR_034095	400456	Hs.536404	NR_034095	ENSG00000248441	LINC01197	-	long intergenic non-protein coding RNA 1197	ncRNA
chr15	95961232	95961604	179	Intergenic	-14904	NR_027133	145820	Hs.652702	NR_027132	ENSG00000259134	LINC00924	-	long intergenic non-protein coding RNA 924	ncRNA
chr15	96455152	96455949	315	Intergenic	-413607	NM_001145155	7026	Hs.347991	NM_021005	ENSG00000185551	NR2F2	ARP1|CHTD4|COUPTFB|COUPTFII|NF-E3|NR2F1|SVP40|TFCOUP2	nuclear receptor subfamily 2 group F member 2	protein-coding
chr15	96474168	96474731	170	Intergenic	-394708	NM_001145155	7026	Hs.347991	NM_021005	ENSG00000185551	NR2F2	ARP1|CHTD4|COUPTFB|COUPTFII|NF-E3|NR2F1|SVP40|TFCOUP2	nuclear receptor subfamily 2 group F member 2	protein-coding
chr15	96475424	96475611	103	Intergenic	-393640	NM_001145155	7026	Hs.347991	NM_021005	ENSG00000185551	NR2F2	ARP1|CHTD4|COUPTFB|COUPTFII|NF-E3|NR2F1|SVP40|TFCOUP2	nuclear receptor subfamily 2 group F member 2	protein-coding
chr15	96491403	96492127	524	Intergenic	-377392	NM_001145155	7026	Hs.347991	NM_021005	ENSG00000185551	NR2F2	ARP1|CHTD4|COUPTFB|COUPTFII|NF-E3|NR2F1|SVP40|TFCOUP2	nuclear receptor subfamily 2 group F member 2	protein-coding
chr15	96579723	96580559	757	Intergenic	-289016	NM_001145155	7026	Hs.347991	NM_021005	ENSG00000185551	NR2F2	ARP1|CHTD4|COUPTFB|COUPTFII|NF-E3|NR2F1|SVP40|TFCOUP2	nuclear receptor subfamily 2 group F member 2	protein-coding
chr15	96649345	96649747	251	Intergenic	-219611	NM_001145155	7026	Hs.347991	NM_021005	ENSG00000185551	NR2F2	ARP1|CHTD4|COUPTFB|COUPTFII|NF-E3|NR2F1|SVP40|TFCOUP2	nuclear receptor subfamily 2 group F member 2	protein-coding
chr15	96703598	96704229	355	intron (NR_125738, intron 3 of 4)	-165244	NM_001145155	7026	Hs.347991	NM_021005	ENSG00000185551	NR2F2	ARP1|CHTD4|COUPTFB|COUPTFII|NF-E3|NR2F1|SVP40|TFCOUP2	nuclear receptor subfamily 2 group F member 2	protein-coding
chr15	97621822	97622081	156	Intergenic	295314	NM_001304805	145946	Hs.326528	NM_173499	ENSG00000185594	SPATA8	SRG8	spermatogenesis associated 8	protein-coding
chr15	98272619	98272998	240	Intergenic	144851	NR_024172	91948	Hs.130423	NR_024172	ENSG00000251209	LINC00923	-	long intergenic non-protein coding RNA 923	ncRNA
chr15	98360598	98360861	226	intron (NR_024172, intron 1 of 2)	56930	NR_024172	91948	Hs.130423	NR_024172	ENSG00000251209	LINC00923	-	long intergenic non-protein coding RNA 923	ncRNA
chr15	98649878	98650258	256	Intergenic	-18086	NR_120325	101927332		NR_120325		LINC01582	-	long intergenic non-protein coding RNA 1582	ncRNA
chr15	98669538	98669788	87	Intergenic	-37681	NR_120325	101927332		NR_120325		LINC01582	-	long intergenic non-protein coding RNA 1582	ncRNA
chr15	98675147	98675481	145	Intergenic	-43332	NR_120325	101927332		NR_120325		LINC01582	-	long intergenic non-protein coding RNA 1582	ncRNA
chr15	98686374	98686896	339	Intergenic	-54653	NR_120325	101927332		NR_120325		LINC01582	-	long intergenic non-protein coding RNA 1582	ncRNA
chr15	98747637	98747862	156	Intergenic	-115767	NR_120325	101927332		NR_120325		LINC01582	-	long intergenic non-protein coding RNA 1582	ncRNA
chr15	99123947	99124206	285	Intergenic	-66465	NM_182562	283777	Hs.668070	NM_182562	ENSG00000185087	FAM169B	-	family with sequence similarity 169 member B	protein-coding
chr15	99343928	99344155	262	intron (NM_000875, intron 2 of 20)	16386	NR_039864	100616432		NR_039864	ENSG00000264480	MIR4714	-	microRNA 4714	ncRNA
chr15	99377305	99377656	347	intron (NM_000875, intron 2 of 20)	49825	NR_039864	100616432		NR_039864	ENSG00000264480	MIR4714	-	microRNA 4714	ncRNA
chr15	99381678	99382676	1524	intron (NM_000875, intron 2 of 20)	54522	NR_039864	100616432		NR_039864	ENSG00000264480	MIR4714	-	microRNA 4714	ncRNA
chr15	99546756	99547013	146	intron (NM_001102612, intron 1 of 4)	2001	NM_001102612	145814	Hs.592021	NM_001102612	ENSG00000183571	PGPEP1L	-	pyroglutamyl-peptidase I-like	protein-coding
chr15	99548461	99548655	150	intron (NM_001102612, intron 1 of 4)	327	NM_001102612	145814	Hs.592021	NM_001102612	ENSG00000183571	PGPEP1L	-	pyroglutamyl-peptidase I-like	protein-coding
chr15	99846364	99846597	353	intron (NR_135759, intron 4 of 7)	48750	NR_073383	7190	Hs.656611	NR_073383	ENSG00000259706	HSP90B2P	GRP94P1|GRP94b|HSP|HSPCP2|TRA1P1|TRAP1	heat shock protein 90 beta family member 2, pseudogene	pseudo
chr15	99846911	99847198	134	intron (NR_135759, intron 4 of 7)	49324	NR_073383	7190	Hs.656611	NR_073383	ENSG00000259706	HSP90B2P	GRP94P1|GRP94b|HSP|HSPCP2|TRA1P1|TRAP1	heat shock protein 90 beta family member 2, pseudogene	pseudo
chr15	100052275	100052786	332	Intergenic	-53603	NM_001130926	4205	Hs.268675	NM_005587	ENSG00000068305	MEF2A	ADCAD1|RSRFC4|RSRFC9|mef2	myocyte enhancer factor 2A	protein-coding
chr15	100086795	100087254	523	Intergenic	-19109	NM_001130926	4205	Hs.268675	NM_005587	ENSG00000068305	MEF2A	ADCAD1|RSRFC4|RSRFC9|mef2	myocyte enhancer factor 2A	protein-coding
chr15	100258709	100259080	289	Intergenic	14696	NM_001284418	145748	Hs.562568	NM_152449	ENSG00000183060	LYSMD4	-	LysM domain containing 4	protein-coding
chr15	100571197	100571447	105	intron (NM_139057, intron 18 of 21)	224094	NR_135737	400464	Hs.187134	NM_001013670	ENSG00000259363	LOC400464	-	ubiquitin conjugating enzyme E2 Q2 pseudogene	pseudo
chr15	100675040	100675229	114	intron (NM_139057, intron 10 of 21)	207076	NM_139057	170691	Hs.513200	NM_139057	ENSG00000140470	ADAMTS17	-	ADAM metallopeptidase with thrombospondin type 1 motif 17	protein-coding
chr15	100746800	100747262	483	intron (NM_139057, intron 7 of 21)	135179	NM_139057	170691	Hs.513200	NM_139057	ENSG00000140470	ADAMTS17	-	ADAM metallopeptidase with thrombospondin type 1 motif 17	protein-coding
chr15	101057037	101057213	134	intron (NM_001290341, intron 3 of 13)	27366	NM_001290342	204219	Hs.662371	NM_178842	ENSG00000154227	CERS3	ARCI9|LASS3	ceramide synthase 3	protein-coding
chr15	101058044	101058268	94	intron (NM_001290341, intron 3 of 13)	26335	NM_001290342	204219	Hs.662371	NM_178842	ENSG00000154227	CERS3	ARCI9|LASS3	ceramide synthase 3	protein-coding
chr15	101739986	101740177	162	intron (NM_014918, intron 2 of 2)	52056	NM_014918	22856	Hs.110488	NM_014918	ENSG00000131873	CHSY1	CHSY|CSS1|ChSy-1|TPBS	chondroitin sulfate synthase 1	protein-coding
chr16	7380891	7381088	104	intron (NM_018723, intron 4 of 15)	-1762	NM_145892	54715	Hs.459842	NM_018723	ENSG00000078328	RBFOX1	2BP1|A2BP1|FOX-1|FOX1|HRNBP1	RNA binding protein, fox-1 homolog 1	protein-coding
chr16	7384950	7385267	124	intron (NM_145892, intron 1 of 12)	2357	NM_145893	54715	Hs.459842	NM_018723	ENSG00000078328	RBFOX1	2BP1|A2BP1|FOX-1|FOX1|HRNBP1	RNA binding protein, fox-1 homolog 1	protein-coding
chr16	7401630	7402072	481	intron (NM_145892, intron 1 of 12)	19100	NM_145893	54715	Hs.459842	NM_018723	ENSG00000078328	RBFOX1	2BP1|A2BP1|FOX-1|FOX1|HRNBP1	RNA binding protein, fox-1 homolog 1	protein-coding
chr16	11776242	11776521	216	intron (NM_001303447, intron 12 of 12)	14092	NM_003498	8303	Hs.618526	NM_003498	ENSG00000184602	SNN	-	stannin	protein-coding
chr16	12282218	12282861	164	intron (NM_032167, intron 13 of 20)	211948	NM_032167	92017	Hs.458401	NM_032167	ENSG00000048471	SNX29	A-388D4.1|RUNDC2A	sorting nexin 29	protein-coding
chr16	12346695	12346920	81	intron (NM_032167, intron 14 of 20)	276216	NM_032167	92017	Hs.458401	NM_032167	ENSG00000048471	SNX29	A-388D4.1|RUNDC2A	sorting nexin 29	protein-coding
chr16	12358937	12359379	125	intron (NM_032167, intron 14 of 20)	288567	NM_032167	92017	Hs.458401	NM_032167	ENSG00000048471	SNX29	A-388D4.1|RUNDC2A	sorting nexin 29	protein-coding
chr16	13045309	13045500	114	intron (NM_001145204, intron 2 of 4)	49927	NM_001145205	729993	Hs.130661	NM_001145204	ENSG00000237515	SHISA9	CKAMP44	shisa family member 9	protein-coding
chr16	13204046	13204567	251	intron (NM_001145204, intron 2 of 4)	208829	NM_001145205	729993	Hs.130661	NM_001145204	ENSG00000237515	SHISA9	CKAMP44	shisa family member 9	protein-coding
chr16	14995564	14995746	195	TTS (NR_036140)	290	NR_036145	100423006		NR_036145	ENSG00000266454	MIR3179-3	-	microRNA 3179-3	ncRNA
chr16	15604037	15604392	137	intron (NM_001142469, intron 1 of 5)	8091	NM_001142469	89927	Hs.401798	NM_033201	ENSG00000166780	C16orf45	MINP	chromosome 16 open reading frame 45	protein-coding
chr16	15905871	15906340	142	intron (NM_022844, intron 3 of 41)	44782	NM_002474	4629	Hs.460109	NM_002474	ENSG00000133392	MYH11	AAT4|FAA4|SMHC|SMMHC	myosin heavy chain 11	protein-coding
chr16	16168380	16168559	154	intron (NM_004996, intron 14 of 30)	125035	NM_004996	4363	Hs.391464	NM_004996	ENSG00000103222	ABCC1	ABC29|ABCC|GS-X|MRP|MRP1	ATP binding cassette subfamily C member 1	protein-coding
chr16	17318749	17318990	257	intron (NM_022166, intron 3 of 11)	90508	NR_135179	102723692	Hs.737758	NR_135179	ENSG00000261448	LOC102723692	-	uncharacterized LOC102723692	ncRNA
chr16	18505463	18505885	156	TTS (NR_036140).3	160	NR_036140	100422960		NR_036140	ENSG00000257264	MIR3179-1	-	microRNA 3179-1	ncRNA
chr16	19783140	19783329	100	intron (NM_001305122, intron 7 of 8)	-53742	NM_001012991	400506	Hs.585209	NM_001012991	ENSG00000103550	KNOP1	101F10.1|C16orf88|FAM191A|TSG118	lysine rich nucleolar protein 1	protein-coding
chr16	19856689	19856886	168	intron (NR_130968, intron 8 of 8)	39446	NM_016235	51704	Hs.148685	NM_016235	ENSG00000167191	GPRC5B	RAIG-2|RAIG2	G protein-coupled receptor class C group 5 member B	protein-coding
chr16	20177806	20178113	166	Intergenic	-92859	NM_001002911	124274	Hs.446875	NM_001002911	ENSG00000180269	GPR139	GPRg1|PGR3	G protein-coupled receptor 139	protein-coding
chr16	21522796	21522998	160	Intergenic	-5441	NR_037451	100500917		NR_037451	ENSG00000265462	MIR3680-1	MIR3680|hsa-mir-3680-1	microRNA 3680-1	ncRNA
chr16	22706191	22706506	276	Intergenic	-119512	NM_006043	9956	Hs.115830	NM_006043	ENSG00000122254	HS3ST2	30ST2|3OST2	heparan sulfate-glucosamine 3-sulfotransferase 2	protein-coding
chr16	22805088	22805264	81	Intergenic	-20684	NM_006043	9956	Hs.115830	NM_006043	ENSG00000122254	HS3ST2	30ST2|3OST2	heparan sulfate-glucosamine 3-sulfotransferase 2	protein-coding
chr16	22910101	22910609	104	intron (NM_006043, intron 1 of 1)	84495	NM_006043	9956	Hs.115830	NM_006043	ENSG00000122254	HS3ST2	30ST2|3OST2	heparan sulfate-glucosamine 3-sulfotransferase 2	protein-coding
chr16	23071918	23072291	129	TTS (NM_020718)	88487	NM_020718	57478	Hs.183817	NM_020718	ENSG00000103404	USP31	-	ubiquitin specific peptidase 31	protein-coding
chr16	23515864	23516049	106	intron (NM_015044, intron 1 of 16)	5859	NM_015044	23062	Hs.460336	NM_015044	ENSG00000103365	GGA2	VEAR	golgi associated, gamma adaptin ear containing, ARF binding protein 2	protein-coding
chr16	23685230	23685727	351	TTS (NM_001199743)	-4615	NM_005030	5347	Hs.592049	NM_005030	ENSG00000166851	PLK1	PLK|STPK13	polo like kinase 1	protein-coding
chr16	24113410	24113900	325	intron (NM_212535, intron 7 of 16)	-100782	NR_106996	102466247		NR_106996	ENSG00000274466	MIR1273H	hsa-mir-1273h	microRNA 1273h	ncRNA
chr16	24157801	24158328	567	intron (NM_212535, intron 9 of 16)	-56373	NR_106996	102466247		NR_106996	ENSG00000274466	MIR1273H	hsa-mir-1273h	microRNA 1273h	ncRNA
chr16	26090291	26090615	139	intron (NM_006040, intron 1 of 1)	53895	NR_036146	100422923		NR_036146	ENSG00000265005	MIR548W	-	microRNA 548w	ncRNA
chr16	26129928	26130238	673	intron (NM_006040, intron 1 of 1)	93525	NR_036146	100422923		NR_036146	ENSG00000265005	MIR548W	-	microRNA 548w	ncRNA
chr16	29641281	29641483	136	Intergenic	-16344	NR_135317	440354	Hs.552700	NR_002473		SMG1P2	-	SMG1P2, nonsense mediated mRNA decay associated PI3K related kinase pseudogene 2	pseudo
chr16	31076329	31076741	134	promoter-TSS (NM_001172670)	-126	NM_001172670	79759	Hs.102928	NM_024706	ENSG00000167394	ZNF668	-	zinc finger protein 668	protein-coding
chr16	49598791	49599139	252	intron (NM_001330533, intron 3 of 5)	-46469	NR_144553	1596	Hs.684517	NR_144553		ADAM3B	CYRN2	ADAM metallopeptidase domain 3B (pseudogene)	pseudo
chr16	54688396	54688647	191	Intergenic	193624	NR_134971	101927480	Hs.499208	NR_134971	ENSG00000245694	LOC101927480	-	uncharacterized LOC101927480	ncRNA
chr16	55440631	55440814	135	Intergenic	-72020	NM_001302508	4313	Hs.513617	NM_004530	ENSG00000087245	MMP2	CLG4|CLG4A|MMP-2|MMP-II|MONA|TBE-1	matrix metallopeptidase 2	protein-coding
chr16	64899067	64899283	179	Intergenic	256865	NM_001330576	1009	Hs.116471	NM_001797	ENSG00000140937	CDH11	CAD11|CDHOB|OB|OSF-4	cadherin 11	protein-coding
chr16	66099054	66099310	202	Intergenic	-301328	NM_001795	1003	Hs.76206	NM_001795	ENSG00000179776	CDH5	7B4|CD144	cadherin 5	protein-coding
chr16	66104419	66104763	114	Intergenic	-295919	NM_001795	1003	Hs.76206	NM_001795	ENSG00000179776	CDH5	7B4|CD144	cadherin 5	protein-coding
chr16	68820635	68820839	131	intron (NM_004360, intron 2 of 15)	44318	NR_106988	102465753		NR_106988	ENSG00000280494	MIR7641-2	B-ATF|hsa-mir-7641-2	microRNA 7641-2	ncRNA
chr16	70812916	70813143	109	intron (NM_018052, intron 9 of 18)	22032	NM_018052	55697	Hs.445061	NM_018052	ENSG00000103043	VAC14	ArPIKfyve|SNDC|TAX1BP2|TRX	Vac14, PIKFYVE complex component	protein-coding
chr16	71004914	71005315	207	intron (NM_001270974, intron 35 of 85)	-170053	NM_018052	55697	Hs.445061	NM_018052	ENSG00000103043	VAC14	ArPIKfyve|SNDC|TAX1BP2|TRX	Vac14, PIKFYVE complex component	protein-coding
chr16	71289682	71290045	94	Intergenic	-25238	NM_001198542	54768	Hs.351914	NM_017558	ENSG00000157423	HYDIN	CILD5|HYDIN1|HYDIN2|PPP1R31	HYDIN, axonemal central pair apparatus protein	protein-coding
chr16	75121123	75121379	131	intron (NM_032268, intron 1 of 4)	29419	NM_153486	197257	Hs.380929	NM_153486	ENSG00000166816	LDHD	DLD	lactate dehydrogenase D	protein-coding
chr16	75306036	75306239	154	Intergenic	-4186	NM_001170715	9564	Hs.479747	NM_014567	ENSG00000050820	BCAR1	CAS|CAS1|CASS1|CRKAS|P130Cas	BCAR1, Cas family scaffolding protein	protein-coding
chr16	78717871	78718075	135	intron (NM_001291997, intron 7 of 7)	584663	NM_130791	51741	Hs.461453	NM_016373	ENSG00000186153	WWOX	D16S432E|EIEE28|FOR|FRA16D|HHCMA56|PRO0128|SCAR12|SDR41C1|WOX1	WW domain containing oxidoreductase	protein-coding
chr16	78782378	78782763	207	intron (NM_001291997, intron 7 of 7)	649260	NM_130791	51741	Hs.461453	NM_016373	ENSG00000186153	WWOX	D16S432E|EIEE28|FOR|FRA16D|HHCMA56|PRO0128|SCAR12|SDR41C1|WOX1	WW domain containing oxidoreductase	protein-coding
chr16	79571487	79571741	134	Intergenic	63008	NM_001031804	4094	Hs.134859	NM_005360	ENSG00000178573	MAF	AYGRP|CCA4|CTRCT21|c-MAF	MAF bZIP transcription factor	protein-coding
chr16	79674831	79675195	156	Intergenic	-40391	NM_005360	4094	Hs.134859	NM_005360	ENSG00000178573	MAF	AYGRP|CCA4|CTRCT21|c-MAF	MAF bZIP transcription factor	protein-coding
chr16	79690757	79690964	124	Intergenic	-56238	NM_005360	4094	Hs.134859	NM_005360	ENSG00000178573	MAF	AYGRP|CCA4|CTRCT21|c-MAF	MAF bZIP transcription factor	protein-coding
chr16	79724816	79725080	97	Intergenic	-79420	NR_104660	101928248	Hs.659802	NR_104660	ENSG00000260876	LINC01229	-	long intergenic non-protein coding RNA 1229	ncRNA
chr16	79732147	79732600	124	Intergenic	-71995	NR_104660	101928248	Hs.659802	NR_104660	ENSG00000260876	LINC01229	-	long intergenic non-protein coding RNA 1229	ncRNA
chr16	80313650	80313916	156	intron (NR_120307, intron 2 of 5)	-260848	NM_001305017	83657	Hs.98849	NM_130897	ENSG00000168589	DYNLRB2	DNCL2B|DNLC2B|ROBLD2	dynein light chain roadblock-type 2	protein-coding
chr16	86917971	86918176	196	Intergenic	162376	NR_135182	102724344	Hs.585769	NR_135182	ENSG00000261175	LOC102724344	-	uncharacterized LOC102724344	ncRNA
chr17	8275235	8275499	209	promoter-TSS (NM_213597)	-509	NM_213597	124751	Hs.304604	NM_213597	ENSG00000184619	KRBA2	-	KRAB-A domain containing 2	protein-coding
chr17	8899007	8899389	291	Intergenic	-25661	NM_004822	9423	Hs.660885	NM_004822	ENSG00000065320	NTN1	NTN1L	netrin 1	protein-coding
chr17	10287456	10287800	272	intron (NR_125367, intron 1 of 10)	1179	NR_125367	100128560	Hs.661174	NR_125367		MYHAS	-	myosin heavy chain gene cluster antisense RNA	ncRNA
chr17	10320816	10321006	191	intron (NM_002472, intron 5 of 39)	4356	NM_002472	4626	Hs.700484	NM_002472	ENSG00000133020	MYH8	DA7|MyHC-peri|MyHC-pn|gtMHC-F	myosin heavy chain 8	protein-coding
chr17	10501770	10502204	301	intron (NR_125367, intron 6 of 10)	-48970	NM_017534	4620	Hs.667534	NM_017534	ENSG00000125414	MYH2	IBM3|MYH2A|MYHSA2|MYHas8|MYPOP|MyHC-2A|MyHC-IIa	myosin heavy chain 2	protein-coding
chr17	10508515	10508779	146	intron (NR_125367, intron 6 of 10)	51979	NM_002470	4621	Hs.440895	NM_002470	ENSG00000109063	MYH3	DA2A|DA2B|DA8|HEMHC|MYHC-EMB|MYHSE1|SMHCE	myosin heavy chain 3	protein-coding
chr17	10528381	10528657	170	non-coding (NR_125367, exon 11 of 11)	32107	NM_002470	4621	Hs.440895	NM_002470	ENSG00000109063	MYH3	DA2A|DA2B|DA8|HEMHC|MYHC-EMB|MYHSE1|SMHCE	myosin heavy chain 3	protein-coding
chr17	10802698	10802902	218	Intergenic	-61382	NM_001101387	644139	Hs.553909	NM_001101387	ENSG00000233670	PIRT	-	phosphoinositide interacting regulator of transient receptor potential channels	protein-coding
chr17	10809858	10810291	203	Intergenic	-68656	NM_001101387	644139	Hs.553909	NM_001101387	ENSG00000233670	PIRT	-	phosphoinositide interacting regulator of transient receptor potential channels	protein-coding
chr17	10823660	10824394	396	Intergenic	-82609	NM_001101387	644139	Hs.553909	NM_001101387	ENSG00000233670	PIRT	-	phosphoinositide interacting regulator of transient receptor potential channels	protein-coding
chr17	10834704	10834935	94	Intergenic	-93401	NM_001101387	644139	Hs.553909	NM_001101387	ENSG00000233670	PIRT	-	phosphoinositide interacting regulator of transient receptor potential channels	protein-coding
chr17	11511880	11512117	103	intron (NM_001372, intron 2 of 68)	10250	NM_001372	1770	Hs.567259	NM_001372	ENSG00000007174	DNAH9	DNAH17L|DNEL1|DYH9|Dnahc9|HL-20|HL20	dynein axonemal heavy chain 9	protein-coding
chr17	13024279	13024455	106	Intergenic	-102986	NM_001165962	60528	Hs.434232	NM_018127	ENSG00000006744	ELAC2	COXPD17|ELC2|HPC2	elaC ribonuclease Z 2	protein-coding
chr17	13126421	13126625	179	Intergenic	-205142	NM_001165962	60528	Hs.434232	NM_018127	ENSG00000006744	ELAC2	COXPD17|ELC2|HPC2	elaC ribonuclease Z 2	protein-coding
chr17	13592076	13592369	265	Intergenic	-86963	NM_006042	9955	Hs.462270	NM_006042	ENSG00000153976	HS3ST3A1	3-OST-3A|3OST3A1	heparan sulfate-glucosamine 3-sulfotransferase 3A1	protein-coding
chr17	13834410	13834762	135	Intergenic	-93229	NR_003261	94158	Hs.633073	NR_003261		CDRT15P1	CDRT15P	CMT1A duplicated region transcript 15 pseudogene 1	pseudo
chr17	14047138	14047384	302	intron (NM_001303, intron 4 of 6)	-74486	NR_049718	100874058	Hs.720411	NR_049718	ENSG00000236088	COX10-AS1	COX10-AS|COX10AS	COX10 antisense RNA 1	ncRNA
chr17	14969312	14969547	202	Intergenic	35137	NR_033371	94150	Hs.147654	NR_033371	ENSG00000259944	CDRT7	LINC00025|NCRNA00025	CMT1A duplicated region transcript 7 (non-protein coding)	ncRNA
chr17	15016159	15016777	306	Intergenic	-6964	NR_103559	94151	Hs.98684	NR_103559		CDRT8	-	CMT1A duplicated region transcript 8	ncRNA
chr17	15026947	15027582	242	Intergenic	-17760	NR_103559	94151	Hs.98684	NR_103559		CDRT8	-	CMT1A duplicated region transcript 8	ncRNA
chr17	15088888	15089205	276	Intergenic	65967	NR_039884	100616125		NR_039884	ENSG00000265110	MIR4731	-	microRNA 4731	ncRNA
chr17	15287755	15288017	119	Intergenic	-42928	NM_031898	64518	Hs.414648	NM_031898	ENSG00000125409	TEKT3	-	tektin 3	protein-coding
chr17	15337577	15337851	184	Intergenic	33211	NM_001204477	284040	Hs.164595	NM_173622	ENSG00000239704	CDRT4	-	CMT1A duplicated region transcript 4	protein-coding
chr17	15337965	15338165	107	Intergenic	32860	NM_001204477	284040	Hs.164595	NM_173622	ENSG00000239704	CDRT4	-	CMT1A duplicated region transcript 4	protein-coding
chr17	15359862	15360147	163	intron (NM_001204477, intron 1 of 3)	10921	NM_001204477	284040	Hs.164595	NM_173622	ENSG00000239704	CDRT4	-	CMT1A duplicated region transcript 4	protein-coding
chr17	18965212	18965635	478	Intergenic	-15058	NM_001330148	10750	Hs.567416	NM_006613	ENSG00000154016	GRAP	-	GRB2-related adaptor protein	protein-coding
chr17	18967028	18967445	426	Intergenic	-16871	NM_001330148	10750	Hs.567416	NM_006613	ENSG00000154016	GRAP	-	GRB2-related adaptor protein	protein-coding
chr17	19015505	19015902	265	Intergenic	-15079	NM_001129778	400581	Hs.647426	NM_001129778	ENSG00000189152	GRAPL	-	GRB2 related adaptor protein like	protein-coding
chr17	19091327	19091693	354	Intergenic	-25573	NM_001291905	388436	Hs.677375	NM_001291905	ENSG00000281856	LOC388436	-	uncharacterized protein ENSP00000382042	protein-coding
chr17	19093163	19093525	131	Intergenic	-25599	NM_001291905	388436	Hs.677375	NM_001291905	ENSG00000281856	LOC388436	-	uncharacterized protein ENSP00000382042	protein-coding
chr17	21097518	21097760	143	Intergenic	20269	NR_024547	8834	Hs.592945	NM_003876	ENSG00000178307	TMEM11	C17orf35|PM1|PMI	transmembrane protein 11	protein-coding
chr17	21385934	21386162	126	Intergenic	68893	NM_001113434	339263	Hs.514016	NM_001113434	ENSG00000212719	C17orf51	-	chromosome 17 open reading frame 51	protein-coding
chr17	25873014	25873201	200	intron (NM_014238, intron 2 of 20)	74071	NM_014238	8844	Hs.133534	NM_014238	ENSG00000141068	KSR1	KSR|RSU2	kinase suppressor of ras 1	protein-coding
chr17	26156982	26157176	202	Intergenic	-29524	NM_000625	4843	Hs.709191	NM_000625	ENSG00000007171	NOS2	HEP-NOS|INOS|NOS|NOS2A	nitric oxide synthase 2	protein-coding
chr17	26890555	26890731	101	intron (NM_033198, intron 4 of 11)	8244	NM_033198	94005	Hs.462550	NM_033198	ENSG00000087111	PIGS	-	phosphatidylinositol glycan anchor biosynthesis class S	protein-coding
chr17	29596687	29596951	135	intron (NM_001042492, intron 36 of 57)	27561	NM_002544	4974	Hs.113874	NM_002544	ENSG00000126861	OMG	OMGP	oligodendrocyte myelin glycoprotein	protein-coding
chr17	30852265	30852454	121	intron (NM_015194, intron 21 of 21)	38254	NM_003885	8851	Hs.500015	NM_003885	ENSG00000176749	CDK5R1	CDK5P35|CDK5R|NCK5A|p23|p25|p35|p35nck5a	cyclin dependent kinase 5 regulatory subunit 1	protein-coding
chr17	41438474	41438741	235	Intergenic	27659	NR_027413	100130581	Hs.546897	NR_027412	ENSG00000188825	LINC00910	-	long intergenic non-protein coding RNA 910	ncRNA
chr17	45287913	45288099	130	intron (NM_002476, intron 1 of 6)	1292	NM_002476	4635	Hs.463300	NM_002476	ENSG00000198336	MYL4	ALC1|AMLC|GT1|PRO1957	myosin light chain 4	protein-coding
chr17	46253540	46253867	191	intron (NM_001075099, intron 9 of 12)	-19830	NR_031607	100302211		NR_031607	ENSG00000221739	MIR1203	MIRN1203|hsa-mir-1203	microRNA 1203	ncRNA
chr17	49558810	49559031	104	Intergenic	144844	NR_122104	440446	Hs.626751	NR_122104	ENSG00000225860	LINC02072	-	long intergenic non-protein coding RNA 2072	ncRNA
chr17	49695246	49696206	276	Intergenic	281650	NR_122104	440446	Hs.626751	NR_122104	ENSG00000225860	LINC02072	-	long intergenic non-protein coding RNA 2072	ncRNA
chr17	52980735	52980952	152	intron (NM_001321174, intron 1 of 13)	2791	NM_005486	10040	Hs.153504	NM_005486	ENSG00000141198	TOM1L1	SRCASM	target of myb1 like 1 membrane trafficking protein	protein-coding
chr17	53237939	53238273	214	3' UTR (NM_178509, exon 18 of 18)	-104215	NM_002126	3131	Hs.196952	NM_002126	ENSG00000108924	HLF	-	HLF, PAR bZIP transcription factor	protein-coding
chr17	53239433	53239714	202	3' UTR (NM_178509, exon 18 of 18)	-102748	NM_002126	3131	Hs.196952	NM_002126	ENSG00000108924	HLF	-	HLF, PAR bZIP transcription factor	protein-coding
chr17	53471626	53471918	289	exon (NM_012329, exon 7 of 7)	27569	NM_012329	23531	Hs.463483	NM_012329	ENSG00000108960	MMD	MMA|MMD1|PAQR11	monocyte to macrophage differentiation associated	protein-coding
chr17	53644971	53645182	122	Intergenic	-145735	NM_012329	23531	Hs.463483	NM_012329	ENSG00000108960	MMD	MMA|MMD1|PAQR11	monocyte to macrophage differentiation associated	protein-coding
chr17	53683847	53684356	163	Intergenic	116124	NM_018286	55273	Hs.173233	NM_018286	ENSG00000166292	TMEM100	-	transmembrane protein 100	protein-coding
chr17	53800411	53800687	239	promoter-TSS (NM_018286)	-324	NM_018286	55273	Hs.173233	NM_018286	ENSG00000166292	TMEM100	-	transmembrane protein 100	protein-coding
chr17	53891697	53892060	225	intron (NM_001330378, intron 5 of 5)	63412	NM_001102402	58488	Hs.285218	NM_021213	ENSG00000141179	PCTP	PC-TP|STARD2	phosphatidylcholine transfer protein	protein-coding
chr17	54003764	54004196	239	Intergenic	175514	NM_001102402	58488	Hs.285218	NM_021213	ENSG00000141179	PCTP	PC-TP|STARD2	phosphatidylcholine transfer protein	protein-coding
chr17	54066341	54066630	135	Intergenic	-164351	NM_153228	162282	Hs.673040	NM_153228	ENSG00000153930	ANKFN1	-	ankyrin repeat and fibronectin type III domain containing 1	protein-coding
chr17	54087504	54088291	396	Intergenic	-142939	NM_153228	162282	Hs.673040	NM_153228	ENSG00000153930	ANKFN1	-	ankyrin repeat and fibronectin type III domain containing 1	protein-coding
chr17	54151712	54152357	475	Intergenic	-78802	NM_153228	162282	Hs.673040	NM_153228	ENSG00000153930	ANKFN1	-	ankyrin repeat and fibronectin type III domain containing 1	protein-coding
chr17	54622361	54622752	196	Intergenic	-48504	NM_005450	9241	Hs.248201	NM_005450	ENSG00000183691	NOG	SYM1|SYNS1|SYNS1A	noggin	protein-coding
chr17	54659385	54659585	115	Intergenic	-11575	NM_005450	9241	Hs.248201	NM_005450	ENSG00000183691	NOG	SYM1|SYNS1|SYNS1A	noggin	protein-coding
chr17	54722209	54722469	114	Intergenic	51279	NM_005450	9241	Hs.248201	NM_005450	ENSG00000183691	NOG	SYM1|SYNS1|SYNS1A	noggin	protein-coding
chr17	54758811	54759149	185	Intergenic	87920	NM_005450	9241	Hs.248201	NM_005450	ENSG00000183691	NOG	SYM1|SYNS1|SYNS1A	noggin	protein-coding
chr17	56615876	56616085	112	intron (NM_001198713, intron 1 of 11)	2199	NM_001256782	5414	Hs.287518	NM_004574	ENSG00000108387	2019-09-04	ARTS|BRADEION|CE5B3|H5|MART|PNUTL2|SEP4|hCDCREL-2|hucep-7	septin 4	protein-coding
chr17	56637911	56638335	261	intron (NM_198393, intron 30 of 32)	-16390	NM_001038704	284083	Hs.646574	NM_001038704	ENSG00000181013	C17orf47	-	chromosome 17 open reading frame 47	protein-coding
chr17	57919303	57919524	232	TTS (NR_029493)	786	NR_029493	406991	Hs.444569	NR_029493	ENSG00000062716	MIR21	MIRN21|hsa-mir-21|miR-21|miRNA21	microRNA 21	ncRNA
chr17	57923125	57923408	96	Intergenic	4639	NR_029493	406991	Hs.444569	NR_029493	ENSG00000062716	MIR21	MIRN21|hsa-mir-21|miR-21|miRNA21	microRNA 21	ncRNA
chr17	59238083	59238319	179	intron (NM_001330413, intron 23 of 25)	206864	NR_136397	101927855	Hs.662123	NR_136397	ENSG00000267131	LOC101927855	-	uncharacterized LOC101927855	ncRNA
chr17	59324951	59325128	102	intron (NM_001330413, intron 23 of 25)	120026	NR_136397	101927855	Hs.662123	NR_136397	ENSG00000267131	LOC101927855	-	uncharacterized LOC101927855	ncRNA
chr17	61228544	61228749	135	intron (NM_025185, intron 3 of 24)	141748	NM_025185	26115	Hs.410889	NM_015623	ENSG00000170921	TANC2	ROLSA|rols	tetratricopeptide repeat, ankyrin repeat and coiled-coil containing 2	protein-coding
chr17	61477193	61477482	267	intron (NM_025185, intron 17 of 24)	40235	NM_001330421	1534	Hs.355264	NM_001915	ENSG00000008283	CYB561	CYB561A1|FRRS2	cytochrome b561	protein-coding
chr17	62255167	62255830	159	intron (NM_018469, intron 5 of 11)	31799	NR_002995	677842	Hs.405444	NR_002995	ENSG00000277887	SNORA50C	ACA62|SNORA76|SNORA76C	small nucleolar RNA, H/ACA box 50C	snoRNA
chr17	63634518	63635041	679	intron (NM_001199165, intron 25 of 26)	-77039	NM_004655	8313	Hs.156527	NM_004655	ENSG00000168646	AXIN2	AXIL|ODCRCS	axin 2	protein-coding
chr17	63730158	63730494	179	intron (NR_126542, intron 2 of 5)	92335	NR_126542	201134	Hs.408676	NM_145036	ENSG00000154240	CEP112	CCDC46|MACOCO	centrosomal protein 112	protein-coding
chr17	66465054	66465251	185	intron (NM_001278433, intron 1 of 10)	-11487	NR_135470	55062	Hs.463964	NM_017983	ENSG00000070540	WIPI1	ATG18|ATG18A|WIPI49	WD repeat domain, phosphoinositide interacting 1	protein-coding
chr17	67815862	67816119	356	intron (NR_109972, intron 3 of 4)	-141858	NR_110874	102723487	Hs.451409	NR_110874	ENSG00000237560	LINC01497	-	long intergenic non-protein coding RNA 1497	ncRNA
chr17	67942029	67942270	263	Intergenic	-15699	NR_110874	102723487	Hs.451409	NR_110874	ENSG00000237560	LINC01497	-	long intergenic non-protein coding RNA 1497	ncRNA
chr17	67957730	67957936	81	promoter-TSS (NR_110874)	-15	NR_110874	102723487	Hs.451409	NR_110874	ENSG00000237560	LINC01497	-	long intergenic non-protein coding RNA 1497	ncRNA
chr17	68134450	68134638	135	Intergenic	30999	NR_036534	400617	Hs.225661	NR_036534	ENSG00000267365	KCNJ2-AS1	-	KCNJ2 antisense RNA 1 (head to head)	ncRNA
chr17	68617716	68618026	276	Intergenic	452195	NM_000891	3759	Hs.1547	NM_000891	ENSG00000123700	KCNJ2	ATFB9|HHBIRK1|HHIRK1|IRK1|KIR2.1|LQT7|SQT3	potassium voltage-gated channel subfamily J member 2	protein-coding
chr17	68771856	68772111	341	Intergenic	426337	NR_104152	101928165	Hs.407613	NR_104152	ENSG00000260785	CASC17	LINC00600	cancer susceptibility candidate 17 (non-protein coding)	ncRNA
chr17	70131809	70132308	135	Intergenic	14897	NM_000346	6662	Hs.647409	NM_000346	ENSG00000125398	SOX9	CMD1|CMPD1|SRA1|SRXX2|SRXY10	SRY-box 9	protein-coding
chr17	70172053	70172288	184	Intergenic	55009	NM_000346	6662	Hs.647409	NM_000346	ENSG00000125398	SOX9	CMD1|CMPD1|SRA1|SRXX2|SRXY10	SRY-box 9	protein-coding
chr17	70173183	70173394	97	Intergenic	56127	NM_000346	6662	Hs.647409	NM_000346	ENSG00000125398	SOX9	CMD1|CMPD1|SRA1|SRXX2|SRXY10	SRY-box 9	protein-coding
chr17	73426449	73426719	289	Intergenic	24434	NR_037449	100500841		NR_037449	ENSG00000264511	MIR3678	mir-3678	microRNA 3678	ncRNA
chr17	75141806	75142102	106	intron (NM_001039573, intron 3 of 17)	4949	NM_001143999	6397	Hs.464184	NM_003003	ENSG00000129657	SEC14L1	PRELID4A|SEC14L	SEC14 like lipid binding 1	protein-coding
chr17	76078703	76078896	147	intron (NM_018996, intron 11 of 20)	29081	NR_040071	100131096	Hs.635442	NR_040071	ENSG00000204282	TNRC6C-AS1	-	TNRC6C antisense RNA 1	ncRNA
chr17	76785828	76786076	102	Intergenic	-7528	NM_017456	9267	Hs.191215	NM_004762	ENSG00000108669	CYTH1	B2-1|CYTOHESIN-1|D17S811E|PSCD1|SEC7	cytohesin 1	protein-coding
chr18	245407	245798	251	intron (NM_005131, intron 11 of 20)	22457	NM_005131	9984	Hs.712543	NM_005131	ENSG00000079134	THOC1	HPR1|P84|P84N5	THO complex 1	protein-coding
chr18	452775	452988	191	intron (NM_130386, intron 2 of 9)	47848	NM_130386	81035	Hs.464422	NM_030781	ENSG00000158270	COLEC12	CLP1|NSR2|SCARA4|SRCL	collectin subfamily member 12	protein-coding
chr18	3067892	3068078	193	intron (NM_019856, intron 36 of 36)	-56040	NM_014646	9663	Hs.132342	NM_014646	ENSG00000101577	LPIN2	-	lipin 2	protein-coding
chr18	3179447	3179673	84	intron (NM_019856, intron 5 of 36)	40546	NM_019856	8736	Hs.464469	NM_003803	ENSG00000101605	MYOM1	SKELEMIN	myomesin 1	protein-coding
chr18	3604093	3604290	175	non-coding (NR_119377, exon 1 of 3)	456	NR_119377	84777	Hs.659053	NM_032691		DLGAP1-AS2	-	DLGAP1 antisense RNA 2	ncRNA
chr18	5151314	5151545	179	intron (NM_001330553, intron 1 of 1)	45826	NM_001145194	642597	Hs.437160	NM_001145194	ENSG00000231824	AKAIN1	C18orf42	A-kinase anchor inhibitor 1	protein-coding
chr18	5285370	5285575	114	Intergenic	10229	NM_001243702	7541	Hs.592340	NM_003409	ENSG00000198081	ZBTB14	ZF5|ZFP-161|ZFP-5|ZFP161|ZNF478	zinc finger and BTB domain containing 14	protein-coding
chr18	5510412	5510833	539	intron (NM_001330557, intron 1 of 21)	29933	NM_001281533	23136	Hs.213394	NM_012307	ENSG00000082397	EPB41L3	4.1B|DAL-1|DAL1	erythrocyte membrane protein band 4.1 like 3	protein-coding
chr18	5515084	5515301	276	intron (NM_001330557, intron 1 of 21)	25363	NM_001281533	23136	Hs.213394	NM_012307	ENSG00000082397	EPB41L3	4.1B|DAL-1|DAL1	erythrocyte membrane protein band 4.1 like 3	protein-coding
chr18	6659003	6659186	131	Intergenic	70767	NR_134645	101927168	Hs.242240	NR_134645		LOC101927168	-	uncharacterized LOC101927168	ncRNA
chr18	6661708	6661989	226	Intergenic	68013	NR_134645	101927168	Hs.242240	NR_134645		LOC101927168	-	uncharacterized LOC101927168	ncRNA
chr18	6724383	6724644	214	Intergenic	5348	NR_134645	101927168	Hs.242240	NR_134645		LOC101927168	-	uncharacterized LOC101927168	ncRNA
chr18	6731335	6731647	112	Intergenic	-1630	NR_134645	101927168	Hs.242240	NR_134645		LOC101927168	-	uncharacterized LOC101927168	ncRNA
chr18	7230575	7230830	104	promoter-TSS (NM_001105581)	-435	NM_001105581	339291	Hs.647588	NM_001105581	ENSG00000206422	LRRC30	-	leucine rich repeat containing 30	protein-coding
chr18	7233990	7234373	75	Intergenic	3044	NM_001105581	339291	Hs.647588	NM_001105581	ENSG00000206422	LRRC30	-	leucine rich repeat containing 30	protein-coding
chr18	8685193	8685407	145	Intergenic	22319	NR_120598	100287082	Hs.439434	NR_120598	ENSG00000265962	GACAT2	MTCL1-AS1|MTCL1AS1	gastric cancer associated transcript 2 (non-protein coding)	ncRNA
chr18	8835654	8835840	107	Intergenic	118378	NM_015210	23255	Hs.707920	NM_015210	ENSG00000168502	MTCL1	CCDC165|KIAA0802|SOGA2	microtubule crosslinking factor 1	protein-coding
chr18	12409599	12409775	158	intron (NM_006553, intron 1 of 6)	1792	NM_001142405	10650	Hs.514718	NM_006553	ENSG00000141391	PRELID3A	C18orf43|HFL-EDDG1|SLMO1	PRELI domain containing 3A	protein-coding
chr18	13916112	13916288	124	promoter-TSS (NM_000529)	-494	NM_001291911	4158	Hs.248144	NM_000529	ENSG00000185231	MC2R	ACTHR	melanocortin 2 receptor	protein-coding
chr18	19411327	19411712	355	promoter-TSS (NR_110369)	-152	NR_110369	102723167	Hs.658808	NR_110369	ENSG00000265142	MIR133A1HG	MIR1-2HG	MIR133A1 host gene	ncRNA
chr18	22235943	22236251	179	intron (NR_040033, intron 1 of 2)	27951	NR_040033	729950	Hs.585850	NR_040033	ENSG00000265485	LINC01915	-	long intergenic non-protein coding RNA 1915	ncRNA
chr18	22285285	22285640	370	Intergenic	-20283	NR_134604	105372028	Hs.569901	NR_134604	ENSG00000266573	LOC105372028	-	uncharacterized LOC105372028	ncRNA
chr18	22567678	22568021	179	Intergenic	262104	NR_134604	105372028	Hs.569901	NR_134604	ENSG00000266573	LOC105372028	-	uncharacterized LOC105372028	ncRNA
chr18	22745324	22745651	135	intron (NM_015461, intron 5 of 7)	186727	NM_001308225	25925	Hs.116935	NM_015461	ENSG00000198795	ZNF521	EHZF|Evi3	zinc finger protein 521	protein-coding
chr18	22811253	22811610	233	intron (NM_015461, intron 3 of 7)	120783	NM_001308225	25925	Hs.116935	NM_015461	ENSG00000198795	ZNF521	EHZF|Evi3	zinc finger protein 521	protein-coding
chr18	23317968	23318221	168	Intergenic	352517	NM_001007559	6760	Hs.129261	NM_005637	ENSG00000141380	SS18	SSXT|SYT	SS18, nBAF chromatin remodeling complex subunit	protein-coding
chr18	25144099	25144279	135	Intergenic	-221569	NR_134589	105372038	Hs.722107	NR_134589	ENSG00000264151	LOC105372038	-	uncharacterized LOC105372038	ncRNA
chr18	28881251	28881505	94	Intergenic	-16674	NM_001942	1828	Hs.2633	NM_001942	ENSG00000134760	DSG1	CDHF4|DG1|DSG|EPKHE|EPKHIA|PPKS1|SPPK1	desmoglein 1	protein-coding
chr18	29898633	29898888	145	intron (NM_022751, intron 2 of 5)	128773	NM_005925	4225	Hs.194777	NM_005925	ENSG00000141434	MEP1B	-	meprin A subunit beta	protein-coding
chr18	30278249	30278447	114	intron (NM_020805, intron 3 of 8)	74626	NM_020805	57565	Hs.446164	NM_020805	ENSG00000197705	KLHL14	-	kelch like family member 14	protein-coding
chr18	30549145	30549417	315	intron (NM_198995, intron 21 of 21)	-196307	NM_020805	57565	Hs.446164	NM_020805	ENSG00000197705	KLHL14	-	kelch like family member 14	protein-coding
chr18	30732383	30732725	179	intron (NM_198995, intron 19 of 21)	287491	NM_001308126	374864	Hs.115461	NM_198995	ENSG00000166960	CCDC178	C18orf34	coiled-coil domain containing 178	protein-coding
chr18	32172966	32173160	114	promoter-TSS (NM_001198940)	-219	NM_001198940	1837	Hs.643454	NM_001390	ENSG00000134769	DTNA	D18S892E|DRP3|DTN|DTN-A|LVNC1	dystrobrevin alpha	protein-coding
chr18	33215260	33215436	104	Intergenic	-19185	NM_020474	2589	Hs.514806	NM_020474	ENSG00000141429	GALNT1	GALNAC-T1	polypeptide N-acetylgalactosaminyltransferase 1	protein-coding
chr18	33999597	33999784	94	intron (NM_025135, intron 3 of 24)	122031	NM_025135	80206	Hs.436636	NM_025135	ENSG00000134775	FHOD3	FHOS2|Formactin2	formin homology 2 domain containing 3	protein-coding
chr18	33999901	34000113	104	intron (NM_025135, intron 3 of 24)	122348	NM_025135	80206	Hs.436636	NM_025135	ENSG00000134775	FHOD3	FHOS2|Formactin2	formin homology 2 domain containing 3	protein-coding
chr18	38157570	38157746	135	Intergenic	511408	NR_110791	101927900	Hs.385522	NR_110791	ENSG00000261715	LINC01477	-	long intergenic non-protein coding RNA 1477	ncRNA
chr18	38846963	38847152	104	Intergenic	253504	NR_002838	641516	Hs.116612	NR_002838	ENSG00000267313	KC6	-	keratoconus gene 6	ncRNA
chr18	40194678	40194984	302	intron (NR_046174, intron 7 of 9)	428198	NR_046455	284260	Hs.652819	NR_046174	ENSG00000267586	LINC00907	-	long intergenic non-protein coding RNA 907	ncRNA
chr18	42383205	42383388	124	intron (NM_001130110, intron 2 of 3)	122433	NM_015559	26040	Hs.435458	NM_015559	ENSG00000152217	SETBP1	MRD29|SEB	SET binding protein 1	protein-coding
chr18	42432720	42433236	431	intron (NM_001130110, intron 2 of 3)	117153	NR_036203	100422829		NR_036203	ENSG00000265957	MIR4319	-	microRNA 4319	ncRNA
chr18	42476905	42477220	224	intron (NM_015559, intron 3 of 5)	73069	NR_036203	100422829		NR_036203	ENSG00000265957	MIR4319	-	microRNA 4319	ncRNA
chr18	42825173	42825634	199	intron (NM_001242692, intron 1 of 20)	32456	NM_001242692	8170	Hs.710927	NM_007163	ENSG00000132874	SLC14A2	HUT2|UT-A2|UT2|UTA|UTR|hUT-A6	solute carrier family 14 member 2	protein-coding
chr18	42835367	42835926	168	intron (NM_001242692, intron 1 of 20)	42699	NM_001242692	8170	Hs.710927	NM_007163	ENSG00000132874	SLC14A2	HUT2|UT-A2|UT2|UTA|UTR|hUT-A6	solute carrier family 14 member 2	protein-coding
chr18	42908256	42908467	135	intron (NM_001242692, intron 1 of 20)	115414	NM_001242692	8170	Hs.710927	NM_007163	ENSG00000132874	SLC14A2	HUT2|UT-A2|UT2|UTA|UTR|hUT-A6	solute carrier family 14 member 2	protein-coding
chr18	44640287	44640491	196	intron (NM_001318765, intron 5 of 6)	36482	NM_032124	84064	Hs.465041	NM_032124	ENSG00000167220	HDHD2	3110052N05Rik|HEL-S-301	haloacid dehalogenase like hydrolase domain containing 2	protein-coding
chr18	47704915	47705303	276	intron (NM_001080467, intron 1 of 39)	16342	NM_001080467	4645	Hs.720076	NM_001080467	ENSG00000167306	MYO5B	-	myosin VB	protein-coding
chr18	48680302	48680795	265	Intergenic	43503	NM_016626	51320	Hs.465144	NM_016626	ENSG00000176624	MEX3C	BM-013|MEX-3C|RKHD2|RNF194	mex-3 RNA binding family member C	protein-coding
chr18	48802490	48802740	324	Intergenic	-78564	NM_016626	51320	Hs.465144	NM_016626	ENSG00000176624	MEX3C	BM-013|MEX-3C|RKHD2|RNF194	mex-3 RNA binding family member C	protein-coding
chr18	53903067	53903305	179	Intergenic	-98419	NR_040026	100505474	Hs.662191	NR_040025	ENSG00000267712	LINC01539	-	long intergenic non-protein coding RNA 1539	ncRNA
chr18	65708727	65708928	179	Intergenic	-524860	NM_032160	92126	Hs.124673	NM_032160	ENSG00000171451	DSEL	C18orf4	dermatan sulfate epimerase-like	protein-coding
chr18	72715787	72715987	151	intron (NM_017757, intron 7 of 7)	201581	NM_001306093	284273	Hs.465433	NM_175907	ENSG00000180011	ZADH2	PRG-3	zinc binding alcohol dehydrogenase domain containing 2	protein-coding
chr18	74655954	74656142	213	intron (NM_001306089, intron 26 of 30)	73007	NM_001025081	4155	Hs.551713	NM_002385	ENSG00000197971	MBP	-	myelin basic protein	protein-coding
chr18	74819993	74820534	132	intron (NM_001025100, intron 1 of 3)	24511	NM_001025100	4155	Hs.551713	NM_002385	ENSG00000197971	MBP	-	myelin basic protein	protein-coding
chr19	252634	252845	156	Intergenic	38430	NM_177543	8612	Hs.465506	NM_003712	ENSG00000141934	PLPP2	LPP2|PAP-2c|PAP2-g|PPAP2C	phospholipid phosphatase 2	protein-coding
chr19	7179315	7179828	114	intron (NM_001079817, intron 3 of 20)	110100	NM_024341	79230	Hs.591380	NM_024341	ENSG00000130544	ZNF557	-	zinc finger protein 557	protein-coding
chr19	11455176	11455376	183	intron (NM_001321114, intron 3 of 3)	1705	NM_033408	374882	Hs.8036	NM_033408	ENSG00000105518	TMEM205	UNQ501	transmembrane protein 205	protein-coding
chr19	13743818	13744181	152	Intergenic	-98575	NM_001320564	81576	Hs.24998	NM_030818	ENSG00000104957	CCDC130	-	coiled-coil domain containing 130	protein-coding
chr19	14250852	14251039	137	intron (NR_045214, intron 1 of 2)	2981	NR_045214	100507373	Hs.720437	NR_045214	ENSG00000267169	LOC100507373	-	uncharacterized LOC100507373	ncRNA
chr19	16403977	16404669	304	Intergenic	-31314	NM_016270	10365	Hs.685136	NM_016270	ENSG00000127528	KLF2	LKLF	Kruppel like factor 2	protein-coding
chr19	16453054	16453360	129	Intergenic	17570	NM_016270	10365	Hs.685136	NM_016270	ENSG00000127528	KLF2	LKLF	Kruppel like factor 2	protein-coding
chr19	16740095	16740402	70	Intergenic	-1233	NM_004831	9441	Hs.715040	NM_004831	ENSG00000105085	MED26	CRSP7|CRSP70	mediator complex subunit 26	protein-coding
chr19	17664161	17664362	134	exon (NM_001321826, exon 15 of 15)	-2142	NM_024656	79709	Hs.418795	NM_024656	ENSG00000130309	COLGALT1	GLT25D1	collagen beta(1-O)galactosyltransferase 1	protein-coding
chr19	19529447	19529702	161	intron (NM_017660, intron 1 of 11)	-16298	NR_030370	693225		NR_030370	ENSG00000207821	MIR640	MIRN640|hsa-mir-640	microRNA 640	ncRNA
chr19	24349047	24349574	302	Intergenic	-3061	NR_003603	100101266	Hs.149312	NR_003603	ENSG00000268442	HAVCR1P1	-	hepatitis A virus cellular receptor 1 pseudogene 1	pseudo
chr19	28249931	28250107	114	Intergenic	-34356	NR_110689	101927151	Hs.567934	NR_110687	ENSG00000267575	LOC101927151	-	uncharacterized LOC101927151	ncRNA
chr19	31339654	31339884	114	Intergenic	476469	NM_014717	9745	Hs.378901	NM_014717	ENSG00000198597	ZNF536	-	zinc finger protein 536	protein-coding
chr19	31356268	31356777	289	Intergenic	483909	NR_138035	57616	Hs.278436	NM_020856	ENSG00000121297	TSHZ3	TSH3|ZNF537	teashirt zinc finger homeobox 3	protein-coding
chr19	31651328	31651504	117	intron (NR_138035, intron 2 of 3)	189015	NR_138035	57616	Hs.278436	NM_020856	ENSG00000121297	TSHZ3	TSH3|ZNF537	teashirt zinc finger homeobox 3	protein-coding
chr19	31744702	31744941	146	intron (NR_138036, intron 1 of 4)	95610	NR_138035	57616	Hs.278436	NM_020856	ENSG00000121297	TSHZ3	TSH3|ZNF537	teashirt zinc finger homeobox 3	protein-coding
chr19	31869257	31869714	201	Intergenic	-29054	NR_138036	57616	Hs.278436	NM_020856	ENSG00000121297	TSHZ3	TSH3|ZNF537	teashirt zinc finger homeobox 3	protein-coding
chr19	39165767	39165947	95	intron (NM_001322033, intron 1 of 20)	27601	NM_001322033	81	Hs.270291	NM_004924	ENSG00000130402	ACTN4	ACTININ-4|FSGS|FSGS1	actinin alpha 4	protein-coding
chr19	39366285	39366552	215	intron (NM_198445, intron 3 of 11)	2501	NM_001195833	126432	Hs.446933	NM_198445	ENSG00000187994	RINL	-	Ras and Rab interactor like	protein-coding
chr19	39373480	39373663	152	intron (NR_034146, intron 7 of 13)	-4652	NM_198445	126432	Hs.446933	NM_198445	ENSG00000187994	RINL	-	Ras and Rab interactor like	protein-coding
chr19	40293452	40293861	138	Intergenic	26422	NM_001143832	342900	Hs.451638	NM_001143832	ENSG00000213921	LEUTX	-	leucine twenty homeobox	protein-coding
chr19	41805548	41805782	147	intron (NM_001301016, intron 10 of 14)	-10403	NM_052848	90324	Hs.437497	NM_052848	ENSG00000142039	CCDC97	-	coiled-coil domain containing 97	protein-coding
chr19	43509015	43509326	114	Intergenic	21461	NM_002785	5680	Hs.741150	NM_002785	ENSG00000243130	PSG11	PSBG-11|PSBG-13|PSG13|PSG14	pregnancy specific beta-1-glycoprotein 11	protein-coding
chr19	50457426	50457623	127	intron (NM_001135163, intron 7 of 9)	6905	NM_001135163	114132	Hs.661852	NM_052884	ENSG00000161640	SIGLEC11	-	sialic acid binding Ig like lectin 11	protein-coding
chr2	3155425	3155624	146	Intergenic	-25726	NR_110228	101927554	Hs.638446	NR_110228	ENSG00000234423	LINC01250	-	long intergenic non-protein coding RNA 1250	ncRNA
chr2	3887071	3887460	695	intron (NM_001287444, intron 10 of 10)	134357	NR_037881	100505964	Hs.190267	NR_037881	ENSG00000237401	LINC01304	-	long intergenic non-protein coding RNA 1304	ncRNA
chr2	3887795	3888002	155	intron (NM_001287444, intron 10 of 10)	133724	NR_037881	100505964	Hs.190267	NR_037881	ENSG00000237401	LINC01304	-	long intergenic non-protein coding RNA 1304	ncRNA
chr2	4555433	4555651	94	Intergenic	148270	NR_034134	727982	Hs.444391	NR_034134	ENSG00000231532	LINC01249	-	long intergenic non-protein coding RNA 1249	ncRNA
chr2	5550154	5550352	135	Intergenic	280997	NR_110580	102723818	Hs.128107	NR_110580		LINC01248	-	long intergenic non-protein coding RNA 1248	ncRNA
chr2	6289085	6289298	226	Intergenic	167081	NR_026833	400940	Hs.378814	NM_207479		LOC400940	-	uncharacterized LOC400940	ncRNA
chr2	6646087	6647364	584	Intergenic	127194	NR_110500	102800315	Hs.729713	NR_110498	ENSG00000236172	LINC01246	-	long intergenic non-protein coding RNA 1246	ncRNA
chr2	6767628	6768043	153	intron (NR_110498, intron 2 of 2)	6084	NR_110500	102800315	Hs.729713	NR_110498	ENSG00000236172	LINC01246	-	long intergenic non-protein coding RNA 1246	ncRNA
chr2	7155428	7156000	115	intron (NM_014746, intron 5 of 8)	62297	NR_110252	101929452		NR_110252	ENSG00000223884	LOC101929452	-	uncharacterized LOC101929452	ncRNA
chr2	8144028	8144204	207	Intergenic	-27171	NR_015405	339788	Hs.46864	NR_015405	ENSG00000235665	LINC00298	-	long intergenic non-protein coding RNA 298	ncRNA
chr2	8577334	8577758	219	Intergenic	-108997	NR_034135	339789	Hs.565619	NM_207358	ENSG00000236790	LINC00299	C2orf46|NCRNA00299	long intergenic non-protein coding RNA 299	ncRNA
chr2	8595017	8595222	143	Intergenic	-126570	NR_034135	339789	Hs.565619	NM_207358	ENSG00000236790	LINC00299	C2orf46|NCRNA00299	long intergenic non-protein coding RNA 299	ncRNA
chr2	9026166	9026345	114	intron (NR_135606, intron 5 of 12)	-48500	NM_020738	57498	Hs.9873	NM_020738	ENSG00000134313	KIDINS220	ARMS	kinase D interacting substrate 220	protein-coding
chr2	9315329	9315551	113	Intergenic	-31454	NM_003887	8853	Hs.555902	NM_003887	ENSG00000151693	ASAP2	AMAP2|CENTB3|DDEF2|PAG3|PAP|Pap-alpha|SHAG1	ArfGAP with SH3 domain, ankyrin repeat and PH domain 2	protein-coding
chr2	9476978	9477265	93	intron (NM_001135191, intron 9 of 26)	85668	NM_001319068	9270	Hs.467662	NM_004763	ENSG00000119185	ITGB1BP1	ICAP-1A|ICAP-1B|ICAP-1alpha|ICAP1|ICAP1A|ICAP1B	integrin subunit beta 1 binding protein 1	protein-coding
chr2	9772506	9772859	116	Intergenic	-1498	NM_006826	10971	Hs.74405	NM_006826	ENSG00000134308	YWHAQ	14-3-3|1C5|HS1	tyrosine 3-monooxygenase/tryptophan 5-monooxygenase activation protein theta	protein-coding
chr2	9890045	9890272	204	Intergenic	-93413	NM_005680	9014	Hs.584833	NM_005680	ENSG00000115750	TAF1B	MGC:9349|RAF1B|RAFI63|SL1|TAFI63	TATA-box binding protein associated factor, RNA polymerase I subunit B	protein-coding
chr2	12317676	12318051	225	intron (NR_110196, intron 3 of 5)	-21393	NR_037452	100500884		NR_037452	ENSG00000264089	MIR3681	-	microRNA 3681	ncRNA
chr2	12493067	12493320	251	intron (NR_110196, intron 4 of 5)	153937	NR_037452	100500884		NR_037452	ENSG00000264089	MIR3681	-	microRNA 3681	ncRNA
chr2	12592459	12592636	168	intron (NR_110196, intron 4 of 5)	253291	NR_037452	100500884		NR_037452	ENSG00000264089	MIR3681	-	microRNA 3681	ncRNA
chr2	12679857	12680227	142	intron (NR_110196, intron 4 of 5)	-176956	NM_021643	28951	Hs.467751	NM_021643	ENSG00000071575	TRIB2	C5FW|GS3955|TRB2	tribbles pseudokinase 2	protein-coding
chr2	12936750	12937055	158	Intergenic	59409	NR_036072	100422986		NR_036072	ENSG00000264370	MIR3125	mir-3125	microRNA 3125	ncRNA
chr2	13030359	13030719	106	Intergenic	116599	NR_038434	100506474	Hs.242196	NR_038434	ENSG00000225649	LOC100506474	-	uncharacterized LOC100506474	ncRNA
chr2	13030817	13031008	70	Intergenic	116226	NR_038434	100506474	Hs.242196	NR_038434	ENSG00000225649	LOC100506474	-	uncharacterized LOC100506474	ncRNA
chr2	13823139	13823316	156	Intergenic	-676089	NR_038434	100506474	Hs.242196	NR_038434	ENSG00000225649	LOC100506474	-	uncharacterized LOC100506474	ncRNA
chr2	15181140	15182001	672	Intergenic	406355	NM_001291410	151354	Hs.260855	NM_145175	ENSG00000162981	FAM84A	NSE1|PP11517	family with sequence similarity 84 member A	protein-coding
chr2	16026363	16026678	137	Intergenic	-34001	NR_125783	103752554	Hs.269571	NR_125783	ENSG00000223850	MYCNUT	MYCNUN|lncUSMycN	MYCN upstream transcript (non-protein coding)	ncRNA
chr2	16159271	16159474	170	Intergenic	-31177	NR_126559	104797537	Hs.435748	NR_126559	ENSG00000236289	GACAT3	LINC01458|lncRNA-AC130710	gastric cancer associated transcript 3 (non-protein coding)	ncRNA
chr2	16386357	16386815	274	Intergenic	196037	NR_126559	104797537	Hs.435748	NR_126559	ENSG00000236289	GACAT3	LINC01458|lncRNA-AC130710	gastric cancer associated transcript 3 (non-protein coding)	ncRNA
chr2	16438364	16438557	114	Intergenic	247911	NR_126559	104797537	Hs.435748	NR_126559	ENSG00000236289	GACAT3	LINC01458|lncRNA-AC130710	gastric cancer associated transcript 3 (non-protein coding)	ncRNA
chr2	17974710	17974926	204	Intergenic	-22968	NM_001105569	343930	Hs.705359	NM_001105569	ENSG00000151379	MSGN1	MSOG|pMsgn1	mesogenin 1	protein-coding
chr2	17981508	17981737	145	Intergenic	-16164	NM_001105569	343930	Hs.705359	NM_001105569	ENSG00000151379	MSGN1	MSOG|pMsgn1	mesogenin 1	protein-coding
chr2	17995007	17995219	203	Intergenic	-2673	NM_001105569	343930	Hs.705359	NM_001105569	ENSG00000151379	MSGN1	MSOG|pMsgn1	mesogenin 1	protein-coding
chr2	18228469	18228918	294	Intergenic	168769	NM_002252	3790	Hs.414489	NM_002252	ENSG00000170745	KCNS3	KV9.3	potassium voltage-gated channel modifier subfamily S member 3	protein-coding
chr2	18229330	18229598	124	Intergenic	169540	NM_002252	3790	Hs.414489	NM_002252	ENSG00000170745	KCNS3	KV9.3	potassium voltage-gated channel modifier subfamily S member 3	protein-coding
chr2	20952238	20952551	202	intron (NM_001282722, intron 2 of 4)	70496	NM_001282723	60526	Hs.187823	NM_021925	ENSG00000118961	LDAH	C2orf43|hLDAH	lipid droplet associated hydrolase	protein-coding
chr2	22118245	22118456	191	Intergenic	-184826	NR_038837	645949	Hs.456782	NR_038837	ENSG00000229621	LINC01822	-	long intergenic non-protein coding RNA 1822	ncRNA
chr2	22243012	22243333	156	Intergenic	-309648	NR_038837	645949	Hs.456782	NR_038837	ENSG00000229621	LINC01822	-	long intergenic non-protein coding RNA 1822	ncRNA
chr2	23049636	23049896	179	Intergenic	290415	NR_110577	102723362	Hs.502887	NR_110577	ENSG00000233587	LINC01884	-	long intergenic non-protein coding RNA 1884	ncRNA
chr2	23117727	23117917	156	Intergenic	358471	NR_110577	102723362	Hs.502887	NR_110577	ENSG00000233587	LINC01884	-	long intergenic non-protein coding RNA 1884	ncRNA
chr2	23135379	23135669	109	Intergenic	376173	NR_110577	102723362	Hs.502887	NR_110577	ENSG00000233587	LINC01884	-	long intergenic non-protein coding RNA 1884	ncRNA
chr2	23330365	23330575	168	Intergenic	-277828	NM_052920	114818	Hs.130593	NM_025067	ENSG00000119771	KLHL29	KBTBD9	kelch like family member 29	protein-coding
chr2	23347119	23347569	187	Intergenic	-260954	NM_052920	114818	Hs.130593	NM_025067	ENSG00000119771	KLHL29	KBTBD9	kelch like family member 29	protein-coding
chr2	23968698	23968961	196	Intergenic	181155	NM_017552	54454	Hs.467862	NM_017552	ENSG00000119778	ATAD2B	-	ATPase family, AAA domain containing 2B	protein-coding
chr2	23979953	23980138	179	intron (NM_017552, intron 25 of 27)	169939	NM_017552	54454	Hs.467862	NM_017552	ENSG00000119778	ATAD2B	-	ATPase family, AAA domain containing 2B	protein-coding
chr2	24303498	24303908	295	exon (NM_004881, exon 3 of 5)	3498	NM_001206802	9540	Hs.50649	NM_004881	ENSG00000115129	TP53I3	PIG3	tumor protein p53 inducible protein 3	protein-coding
chr2	24658810	24659248	254	Intergenic	-75632	NM_006277	50618	Hs.432562	NM_006277	ENSG00000198399	ITSN2	PRO2015|SH3D1B|SH3P18|SWA|SWAP	intersectin 2	protein-coding
chr2	24944362	24944682	599	intron (NM_147223, intron 12 of 21)	-71462	NM_001322101	79172	Hs.731569	NM_024322	ENSG00000138092	CENPO	CENP-O|ICEN-36|MCM21R	centromere protein O	protein-coding
chr2	26417845	26418190	109	exon (NM_000182, exon 15 of 20)	14432	NM_001191033	150946	Hs.187912	NM_001168241	ENSG00000157833	GAREM2	FAM59B|GAREML	GRB2 associated regulator of MAPK1 subtype 2	protein-coding
chr2	26502841	26503017	147	exon (NM_001281513, exon 11 of 17)	35313	NM_001281513	3032	Hs.515848	NM_000183	ENSG00000138029	HADHB	ECHB|MSTP029|MTPB|TP-BETA	hydroxyacyl-CoA dehydrogenase/3-ketoacyl-CoA thiolase/enoyl-CoA hydratase (trifunctional protein), beta subunit	protein-coding
chr2	26547844	26548087	221	intron (NM_153835, intron 1 of 11)	-5995	NM_001145169	165082	Hs.631878	NM_153835	ENSG00000173567	ADGRF3	GPR113|PGR23	adhesion G protein-coupled receptor F3	protein-coding
chr2	27075782	27076122	181	intron (NM_001253724, intron 1 of 12)	4660	NM_001253724	56896	Hs.299315	NM_020134	ENSG00000157851	DPYSL5	CRAM|CRMP-5|CRMP5|Ulip6	dihydropyrimidinase like 5	protein-coding
chr2	28067772	28068111	140	intron (NM_022128, intron 4 of 7)	-43635	NM_001329112	9577	Hs.258314	NM_004899	ENSG00000158019	BRE	BRCC4|BRCC45	brain and reproductive organ-expressed (TNFRSF1A modulator)	protein-coding
chr2	28095971	28096275	289	intron (NM_001287580, intron 1 of 8)	-15453	NM_001329112	9577	Hs.258314	NM_004899	ENSG00000158019	BRE	BRCC4|BRCC45	brain and reproductive organ-expressed (TNFRSF1A modulator)	protein-coding
chr2	28387083	28387334	135	intron (NR_120504, intron 1 of 2)	42620	NR_120504	100505736	Hs.659540	NR_120504		LOC100505736	-	uncharacterized LOC100505736	ncRNA
chr2	28940357	28940716	419	Intergenic	-34078	NM_206876	5500	Hs.702907	NM_002709	ENSG00000213639	PPP1CB	HEL-S-80p|PP-1B|PP1B|PP1beta|PPP1CD	protein phosphatase 1 catalytic subunit beta	protein-coding
chr2	29546628	29547159	176	intron (NM_004304, intron 6 of 28)	151350	NR_136317	105374389	Hs.196534	NR_136317		LOC105374389	-	uncharacterized LOC105374389	ncRNA
chr2	29559187	29559483	153	intron (NM_004304, intron 5 of 28)	138908	NR_136317	105374389	Hs.196534	NR_136317		LOC105374389	-	uncharacterized LOC105374389	ncRNA
chr2	29559798	29560219	184	intron (NM_004304, intron 5 of 28)	138235	NR_136317	105374389	Hs.196534	NR_136317		LOC105374389	-	uncharacterized LOC105374389	ncRNA
chr2	29584132	29584357	139	intron (NM_004304, intron 5 of 28)	113999	NR_136317	105374389	Hs.196534	NR_136317		LOC105374389	-	uncharacterized LOC105374389	ncRNA
chr2	29644198	29644602	302	intron (NM_004304, intron 4 of 28)	53843	NR_136317	105374389	Hs.196534	NR_136317		LOC105374389	-	uncharacterized LOC105374389	ncRNA
chr2	30475964	30476234	186	intron (NM_030915, intron 2 of 2)	21702	NM_030915	81606	Hs.567598	NM_030915	ENSG00000213626	LBH	-	limb bud and heart development	protein-coding
chr2	30513412	30513889	383	Intergenic	-55862	NR_122048	285043	Hs.429119	NR_122048		LOC285043	-	uncharacterized LOC285043	ncRNA
chr2	30627120	30627461	338	Intergenic	-42802	NM_001304445	253558	Hs.468048	NM_182551	ENSG00000172954	LCLAT1	1AGPAT8|AGPAT8|ALCAT1|HSRG1849|LYCAT|UNQ1849	lysocardiolipin acyltransferase 1	protein-coding
chr2	30635208	30635630	252	Intergenic	-34673	NM_001304445	253558	Hs.468048	NM_182551	ENSG00000172954	LCLAT1	1AGPAT8|AGPAT8|ALCAT1|HSRG1849|LYCAT|UNQ1849	lysocardiolipin acyltransferase 1	protein-coding
chr2	31331904	31332167	168	intron (NM_001329095, intron 1 of 15)	20471	NM_001253827	79623	Hs.468058	NM_024572	ENSG00000158089	GALNT14	GALNT15|GalNac-T10|GalNac-T14	polypeptide N-acetylgalactosaminyltransferase 14	protein-coding
chr2	32650793	32651048	251	intron (NM_016252, intron 10 of 73)	68824	NM_016252	57448	Hs.150107	NM_016252	ENSG00000115760	BIRC6	APOLLON|BRUCE	baculoviral IAP repeat containing 6	protein-coding
chr2	32689525	32689809	191	exon (NM_016252, exon 25 of 74)	-67553	NR_030285	693143		NR_030285	ENSG00000207653	MIR558	MIRN558|hsa-mir-558	microRNA 558	ncRNA
chr2	33239492	33239672	156	intron (NM_206943, intron 2 of 33)	67213	NM_206943	4052	Hs.619315	NM_000627	ENSG00000049323	LTBP1	-	latent transforming growth factor beta binding protein 1	protein-coding
chr2	33700839	33701158	87	promoter-TSS (NM_001139488)	-323	NM_001139488	25780	Hs.143674	NM_015376	ENSG00000152689	RASGRP3	GRP3	RAS guanyl releasing protein 3	protein-coding
chr2	33701669	33701906	144	intron (NM_001139488, intron 1 of 17)	466	NM_001139488	25780	Hs.143674	NM_015376	ENSG00000152689	RASGRP3	GRP3	RAS guanyl releasing protein 3	protein-coding
chr2	35959594	35959861	104	Intergenic	263256	NR_039629	100616475		NR_039629	ENSG00000265301	MIR548AD	-	microRNA 548ad	ncRNA
chr2	37614551	37614731	84	Intergenic	42888	NM_012413	25797	Hs.79033	NM_012413	ENSG00000115828	QPCT	GCT|QC|sQC	glutaminyl-peptide cyclotransferase	protein-coding
chr2	37733669	37733987	251	Intergenic	162075	NM_012413	25797	Hs.79033	NM_012413	ENSG00000115828	QPCT	GCT|QC|sQC	glutaminyl-peptide cyclotransferase	protein-coding
chr2	37810196	37810380	124	Intergenic	89054	NM_001270437	10602	Hs.369574	NM_006449	ENSG00000163171	CDC42EP3	BORG2|CEP3|UB1	CDC42 effector protein 3	protein-coding
chr2	37812542	37812766	120	Intergenic	86688	NM_001270437	10602	Hs.369574	NM_006449	ENSG00000163171	CDC42EP3	BORG2|CEP3|UB1	CDC42 effector protein 3	protein-coding
chr2	37858508	37858771	302	Intergenic	40703	NM_001270437	10602	Hs.369574	NM_006449	ENSG00000163171	CDC42EP3	BORG2|CEP3|UB1	CDC42 effector protein 3	protein-coding
chr2	37962676	37962917	239	Intergenic	-63118	NM_001270436	10602	Hs.369574	NM_006449	ENSG00000163171	CDC42EP3	BORG2|CEP3|UB1	CDC42 effector protein 3	protein-coding
chr2	37995642	37996386	595	Intergenic	60840	NR_110011	101929559	Hs.468200	NR_110011	ENSG00000237803	LINC00211	NCRNA00211	long intergenic non-protein coding RNA 211	ncRNA
chr2	38008129	38008374	164	Intergenic	48603	NR_110011	101929559	Hs.468200	NR_110011	ENSG00000237803	LINC00211	NCRNA00211	long intergenic non-protein coding RNA 211	ncRNA
chr2	38013228	38013550	90	Intergenic	43465	NR_110011	101929559	Hs.468200	NR_110011	ENSG00000237803	LINC00211	NCRNA00211	long intergenic non-protein coding RNA 211	ncRNA
chr2	38013993	38014415	539	Intergenic	42650	NR_110011	101929559	Hs.468200	NR_110011	ENSG00000237803	LINC00211	NCRNA00211	long intergenic non-protein coding RNA 211	ncRNA
chr2	38046363	38046735	179	Intergenic	10305	NR_110011	101929559	Hs.468200	NR_110011	ENSG00000237803	LINC00211	NCRNA00211	long intergenic non-protein coding RNA 211	ncRNA
chr2	38054768	38055749	452	intron (NR_110012, intron 3 of 3)	1596	NR_110011	101929559	Hs.468200	NR_110011	ENSG00000237803	LINC00211	NCRNA00211	long intergenic non-protein coding RNA 211	ncRNA
chr2	38057141	38057509	152	promoter-TSS (NR_110011)	-471	NR_110011	101929559	Hs.468200	NR_110011	ENSG00000237803	LINC00211	NCRNA00211	long intergenic non-protein coding RNA 211	ncRNA
chr2	38058812	38058995	100	intron (NR_110012, intron 2 of 3)	-2049	NR_110011	101929559	Hs.468200	NR_110011	ENSG00000237803	LINC00211	NCRNA00211	long intergenic non-protein coding RNA 211	ncRNA
chr2	38717044	38717348	188	intron (NR_110259, intron 2 of 4)	25686	NR_110259	101929596	Hs.537341	NR_110259		LOC101929596	-	uncharacterized LOC101929596	ncRNA
chr2	38721707	38721950	142	intron (NR_110259, intron 2 of 4)	21054	NR_110259	101929596	Hs.537341	NR_110259		LOC101929596	-	uncharacterized LOC101929596	ncRNA
chr2	38731233	38731654	255	intron (NR_110259, intron 1 of 4)	11439	NR_110259	101929596	Hs.537341	NR_110259		LOC101929596	-	uncharacterized LOC101929596	ncRNA
chr2	38892927	38893235	1080	promoter-TSS (NM_138801)	29	NM_138801	130589	Hs.435012	NM_138801	ENSG00000143891	GALM	BLOCK25|GLAT|HEL-S-63p|IBD1	galactose mutarotase	protein-coding
chr2	39923212	39923695	393	intron (NM_152390, intron 1 of 3)	30418	NM_152390	130733	Hs.40808	NM_152390	ENSG00000152154	TMEM178A	TMEM178	transmembrane protein 178A	protein-coding
chr2	39957303	39957878	502	Intergenic	48826	NM_001321480	80745	Hs.468254	NM_025264	ENSG00000138050	THUMPD2	C2orf8	THUMP domain containing 2	protein-coding
chr2	40406204	40406413	202	intron (NM_021097, intron 1 of 9)	251136	NM_001112800	6546	Hs.31961	NM_021097	ENSG00000183023	SLC8A1	NCX1	solute carrier family 8 member A1	protein-coding
chr2	40424266	40424541	315	intron (NM_021097, intron 1 of 9)	233041	NM_001112800	6546	Hs.31961	NM_021097	ENSG00000183023	SLC8A1	NCX1	solute carrier family 8 member A1	protein-coding
chr2	40455476	40455849	355	intron (NM_021097, intron 1 of 9)	201782	NM_001112800	6546	Hs.31961	NM_021097	ENSG00000183023	SLC8A1	NCX1	solute carrier family 8 member A1	protein-coding
chr2	40685522	40685917	341	intron (NM_001112802, intron 1 of 7)	-28275	NM_001252624	6546	Hs.31961	NM_021097	ENSG00000183023	SLC8A1	NCX1	solute carrier family 8 member A1	protein-coding
chr2	42332640	42333305	183	Intergenic	57811	NM_138370	91461	Hs.408542	NM_138370	ENSG00000162878	PKDCC	SGK493|Vlk	protein kinase domain containing, cytoplasmic	protein-coding
chr2	42356393	42356606	98	Intergenic	-39979	NM_001145076	27436	Hs.713173	NM_019063	ENSG00000143924	EML4	C2orf2|ELP120|EMAP-4|EMAPL4|ROPP120	echinoderm microtubule associated protein like 4	protein-coding
chr2	42365441	42365993	241	Intergenic	-30761	NM_001145076	27436	Hs.713173	NM_019063	ENSG00000143924	EML4	C2orf2|ELP120|EMAP-4|EMAPL4|ROPP120	echinoderm microtubule associated protein like 4	protein-coding
chr2	42368966	42369330	180	TTS (NR_110584)	-27330	NM_001145076	27436	Hs.713173	NM_019063	ENSG00000143924	EML4	C2orf2|ELP120|EMAP-4|EMAPL4|ROPP120	echinoderm microtubule associated protein like 4	protein-coding
chr2	43551874	43552106	230	intron (NR_144316, intron 29 of 36)	97640	NR_027251	100129726	Hs.194480	NM_178529	ENSG00000279873	LINC01126	-	long intergenic non-protein coding RNA 1126	ncRNA
chr2	43560769	43561072	195	intron (NR_144316, intron 29 of 36)	106570	NR_027251	100129726	Hs.194480	NM_178529	ENSG00000279873	LINC01126	-	long intergenic non-protein coding RNA 1126	ncRNA
chr2	43576129	43576811	183	intron (NM_001345925, intron 30 of 38)	122120	NR_027251	100129726	Hs.194480	NM_178529	ENSG00000279873	LINC01126	-	long intergenic non-protein coding RNA 1126	ncRNA
chr2	45256409	45256764	203	Intergenic	-20044	NM_016932	10736	Hs.101937	NM_016932	ENSG00000170577	SIX2	-	SIX homeobox 2	protein-coding
chr2	45295337	45295674	92	Intergenic	-58963	NM_016932	10736	Hs.101937	NM_016932	ENSG00000170577	SIX2	-	SIX homeobox 2	protein-coding
chr2	45354491	45354783	228	Intergenic	-118095	NM_016932	10736	Hs.101937	NM_016932	ENSG00000170577	SIX2	-	SIX homeobox 2	protein-coding
chr2	45465386	45465697	187	intron (NR_033831, intron 1 of 5)	16539	NR_033831	400952	Hs.468368	NR_033831	ENSG00000205054	LINC01121	UNQ6975	long intergenic non-protein coding RNA 1121	ncRNA
chr2	45469556	45469984	208	intron (NR_033831, intron 1 of 5)	12310	NR_033831	400952	Hs.468368	NR_033831	ENSG00000205054	LINC01121	UNQ6975	long intergenic non-protein coding RNA 1121	ncRNA
chr2	45501634	45501845	83	Intergenic	-19659	NR_033831	400952	Hs.468368	NR_033831	ENSG00000205054	LINC01121	UNQ6975	long intergenic non-protein coding RNA 1121	ncRNA
chr2	45618020	45618331	368	intron (NM_018079, intron 20 of 20)	-136095	NR_033831	400952	Hs.468368	NR_033831	ENSG00000205054	LINC01121	UNQ6975	long intergenic non-protein coding RNA 1121	ncRNA
chr2	45621980	45622315	276	intron (NM_018079, intron 19 of 20)	-140067	NR_033831	400952	Hs.468368	NR_033831	ENSG00000205054	LINC01121	UNQ6975	long intergenic non-protein coding RNA 1121	ncRNA
chr2	45662416	45662880	233	intron (NM_018079, intron 16 of 20)	175785	NM_018079	55133	Hs.14229	NM_018079	ENSG00000068784	SRBD1	-	S1 RNA binding domain 1	protein-coding
chr2	45918196	45918620	184	intron (NM_005400, intron 1 of 14)	39365	NM_005400	5581	Hs.580351	NM_005400	ENSG00000171132	PRKCE	PKCE|nPKC-epsilon	protein kinase C epsilon	protein-coding
chr2	46661982	46662302	77	intron (NR_103805, intron 1 of 3)	5813	NR_103805	101805491	Hs.304781	NR_103805	ENSG00000187600	LOC101805491	-	uncharacterized LOC101805491	ncRNA
chr2	46776563	46776806	135	intron (NM_012249, intron 2 of 4)	6817	NM_012249	23433	Hs.709193	NM_012249	ENSG00000119729	RHOQ	ARHQ|HEL-S-42|RASL7A|TC10|TC10A	ras homolog family member Q	protein-coding
chr2	46789354	46789536	204	intron (NM_012249, intron 2 of 4)	17932	NR_104182	100506142	Hs.658541	NR_104182	ENSG00000250116	LOC100506142	-	uncharacterized LOC100506142	ncRNA
chr2	46872786	46873328	351	Intergenic	28746	NM_014171	9419	Hs.133998	NM_014171	ENSG00000119878	CRIPT	HSPC139|SSMDF	CXXC repeat containing interactor of PDZ3 domain	protein-coding
chr2	47090980	47091376	227	Intergenic	36175	NR_024452	100134259	Hs.114449	NR_024452	ENSG00000239332	LINC01119	-	long intergenic non-protein coding RNA 1119	ncRNA
chr2	47101738	47101983	137	Intergenic	41147	NM_139279	90411	Hs.662152	NM_139279	ENSG00000180398	MCFD2	F5F8D|F5F8D2|LMAN1IP|SDNSF	multiple coagulation factor deficiency 2	protein-coding
chr2	47426173	47426602	272	intron (NR_110208, intron 4 of 4)	-22312	NM_001305625	805	Hs.468442	NM_001743	ENSG00000143933	CALM2	CAMII|LQT15|PHKD|PHKD2|caM	calmodulin 2	protein-coding
[truncated: 2,129 more rows]

## Sheet: MYOD specific peaks
Chr	Start	End	Peak Score	Annotation	Distance to TSS	Nearest PromoterID	Entrez ID	Nearest Unigene	Nearest Refseq	Nearest Ensembl	Gene Name	Gene Alias	Gene Description	Gene Type
chr1	13425	13764	130	TTS (NR_024540)	1720	NR_046018	100287102	Hs.618434	NR_046018	ENSG00000223972	DDX11L1	-	DEAD/H-box helicase 11 like 1	pseudo
chr1	14045	14435	729	TTS (NR_024540)	2366	NR_046018	100287102	Hs.618434	NR_046018	ENSG00000223972	DDX11L1	-	DEAD/H-box helicase 11 like 1	pseudo
chr1	17018	17431	999	TTS (NR_128720).2	212	NR_128720	103504738		NR_128720	ENSG00000278739	MIR6859-4	hsa-mir-6859-4	microRNA 6859-4	ncRNA
chr1	31908	32219	163	Intergenic	1697	NR_036266	100422831		NR_036266	ENSG00000227518	MIR1302-9	-	microRNA 1302-9	ncRNA
chr1	442320	442516	166	Intergenic	74759	NM_001005224	26683	Hs.632360	NM_001005224	ENSG00000230178	OR4F3	-	olfactory receptor family 4 subfamily F member 3	protein-coding
chr1	713832	714595	950	promoter-TSS (NR_033908)	-145	NR_033908	100288069	Hs.527521	NR_033908		LOC100288069	-	uncharacterized LOC100288069	ncRNA
chr1	766121	766516	1088	intron (NR_047524, intron 2 of 3)	3140	NR_047525	643837	Hs.133183	NR_015368	ENSG00000228794	LINC01128	-	long intergenic non-protein coding RNA 1128	ncRNA
chr1	936183	936472	517	promoter-TSS (NM_021170)	-775	NM_021170	57801	Hs.154029	NM_021170	ENSG00000188290	HES4	bHLHb42	hes family bHLH transcription factor 4	protein-coding
chr1	940084	940432	512	Intergenic	-4706	NM_021170	57801	Hs.154029	NM_021170	ENSG00000188290	HES4	bHLHb42	hes family bHLH transcription factor 4	protein-coding
chr1	1094776	1095017	193	Intergenic	-7588	NR_029639	406984		NR_029639	ENSG00000207730	MIR200B	MIRN200B|mir-200b	microRNA 200b	ncRNA
chr1	1120739	1120948	154	3' UTR (NM_153254, exon 9 of 9)	5766	NM_153254	254173	Hs.454835	NM_153254	ENSG00000162571	TTLL10	TTLL5	tubulin tyrosine ligase like 10	protein-coding
chr1	1141033	1141229	138	intron (NM_148901, intron 1 of 3)	958	NM_004195	8784	Hs.212680	NM_004195	ENSG00000186891	TNFRSF18	AITR|CD357|GITR|GITR-D	TNF receptor superfamily member 18	protein-coding
chr1	1143723	1143945	130	Intergenic	-1745	NM_148902	8784	Hs.212680	NM_004195	ENSG00000186891	TNFRSF18	AITR|CD357|GITR|GITR-D	TNF receptor superfamily member 18	protein-coding
chr1	1171773	1172075	565	Intergenic	4295	NM_080605	126792	Hs.284284	NM_080605	ENSG00000176022	B3GALT6	EDSP2|SEMDJL1|beta3GalT6	beta-1,3-galactosyltransferase 6	protein-coding
chr1	1234289	1234720	1357	intron (NM_030649, intron 10 of 23)	-2954	NR_106784	102465434		NR_106784	ENSG00000278073	MIR6726	hsa-mir-6726	microRNA 6726	ncRNA
chr1	1239921	1240232	235	intron (NM_030649, intron 1 of 23)	3193	NM_030649	116983	Hs.535257	NM_030649	ENSG00000131584	ACAP3	CENTB5	ArfGAP with coiled-coil, ankyrin repeat and PH domains 3	protein-coding
chr1	1310707	1310993	142	promoter-TSS (NM_001127229)	-32	NM_017900	54998	Hs.632515	NM_017900	ENSG00000175756	AURKAIP1	AIP|AKIP|MRP-S38	aurora kinase A interacting protein 1	protein-coding
chr1	1313914	1314273	273	Intergenic	-3275	NM_017900	54998	Hs.632515	NM_017900	ENSG00000175756	AURKAIP1	AIP|AKIP|MRP-S38	aurora kinase A interacting protein 1	protein-coding
chr1	1365926	1366201	327	non-coding (NR_125994, exon 2 of 2)	3890	NR_125995	102724312		NR_125994		LINC01770	-	long intergenic non-protein coding RNA 1770	ncRNA
chr1	1406935	1407193	173	promoter-TSS (NM_031921)	-71	NM_031921	83858	Hs.729021	NM_031921	ENSG00000160072	ATAD3B	AAA-TOB3|TOB3	ATPase family, AAA domain containing 3B	protein-coding
chr1	1510175	1510482	638	promoter-TSS (NM_014188)	-66	NM_014188	29101	Hs.30026	NM_014188	ENSG00000160075	SSU72	HSPC182|PNAS-120	SSU72 homolog, RNA polymerase II CTD phosphatase	protein-coding
chr1	1545587	1545819	194	Intergenic	-5092	NM_001170687	142678	Hs.135805	NM_080875	ENSG00000197530	MIB2	ZZANK1|ZZZ5	mindbomb E3 ubiquitin protein ligase 2	protein-coding
chr1	1590287	1590715	521	intron (NM_033490, intron 5 of 18)	22342	NR_002946	8511	Hs.671760	NR_002946	ENSG00000215914	MMP23A	MIFR|MIFR-1|MMP21	matrix metallopeptidase 23A (pseudogene)	pseudo
chr1	1624676	1624928	337	promoter-TSS (NM_001290264)	-559	NM_001290264	728661	Hs.655255	NM_001110781	ENSG00000189339	SLC35E2B	SLC35E2	solute carrier family 35 member E2B	protein-coding
chr1	1655633	1656053	370	promoter-TSS (NM_033487)	16	NM_001291345	984	Hs.651228	NM_001787	ENSG00000248333	CDK11B	CDC2L1|CDK11|CDK11-p110|CDK11-p46|CDK11-p58|CLK-1|PITSLREA|PK58|p58|p58CDC2L1|p58CLK-1	cyclin dependent kinase 11B	protein-coding
chr1	1677906	1678197	317	promoter-TSS (NM_001199787)	-613	NM_182838	9906	Hs.655255	NM_182838	ENSG00000215790	SLC35E2	-	solute carrier family 35 member E2	protein-coding
chr1	1747602	1747889	391	intron (NM_002074, intron 4 of 11)	-36237	NM_001198994	65220	Hs.654792	NM_023018	ENSG00000008130	NADK	dJ283E3.1	NAD kinase	protein-coding
chr1	1845872	1846599	1100	promoter-TSS (NM_001330313)	-31	NM_001330313	163688	Hs.85902	NM_138705	ENSG00000169885	CALML6	CAGLP	calmodulin like 6	protein-coding
chr1	1921293	1921570	384	intron (NM_001304360, intron 2 of 38)	13845	NM_001304360	85452	Hs.232092	NM_001003808	ENSG00000142609	CFAP74	C1orf222|KIAA1751	cilia and flagella associated protein 74	protein-coding
chr1	1957216	1957649	549	intron (NM_000815, intron 4 of 8)	6664	NM_000815	2563	Hs.113882	NM_000815	ENSG00000187730	GABRD	EIG10|EJM7|GEFSP5	gamma-aminobutyric acid type A receptor delta subunit	protein-coding
chr1	2004999	2005244	268	promoter-TSS (NM_001242874)	35	NM_001033581	5590	Hs.496255	NM_002744	ENSG00000067606	PRKCZ	PKC-ZETA|PKC2	protein kinase C zeta	protein-coding
chr1	2031971	2032228	149	intron (NM_001242874, intron 1 of 14)	-4056	NM_001033582	5590	Hs.496255	NM_002744	ENSG00000067606	PRKCZ	PKC-ZETA|PKC2	protein kinase C zeta	protein-coding
chr1	2187118	2187745	270	intron (NM_003036, intron 1 of 6)	27297	NM_003036	6497	Hs.656507	NM_003036	ENSG00000157933	SKI	SGS|SKV	SKI proto-oncogene	protein-coding
chr1	2203297	2203587	245	intron (NM_003036, intron 1 of 6)	43308	NM_003036	6497	Hs.656507	NM_003036	ENSG00000157933	SKI	SGS|SKV	SKI proto-oncogene	protein-coding
chr1	2260574	2260888	225	intron (NM_024848, intron 12 of 13)	23369	NR_024489	100129534	Hs.655313	NM_001127577	ENSG00000269896	LOC100129534	-	small nuclear ribonucleoprotein polypeptide N pseudogene	pseudo
chr1	2310926	2311161	203	intron (NR_125361, intron 5 of 6)	12147	NR_125361	79906	Hs.642701	NM_024848	ENSG00000116151	MORN1	-	MORN repeat containing 1	protein-coding
chr1	2343937	2344141	234	promoter-TSS (NM_002617)	-29	NM_002617	5192	Hs.732228	NM_002617	ENSG00000157911	PEX10	NALD|PBD6A|PBD6B|RNF69	peroxisomal biogenesis factor 10	protein-coding
chr1	2379529	2379745	118	Intergenic	-19261	NM_001303012	9651	Hs.170156	NM_014638	ENSG00000149527	PLCH2	PLC-L4|PLC-eta2|PLCL4|PLCeta2	phospholipase C eta 2	protein-coding
chr1	2432554	2433104	2113	intron (NM_014638, intron 20 of 21)	25075	NM_014638	9651	Hs.170156	NM_014638	ENSG00000149527	PLCH2	PLC-L4|PLC-eta2|PLCL4|PLCeta2	phospholipase C eta 2	protein-coding
chr1	2443124	2443471	339	intron (NM_018216, intron 13 of 18)	14770	NM_018216	55229	Hs.26156	NM_018216	ENSG00000157881	PANK4	-	pantothenate kinase 4	protein-coding
chr1	2469186	2469446	163	Intergenic	-7632	NM_001010926	388585	Hs.57971	NM_001010926	ENSG00000197921	HES5	bHLHb38	hes family bHLH transcription factor 5	protein-coding
chr1	2837999	2838656	278	Intergenic	-99719	NM_080431	140625	Hs.236635	NM_080431	ENSG00000169717	ACTRT2	ARPM2|ARPT2|Arp-T2|HARPM2	actin related protein T2	protein-coding
chr1	2886388	2886653	174	Intergenic	-51526	NM_080431	140625	Hs.236635	NM_080431	ENSG00000169717	ACTRT2	ARPM2|ARPT2|Arp-T2|HARPM2	actin related protein T2	protein-coding
chr1	2901299	2902160	1470	Intergenic	-36317	NM_080431	140625	Hs.236635	NM_080431	ENSG00000169717	ACTRT2	ARPM2|ARPT2|Arp-T2|HARPM2	actin related protein T2	protein-coding
chr1	2920526	2920757	207	Intergenic	-17405	NM_080431	140625	Hs.236635	NM_080431	ENSG00000169717	ACTRT2	ARPM2|ARPT2|Arp-T2|HARPM2	actin related protein T2	protein-coding
chr1	2955377	2955589	166	Intergenic	17437	NM_080431	140625	Hs.236635	NM_080431	ENSG00000169717	ACTRT2	ARPM2|ARPT2|Arp-T2|HARPM2	actin related protein T2	protein-coding
chr1	3125466	3125676	218	intron (NM_199454, intron 2 of 16)	81032	NR_036215	100422968		NR_036215	ENSG00000283572	MIR4251	-	microRNA 4251	ncRNA
chr1	3148358	3148858	1239	intron (NM_199454, intron 2 of 16)	104069	NR_036215	100422968		NR_036215	ENSG00000283572	MIR4251	-	microRNA 4251	ncRNA
chr1	3149094	3149337	184	intron (NM_199454, intron 2 of 16)	104676	NR_036215	100422968		NR_036215	ENSG00000283572	MIR4251	-	microRNA 4251	ncRNA
chr1	3237199	3237456	160	intron (NM_199454, intron 3 of 16)	-133820	NM_014448	27237	Hs.87435	NM_014448	ENSG00000130762	ARHGEF16	GEF16|NBR	Rho guanine nucleotide exchange factor 16	protein-coding
chr1	3244738	3245283	315	intron (NM_199454, intron 3 of 16)	-126137	NM_014448	27237	Hs.87435	NM_014448	ENSG00000130762	ARHGEF16	GEF16|NBR	Rho guanine nucleotide exchange factor 16	protein-coding
chr1	3276000	3276346	388	intron (NM_199454, intron 3 of 16)	-94974	NM_014448	27237	Hs.87435	NM_014448	ENSG00000130762	ARHGEF16	GEF16|NBR	Rho guanine nucleotide exchange factor 16	protein-coding
chr1	3278415	3278612	130	intron (NM_199454, intron 3 of 16)	-92634	NM_014448	27237	Hs.87435	NM_014448	ENSG00000130762	ARHGEF16	GEF16|NBR	Rho guanine nucleotide exchange factor 16	protein-coding
chr1	3283989	3284239	207	intron (NM_199454, intron 3 of 16)	-87033	NM_014448	27237	Hs.87435	NM_014448	ENSG00000130762	ARHGEF16	GEF16|NBR	Rho guanine nucleotide exchange factor 16	protein-coding
chr1	3353221	3353617	228	3' UTR (NM_022114, exon 17 of 17)	-17728	NM_014448	27237	Hs.87435	NM_014448	ENSG00000130762	ARHGEF16	GEF16|NBR	Rho guanine nucleotide exchange factor 16	protein-coding
chr1	3374762	3375165	278	intron (NM_014448, intron 1 of 14)	3816	NM_014448	27237	Hs.87435	NM_014448	ENSG00000130762	ARHGEF16	GEF16|NBR	Rho guanine nucleotide exchange factor 16	protein-coding
chr1	3445816	3446322	1003	intron (NM_001409, intron 4 of 36)	31285	NR_030277	693135		NR_030277	ENSG00000207776	MIR551A	MIRN551A|mir-551a	microRNA 551a	ncRNA
chr1	3454863	3455265	1065	intron (NM_001409, intron 4 of 36)	22290	NR_030277	693135		NR_030277	ENSG00000207776	MIR551A	MIRN551A|mir-551a	microRNA 551a	ncRNA
chr1	3464878	3465411	278	intron (NM_001409, intron 4 of 36)	12210	NR_030277	693135		NR_030277	ENSG00000207776	MIR551A	MIRN551A|mir-551a	microRNA 551a	ncRNA
chr1	3470099	3470458	153	intron (NM_001409, intron 4 of 36)	7076	NR_030277	693135		NR_030277	ENSG00000207776	MIR551A	MIRN551A|mir-551a	microRNA 551a	ncRNA
chr1	3486562	3486966	706	intron (NM_001409, intron 4 of 36)	-9410	NR_030277	693135		NR_030277	ENSG00000207776	MIR551A	MIRN551A|mir-551a	microRNA 551a	ncRNA
chr1	3493783	3494185	323	intron (NM_001409, intron 4 of 36)	-16630	NR_030277	693135		NR_030277	ENSG00000207776	MIR551A	MIRN551A|mir-551a	microRNA 551a	ncRNA
chr1	3590809	3591043	254	intron (NM_005427, intron 1 of 13)	-16310	NM_001204189	7161	Hs.192132	NM_005427	ENSG00000078900	TP73	P73	tumor protein p73	protein-coding
chr1	3608095	3608374	208	intron (NM_001126242, intron 1 of 10)	998	NM_001126241	7161	Hs.192132	NM_005427	ENSG00000078900	TP73	P73	tumor protein p73	protein-coding
chr1	3628140	3628559	451	intron (NM_001126242, intron 2 of 10)	13739	NM_001204192	7161	Hs.192132	NM_005427	ENSG00000078900	TP73	P73	tumor protein p73	protein-coding
chr1	3651875	3652502	1572	TTS (NR_033712)	11147	NR_033712	57212	Hs.49658	NM_207306	ENSG00000227372	TP73-AS1	KIAA0495|PDAM	TP73 antisense RNA 1	ncRNA
chr1	3656622	3656972	652	non-coding (NR_033712, exon 5 of 6)	6538	NR_033712	57212	Hs.49658	NM_207306	ENSG00000227372	TP73-AS1	KIAA0495|PDAM	TP73 antisense RNA 1	ncRNA
chr1	3676517	3676757	191	intron (NM_152492, intron 4 of 11)	7672	NM_152492	148870	Hs.348700	NM_152492	ENSG00000162592	CCDC27	-	coiled-coil domain containing 27	protein-coding
chr1	3716527	3716982	1550	Intergenic	-3686	NM_020710	57470	Hs.268488	NM_020710	ENSG00000130764	LRRC47	-	leucine rich repeat containing 47	protein-coding
chr1	3736362	3736623	160	intron (NM_014704, intron 20 of 21)	-23424	NM_020710	57470	Hs.268488	NM_020710	ENSG00000130764	LRRC47	-	leucine rich repeat containing 47	protein-coding
chr1	3738032	3738314	214	intron (NM_014704, intron 20 of 21)	-25105	NM_020710	57470	Hs.268488	NM_020710	ENSG00000130764	LRRC47	-	leucine rich repeat containing 47	protein-coding
chr1	3773812	3774286	1268	promoter-TSS (NM_014704)	218	NR_135150	1677	Hs.133089	NM_004402	ENSG00000169598	DFFB	CAD|CPAN|DFF-40|DFF2|DFF40	DNA fragmentation factor subunit beta	protein-coding
chr1	3817014	3817335	288	promoter-TSS (NM_207356)	206	NR_024455	100133612	Hs.307652	NR_024455	ENSG00000236423	LINC01134	-	long intergenic non-protein coding RNA 1134	ncRNA
chr1	3819863	3820402	715	intron (NR_024455, intron 1 of 3)	3164	NR_024455	100133612	Hs.307652	NR_024455	ENSG00000236423	LINC01134	-	long intergenic non-protein coding RNA 1134	ncRNA
chr1	3841572	3841821	242	Intergenic	24728	NR_024455	100133612	Hs.307652	NR_024455	ENSG00000236423	LINC01134	-	long intergenic non-protein coding RNA 1134	ncRNA
chr1	4038975	4039322	342	Intergenic	38476	NR_040065	728716	Hs.668359	NR_040065		LINC01346	-	long intergenic non-protein coding RNA 1346	ncRNA
chr1	4047634	4048179	1515	Intergenic	47234	NR_040065	728716	Hs.668359	NR_040065		LINC01346	-	long intergenic non-protein coding RNA 1346	ncRNA
chr1	4052191	4052445	215	Intergenic	51646	NR_040065	728716	Hs.668359	NR_040065		LINC01346	-	long intergenic non-protein coding RNA 1346	ncRNA
chr1	4644568	4644840	201	Intergenic	-70401	NM_001042478	55966	Hs.12473	NM_018836	ENSG00000196581	AJAP1	MOT8|SHREW-1|SHREW1	adherens junctions associated protein 1	protein-coding
chr1	4715942	4716225	207	intron (NM_001042478, intron 1 of 5)	978	NM_018836	55966	Hs.12473	NM_018836	ENSG00000196581	AJAP1	MOT8|SHREW-1|SHREW1	adherens junctions associated protein 1	protein-coding
chr1	5569965	5570433	1425	Intergenic	-53932	NR_039612	100616489		NR_039612	ENSG00000264341	MIR4417	mir-4417	microRNA 4417	ncRNA
chr1	5631594	5631821	175	Intergenic	7576	NR_039612	100616489		NR_039612	ENSG00000264341	MIR4417	mir-4417	microRNA 4417	ncRNA
chr1	5871488	5872007	1707	Intergenic	51054	NR_039838	100616421		NR_039838	ENSG00000264101	MIR4689	mir-4689	microRNA 4689	ncRNA
chr1	5878964	5879394	191	Intergenic	43622	NR_039838	100616421		NR_039838	ENSG00000264101	MIR4689	mir-4689	microRNA 4689	ncRNA
chr1	5879758	5880108	327	Intergenic	42868	NR_039838	100616421		NR_039838	ENSG00000264101	MIR4689	mir-4689	microRNA 4689	ncRNA
chr1	5949912	5950278	721	intron (NM_001291593, intron 14 of 26)	-27294	NR_039838	100616421		NR_039838	ENSG00000264101	MIR4689	mir-4689	microRNA 4689	ncRNA
chr1	5998522	5998750	143	intron (NM_001291593, intron 8 of 26)	-53722	NM_001199861	8514	Hs.440497	NM_003636	ENSG00000069424	KCNAB2	AKR6A5|HKvbeta2|HKvbeta2.1|HKvbeta2.2|KCNA2B|KV-BETA-2	potassium voltage-gated channel subfamily A regulatory beta subunit 2	protein-coding
chr1	6071166	6071556	209	intron (NM_001199861, intron 1 of 15)	-14712	NM_172130	8514	Hs.440497	NM_003636	ENSG00000069424	KCNAB2	AKR6A5|HKvbeta2|HKvbeta2.1|HKvbeta2.2|KCNA2B|KV-BETA-2	potassium voltage-gated channel subfamily A regulatory beta subunit 2	protein-coding
chr1	6131360	6131629	196	intron (NM_001199862, intron 2 of 15)	25320	NM_001199863	8514	Hs.440497	NM_003636	ENSG00000069424	KCNAB2	AKR6A5|HKvbeta2|HKvbeta2.1|HKvbeta2.2|KCNA2B|KV-BETA-2	potassium voltage-gated channel subfamily A regulatory beta subunit 2	protein-coding
chr1	6282659	6282926	185	3' UTR (NM_012405, exon 5 of 5)	13252	NM_012405	23463	Hs.515688	NM_012405	ENSG00000116237	ICMT	HSTE14|MST098|MSTP098|PCCMT|PCMT|PPMT	isoprenylcysteine carboxyl methyltransferase	protein-coding
chr1	6294605	6294819	201	intron (NM_012405, intron 2 of 4)	1332	NM_012405	23463	Hs.515688	NM_012405	ENSG00000116237	ICMT	HSTE14|MST098|MSTP098|PCCMT|PCMT|PPMT	isoprenylcysteine carboxyl methyltransferase	protein-coding
chr1	6321822	6322252	809	Intergenic	-1002	NM_207370	387509	Hs.531581	NM_207370	ENSG00000158292	GPR153	PGR1	G protein-coupled receptor 153	protein-coding
chr1	6330090	6330638	532	intron (NM_181866, intron 8 of 8)	-9329	NM_207370	387509	Hs.531581	NM_207370	ENSG00000158292	GPR153	PGR1	G protein-coupled receptor 153	protein-coding
chr1	6331527	6331899	451	intron (NM_181866, intron 8 of 8)	-10678	NM_207370	387509	Hs.531581	NM_207370	ENSG00000158292	GPR153	PGR1	G protein-coupled receptor 153	protein-coding
chr1	6351296	6351663	266	intron (NM_181866, intron 7 of 8)	-30444	NM_207370	387509	Hs.531581	NM_207370	ENSG00000158292	GPR153	PGR1	G protein-coupled receptor 153	protein-coding
chr1	6354160	6354614	581	intron (NM_181866, intron 7 of 8)	-33352	NM_207370	387509	Hs.531581	NM_207370	ENSG00000158292	GPR153	PGR1	G protein-coupled receptor 153	protein-coding
chr1	6359185	6359421	186	intron (NM_181866, intron 6 of 8)	-38268	NM_207370	387509	Hs.531581	NM_207370	ENSG00000158292	GPR153	PGR1	G protein-coupled receptor 153	protein-coding
chr1	6359643	6360334	1746	intron (NM_181866, intron 6 of 8)	-38953	NM_207370	387509	Hs.531581	NM_207370	ENSG00000158292	GPR153	PGR1	G protein-coupled receptor 153	protein-coding
chr1	6377053	6377293	256	intron (NM_181866, intron 6 of 8)	41831	NM_181866	11332	Hs.126137	NM_007274	ENSG00000097021	ACOT7	ACH1|ACT|BACH|CTE-II|LACH|LACH1|hBACH	acyl-CoA thioesterase 7	protein-coding
chr1	6390358	6390674	214	intron (NM_181866, intron 4 of 8)	28488	NM_181866	11332	Hs.126137	NM_007274	ENSG00000097021	ACOT7	ACH1|ACT|BACH|CTE-II|LACH|LACH1|hBACH	acyl-CoA thioesterase 7	protein-coding
chr1	6401832	6402205	712	intron (NM_181866, intron 2 of 8)	16986	NM_181866	11332	Hs.126137	NM_007274	ENSG00000097021	ACOT7	ACH1|ACT|BACH|CTE-II|LACH|LACH1|hBACH	acyl-CoA thioesterase 7	protein-coding
chr1	6405240	6405442	174	intron (NM_181866, intron 2 of 8)	13663	NM_181866	11332	Hs.126137	NM_007274	ENSG00000097021	ACOT7	ACH1|ACT|BACH|CTE-II|LACH|LACH1|hBACH	acyl-CoA thioesterase 7	protein-coding
chr1	6407719	6408096	224	intron (NM_181866, intron 2 of 8)	11097	NM_181866	11332	Hs.126137	NM_007274	ENSG00000097021	ACOT7	ACH1|ACT|BACH|CTE-II|LACH|LACH1|hBACH	acyl-CoA thioesterase 7	protein-coding
chr1	6413979	6414342	257	intron (NM_007274, intron 1 of 8)	4844	NM_181866	11332	Hs.126137	NM_007274	ENSG00000097021	ACOT7	ACH1|ACT|BACH|CTE-II|LACH|LACH1|hBACH	acyl-CoA thioesterase 7	protein-coding
chr1	6561952	6562235	173	intron (NM_198681, intron 1 of 21)	-4609	NM_001042663	57449	Hs.284232	NM_020631	ENSG00000171680	PLEKHG5	CMTRIC|DSMA4|GEF720|Syx|Tech	pleckstrin homology and RhoGEF domain containing G5	protein-coding
chr1	6573435	6573685	161	intron (NM_198681, intron 1 of 21)	6561	NM_198681	57449	Hs.284232	NM_020631	ENSG00000171680	PLEKHG5	CMTRIC|DSMA4|GEF720|Syx|Tech	pleckstrin homology and RhoGEF domain containing G5	protein-coding
chr1	6579703	6579989	256	5' UTR (NM_198681, exon 1 of 22)	275	NM_198681	57449	Hs.284232	NM_020631	ENSG00000171680	PLEKHG5	CMTRIC|DSMA4|GEF720|Syx|Tech	pleckstrin homology and RhoGEF domain containing G5	protein-coding
chr1	6621760	6622316	1121	intron (NM_177540, intron 1 of 4)	6700	NM_177540	80835	Hs.124574	NM_138697	ENSG00000173662	TAS1R1	GM148|GPR70|T1R1|TR1	taste 1 receptor member 1	protein-coding
chr1	6634107	6634442	435	intron (NM_177540, intron 2 of 4)	-5777	NM_005341	3104	Hs.502330	NM_005341	ENSG00000204859	ZBTB48	HKR3|ZNF855|pp9964	zinc finger and BTB domain containing 48	protein-coding
chr1	6649136	6649401	222	TTS (NM_001278648)	9217	NM_001278648	3104	Hs.502330	NM_005341	ENSG00000204859	ZBTB48	HKR3|ZNF855|pp9964	zinc finger and BTB domain containing 48	protein-coding
chr1	6662433	6662742	341	exon (NM_001324309, exon 1 of 4)	371	NM_001324309	9903	Hs.7764	NM_014851	ENSG00000162413	KLHL21	-	kelch like family member 21	protein-coding
chr1	6663527	6664058	531	promoter-TSS (NM_001324309)	-834	NM_014851	9903	Hs.7764	NM_014851	ENSG00000162413	KLHL21	-	kelch like family member 21	protein-coding
chr1	6687969	6688584	1016	intron (NM_138350, intron 1 of 4)	3066	NM_001195752	90326	Hs.689006	NM_138350	ENSG00000041988	THAP3	-	THAP domain containing 3	protein-coding
chr1	6692251	6692502	195	intron (NM_001195752, intron 3 of 4)	7166	NM_001195752	90326	Hs.689006	NM_138350	ENSG00000041988	THAP3	-	THAP domain containing 3	protein-coding
chr1	6694419	6694763	574	TTS (NM_001195753)	9381	NM_001195752	90326	Hs.689006	NM_138350	ENSG00000041988	THAP3	-	THAP domain containing 3	protein-coding
chr1	6718806	6719019	179	intron (NM_018198, intron 4 of 15)	33702	NM_001195752	90326	Hs.689006	NM_138350	ENSG00000041988	THAP3	-	THAP domain containing 3	protein-coding
chr1	6978330	6978653	290	intron (NM_015215, intron 3 of 22)	133107	NM_001195563	23261	Hs.397705	NM_015215	ENSG00000171735	CAMTA1	CANPMR	calmodulin binding transcription activator 1	protein-coding
chr1	6995273	6995680	722	intron (NM_015215, intron 3 of 22)	150092	NM_001195563	23261	Hs.397705	NM_015215	ENSG00000171735	CAMTA1	CANPMR	calmodulin binding transcription activator 1	protein-coding
chr1	7106346	7106742	207	intron (NM_015215, intron 3 of 22)	261160	NM_001195563	23261	Hs.397705	NM_015215	ENSG00000171735	CAMTA1	CANPMR	calmodulin binding transcription activator 1	protein-coding
chr1	7108518	7108780	207	intron (NM_015215, intron 3 of 22)	263265	NM_001195563	23261	Hs.397705	NM_015215	ENSG00000171735	CAMTA1	CANPMR	calmodulin binding transcription activator 1	protein-coding
chr1	7351611	7352105	270	intron (NM_015215, intron 5 of 22)	-479471	NM_004781	9341	Hs.66708	NM_004781	ENSG00000049245	VAMP3	CEB	vesicle associated membrane protein 3	protein-coding
chr1	7401319	7401515	101	intron (NM_015215, intron 5 of 22)	-429912	NM_004781	9341	Hs.66708	NM_004781	ENSG00000049245	VAMP3	CEB	vesicle associated membrane protein 3	protein-coding
chr1	7426623	7427149	162	intron (NM_015215, intron 5 of 22)	-404443	NM_004781	9341	Hs.66708	NM_004781	ENSG00000049245	VAMP3	CEB	vesicle associated membrane protein 3	protein-coding
chr1	7461999	7462456	342	intron (NM_015215, intron 5 of 22)	-369102	NM_004781	9341	Hs.66708	NM_004781	ENSG00000049245	VAMP3	CEB	vesicle associated membrane protein 3	protein-coding
chr1	7469947	7470153	168	intron (NM_015215, intron 5 of 22)	-361279	NM_004781	9341	Hs.66708	NM_004781	ENSG00000049245	VAMP3	CEB	vesicle associated membrane protein 3	protein-coding
chr1	7529527	7530194	1951	intron (NM_015215, intron 6 of 22)	-301469	NM_004781	9341	Hs.66708	NM_004781	ENSG00000049245	VAMP3	CEB	vesicle associated membrane protein 3	protein-coding
chr1	7571008	7571284	290	intron (NM_015215, intron 6 of 22)	-260183	NM_004781	9341	Hs.66708	NM_004781	ENSG00000049245	VAMP3	CEB	vesicle associated membrane protein 3	protein-coding
chr1	7609406	7609640	160	intron (NM_015215, intron 6 of 22)	-221806	NM_004781	9341	Hs.66708	NM_004781	ENSG00000049245	VAMP3	CEB	vesicle associated membrane protein 3	protein-coding
chr1	7614329	7615258	927	intron (NM_015215, intron 6 of 22)	-216536	NM_004781	9341	Hs.66708	NM_004781	ENSG00000049245	VAMP3	CEB	vesicle associated membrane protein 3	protein-coding
chr1	8071154	8071547	622	TTS (NM_018948)	15043	NM_018948	54206	Hs.605445	NM_018948	ENSG00000116285	ERRFI1	GENE-33|MIG-6|MIG6|RALT	ERBB receptor feedback inhibitor 1	protein-coding
chr1	8137287	8137638	483	Intergenic	-51069	NM_018948	54206	Hs.605445	NM_018948	ENSG00000116285	ERRFI1	GENE-33|MIG-6|MIG6|RALT	ERBB receptor feedback inhibitor 1	protein-coding
chr1	8152729	8153100	554	Intergenic	-66521	NM_018948	54206	Hs.605445	NM_018948	ENSG00000116285	ERRFI1	GENE-33|MIG-6|MIG6|RALT	ERBB receptor feedback inhibitor 1	protein-coding
chr1	8282887	8283173	164	Intergenic	14298	NR_125998	102724539	Hs.516816	NR_125998	ENSG00000227634	LINC01714	-	long intergenic non-protein coding RNA 1714	ncRNA
chr1	8357381	8357600	157	Intergenic	-20655	NM_001080397	50651	Hs.463036	NM_001080397	ENSG00000162426	SLC45A1	DNB5	solute carrier family 45 member 1	protein-coding
chr1	8438297	8438668	290	intron (NM_012102, intron 13 of 23)	45265	NM_001042682	473	Hs.463041	NM_012102	ENSG00000142599	RERE	ARG|ARP|ATN1L|DNB1|NEDBEH	arginine-glutamic acid dipeptide repeats	protein-coding
chr1	8438822	8439219	191	intron (NM_012102, intron 13 of 23)	44727	NM_001042682	473	Hs.463041	NM_012102	ENSG00000142599	RERE	ARG|ARP|ATN1L|DNB1|NEDBEH	arginine-glutamic acid dipeptide repeats	protein-coding
chr1	8462288	8462604	531	intron (NM_012102, intron 13 of 23)	21301	NM_001042682	473	Hs.463041	NM_012102	ENSG00000142599	RERE	ARG|ARP|ATN1L|DNB1|NEDBEH	arginine-glutamic acid dipeptide repeats	protein-coding
chr1	8523445	8523830	324	intron (NM_012102, intron 12 of 23)	31336	NR_132752	106632271		NR_132752		SNORD128	ZL43	small nucleolar RNA, C/D box 128	snoRNA
chr1	8650806	8651034	191	intron (NM_012102, intron 5 of 23)	-95947	NR_132752	106632271		NR_132752		SNORD128	ZL43	small nucleolar RNA, C/D box 128	snoRNA
chr1	8720490	8720798	472	intron (NM_001042681, intron 1 of 22)	157055	NM_001042681	473	Hs.463041	NM_012102	ENSG00000142599	RERE	ARG|ARP|ATN1L|DNB1|NEDBEH	arginine-glutamic acid dipeptide repeats	protein-coding
chr1	8749887	8750083	116	intron (NM_001042681, intron 1 of 22)	127714	NM_001042681	473	Hs.463041	NM_012102	ENSG00000142599	RERE	ARG|ARP|ATN1L|DNB1|NEDBEH	arginine-glutamic acid dipeptide repeats	protein-coding
chr1	8761062	8761318	147	intron (NM_001042681, intron 1 of 22)	116509	NM_001042681	473	Hs.463041	NM_012102	ENSG00000142599	RERE	ARG|ARP|ATN1L|DNB1|NEDBEH	arginine-glutamic acid dipeptide repeats	protein-coding
chr1	8763587	8763833	307	intron (NM_001042681, intron 1 of 22)	113989	NM_001042681	473	Hs.463041	NM_012102	ENSG00000142599	RERE	ARG|ARP|ATN1L|DNB1|NEDBEH	arginine-glutamic acid dipeptide repeats	protein-coding
chr1	8767029	8767386	460	intron (NM_001042681, intron 1 of 22)	110492	NM_001042681	473	Hs.463041	NM_012102	ENSG00000142599	RERE	ARG|ARP|ATN1L|DNB1|NEDBEH	arginine-glutamic acid dipeptide repeats	protein-coding
chr1	8850104	8850318	197	intron (NM_001042681, intron 1 of 22)	27488	NM_001042681	473	Hs.463041	NM_012102	ENSG00000142599	RERE	ARG|ARP|ATN1L|DNB1|NEDBEH	arginine-glutamic acid dipeptide repeats	protein-coding
chr1	8882778	8883131	295	Intergenic	-5255	NM_012102	473	Hs.463041	NM_012102	ENSG00000142599	RERE	ARG|ARP|ATN1L|DNB1|NEDBEH	arginine-glutamic acid dipeptide repeats	protein-coding
chr1	8904593	8904953	359	Intergenic	21876	NR_106786	102465436		NR_106786	ENSG00000274258	MIR6728	hsa-mir-6728	microRNA 6728	ncRNA
chr1	8907865	8908486	515	Intergenic	18474	NR_106786	102465436		NR_106786	ENSG00000274258	MIR6728	hsa-mir-6728	microRNA 6728	ncRNA
chr1	8908915	8909133	109	Intergenic	17625	NR_106786	102465436		NR_106786	ENSG00000274258	MIR6728	hsa-mir-6728	microRNA 6728	ncRNA
chr1	9118630	9118858	244	intron (NM_001135585, intron 1 of 4)	11143	NM_003039	6518	Hs.530003	NM_003039	ENSG00000142583	SLC2A5	GLUT-5|GLUT5	solute carrier family 2 member 5	protein-coding
chr1	9335303	9336027	981	Intergenic	-17276	NM_025106	80176	Hs.8261	NM_025106	ENSG00000171621	SPSB1	SSB-1|SSB1	splA/ryanodine receptor domain and SOCS box containing 1	protein-coding
chr1	9370060	9370363	311	intron (NM_025106, intron 1 of 2)	17270	NM_025106	80176	Hs.8261	NM_025106	ENSG00000171621	SPSB1	SSB-1|SSB1	splA/ryanodine receptor domain and SOCS box containing 1	protein-coding
chr1	9431611	9432084	127	Intergenic	57128	NR_104623	100506022	Hs.131775	NR_104622		LOC100506022	-	uncharacterized LOC100506022	ncRNA
chr1	9459731	9460428	573	Intergenic	28896	NR_104623	100506022	Hs.131775	NR_104622		LOC100506022	-	uncharacterized LOC100506022	ncRNA
chr1	9466279	9466540	256	Intergenic	22566	NR_104623	100506022	Hs.131775	NR_104622		LOC100506022	-	uncharacterized LOC100506022	ncRNA
chr1	9488856	9489283	1158	promoter-TSS (NR_104622)	-14	NR_104622	100506022	Hs.131775	NR_104622		LOC100506022	-	uncharacterized LOC100506022	ncRNA
chr1	9653562	9653791	75	intron (NM_001010866, intron 1 of 5)	4744	NM_001010866	199953	Hs.632365	NM_001010866	ENSG00000188807	TMEM201	Ima1|NET5|SAMP1	transmembrane protein 201	protein-coding
chr1	9655206	9655488	329	intron (NM_001010866, intron 1 of 5)	6415	NM_001010866	199953	Hs.632365	NM_001010866	ENSG00000188807	TMEM201	Ima1|NET5|SAMP1	transmembrane protein 201	protein-coding
chr1	9689279	9689488	212	Intergenic	-22407	NM_005026	5293	Hs.518451	NM_005026	ENSG00000171608	PIK3CD	APDS|IMD14|P110DELTA|PI3K|p110D	phosphatidylinositol-4,5-bisphosphate 3-kinase catalytic subunit delta	protein-coding
chr1	9852426	9852955	102	intron (NM_001009566, intron 1 of 18)	31894	NM_001302883	22883	Hs.29665	NM_014944	ENSG00000171603	CLSTN1	ALC-ALPHA|CDHR12|CST-1|CSTN1|PIK3CD|XB31alpha|alcalpha1|alcalpha2	calsyntenin 1	protein-coding
chr1	9901847	9902621	575	Intergenic	-17650	NM_014944	22883	Hs.29665	NM_014944	ENSG00000171603	CLSTN1	ALC-ALPHA|CDHR12|CST-1|CSTN1|PIK3CD|XB31alpha|alcalpha1|alcalpha2	calsyntenin 1	protein-coding
chr1	9932715	9933239	420	intron (NM_001012329, intron 2 of 4)	37339	NM_020248	56998	Hs.463759	NM_020248	ENSG00000178585	CTNNBIP1	ICAT	catenin beta interacting protein 1	protein-coding
chr1	9937278	9937651	391	intron (NM_001012329, intron 2 of 4)	32852	NM_020248	56998	Hs.463759	NM_020248	ENSG00000178585	CTNNBIP1	ICAT	catenin beta interacting protein 1	protein-coding
chr1	9950385	9950941	204	intron (NM_020248, intron 1 of 5)	19653	NM_020248	56998	Hs.463759	NM_020248	ENSG00000178585	CTNNBIP1	ICAT	catenin beta interacting protein 1	protein-coding
chr1	9966592	9966863	207	intron (NM_020248, intron 1 of 5)	3589	NM_020248	56998	Hs.463759	NM_020248	ENSG00000178585	CTNNBIP1	ICAT	catenin beta interacting protein 1	protein-coding
chr1	10003469	10003665	75	promoter-TSS (NM_001316975)	81	NM_001297779	64802	Hs.633762	NM_022787	ENSG00000173614	NMNAT1	LCA9|NMNAT|PNAT1	nicotinamide nucleotide adenylyltransferase 1	protein-coding
chr1	10021340	10021543	170	intron (NM_022787, intron 1 of 4)	-5998	NR_049882	100847055		NR_049882	ENSG00000265521	MIR5697	-	microRNA 5697	ncRNA
chr1	10253304	10253659	404	Intergenic	-17283	NM_015074	23095	Hs.97858	NM_015074	ENSG00000054523	KIF1B	CMT2|CMT2A|CMT2A1|HMSNII|KLP|NBLST1	kinesin family member 1B	protein-coding
chr1	10264465	10264687	129	Intergenic	-6188	NM_015074	23095	Hs.97858	NM_015074	ENSG00000054523	KIF1B	CMT2|CMT2A|CMT2A1|HMSNII|KLP|NBLST1	kinesin family member 1B	protein-coding
chr1	10271979	10272299	425	intron (NM_015074, intron 1 of 46)	1375	NM_183416	23095	Hs.97858	NM_015074	ENSG00000054523	KIF1B	CMT2|CMT2A|CMT2A1|HMSNII|KLP|NBLST1	kinesin family member 1B	protein-coding
chr1	10313859	10314186	502	intron (NM_015074, intron 2 of 46)	43258	NM_183416	23095	Hs.97858	NM_015074	ENSG00000054523	KIF1B	CMT2|CMT2A|CMT2A1|HMSNII|KLP|NBLST1	kinesin family member 1B	protein-coding
chr1	10438287	10438710	228	3' UTR (NM_015074, exon 47 of 47)	-20551	NM_001304451	5226	Hs.464071	NM_002631	ENSG00000142657	PGD	6PGD	phosphogluconate dehydrogenase	protein-coding
chr1	10460484	10460813	498	intron (NM_001304451, intron 3 of 11)	1473	NM_001304452	5226	Hs.464071	NM_002631	ENSG00000142657	PGD	6PGD	phosphogluconate dehydrogenase	protein-coding
chr1	10493030	10493285	238	intron (NR_037187, intron 1 of 2)	2353	NR_037187	100526739	Hs.412311	NM_198544	ENSG00000251503	APITD1-CORT	-	APITD1-CORT readthrough	protein-coding
chr1	10568636	10568890	187	intron (NM_004565, intron 2 of 8)	33760	NM_004565	5195	Hs.149983	NM_004565	ENSG00000142655	PEX14	NAPP2|PBD13A|Pex14p|dJ734G22.2	peroxisomal biogenesis factor 14	protein-coding
chr1	10661616	10662123	1162	intron (NM_004565, intron 4 of 8)	126866	NM_004565	5195	Hs.149983	NM_004565	ENSG00000142655	PEX14	NAPP2|PBD13A|Pex14p|dJ734G22.2	peroxisomal biogenesis factor 14	protein-coding
chr1	10723262	10723720	531	intron (NM_017766, intron 5 of 15)	133242	NM_017766	54897	Hs.439894	NM_017766	ENSG00000130940	CASZ1	CAS11|CST|SRG|ZNF693|dJ734G22.1	castor zinc finger 1	protein-coding
chr1	10724443	10724671	282	intron (NM_017766, intron 5 of 15)	132176	NM_017766	54897	Hs.439894	NM_017766	ENSG00000130940	CASZ1	CAS11|CST|SRG|ZNF693|dJ734G22.1	castor zinc finger 1	protein-coding
chr1	10727908	10728301	1265	intron (NM_017766, intron 4 of 15)	128629	NM_017766	54897	Hs.439894	NM_017766	ENSG00000130940	CASZ1	CAS11|CST|SRG|ZNF693|dJ734G22.1	castor zinc finger 1	protein-coding
chr1	10739301	10740031	1119	intron (NM_017766, intron 4 of 15)	117067	NM_017766	54897	Hs.439894	NM_017766	ENSG00000130940	CASZ1	CAS11|CST|SRG|ZNF693|dJ734G22.1	castor zinc finger 1	protein-coding
chr1	10741870	10742377	488	intron (NM_017766, intron 4 of 15)	114610	NM_017766	54897	Hs.439894	NM_017766	ENSG00000130940	CASZ1	CAS11|CST|SRG|ZNF693|dJ734G22.1	castor zinc finger 1	protein-coding
chr1	10745269	10745579	404	intron (NM_017766, intron 4 of 15)	111309	NM_017766	54897	Hs.439894	NM_017766	ENSG00000130940	CASZ1	CAS11|CST|SRG|ZNF693|dJ734G22.1	castor zinc finger 1	protein-coding
chr1	10745891	10746144	150	intron (NM_017766, intron 4 of 15)	110716	NM_017766	54897	Hs.439894	NM_017766	ENSG00000130940	CASZ1	CAS11|CST|SRG|ZNF693|dJ734G22.1	castor zinc finger 1	protein-coding
chr1	10784344	10784590	162	intron (NM_017766, intron 2 of 15)	72266	NM_017766	54897	Hs.439894	NM_017766	ENSG00000130940	CASZ1	CAS11|CST|SRG|ZNF693|dJ734G22.1	castor zinc finger 1	protein-coding
chr1	10788702	10788909	143	intron (NM_017766, intron 2 of 15)	67928	NM_017766	54897	Hs.439894	NM_017766	ENSG00000130940	CASZ1	CAS11|CST|SRG|ZNF693|dJ734G22.1	castor zinc finger 1	protein-coding
chr1	10814684	10814921	239	intron (NM_017766, intron 2 of 15)	41931	NM_017766	54897	Hs.439894	NM_017766	ENSG00000130940	CASZ1	CAS11|CST|SRG|ZNF693|dJ734G22.1	castor zinc finger 1	protein-coding
chr1	10821255	10821625	735	intron (NM_017766, intron 1 of 15)	35293	NM_017766	54897	Hs.439894	NM_017766	ENSG00000130940	CASZ1	CAS11|CST|SRG|ZNF693|dJ734G22.1	castor zinc finger 1	protein-coding
chr1	10827492	10827698	101	intron (NM_017766, intron 1 of 15)	29138	NM_017766	54897	Hs.439894	NM_017766	ENSG00000130940	CASZ1	CAS11|CST|SRG|ZNF693|dJ734G22.1	castor zinc finger 1	protein-coding
chr1	10851534	10851745	231	intron (NM_017766, intron 1 of 15)	5094	NM_017766	54897	Hs.439894	NM_017766	ENSG00000130940	CASZ1	CAS11|CST|SRG|ZNF693|dJ734G22.1	castor zinc finger 1	protein-coding
chr1	10854041	10854326	291	intron (NM_017766, intron 1 of 15)	2550	NM_017766	54897	Hs.439894	NM_017766	ENSG00000130940	CASZ1	CAS11|CST|SRG|ZNF693|dJ734G22.1	castor zinc finger 1	protein-coding
chr1	10854700	10854925	256	intron (NM_017766, intron 1 of 15)	1921	NM_017766	54897	Hs.439894	NM_017766	ENSG00000130940	CASZ1	CAS11|CST|SRG|ZNF693|dJ734G22.1	castor zinc finger 1	protein-coding
chr1	10895903	10896138	278	Intergenic	-39287	NM_001079843	54897	Hs.439894	NM_017766	ENSG00000130940	CASZ1	CAS11|CST|SRG|ZNF693|dJ734G22.1	castor zinc finger 1	protein-coding
chr1	10901149	10901610	476	Intergenic	-44646	NM_001079843	54897	Hs.439894	NM_017766	ENSG00000130940	CASZ1	CAS11|CST|SRG|ZNF693|dJ734G22.1	castor zinc finger 1	protein-coding
chr1	10916184	10916546	628	Intergenic	-59632	NM_001079843	54897	Hs.439894	NM_017766	ENSG00000130940	CASZ1	CAS11|CST|SRG|ZNF693|dJ734G22.1	castor zinc finger 1	protein-coding
chr1	10916830	10917289	1286	Intergenic	-60326	NM_001079843	54897	Hs.439894	NM_017766	ENSG00000130940	CASZ1	CAS11|CST|SRG|ZNF693|dJ734G22.1	castor zinc finger 1	protein-coding
chr1	11033603	11034125	902	intron (NM_001170754, intron 2 of 12)	8230	NM_001170754	148345	Hs.127026	NM_173507	ENSG00000175262	C1orf127	-	chromosome 1 open reading frame 127	protein-coding
chr1	11087076	11087288	141	exon (NM_006610, exon 11 of 11)	14503	NM_007375	23435	Hs.300624	NM_007375	ENSG00000120948	TARDBP	ALS10|TDP-43	TAR DNA binding protein	protein-coding
chr1	11087377	11087754	934	exon (NM_006610, exon 11 of 11)	14886	NM_007375	23435	Hs.300624	NM_007375	ENSG00000120948	TARDBP	ALS10|TDP-43	TAR DNA binding protein	protein-coding
chr1	11236274	11236808	798	intron (NM_004958, intron 28 of 57)	-12805	NM_021146	10218	Hs.146559	NM_021146	ENSG00000171819	ANGPTL7	AngX|CDT6|dJ647M16.1	angiopoietin like 7	protein-coding
chr1	11349144	11349459	327	TTS (NM_013319)	16046	NM_013319	29914	Hs.522933	NM_013319	ENSG00000120942	UBIAD1	SCCD|TERE1	UbiA prenyltransferase domain containing 1	protein-coding
chr1	11397722	11397959	175	Intergenic	64585	NM_013319	29914	Hs.522933	NM_013319	ENSG00000120942	UBIAD1	SCCD|TERE1	UbiA prenyltransferase domain containing 1	protein-coding
chr1	11398624	11398872	187	Intergenic	65493	NM_013319	29914	Hs.522933	NM_013319	ENSG00000120942	UBIAD1	SCCD|TERE1	UbiA prenyltransferase domain containing 1	protein-coding
chr1	11399928	11400516	1664	Intergenic	66967	NM_013319	29914	Hs.522933	NM_013319	ENSG00000120942	UBIAD1	SCCD|TERE1	UbiA prenyltransferase domain containing 1	protein-coding
chr1	11402265	11403099	892	Intergenic	69427	NM_013319	29914	Hs.522933	NM_013319	ENSG00000120942	UBIAD1	SCCD|TERE1	UbiA prenyltransferase domain containing 1	protein-coding
chr1	11477187	11477707	949	Intergenic	-61848	NM_020780	57540	Hs.202355	NM_020780	ENSG00000204624	DISP3	PTCHD2	dispatched RND transporter family member 3	protein-coding
chr1	11508877	11509188	299	Intergenic	-30263	NM_020780	57540	Hs.202355	NM_020780	ENSG00000204624	DISP3	PTCHD2	dispatched RND transporter family member 3	protein-coding
chr1	11672667	11673003	395	intron (NR_104624, intron 2 of 2)	3247	NR_104624	101929181	Hs.568616	NR_104624	ENSG00000235643	LINC01647	-	long intergenic non-protein coding RNA 1647	ncRNA
chr1	11760697	11761217	790	intron (NM_198545, intron 1 of 6)	9176	NM_198545	374946	Hs.632364	NM_198545	ENSG00000162490	DRAXIN	AGPA3119|C1orf187|UNQ3119|neucrin	dorsal inhibitory axon guidance protein	protein-coding
chr1	11847526	11847908	216	3' UTR (NM_005957, exon 12 of 12)	-8041	NR_126000	102724659	Hs.737635	NR_126000	ENSG00000177553	LOC102724659	-	uncharacterized LOC102724659	ncRNA
chr1	11849416	11849885	214	TTS (NM_001010881)	-9974	NR_126000	102724659	Hs.737635	NR_126000	ENSG00000177553	LOC102724659	-	uncharacterized LOC102724659	ncRNA
chr1	11855580	11855949	666	intron (NM_001330358, intron 5 of 11)	7970	NM_001330358	4524	Hs.214142	NM_005957	ENSG00000177000	MTHFR	-	methylenetetrahydrofolate reductase	protein-coding
chr1	11893376	11893609	207	intron (NM_001286, intron 13 of 22)	-6884	NR_037806	100379251	Hs.710015	NR_037806		NPPA-AS1	NPPA-AS|NPPAAS	NPPA antisense RNA 1	ncRNA
chr1	11908164	11908466	318	promoter-TSS (NM_006172)	-475	NM_006172	4878	Hs.75640	NM_006172	ENSG00000175206	NPPA	ANF|ANP|ATFB6|ATRST2|CDD|CDD-ANF|CDP|PND	natriuretic peptide A	protein-coding
chr1	11911301	11911520	156	Intergenic	-3570	NM_006172	4878	Hs.75640	NM_006172	ENSG00000175206	NPPA	ANF|ANP|ATFB6|ATRST2|CDD|CDD-ANF|CDP|PND	natriuretic peptide A	protein-coding
chr1	11999034	11999316	259	intron (NM_000302, intron 1 of 18)	4451	NM_001316320	5351	Hs.75093	NM_000302	ENSG00000083444	PLOD1	EDS6|LH|LH1|LLH|PLOD	procollagen-lysine,2-oxoglutarate 5-dioxygenase 1	protein-coding
chr1	12040353	12040580	169	5' UTR (NM_001127660, exon 1 of 18)	228	NM_014874	9927	Hs.376681	NM_014874	ENSG00000116688	MFN2	CMT2A|CMT2A2|CMT2A2A|CMT2A2B|CPRP1|HMSN6A|HSG|MARF	mitofusin 2	protein-coding
chr1	12104172	12104489	357	Intergenic	15115	NR_106787	102466982		NR_106787	ENSG00000276869	MIR6729	hsa-mir-6729	microRNA 6729	ncRNA
chr1	12256735	12257028	464	intron (NM_001066, intron 8 of 9)	5111	NR_039775	100616438		NR_039775	ENSG00000263676	MIR4632	-	microRNA 4632	ncRNA
chr1	12510581	12510777	101	intron (NM_018156, intron 64 of 68)	-56621	NR_003025	677885	Hs.658450	NR_003025	ENSG00000239149	SNORA59A	ACA59	small nucleolar RNA, H/ACA box 59A	snoRNA
chr1	12538145	12538780	175	intron (NM_018156, intron 66 of 68)	-28838	NR_003025	677885	Hs.658450	NR_003025	ENSG00000239149	SNORA59A	ACA59	small nucleolar RNA, H/ACA box 59A	snoRNA
chr1	12609862	12610165	228	Intergenic	29038	NR_106788	102466722		NR_106788	ENSG00000276830	MIR6730	hsa-mir-6730	microRNA 6730	ncRNA
chr1	12681824	12682147	371	Intergenic	-4248	NM_004753	9249	Hs.289347	NM_004753	ENSG00000162496	DHRS3	DD83.1|RDH17|Rsdr1|SDR1|SDR16C1|retSDR1	dehydrogenase/reductase 3	protein-coding
chr1	12729665	12729919	247	Intergenic	25226	NM_001013630	343066	Hs.209954	NM_001013630	ENSG00000204518	AADACL4	-	arylacetamide deacetylase like 4	protein-coding
chr1	12842775	12842977	160	Intergenic	7885	NM_001080830	390999	Hs.156406	NM_001080830	ENSG00000116726	PRAMEF12	-	PRAME family member 12	protein-coding
chr1	13841319	13841605	142	Intergenic	-1220	NM_001010847	126755	Hs.657356	NM_001010847	ENSG00000162494	LRRC38	-	leucine rich repeat containing 38	protein-coding
chr1	14021567	14021813	174	Intergenic	-5045	NM_001135610	7799	Hs.371823	NM_012231	ENSG00000116731	PRDM2	HUMHOXY1|KMT8|KMT8A|MTB-ZF|RIZ|RIZ1|RIZ2	PR/SET domain 2	protein-coding
chr1	14078168	14078484	426	intron (NM_001135610, intron 6 of 7)	2450	NM_001007257	7799	Hs.371823	NM_012231	ENSG00000116731	PRDM2	HUMHOXY1|KMT8|KMT8A|MTB-ZF|RIZ|RIZ1|RIZ2	PR/SET domain 2	protein-coding
chr1	14363980	14364290	361	Intergenic	288259	NM_001007257	7799	Hs.371823	NM_012231	ENSG00000116731	PRDM2	HUMHOXY1|KMT8|KMT8A|MTB-ZF|RIZ|RIZ1|RIZ2	PR/SET domain 2	protein-coding
chr1	14623866	14624159	223	Intergenic	-301201	NM_015209	23254	Hs.368823	NM_015209	ENSG00000189337	KAZN	KAZ	kazrin, periplakin interacting protein	protein-coding
chr1	14664288	14664610	102	Intergenic	-260764	NM_015209	23254	Hs.368823	NM_015209	ENSG00000189337	KAZN	KAZ	kazrin, periplakin interacting protein	protein-coding
chr1	14692962	14693182	191	Intergenic	-232141	NM_015209	23254	Hs.368823	NM_015209	ENSG00000189337	KAZN	KAZ	kazrin, periplakin interacting protein	protein-coding
chr1	14928787	14929018	175	intron (NM_201628, intron 1 of 14)	3689	NM_201628	23254	Hs.368823	NM_015209	ENSG00000189337	KAZN	KAZ	kazrin, periplakin interacting protein	protein-coding
chr1	14987812	14988111	295	intron (NM_201628, intron 1 of 14)	62748	NM_201628	23254	Hs.368823	NM_015209	ENSG00000189337	KAZN	KAZ	kazrin, periplakin interacting protein	protein-coding
chr1	14988590	14988829	93	intron (NM_201628, intron 1 of 14)	63496	NM_201628	23254	Hs.368823	NM_015209	ENSG00000189337	KAZN	KAZ	kazrin, periplakin interacting protein	protein-coding
chr1	15253823	15254164	721	intron (NM_001018000, intron 1 of 7)	-2303	NM_001018001	23254	Hs.368823	NM_015209	ENSG00000189337	KAZN	KAZ	kazrin, periplakin interacting protein	protein-coding
chr1	15256798	15257154	137	intron (NM_001018001, intron 1 of 7)	680	NM_001018001	23254	Hs.368823	NM_015209	ENSG00000189337	KAZN	KAZ	kazrin, periplakin interacting protein	protein-coding
chr1	15272042	15272613	399	promoter-TSS (NM_001017999)	-88	NM_001017999	23254	Hs.368823	NM_015209	ENSG00000189337	KAZN	KAZ	kazrin, periplakin interacting protein	protein-coding
chr1	15294620	15295113	991	intron (NM_001017999, intron 2 of 7)	22451	NM_001017999	23254	Hs.368823	NM_015209	ENSG00000189337	KAZN	KAZ	kazrin, periplakin interacting protein	protein-coding
chr1	15314649	15315217	752	intron (NM_001017999, intron 2 of 7)	42518	NM_001017999	23254	Hs.368823	NM_015209	ENSG00000189337	KAZN	KAZ	kazrin, periplakin interacting protein	protein-coding
chr1	15335845	15336225	797	intron (NM_001017999, intron 2 of 7)	63620	NM_001017999	23254	Hs.368823	NM_015209	ENSG00000189337	KAZN	KAZ	kazrin, periplakin interacting protein	protein-coding
chr1	15352557	15353131	3285	intron (NM_001017999, intron 2 of 7)	80429	NM_001017999	23254	Hs.368823	NM_015209	ENSG00000189337	KAZN	KAZ	kazrin, periplakin interacting protein	protein-coding
chr1	15357238	15357529	256	intron (NM_001017999, intron 2 of 7)	84968	NM_001017999	23254	Hs.368823	NM_015209	ENSG00000189337	KAZN	KAZ	kazrin, periplakin interacting protein	protein-coding
chr1	15480656	15480915	295	intron (NM_018022, intron 1 of 2)	556	NM_018022	55092	Hs.465305	NM_018022	ENSG00000171729	TMEM51	C1orf72	transmembrane protein 51	protein-coding
[truncated: 22,466 more rows]

## Sheet: CASZ1 specific peaks
Chr	Start	End	Peak Score	Annotation	Distance to TSS	Nearest PromoterID	Entrez ID	Nearest Unigene	Nearest Refseq	Nearest Ensembl	Gene Name	Gene Alias	Gene Description	Gene Type
[truncated: 1,280 more rows]
