# Supplementary material for: CASZ1 induces skeletal muscle and rhabdomyosarcoma differentiation through a feed-forward loop with MYOD and MYOG
Source: Nat Commun. 2020 Feb 14;11:911. doi: 10.1038/s41467-020-14684-4 (PMC7021771; doi:10.1038/s41467-020-14684-4)
Supplement: Supplementary file 9 — Supplementary Data 6 [file 41467_2020_14684_MOESM9_ESM.xlsx]

## Sheet: Tet vs. Ctrl in RDtetCASZ1b
Gene ID	P-value	FDR	Fold change	T-score
A1BG	0.24774	0.24774	-1.11053	-1.35209
A1BG-AS1	0.970753	0.970753	1.00894	0.0390078
A1CF	0.149819	0.149819	-2.76672	-1.77923
A2M	0.230511	0.230511	1.43112	1.41307
A2M-AS1	0.167863	0.167863	-2.1003	-1.68199
A4GALT	0.995976	0.995976	-1.00053	-0.00536601
A4GNT	0.454643	0.454643	-2.31357	-0.827146
AAAS	0.0636058	0.0636058	-1.10116	-2.54554
AACS	0.0466476	0.0466476	1.26996	2.84465
AACSP1	0.201206	0.201206	-1.16667	-1.52811
AADAC	0.516732	0.516732	-1.99786	-0.710309
AADACL2	0.373901	0.373901	129.59	1
AADACP1	0.0970894	0.0970894	-8.51714	-2.15816
AADAT	0.076188	0.076188	-1.2762	-2.3776
AAED1	0.0726321	0.0726321	-1.22387	-2.42167
AAGAB	0.966354	0.966354	-1.00141	-0.0448797
AAK1	0.347627	0.347627	-1.11369	-1.06318
AAMDC	0.473845	0.473845	1.05146	0.789769
AAMP	0.658814	0.658814	1.00837	0.476142
AAR2	0.913685	0.913685	-1.0048	-0.115406
AARS	0.934477	0.934477	-1.00427	-0.0875038
AARS2	0.00844768	0.00844768	-1.22099	-4.83222
AARSD1	0.264143	0.264143	-1.16709	-1.29778
AASDH	0.420826	0.420826	-1.01443	-0.896158
AASDHPPT	0.287573	0.287573	1.04436	1.2256
AASS	0.032261	0.032261	-1.27467	-3.22064
AATBC	0.507182	0.507182	1.07089	0.727562
AATF	0.384564	0.384564	1.05154	0.975464
AATK	0.0961595	0.0961595	1.17008	2.16675
AATK-AS1	0.892133	0.892133	1.04079	0.144447
ABALON	0.427015	0.427015	1.17145	0.883198
ABAT	0.0719784	0.0719784	-1.86061	-2.43003
ABCA1	0.0813342	0.0813342	-3.01725	-2.31778
ABCA10	0.373901	0.373901	129.59	1
ABCA11P	0.863005	0.863005	1.0089	0.183945
ABCA12	0.11623	0.11623	-237.153	-1.99914
ABCA13	0.0684004	0.0684004	10.1529	2.47742
ABCA17P	0.678812	0.678812	1.07966	0.445794
ABCA2	0.0446512	0.0446512	1.11705	2.88803
ABCA3	0.000770106	0.000770106	1.49881	9.21649
ABCA4	0.101368	0.101368	-1.51332	-2.11977
ABCA7	0.00172861	0.00172861	1.96239	7.45629
ABCA8	0.373901	0.373901	-121.073	-1
ABCB10	0.0953372	0.0953372	1.13949	2.17442
ABCB4	0.137876	0.137876	-2.8374	-1.85071
ABCB6	0.071082	0.071082	-1.16307	-2.44165
ABCB7	0.255852	0.255852	1.06927	1.3248
ABCB8	0.935687	0.935687	1.0079	0.085882
ABCB9	0.0157793	0.0157793	1.72003	4.02649
ABCC1	0.269008	0.269008	1.05196	1.2823
ABCC10	0.0615295	0.0615295	1.18176	2.57688
ABCC11	0.11623	0.11623	-237.153	-1.99914
ABCC13	0.485187	0.485187	2.11217	0.768242
ABCC2	0.532791	0.532791	1.21714	0.681812
ABCC3	0.191934	0.191934	2.52454	1.56809
ABCC4	0.18052	0.18052	1.15424	1.62013
ABCC5	0.00353488	0.00353488	1.1663	6.15523
ABCC5-AS1	0.963712	0.963712	1.07034	0.0484081
ABCC6	0.042109	0.042109	1.34501	2.94666
ABCC6P1	0.264908	0.264908	2.07644	1.29533
ABCC6P2	0.946963	0.946963	1.01379	0.0707896
ABCC9	0.550551	0.550551	1.53139	0.651002
ABCD1	0.0326747	0.0326747	1.33197	3.20724
ABCD2	0.161959	0.161959	-357.226	-1.71254
ABCD3	0.574094	0.574094	1.02304	0.611202
ABCD4	0.41366	0.41366	1.09969	0.911363
ABCE1	0.100562	0.100562	-1.09075	-2.12687
ABCF1	0.209756	0.209756	-1.05555	-1.49289
ABCF2	0.762852	0.762852	-1.03482	-0.323033
ABCF3	0.979867	0.979867	1.00088	0.0268477
ABCG1	0.0460126	0.0460126	3.71979	2.85821
ABCG2	0.373901	0.373901	-121.073	-1
ABCG5	0.0665408	0.0665408	2.75359	2.50317
ABCG8	0.373901	0.373901	-121.073	-1
ABHD1	0.287172	0.287172	1.49168	1.22679
ABHD10	0.853196	0.853196	-1.01105	-0.197323
ABHD11	0.47035	0.47035	-1.07014	-0.796484
ABHD11-AS1	0.571041	0.571041	1.26168	0.6163
ABHD12	0.116058	0.116058	-1.10418	-2.00044
ABHD12B	0.372662	0.372662	-1.15927	-1.00289
ABHD13	0.0327286	0.0327286	1.14485	3.20551
ABHD14A	0.495489	0.495489	-1.0455	-0.74902
ABHD14A-ACY1	0.580383	0.580383	2.20006	0.600758
ABHD14B	0.964921	0.964921	1.00282	0.0467937
ABHD15	0.357943	0.357943	1.05893	1.03788
ABHD16A	0.0220865	0.0220865	1.13809	3.63375
ABHD16B	0.0637931	0.0637931	1.23568	2.54277
ABHD17A	0.565195	0.565195	-1.0373	-0.626113
ABHD17B	0.234397	0.234397	-1.06442	-1.39893
ABHD17C	0.641877	0.641877	-1.08513	-0.502256
ABHD18	0.0463132	0.0463132	1.35256	2.85176
ABHD2	0.00446226	0.00446226	1.15394	5.77574
ABHD3	0.734797	0.734797	1.02474	0.363256
ABHD4	0.233951	0.233951	1.12776	1.40054
ABHD5	0.415918	0.415918	-1.06198	-0.906548
ABHD6	0.0709341	0.0709341	1.42923	2.44358
ABHD8	0.508712	0.508712	1.05531	0.724782
ABI1	0.0363613	0.0363613	1.0693	3.09602
ABI2	0.220131	0.220131	-1.05676	-1.45204
ABI3	0.992635	0.992635	1.01387	0.0098203
ABI3BP	0.0537356	0.0537356	-3.66946	-2.70643
ABL1	0.00472654	0.00472654	-1.1589	-5.68507
ABL2	0.00868313	0.00868313	-1.14485	-4.79447
ABLIM1	0.90271	0.90271	-1.01055	-0.130178
ABLIM2	0.0779401	0.0779401	1.47376	2.35673
ABLIM3	0.770268	0.770268	1.14574	0.312509
ABR	0.00502222	0.00502222	1.35602	5.59072
ABRA	0.651531	0.651531	2.15001	0.487323
ABRACL	0.0272689	0.0272689	-1.18194	-3.40034
ABT1	0.013702	0.013702	-1.08363	-4.19944
ABTB1	0.0118454	0.0118454	-1.253	-4.38319
ABTB2	0.0418215	0.0418215	1.29113	2.95355
ACAA1	0.105754	0.105754	1.11879	2.08225
ACAA2	0.0209421	0.0209421	1.12	3.69417
ACACA	0.0215963	0.0215963	-1.11933	-3.65916
ACACB	0.078536	0.078536	1.15418	2.34976
ACAD10	0.00178416	0.00178416	1.27299	7.39406
ACAD11	0.0225526	0.0225526	1.18334	3.6102
ACAD8	0.0413831	0.0413831	1.17068	2.96416
ACAD9	0.103099	0.103099	-1.09725	-2.10475
ACADM	0.343048	0.343048	1.06601	1.07462
ACADS	0.0375295	0.0375295	1.1071	3.06352
ACADSB	0.421691	0.421691	1.06145	0.894338
ACADVL	0.153418	0.153418	1.05031	1.75887
ACAN	0.00250553	0.00250553	1.63948	6.75425
ACAP1	0.428459	0.428459	1.34705	0.880198
ACAP2	0.0454006	0.0454006	-1.08242	-2.87149
ACAP3	0.00863083	0.00863083	1.5196	4.80275
ACAT1	0.313689	0.313689	-1.05463	-1.15145
ACAT2	0.219903	0.219903	-1.24769	-1.45292
ACBD3	0.0416914	0.0416914	1.10798	2.95669
ACBD3-AS1	0.617948	0.617948	-1.28736	-0.539855
ACBD4	0.472354	0.472354	1.20611	0.792629
ACBD5	0.379234	0.379234	-1.01893	-0.987654
ACBD6	0.499032	0.499032	-1.0164	-0.742479
ACBD7	0.880183	0.880183	-1.02337	-0.160614
ACCSL	0.373901	0.373901	126.362	1
ACD	0.0166466	0.0166466	-1.17455	-3.96223
ACE	0.357574	0.357574	1.51758	1.03878
ACE2	2.75369e-06	2.75369e-06	372.655	38.3768
ACER2	0.775309	0.775309	1.08207	0.305379
ACER3	0.368512	0.368512	1.0345	1.01263
ACHE	0.855295	0.855295	-1.06629	-0.194457
ACIN1	0.0400197	0.0400197	-1.13402	-2.99803
ACKR2	0.513532	0.513532	-2.00892	-0.716063
ACKR3	0.977155	0.977155	1.04368	0.0304658
ACKR4	0.9867	0.9867	1.01224	0.0177339
ACLY	0.595038	0.595038	-1.02547	-0.576705
ACO1	0.675475	0.675475	1.02347	0.450823
ACO2	0.173441	0.173441	1.04191	1.65415
ACOT1	0.98434	0.98434	1.00176	0.0208813
ACOT11	0.0164754	0.0164754	1.62251	3.97459
ACOT12	0.116128	0.116128	-242.458	-1.99991
ACOT13	0.0465146	0.0465146	1.14783	2.84747
ACOT2	0.549439	0.549439	1.03561	0.65291
ACOT4	0.373901	0.373901	-121.073	-1
ACOT6	0.373901	0.373901	129.59	1
ACOT7	0.528765	0.528765	-1.02672	-0.688897
ACOT8	0.181781	0.181781	1.07651	1.61421
ACOT9	0.621288	0.621288	1.0368	0.534555
ACOX1	0.0183402	0.0183402	1.28891	3.84759
ACOX2	0.405457	0.405457	1.25717	0.929039
ACOX3	0.049177	0.049177	1.14734	2.79269
ACOXL	0.969454	0.969454	1.05887	0.0407418
ACOXL-AS1	0.373901	0.373901	-361.219	-1
ACP1	0.108563	0.108563	-1.07513	-2.05911
ACP2	0.0590513	0.0590513	1.08484	2.61593
ACP5	0.357117	0.357117	-2.01246	-1.03989
ACP6	0.0876129	0.0876129	1.3658	2.25033
ACP7	0.373901	0.373901	126.362	1
ACPP	0.373901	0.373901	-121.073	-1
ACPT	0.905303	0.905303	1.03753	0.126685
ACR	0.373901	0.373901	126.362	1
ACRBP	0.669635	0.669635	-1.16116	-0.459658
ACRV1	0.749452	0.749452	1.19045	0.342161
ACSBG1	0.00735821	0.00735821	1.76486	5.02522
ACSBG2	0.269278	0.269278	-1.10059	-1.28145
ACSF2	0.145148	0.145148	1.31752	1.80643
ACSF3	0.0184938	0.0184938	1.28872	3.83783
ACSL1	0.000993625	0.000993625	1.64376	8.62469
ACSL3	0.116416	0.116416	-1.13103	-1.99775
ACSL4	0.370612	0.370612	-1.01817	-1.00769
ACSL5	0.163858	0.163858	2.03157	1.70258
ACSL6	0.0893995	0.0893995	5.11418	2.23213
ACSM1	0.373901	0.373901	-121.073	-1
ACSM3	0.409392	0.409392	1.46927	0.920523
ACSM6	0.373901	0.373901	-117.08	-1
ACSS1	0.0180512	0.0180512	-1.44019	-3.86624
ACSS2	0.262863	0.262863	1.09642	1.3019
ACSS3	0.875658	0.875658	1.0511	0.166748
ACTA1	0.0758878	0.0758878	-1.21296	-2.38123
ACTA2	0.723872	0.723872	-1.42791	-0.379109
ACTA2-AS1	0.968461	0.968461	-1.06087	-0.0420681
ACTB	0.539741	0.539741	1.0285	0.66967
ACTBL2	0.0211399	0.0211399	501.244	3.68345
ACTC1	0.341468	0.341468	2.17752	1.0786
ACTG1	0.000145597	0.000145597	1.3319	14.1305
ACTG1P17	0.9459	0.9459	1.10685	0.0722121
ACTG1P20	0.252778	0.252778	1.11018	1.33504
ACTG1P4	0.376213	0.376213	-1.64384	-0.99463
ACTL10	0.44869	0.44869	1.15852	0.838988
ACTL6A	0.0420358	0.0420358	-1.20767	-2.94841
ACTL7A	0.373901	0.373901	-117.08	-1
ACTL7B	0.373901	0.373901	126.362	1
ACTN1	0.0125381	0.0125381	1.17091	4.3108
ACTN1-AS1	0.373901	0.373901	126.362	1
ACTN2	0.548895	0.548895	1.31113	0.653844
ACTN3	0.297001	0.297001	1.47173	1.19813
ACTN4	0.000407602	0.000407602	1.38718	10.8628
ACTR10	0.785379	0.785379	1.0178	0.291193
ACTR1A	0.133213	0.133213	1.06479	1.88044
ACTR1B	0.000377605	0.000377605	1.20086	11.0782
ACTR2	0.0775609	0.0775609	1.06132	2.3612
ACTR3	0.819813	0.819813	1.01003	0.2432
ACTR3B	0.418629	0.418629	1.03741	0.900796
ACTR3BP5	0.157145	0.157145	-362.531	-1.73833
ACTR3C	0.435267	0.435267	1.25953	0.866157
ACTR5	0.691249	0.691249	1.01828	0.427164
ACTR6	0.155363	0.155363	1.08425	1.74809
ACTR8	0.0646271	0.0646271	1.08943	2.53055
ACTRT3	0.0505441	0.0505441	4.57469	2.76588
ACVR1	0.158952	0.158952	1.19053	1.72855
ACVR1B	0.154162	0.154162	-1.10254	-1.75473
ACVR1C	0.490015	0.490015	-1.34406	-0.759195
ACVR2A	0.0168428	0.0168428	1.3912	3.94825
ACVR2B	0.950539	0.950539	1.00523	0.0660077
ACVR2B-AS1	0.899236	0.899236	1.02092	0.134861
ACVRL1	0.358781	0.358781	-1.58314	-1.03586
ACY1	0.605362	0.605362	1.042	0.55999
ACYP1	0.704739	0.704739	-1.0349	-0.407157
ACYP2	0.00683891	0.00683891	1.33095	5.12991
ADA	0.0227631	0.0227631	-1.49535	-3.59975
ADA2	0.479222	0.479222	2.41327	0.779515
ADAL	0.0225079	0.0225079	1.1513	3.61243
ADAM10	0.101	0.101	-1.05349	-2.12301
ADAM11	0.0541009	0.0541009	1.48959	2.69988
ADAM12	0.0187301	0.0187301	1.5114	3.823
ADAM15	0.0403663	0.0403663	-1.12998	-2.98929
ADAM17	0.949151	0.949151	1.00103	0.0678643
ADAM19	0.00469667	0.00469667	-1.4379	-5.69501
ADAM1A	0.865479	0.865479	1.02029	0.180578
ADAM20	0.406622	0.406622	2.04297	0.926511
ADAM20P1	0.419901	0.419901	-1.32142	-0.898108
ADAM21	0.428407	0.428407	1.20033	0.880305
ADAM21P1	0.359934	0.359934	1.31269	1.03308
ADAM22	0.856002	0.856002	-1.01379	-0.193491
ADAM23	9.43046e-05	9.43046e-05	-1.63331	-15.7768
ADAM28	0.247383	0.247383	-1.96638	-1.35331
ADAM29	0.373901	0.373901	-117.08	-1
ADAM32	0.49277	0.49277	1.21058	0.754063
ADAM33	0.116181	0.116181	254.951	1.99952
ADAM3B	0.373901	0.373901	126.362	1
ADAM5	0.373901	0.373901	126.362	1
ADAM8	0.127366	0.127366	1.038	1.91936
ADAM9	0.541166	0.541166	-1.03422	-0.667194
ADAMTS1	0.00470664	0.00470664	-1.32757	-5.69168
ADAMTS10	0.12091	0.12091	1.74871	1.96464
ADAMTS12	0.211015	0.211015	-1.14707	-1.48782
ADAMTS13	0.489183	0.489183	1.10468	0.760749
ADAMTS14	0.00530918	0.00530918	2.43995	5.50543
ADAMTS15	4.58851e-05	4.58851e-05	-3.03675	-18.9282
ADAMTS16	0.116511	0.116511	244.065	1.99703
ADAMTS17	0.0398953	0.0398953	1.42194	3.00118
ADAMTS18	0.373901	0.373901	-121.073	-1
ADAMTS19	0.539247	0.539247	-1.32118	-0.670529
ADAMTS19-AS1	0.557054	0.557054	-1.87097	-0.639894
ADAMTS2	0.370737	0.370737	1.11015	1.0074
ADAMTS20	0.0812774	0.0812774	-1.8567	-2.31842
ADAMTS3	0.0302945	0.0302945	-1.92858	-3.28722
ADAMTS4	0.00997534	0.00997534	1.85809	4.60737
ADAMTS5	0.00892845	0.00892845	1.09548	4.75645
ADAMTS6	0.251952	0.251952	1.25724	1.33781
ADAMTS7	0.0102417	0.0102417	1.29303	4.57246
ADAMTS7P1	0.261211	0.261211	-1.358	-1.30724
ADAMTS8	0.474957	0.474957	1.47883	0.787641
ADAMTS9	0.86534	0.86534	1.09909	0.180766
ADAMTSL1	0.989431	0.989431	-1.01996	-0.0140922
ADAMTSL2	0.00378271	0.00378271	1.59735	6.04277
ADAMTSL3	0.190323	0.190323	-5.94539	-1.57524
ADAMTSL4	0.0217374	0.0217374	1.92029	3.65177
ADAMTSL4-AS1	0.415836	0.415836	-1.57528	-0.906722
ADAMTSL5	0.189879	0.189879	1.26929	1.57722
ADAP1	0.612319	0.612319	1.14722	0.548829
ADAP2	0.373901	0.373901	118.704	1
ADAR	0.016799	0.016799	-1.18718	-3.95135
ADARB1	0.0276347	0.0276347	1.45611	3.38589
ADAT1	0.905388	0.905388	1.00637	0.126569
ADAT2	0.360758	0.360758	-1.10833	-1.03109
ADAT3	0.762286	0.762286	-1.00878	-0.323838
ADCK1	0.54548	0.54548	1.16383	0.659726
ADCK2	0.0700865	0.0700865	-1.16205	-2.45474
ADCK5	0.285593	0.285593	1.08785	1.23148
ADCY1	0.29088	0.29088	1.2051	1.21587
ADCY10	0.013157	0.013157	-474.618	-4.25011
ADCY10P1	0.867586	0.867586	-1.01739	-0.177711
ADCY3	0.0191529	0.0191529	-1.18009	-3.79701
ADCY5	0.746338	0.746338	-1.11338	-0.346627
ADCY6	0.1568	0.1568	1.18156	1.74021
ADCY7	0.000263747	0.000263747	-1.6004	-12.145
ADCY9	0.0451031	0.0451031	1.114	2.87802
ADCYAP1	0.350677	0.350677	3.1175	1.05563
ADCYAP1R1	0.390592	0.390592	1.4676	0.961853
ADD1	0.566178	0.566178	-1.02459	-0.624458
ADD2	0.420255	0.420255	1.22353	0.897362
ADD3	0.147554	0.147554	-1.07958	-1.79231
ADD3-AS1	0.569413	0.569413	-1.47656	-0.619027
ADGRA1	0.023137	0.023137	1.30009	3.58148
ADGRA1-AS1	0.068614	0.068614	2.08054	2.47451
ADGRA2	0.0149061	0.0149061	-1.55177	-4.09564
ADGRA3	0.0272857	0.0272857	-1.15729	-3.39967
ADGRB1	0.000603419	0.000603419	3.38162	9.81791
ADGRB2	0.915607	0.915607	-1.00753	-0.112822
ADGRB3	0.105148	0.105148	2.32193	2.08732
ADGRD1	0.485187	0.485187	2.11217	0.768242
ADGRE2	0.703204	0.703204	1.06387	0.409425
ADGRE4P	0.373901	0.373901	129.59	1
ADGRE5	0.0622028	0.0622028	-1.07919	-2.56659
ADGRF3	0.694743	0.694743	-1.08342	-0.421963
ADGRF5	0.945773	0.945773	1.05478	0.0723818
ADGRG1	0.299368	0.299368	1.46076	1.19136
ADGRG2	0.971686	0.971686	1.02474	0.0377629
ADGRG4	0.373901	0.373901	-121.073	-1
ADGRG5	0.0365273	0.0365273	3.86908	3.09132
ADGRG6	0.861968	0.861968	-1.02681	-0.185358
ADGRL1	0.190279	0.190279	-1.15841	-1.57544
ADGRL2	0.0128955	0.0128955	-1.12681	-4.27532
ADGRL3	0.371111	0.371111	-2.97576	-1.00652
ADGRV1	0.555108	0.555108	-1.87678	-0.643208
ADH1A	0.373901	0.373901	-117.08	-1
ADH4	0.373901	0.373901	-117.08	-1
ADH5	0.070074	0.070074	1.05727	2.45491
ADH6	0.537955	0.537955	-1.59002	-0.672779
ADHFE1	0.607181	0.607181	1.75034	0.557065
ADI1	0.0843697	0.0843697	1.04132	2.28447
ADIG	0.989431	0.989431	-1.01996	-0.0140922
ADIPOR1	0.0249949	0.0249949	1.07539	3.49563
ADIPOR2	0.296079	0.296079	-1.04833	-1.20078
ADIRF	0.36975	0.36975	-1.3844	-1.00972
ADK	0.752592	0.752592	1.01618	0.337666
ADM	0.537516	0.537516	1.1281	0.673544
ADM2	0.0835732	0.0835732	-1.51938	-2.29308
ADM5	0.0934763	0.0934763	-1.10396	-2.19207
ADNP	0.110518	0.110518	-1.12859	-2.04339
ADNP-AS1	0.781741	0.781741	1.06107	0.29631
ADNP2	0.235662	0.235662	-1.0473	-1.39438
ADO	0.00148321	0.00148321	1.12105	7.76418
ADORA1	0.0126753	0.0126753	1.26112	4.29704
ADORA2A	0.551906	0.551906	3.11789	0.64868
ADORA2A-AS1	0.0366469	0.0366469	3.37687	3.08796
ADORA2B	0.143496	0.143496	-1.3965	-1.81628
ADORA3	0.373901	0.373901	129.59	1
ADPGK	0.290331	0.290331	-1.06908	-1.21748
ADPGK-AS1	0.651112	0.651112	-1.19901	-0.487968
ADPRH	0.116181	0.116181	508.902	1.99952
ADPRHL1	0.784479	0.784479	-1.07285	-0.292459
ADPRHL2	0.987717	0.987717	-1.00033	-0.0163785
ADPRM	0.0495476	0.0495476	1.46899	2.78533
ADRA1B	0.0117198	0.0117198	-1.82124	-4.39686
ADRA1D	0.959281	0.959281	1.07927	0.0543248
ADRA2A	0.959281	0.959281	1.07927	0.0543248
ADRA2B	0.0854151	0.0854151	1.97878	2.27331
ADRA2C	0.146087	0.146087	1.34219	1.80089
ADRM1	0.157381	0.157381	-1.05313	-1.73704
ADSL	0.0959772	0.0959772	1.05496	2.16844
ADSS	0.00579636	0.00579636	-1.16035	-5.37283
ADSSL1	0.097492	0.097492	1.53018	2.15447
ADTRP	0.670917	0.670917	1.19311	0.457714
AEBP1	0.0593292	0.0593292	1.10735	2.61146
AEBP2	0.0206357	0.0206357	-1.18829	-3.71102
AEN	0.353292	0.353292	-1.05682	-1.0492
AES	0.00892912	0.00892912	1.23317	4.75635
AFAP1	0.353488	0.353488	-1.10885	-1.04872
AFAP1-AS1	0.516895	0.516895	-1.13269	-0.710016
AFAP1L1	0.545056	0.545056	1.44692	0.660459
AFAP1L2	0.0527268	0.0527268	5.30528	2.72477
AFDN	0.145961	0.145961	1.06622	1.80163
AFDN-AS1	0.374582	0.374582	1.92905	0.998415
AFF1	0.0271001	0.0271001	-1.12654	-3.40708
AFF2	0.557022	0.557022	-3.04304	-0.639947
AFF3	0.632568	0.632568	1.16809	0.516781
AFF4	0.278322	0.278322	1.05197	1.2534
AFG1L	0.00854862	0.00854862	1.22648	4.81588
AFG3L1P	0.204296	0.204296	-1.27071	-1.51521
AFG3L2	0.432436	0.432436	-1.05481	-0.871974
AFMID	0.047577	0.047577	1.13509	2.82518
AFP	0.373901	0.373901	118.704	1
AFTPH	0.208456	0.208456	-1.05198	-1.49815
AGA	0.153129	0.153129	-1.13903	-1.76049
AGAP1	0.155461	0.155461	1.08737	1.74755
AGAP1-IT1	0.0736051	0.0736051	-1.72643	-2.40937
AGAP11	0.25334	0.25334	-1.6557	-1.33316
AGAP12P	0.107871	0.107871	-2.01526	-2.06474
AGAP2	0.00274516	0.00274516	1.33731	6.59061
AGAP2-AS1	0.351366	0.351366	1.0702	1.05393
AGAP3	0.569097	0.569097	1.05908	0.619556
AGAP4	0.308325	0.308325	-1.17925	-1.1662
AGAP5	0.802784	0.802784	1.05742	0.266841
AGAP6	0.672971	0.672971	-1.07396	-0.454605
AGAP7P	0.784642	0.784642	-1.05363	-0.292229
AGAP9	0.258115	0.258115	1.13997	1.31734
AGBL1	0.373901	0.373901	118.704	1
AGBL2	0.373901	0.373901	-122.385	-1
AGBL3	0.929241	0.929241	-1.02184	-0.0945211
AGBL4	0.779709	0.779709	-1.46069	-0.299172
AGBL5	0.586066	0.586066	-1.05009	-0.591384
AGER	0.301177	0.301177	-1.18357	-1.18623
AGFG1	0.760691	0.760691	-1.01061	-0.326108
AGFG2	0.448831	0.448831	-1.0827	-0.838705
AGGF1	0.113951	0.113951	1.03803	2.0165
AGK	0.666774	0.666774	1.06849	0.464001
AGL	0.640156	0.640156	1.02294	0.504931
AGMAT	0.161163	0.161163	-1.40762	-1.71674
AGMO	0.373901	0.373901	-122.385	-1
AGO1	0.0969959	0.0969959	1.109	2.15902
AGO2	0.529804	0.529804	-1.04144	-0.687064
AGO3	0.103427	0.103427	1.12549	2.10194
AGO4	0.00854706	0.00854706	1.12487	4.81613
AGPAT1	0.986663	0.986663	1.00091	0.0177845
AGPAT2	0.16336	0.16336	-1.09544	-1.70518
AGPAT3	0.884842	0.884842	-1.00656	-0.154305
AGPAT4	0.396456	0.396456	-1.029	-0.948785
AGPAT4-IT1	0.169047	0.169047	1.53882	1.676
AGPAT5	0.0404445	0.0404445	1.27471	2.98734
AGPS	0.721963	0.721963	1.00673	0.381892
AGRN	0.685263	0.685263	1.07695	0.436108
AGRP	0.248754	0.248754	4.02344	1.34863
AGT	0.000336802	0.000336802	3.3334	11.4081
AGTPBP1	0.833595	0.833595	1.00984	0.224191
AGTR2	0.326607	0.326607	-1.12126	-1.11687
AGTRAP	0.281814	0.281814	-1.03659	-1.24281
AGXT	0.0295171	0.0295171	4.41624	3.31496
AHCTF1	0.124296	0.124296	-1.09262	-1.94057
AHCTF1P1	0.269028	0.269028	-1.03314	-1.28224
AHCY	0.0350921	0.0350921	1.10431	3.13275
AHCYL1	0.122643	0.122643	-1.0644	-1.95223
AHCYL2	0.0500442	0.0500442	-1.09805	-2.77558
AHDC1	0.232528	0.232528	1.08901	1.4057
AHI1	0.0336306	0.0336306	-1.09701	-3.17703
AHNAK	0.334188	0.334188	-1.17443	-1.09715
AHNAK2	0.269812	0.269812	1.50369	1.27977
AHR	0.291657	0.291657	-1.17921	-1.2136
AHRR	0.0174487	0.0174487	1.32458	3.90627
AHSA1	0.0010669	0.0010669	-1.16779	-8.46581
AHSA2	0.121613	0.121613	-1.15794	-1.95958
AHSP	0.373901	0.373901	126.362	1
AICDA	0.511702	0.511702	2.01585	0.719367
AIDA	0.277015	0.277015	-1.05931	-1.2574
AIF1L	0.139723	0.139723	1.90484	1.83923
AIFM1	0.524303	0.524303	1.03059	0.696795
AIFM2	0.5032	0.5032	1.06373	0.734827
AIFM3	0.680216	0.680216	-1.18139	-0.443681
AIG1	0.0507927	0.0507927	1.45589	2.76109
AIMP1	0.691339	0.691339	-1.02418	-0.427031
AIMP2	0.809395	0.809395	-1.00832	-0.257643
AIP	0.953029	0.953029	1.00426	0.0626787
AIRE	0.685042	0.685042	1.9526	0.436439
AIRN	0.213083	0.213083	1.82146	1.47957
AJUBA	0.137667	0.137667	1.11764	1.85202
AK1	0.54662	0.54662	1.12026	0.65776
AK2	0.667026	0.667026	-1.02564	-0.463619
AK3	0.732344	0.732344	-1.02739	-0.366806
AK4	0.00335926	0.00335926	1.45164	6.24095
AK5	0.989865	0.989865	-1.00079	-0.0135135
AK6	0.152011	0.152011	-1.17933	-1.76677
AK7	0.446473	0.446473	1.62768	0.843429
AK8	0.618813	0.618813	-1.18496	-0.53848
AK9	0.20035	0.20035	1.47851	1.53173
AKAIN1	0.0365934	0.0365934	5.77683	3.08946
AKAP1	0.0572335	0.0572335	-1.10212	-2.64578
AKAP10	0.537347	0.537347	1.03933	0.673839
AKAP11	0.377054	0.377054	1.05123	0.992682
AKAP12	0.00177985	0.00177985	1.78822	7.3988
AKAP13	0.403111	0.403111	1.05769	0.93415
AKAP14	0.373901	0.373901	-121.073	-1
AKAP17A	0.099323	0.099323	-1.07915	-2.13789
AKAP2	0.686781	0.686781	-1.04251	-0.433837
AKAP3	0.240002	0.240002	1.1951	1.37894
AKAP4	0.373901	0.373901	118.704	1
AKAP5	0.490294	0.490294	1.13364	0.758674
AKAP6	0.898323	0.898323	1.00972	0.136092
AKAP7	0.231497	0.231497	1.17053	1.40946
AKAP8	0.518005	0.518005	-1.05638	-0.708026
AKAP8L	0.0192582	0.0192582	1.11956	3.79064
AKAP9	0.692651	0.692651	1.0761	0.425076
AKIP1	0.00373971	0.00373971	1.16542	6.06162
AKIRIN1	0.0825039	0.0825039	1.1208	2.30478
AKIRIN2	0.324377	0.324377	1.05584	1.12275
AKNA	0.000847427	0.000847427	-2.13916	-8.99005
AKNAD1	0.0267066	0.0267066	2.09277	3.423
AKR1A1	0.727899	0.727899	1.01061	0.373252
AKR1B1	0.078087	0.078087	-1.23977	-2.35501
AKR1B10	0.807222	0.807222	-1.14259	-0.260662
AKR1B15	0.373901	0.373901	-121.073	-1
AKR1C1	0.757304	0.757304	-1.22408	-0.330935
AKR1C2	0.962983	0.962983	1.07187	0.0493817
AKR1C3	0.992635	0.992635	1.01387	0.0098203
AKR1E2	0.308145	0.308145	1.13215	1.1667
AKR7A2	0.0932115	0.0932115	1.10678	2.19461
AKR7A2P1	0.165197	0.165197	1.24628	1.69564
AKR7A3	0.930691	0.930691	1.03176	0.0925764
AKR7L	0.807474	0.807474	-1.0716	-0.260312
AKT1	0.199255	0.199255	1.0343	1.53637
AKT1S1	0.313937	0.313937	1.04195	1.15078
AKT2	0.0377365	0.0377365	1.0571	3.05788
AKT3	0.047683	0.047683	1.10497	2.82299
AKTIP	0.245298	0.245298	1.15161	1.36047
ALAD	0.0690722	0.0690722	1.16597	2.46831
ALAS1	0.0899788	0.0899788	1.12342	2.22631
ALAS2	0.373901	0.373901	118.704	1
ALCAM	0.165763	0.165763	-1.18471	-1.69272
ALDH16A1	0.145853	0.145853	-1.07325	-1.80227
ALDH18A1	0.00469992	0.00469992	-1.13317	-5.69392
ALDH1A1	0.102842	0.102842	-3.40846	-2.10696
ALDH1A2	0.116181	0.116181	254.951	1.99952
ALDH1A3	0.165835	0.165835	1.63239	1.69235
ALDH1B1	0.502797	0.502797	1.10244	0.735565
ALDH1L2	0.834526	0.834526	1.04652	0.22291
ALDH2	0.830929	0.830929	-1.01448	-0.22786
ALDH3A2	0.120792	0.120792	1.10715	1.96549
ALDH3B1	0.00249576	0.00249576	1.65848	6.76133
ALDH3B2	0.555108	0.555108	-1.87678	-0.643208
ALDH4A1	0.254048	0.254048	1.20404	1.3308
ALDH5A1	0.360581	0.360581	1.45113	1.03152
ALDH6A1	0.00964802	0.00964802	1.33907	4.65186
ALDH7A1	0.757108	0.757108	-1.01546	-0.331214
ALDH8A1	0.373901	0.373901	-121.073	-1
ALDH9A1	0.0178183	0.0178183	-1.07079	-3.88152
ALDOA	0.034262	0.034262	1.06335	3.15763
ALDOB	0.395051	0.395051	1.54736	0.951901
ALDOC	0.434684	0.434684	1.60412	0.867351
ALG1	0.517289	0.517289	-1.0645	-0.709309
ALG10	0.0665901	0.0665901	1.17295	2.50248
ALG10B	0.00315974	0.00315974	1.26874	6.34529
ALG11	0.331793	0.331793	1.14839	1.10334
ALG12	0.00136339	0.00136339	-1.17903	-7.93838
ALG13	0.387926	0.387926	1.05123	0.967851
ALG14	0.202802	0.202802	-1.10193	-1.52142
ALG1L	0.116688	0.116688	350.911	1.9957
ALG1L2	0.360631	0.360631	3.01504	1.0314
ALG1L9P	0.0126877	0.0126877	1.83365	4.29581
ALG2	0.0871129	0.0871129	1.06864	2.2555
ALG3	0.45804	0.45804	-1.0577	-0.820445
ALG5	0.960731	0.960731	1.0035	0.0523891
ALG6	0.0117078	0.0117078	-1.29548	-4.39817
ALG8	0.12967	0.12967	-1.08251	-1.90379
ALG9	0.00981506	0.00981506	-1.23694	-4.62893
ALK	0.0122213	0.0122213	2.26536	4.34329
ALKAL2	0.226747	0.226747	1.77318	1.42699
ALKBH1	0.933133	0.933133	1.00591	0.0893041
ALKBH2	0.989323	0.989323	1.00146	0.0142361
ALKBH3	0.985704	0.985704	1.00209	0.0190627
ALKBH3-AS1	0.126125	0.126125	758.424	1.92787
ALKBH4	0.1773	0.1773	1.1479	1.63542
ALKBH5	0.119088	0.119088	1.08573	1.97789
ALKBH6	0.0503622	0.0503622	1.1685	2.7694
ALKBH7	0.68489	0.68489	1.02978	0.436667
ALKBH8	0.881566	0.881566	-1.01362	-0.15874
ALLC	0.103784	0.103784	2.46202	2.09889
ALMS1	0.0497253	0.0497253	1.12298	2.78183
ALMS1-IT1	0.132074	0.132074	1.47853	1.88788
ALMS1P1	0.545342	0.545342	1.35728	0.659965
ALOX12	0.174131	0.174131	-1.91803	-1.65077
ALOX12-AS1	0.132677	0.132677	-1.78684	-1.88393
ALOX12P2	0.373901	0.373901	-121.073	-1
ALOX15	0.805112	0.805112	1.15565	0.263598
ALOX15B	0.373901	0.373901	126.362	1
ALOX15P1	0.373901	0.373901	-122.385	-1
ALOX5	0.621155	0.621155	1.34772	0.534766
ALOX5AP	0.565126	0.565126	-1.25721	-0.62623
ALPK1	0.00403431	0.00403431	-2.48493	-5.9375
ALPK2	0.743724	0.743724	-1.07007	-0.350383
ALPK3	0.404762	0.404762	-1.10238	-0.930549
ALPL	0.482002	0.482002	-1.59439	-0.774248
ALPP	0.373901	0.373901	-122.385	-1
ALS2	0.649837	0.649837	-1.01816	-0.489934
ALS2CL	0.00277075	0.00277075	15.9079	6.57418
ALS2CR12	0.512199	0.512199	1.35402	0.718469
ALX1	0.8251	0.8251	1.03708	0.235895
ALX3	0.33391	0.33391	-1.22336	-1.09787
ALX4	0.524158	0.524158	-1.17846	-0.697053
ALYREF	0.0216581	0.0216581	-1.1496	-3.65592
AMACR	0.0682963	0.0682963	1.26117	2.47884
AMBRA1	0.48305	0.48305	1.02999	0.772269
AMD1	0.0272734	0.0272734	-1.14392	-3.40016
AMDHD1	0.943186	0.943186	-1.04506	-0.0758427
AMDHD2	0.660049	0.660049	1.02393	0.474252
AMER1	0.159117	0.159117	1.04225	1.72766
AMFR	0.266695	0.266695	1.0548	1.28962
AMH	0.064461	0.064461	-1.17498	-2.53297
AMHR2	0.949104	0.949104	-1.04192	-0.0679263
AMIGO1	0.0512905	0.0512905	1.33938	2.75159
AMIGO2	0.71734	0.71734	-1.03893	-0.388643
AMIGO3	0.551825	0.551825	-1.02621	-0.648817
AMMECR1	0.0509432	0.0509432	1.33411	2.75821
AMMECR1L	0.0136791	0.0136791	1.08711	4.20152
AMN	0.516969	0.516969	-1.87596	-0.709883
AMN1	0.123099	0.123099	1.21934	1.94899
AMOT	0.903297	0.903297	1.02281	0.129387
AMOTL1	0.00769636	0.00769636	1.24826	4.96178
AMOTL2	0.00873264	0.00873264	1.51504	4.7867
AMPD1	0.527255	0.527255	1.54337	0.691564
AMPD2	0.00217165	0.00217165	1.20008	7.01755
AMPD3	0.000161399	0.000161399	2.26462	13.7652
AMPH	0.548466	0.548466	-1.13864	-0.654581
AMT	0.277703	0.277703	-1.98507	-1.2553
AMY1A	0.373901	0.373901	59.9477	1
AMY1B	0.373901	0.373901	12.3117	1
AMY1C	0.373901	0.373901	48.4441	1
AMY2A	0.373901	0.373901	-205.622	-1
AMY2B	0.492604	0.492604	1.36555	0.754372
AMZ1	0.131669	0.131669	1.38144	1.89054
AMZ2	0.472342	0.472342	-1.04561	-0.792651
AMZ2P1	0.313645	0.313645	-1.10612	-1.15157
ANAPC1	0.0164116	0.0164116	-1.06986	-3.97923
ANAPC10	0.0632047	0.0632047	1.15968	2.5515
ANAPC11	0.000363676	0.000363676	-1.16572	-11.1856
ANAPC13	0.0431071	0.0431071	1.09034	2.92316
ANAPC15	0.352279	0.352279	-1.06413	-1.05169
ANAPC16	0.00452406	0.00452406	1.18593	5.75396
ANAPC1P1	0.515274	0.515274	-1.14257	-0.712928
ANAPC2	0.401484	0.401484	-1.04232	-0.937709
ANAPC4	0.292891	0.292891	-1.08656	-1.21001
ANAPC5	0.148974	0.148974	-1.07494	-1.78408
ANAPC7	0.296954	0.296954	-1.04239	-1.19827
ANG	0.035459	0.035459	-1.80172	-3.12197
ANGEL1	0.0288476	0.0288476	1.39187	3.33956
ANGEL2	0.605708	0.605708	1.02597	0.559434
ANGPT2	8.37722e-06	8.37722e-06	5.11849	29.0339
ANGPT4	0.373901	0.373901	-117.08	-1
ANGPTL1	0.055912	0.055912	-1.53336	-2.66818
ANGPTL2	0.113143	0.113143	1.13537	2.02275
ANGPTL3	0.357949	0.357949	-1.68271	-1.03787
ANGPTL4	0.611991	0.611991	1.12006	0.549353
ANGPTL6	0.171138	0.171138	-439.155	-1.66552
ANGPTL7	0.232152	0.232152	-1.76187	-1.40707
ANGPTL8	0.148378	0.148378	-4.67467	-1.78752
ANHX	0.373901	0.373901	236.407	1
ANK1	0.00899021	0.00899021	1.35503	4.74708
ANK2	0.0616896	0.0616896	-1.14977	-2.57443
ANK3	0.567064	0.567064	-2.04141	-0.622968
ANKAR	0.269341	0.269341	-1.21225	-1.28125
ANKDD1A	0.0304357	0.0304357	1.34681	3.28227
ANKDD1B	0.551998	0.551998	-1.87212	-0.648521
ANKEF1	0.664444	0.664444	1.27772	0.467547
ANKFN1	0.116893	0.116893	247.293	1.99416
ANKFY1	0.745165	0.745165	-1.01897	-0.348313
ANKH	0.5817	0.5817	-1.07639	-0.59858
ANKHD1	0.426228	0.426228	-1.06996	-0.884838
ANKHD1-EIF4EBP3	0.57155	0.57155	-1.13671	-0.615448
ANKIB1	0.98607	0.98607	-1.00142	-0.0185752
ANKK1	0.566862	0.566862	1.29743	0.623308
ANKLE1	0.0177843	0.0177843	-1.3299	-3.88377
ANKLE2	0.780918	0.780918	-1.01092	-0.297469
ANKMY1	0.949096	0.949096	1.00457	0.0679368
ANKMY2	0.0567035	0.0567035	-1.05362	-2.65469
ANKRA2	0.930159	0.930159	-1.0091	-0.0932905
ANKRD1	0.149555	0.149555	1.73544	1.78074
ANKRD10	0.0205281	0.0205281	1.2659	3.717
ANKRD11	0.0583606	0.0583606	-1.10825	-2.62714
ANKRD12	0.026961	0.026961	1.1279	3.41268
ANKRD13A	0.481146	0.481146	1.04578	0.775868
ANKRD13B	0.422536	0.422536	1.07537	0.892562
ANKRD13C	0.28594	0.28594	1.03636	1.23045
ANKRD13D	0.185497	0.185497	-1.03668	-1.59703
ANKRD16	0.896465	0.896465	1.01087	0.138599
ANKRD17	0.801381	0.801381	1.00861	0.268796
ANKRD18A	0.0189109	0.0189109	1.83383	3.8118
ANKRD18B	0.153	0.153	1.13281	1.76121
ANKRD18CP	0.238313	0.238313	1.15011	1.38491
ANKRD18DP	0.373901	0.373901	129.59	1
ANKRD19P	0.814287	0.814287	1.0365	0.250853
ANKRD2	0.0522923	0.0522923	4.65982	2.73279
ANKRD20A1	0.0309442	0.0309442	-2.79778	-3.26467
ANKRD20A11P	0.373901	0.373901	-121.073	-1
ANKRD20A19P	0.492267	0.492267	2.0846	0.754998
ANKRD20A2	0.592879	0.592879	1.46487	0.580225
ANKRD20A3	0.115903	0.115903	153.91	2.00161
ANKRD20A4	0.373901	0.373901	-370.921	-1
ANKRD20A4-ANKRD20A20P	0.694948	0.694948	1.16354	0.421659
ANKRD20A5P	0.10647	0.10647	-3.75604	-2.07628
ANKRD20A8P	0.500718	0.500718	-1.0374	-0.739377
ANKRD20A9P	0.373901	0.373901	-121.073	-1
ANKRD23	0.301956	0.301956	-1.10618	-1.18402
ANKRD24	0.00334804	0.00334804	3.11233	6.24661
ANKRD26	0.67775	0.67775	-1.01649	-0.447392
ANKRD26P1	0.980395	0.980395	-1.00174	-0.0261433
ANKRD27	0.40183	0.40183	-1.04948	-0.93695
ANKRD28	0.775088	0.775088	1.02318	0.305692
ANKRD29	0.683013	0.683013	1.30726	0.439481
ANKRD30BL	0.753157	0.753157	1.0355	0.336857
ANKRD30BP3	0.116511	0.116511	244.065	1.99703
ANKRD31	0.492498	0.492498	2.08319	0.754569
ANKRD33	0.373901	0.373901	118.704	1
ANKRD33B	0.189468	0.189468	1.33896	1.57906
ANKRD34A	0.0728648	0.0728648	1.18159	2.41871
ANKRD34B	0.945173	0.945173	1.04539	0.0731842
ANKRD36	0.0542552	0.0542552	1.1259	2.69713
ANKRD36B	0.392696	0.392696	-1.05342	-0.957145
ANKRD36BP1	0.205719	0.205719	-1.12585	-1.50934
ANKRD36BP2	0.961389	0.961389	1.03702	0.0515094
ANKRD36C	0.359203	0.359203	1.07225	1.03484
ANKRD37	0.308978	0.308978	1.30052	1.16439
ANKRD39	0.0235126	0.0235126	1.12587	3.56348
ANKRD40	0.272191	0.272191	-1.02848	-1.27232
ANKRD42	0.19682	0.19682	1.22567	1.54678
ANKRD44	0.481216	0.481216	-1.1456	-0.775735
ANKRD45	0.373901	0.373901	126.362	1
ANKRD46	0.0340069	0.0340069	1.31159	3.16542
ANKRD49	0.62259	0.62259	1.02708	0.532494
ANKRD50	0.0203784	0.0203784	-1.20544	-3.7254
ANKRD52	0.0210047	0.0210047	-1.29679	-3.69076
ANKRD53	0.84596	0.84596	1.13997	0.207219
ANKRD54	0.0553223	0.0553223	-1.23727	-2.67837
ANKRD6	0.883098	0.883098	-1.03191	-0.156665
ANKRD60	0.373901	0.373901	-233.16	-1
ANKRD61	0.536709	0.536709	-1.19363	-0.674953
ANKRD62P1-PARP4P3	0.95916	0.95916	1.04526	0.0544871
ANKRD63	0.2371	0.2371	1.2926	1.38923
ANKRD65	0.30852	0.30852	1.08978	1.16566
ANKRD7	0.0146161	0.0146161	1.96242	4.1197
ANKRD9	0.0531684	0.0531684	-1.08698	-2.71669
ANKS1A	0.00901389	0.00901389	1.31282	4.74351
ANKS1B	0.283907	0.283907	2.39179	1.23652
ANKS3	0.483827	0.483827	-1.06665	-0.770802
ANKS4B	0.373901	0.373901	-121.073	-1
ANKS6	0.768863	0.768863	1.0233	0.314499
ANKZF1	0.105124	0.105124	1.14779	2.08753
ANLN	0.0202808	0.0202808	-1.31489	-3.73091
ANO1	0.593563	0.593563	1.60366	0.57911
ANO10	0.197871	0.197871	-1.06929	-1.54227
ANO2	0.805381	0.805381	1.16736	0.263224
ANO4	0.959281	0.959281	1.07927	0.0543248
ANO5	0.0164138	0.0164138	1.22951	3.97907
ANO6	0.568433	0.568433	1.04724	0.620669
ANO7	0.923773	0.923773	-1.02746	-0.101856
ANO8	0.55185	0.55185	1.04146	0.648776
ANP32A	0.157298	0.157298	-1.05504	-1.7375
ANP32A-IT1	0.460405	0.460405	-1.31301	-0.815803
ANP32AP1	0.0286142	0.0286142	-1.38276	-3.34829
ANP32B	0.0891241	0.0891241	-1.18668	-2.23491
ANP32C	0.676859	0.676859	-1.03756	-0.448735
ANP32D	0.169557	0.169557	2.73353	1.67343
ANP32E	0.0134838	0.0134838	-1.2468	-4.21942
ANPEP	0.152981	0.152981	-2.19027	-1.76132
ANTXR1	0.0193279	0.0193279	1.15638	3.78645
ANTXR2	0.51988	0.51988	1.07232	0.704673
ANXA1	0.0063349	0.0063349	-3.14728	-5.24124
ANXA11	0.000246274	0.000246274	1.44109	12.3596
ANXA2	0.236649	0.236649	-1.17928	-1.39084
ANXA2P1	0.259563	0.259563	-1.31547	-1.3126
ANXA2P2	0.218095	0.218095	-1.17297	-1.4599
ANXA2P3	0.0937776	0.0937776	-1.60638	-2.18918
ANXA2R	0.41204	0.41204	-1.13339	-0.91483
ANXA4	0.229043	0.229043	1.0817	1.41848
ANXA5	0.00526949	0.00526949	-1.27648	-5.51689
ANXA6	0.00697165	0.00697165	-1.21067	-5.10225
ANXA7	0.00249152	0.00249152	-1.28755	-6.76441
ANXA8	0.119074	0.119074	-185.108	-1.978
ANXA8L1	0.141177	0.141177	-58.3501	-1.83031
ANXA9	0.231562	0.231562	1.69837	1.40922
AOAH	0.992635	0.992635	1.01387	0.0098203
AOC2	0.531017	0.531017	1.06804	0.684928
AOC3	0.686054	0.686054	-1.09476	-0.434924
AOC4P	0.992635	0.992635	1.01387	0.0098203
AOX1	0.580028	0.580028	1.34928	0.601346
AP1AR	0.855053	0.855053	1.00791	0.194787
AP1B1	0.0533195	0.0533195	1.07756	2.71394
AP1G1	0.861094	0.861094	1.00989	0.186549
AP1G2	0.766376	0.766376	-1.03769	-0.318027
AP1M1	0.388233	0.388233	-1.0294	-0.967159
AP1M2	0.801313	0.801313	-1.119	-0.268891
AP1S1	0.0107647	0.0107647	-1.22656	-4.507
AP1S2	0.0836902	0.0836902	-1.16047	-2.29181
AP1S3	0.15168	0.15168	1.7325	1.76864
AP2A1	0.106794	0.106794	1.0612	2.0736
AP2A2	0.062802	0.062802	1.0446	2.55753
AP2B1	0.648449	0.648449	1.01383	0.492076
AP2M1	0.0333818	0.0333818	-1.08201	-3.1848
AP2S1	0.524185	0.524185	-1.0177	-0.697004
AP3B1	0.222051	0.222051	-1.05097	-1.4447
AP3B2	0.434282	0.434282	1.68607	0.868177
AP3D1	0.16546	0.16546	-1.04653	-1.69428
AP3M1	0.007075	0.007075	1.08069	5.08116
AP3M2	0.0484344	0.0484344	1.07521	2.80761
AP3S1	0.12517	0.12517	-1.08516	-1.93447
AP3S2	0.0456402	0.0456402	1.15023	2.86626
AP4B1	0.544102	0.544102	-1.02911	-0.662106
AP4B1-AS1	0.738353	0.738353	1.08309	0.358119
AP4E1	0.00398909	0.00398909	1.30776	5.95581
AP4M1	0.00305436	0.00305436	1.64314	6.40372
AP4S1	0.189299	0.189299	1.10057	1.57982
AP5B1	0.347007	0.347007	-1.06388	-1.06472
AP5M1	0.0278652	0.0278652	1.19521	3.3769
AP5S1	0.72854	0.72854	1.02102	0.372323
AP5Z1	0.204577	0.204577	-1.09302	-1.51405
APAF1	0.00391543	0.00391543	-1.41456	-5.9862
APBA1	0.462357	0.462357	-1.17164	-0.811985
APBA2	0.403209	0.403209	1.04637	0.933934
APBA3	0.214797	0.214797	1.1055	1.47279
APBB1	0.0361755	0.0361755	1.20829	3.1013
APBB2	0.0345931	0.0345931	1.24606	3.14762
APBB3	0.601487	0.601487	1.0632	0.566242
APC	0.378796	0.378796	-1.03869	-0.988662
APC2	0.181561	0.181561	1.14759	1.61524
APCDD1	0.0693806	0.0693806	2.07605	2.46416
APCDD1L	0.000837955	0.000837955	3.78572	9.01638
APCDD1L-AS1	0.325726	0.325726	1.47675	1.11919
APEH	0.342711	0.342711	-1.06076	-1.07547
APEX1	0.51184	0.51184	1.0288	0.719117
APEX2	0.0196626	0.0196626	-1.19639	-3.76658
APH1A	0.049167	0.049167	-1.06737	-2.79289
APH1B	0.438082	0.438082	1.04944	0.860403
API5	0.702076	0.702076	-1.01724	-0.411092
APIP	0.610263	0.610263	-1.01806	-0.552119
APITD1-CORT	0.174327	0.174327	-1.44985	-1.64981
APLF	0.433934	0.433934	1.14959	0.868892
APLN	0.00951617	0.00951617	2.9908	4.6703
APLP1	0.553845	0.553845	-1.20539	-0.645364
APLP2	0.960676	0.960676	-1.00213	-0.0524618
APMAP	0.171114	0.171114	-1.03813	-1.66565
APOA1	0.0420758	0.0420758	5.031	2.94745
APOA1-AS	0.116128	0.116128	-242.458	-1.99991
APOA5	0.373901	0.373901	-122.385	-1
APOBEC2	0.0298441	0.0298441	2.73862	3.30319
APOBEC3A	0.649073	0.649073	-1.38322	-0.491112
APOBEC3A_B	0.373901	0.373901	-34.5301	-1
APOBEC3B	0.0408197	0.0408197	-1.45224	-2.978
APOBEC3B-AS1	0.563896	0.563896	-1.40311	-0.628302
APOBEC3C	0.0457077	0.0457077	-1.3842	-2.8648
APOBEC3D	0.841712	0.841712	-1.11903	-0.213042
APOBEC3F	0.801524	0.801524	-1.03562	-0.268596
APOBEC3G	0.259431	0.259431	-1.34275	-1.31304
APOBEC3H	0.373901	0.373901	236.407	1
APOBEC4	0.116128	0.116128	-242.458	-1.99991
APOBR	0.116511	0.116511	244.065	1.99703
APOC1	0.0085331	0.0085331	4.2507	4.81838
APOC1P1	0.0667354	0.0667354	3.90904	2.50044
APOC2	0.00751749	0.00751749	2.69608	4.99491
APOC3	0.373901	0.373901	118.704	1
APOD	0.546813	0.546813	1.51276	0.657427
APOE	0.0133692	0.0133692	2.71562	4.23008
APOF	0.0224665	0.0224665	4.98674	3.61451
APOL1	0.718814	0.718814	-1.27336	-0.386489
APOL2	0.161404	0.161404	1.09953	1.71547
APOL3	0.927193	0.927193	-1.06305	-0.0972678
APOL5	0.921555	0.921555	-1.05858	-0.104833
APOL6	0.00203507	0.00203507	-3.3063	-7.14008
APOLD1	0.761134	0.761134	-1.03937	-0.325476
APOM	0.518877	0.518877	1.33658	0.706466
APOO	0.602788	0.602788	-1.02551	-0.56414
APOOL	0.0543637	0.0543637	1.14808	2.69521
APOOP5	0.668466	0.668466	1.13282	0.461432
APOPT1	0.971028	0.971028	1.00203	0.0386419
APP	3.10912e-05	3.10912e-05	-1.33879	-20.8798
APPBP2	0.168764	0.168764	1.06155	1.67743
APPL1	0.0177297	0.0177297	-1.10684	-3.88739
APPL2	0.552902	0.552902	-1.03779	-0.646975
APRT	0.0832372	0.0832372	-1.06158	-2.29674
APTR	0.596954	0.596954	-1.02889	-0.57359
APTX	0.0332183	0.0332183	1.11445	3.18994
AQP1	0.0086748	0.0086748	2.21168	4.79579
AQP10	0.373901	0.373901	-122.385	-1
AQP11	0.251105	0.251105	-1.13173	-1.34066
AQP12A	0.345277	0.345277	3.24328	1.06903
AQP12B	0.924115	0.924115	1.12357	0.101397
AQP2	0.959281	0.959281	1.07927	0.0543248
AQP3	0.200258	0.200258	1.79697	1.53211
AQP5	0.00269511	0.00269511	1738.34	6.6233
AQP6	0.296785	0.296785	1.67329	1.19875
AQP7	0.373901	0.373901	-349.24	-1
AQP7P1	0.0107272	0.0107272	979.717	4.51157
AQP7P3	0.511702	0.511702	2.01585	0.719367
AQP9	0.373901	0.373901	-122.385	-1
AQR	0.0501641	0.0501641	1.07998	2.77324
AR	0.155808	0.155808	1.20852	1.74564
ARAF	0.912374	0.912374	-1.00563	-0.117169
ARAP1	0.0185331	0.0185331	-1.14143	-3.83535
ARAP2	0.651531	0.651531	2.15001	0.487323
ARAP3	0.147185	0.147185	-1.21828	-1.79446
ARC	0.0746653	0.0746653	1.25427	2.39618
ARCN1	0.432321	0.432321	-1.04274	-0.87221
AREL1	0.0949954	0.0949954	1.14615	2.17763
ARF1	0.0232725	0.0232725	-1.08023	-3.57495
ARF3	0.0107623	0.0107623	1.10872	4.50729
ARF4	0.202743	0.202743	1.07715	1.52167
ARF4-AS1	0.549031	0.549031	-1.37321	-0.653611
ARF5	0.640912	0.640912	1.03222	0.503755
ARF6	0.0662077	0.0662077	-1.09353	-2.50787
ARFGAP1	0.2335	0.2335	-1.05452	-1.40217
ARFGAP2	0.462225	0.462225	-1.01697	-0.812243
ARFGAP3	0.328291	0.328291	-1.03499	-1.11245
ARFGEF1	0.742607	0.742607	1.01597	0.35199
ARFGEF2	0.112831	0.112831	1.07757	2.02517
ARFGEF3	0.00961733	0.00961733	-2.3627	-4.65613
ARFIP1	0.86849	0.86849	1.00516	0.176483
ARFIP2	0.929664	0.929664	1.00293	0.0939534
ARFRP1	0.558298	0.558298	1.02832	0.637779
ARG1	0.992635	0.992635	1.01387	0.0098203
ARG2	0.66865	0.66865	-1.03554	-0.461151
ARGFXP2	0.255725	0.255725	-1.94071	-1.32522
ARGLU1	0.332714	0.332714	-1.07366	-1.10096
ARHGAP1	0.447435	0.447435	1.02169	0.841501
ARHGAP10	0.760931	0.760931	1.0092	0.325766
ARHGAP11A	0.00350338	0.00350338	-1.30276	-6.17021
ARHGAP11B	0.334316	0.334316	-1.1624	-1.09682
ARHGAP12	0.529025	0.529025	1.0294	0.688438
ARHGAP15	0.000407994	0.000407994	-2.30205	-10.8601
ARHGAP17	0.241596	0.241596	-1.07647	-1.37334
ARHGAP18	0.000171139	0.000171139	-1.36502	-13.5614
ARHGAP19	0.574285	0.574285	1.02603	0.610885
ARHGAP19-SLIT1	0.833374	0.833374	1.17878	0.224494
ARHGAP20	0.977155	0.977155	1.04368	0.0304657
ARHGAP21	0.00216277	0.00216277	-1.50538	-7.02522
ARHGAP22	0.531059	0.531059	-1.05681	-0.684855
ARHGAP23	0.560716	0.560716	1.06855	0.633678
ARHGAP24	0.212734	0.212734	1.16529	1.48095
ARHGAP25	0.373901	0.373901	-122.385	-1
ARHGAP26	0.000572314	0.000572314	-1.64805	-9.95315
ARHGAP26-IT1	0.373901	0.373901	-122.385	-1
ARHGAP27	0.145316	0.145316	1.30766	1.80544
ARHGAP27P1	0.637733	0.637733	1.14631	0.508706
ARHGAP27P1-BPTFP1-KPNA2P3	0.0121256	0.0121256	-1.51394	-4.35331
ARHGAP28	0.0149278	0.0149278	-1.7218	-4.09387
ARHGAP29	0.0380508	0.0380508	-1.69584	-3.04939
ARHGAP30	0.235426	0.235426	1.22013	1.39522
ARHGAP31	0.844369	0.844369	-1.2274	-0.209399
ARHGAP31-AS1	0.655569	0.655569	-1.26253	-0.481115
ARHGAP32	0.586728	0.586728	-1.02462	-0.590296
ARHGAP33	0.0204313	0.0204313	-1.47719	-3.72243
ARHGAP35	0.204323	0.204323	-1.02792	-1.5151
ARHGAP36	0.373901	0.373901	-121.073	-1
ARHGAP39	0.385748	0.385748	1.08914	0.972778
ARHGAP4	0.159825	0.159825	1.12512	1.72387
ARHGAP40	0.373901	0.373901	-117.08	-1
ARHGAP42	0.0945597	0.0945597	-1.16289	-2.18175
ARHGAP44	0.874278	0.874278	-1.02887	-0.168621
ARHGAP45	0.099927	0.099927	1.09227	2.1325
ARHGAP5	0.0590815	0.0590815	1.06875	2.61544
ARHGAP5-AS1	0.983088	0.983088	1.00266	0.0225522
ARHGAP6	0.111814	0.111814	-1.13353	-2.03313
ARHGAP8	0.870263	0.870263	-1.08859	-0.174073
ARHGAP9	0.117967	0.117967	1.77779	1.98617
ARHGDIA	0.0652433	0.0652433	-1.18473	-2.52163
ARHGDIG	0.00605564	0.00605564	3.23746	5.30769
ARHGEF1	0.879592	0.879592	-1.0043	-0.161414
ARHGEF10	0.682579	0.682579	1.03166	0.440132
ARHGEF10L	0.871457	0.871457	1.01247	0.172451
ARHGEF11	0.944487	0.944487	1.00146	0.0741026
ARHGEF12	0.614933	0.614933	1.02832	0.544656
ARHGEF16	0.190394	0.190394	1.13274	1.57492
ARHGEF17	0.0443995	0.0443995	1.29692	2.89366
ARHGEF18	0.325777	0.325777	-1.04978	-1.11905
ARHGEF19	0.113736	0.113736	-1.22734	-2.01816
ARHGEF2	0.00406867	0.00406867	1.27178	5.92375
ARHGEF25	0.293046	0.293046	1.04001	1.20956
ARHGEF26	0.0513139	0.0513139	-1.30312	-2.75115
ARHGEF26-AS1	0.154544	0.154544	-1.64137	-1.75261
ARHGEF28	0.0659807	0.0659807	-1.37106	-2.51109
ARHGEF3	0.121678	0.121678	1.17648	1.95911
ARHGEF33	0.911407	0.911407	-1.04536	-0.118469
ARHGEF37	0.745786	0.745786	-1.23587	-0.34742
ARHGEF38	0.450166	0.450166	-1.51085	-0.83604
ARHGEF39	0.0200652	0.0200652	-1.44281	-3.7432
ARHGEF4	0.993257	0.993257	1.00268	0.00899042
ARHGEF40	0.150544	0.150544	1.08726	1.77509
ARHGEF6	0.0212703	0.0212703	1.40164	3.67644
ARHGEF7	0.00444552	0.00444552	1.35847	5.78171
ARHGEF7-AS1	0.959281	0.959281	1.07927	0.0543248
ARHGEF7-AS2	0.00466526	0.00466526	1.98054	5.70553
ARHGEF9	0.00210139	0.00210139	1.28268	7.07936
ARID1A	0.16465	0.16465	1.09613	1.69847
ARID1B	0.09789	0.09789	1.09982	2.15083
ARID2	4.7608e-05	4.7608e-05	1.10878	18.753
ARID3A	0.0255047	0.0255047	1.16955	3.47339
ARID3B	0.778676	0.778676	1.06704	0.300629
ARID3C	0.485187	0.485187	2.11694	0.768241
ARID4A	0.182262	0.182262	1.14427	1.61197
ARID4B	0.703544	0.703544	1.01747	0.408922
ARID5A	0.000453938	0.000453938	1.79912	10.5661
ARID5B	0.172155	0.172155	-1.15984	-1.66048
ARIH1	0.43723	0.43723	1.02643	0.862141
ARIH2	0.0792315	0.0792315	-1.05418	-2.34169
ARIH2OS	0.918367	0.918367	1.02826	0.109114
ARL1	0.972921	0.972921	-1.00197	-0.0361152
ARL10	0.942346	0.942346	-1.00813	-0.0769672
ARL13A	0.373901	0.373901	-122.385	-1
ARL13B	0.411968	0.411968	-1.06829	-0.914985
ARL14EP	0.00736702	0.00736702	1.12094	5.02353
ARL14EPL	0.373901	0.373901	-121.073	-1
ARL15	0.996697	0.996697	-1.00054	-0.00440398
ARL16	0.633631	0.633631	1.0304	0.515116
ARL17A	0.10848	0.10848	-1.12882	-2.05977
ARL17B	0.565449	0.565449	-1.05041	-0.625685
ARL2	0.875583	0.875583	-1.00534	-0.16685
ARL2-SNX15	0.0198491	0.0198491	1.90609	3.75568
ARL2BP	0.100821	0.100821	-1.0498	-2.12458
ARL3	0.456746	0.456746	1.07415	0.822993
ARL4A	0.86521	0.86521	-1.01359	-0.180943
ARL4C	0.000560319	0.000560319	2.00696	10.0078
ARL4D	0.534407	0.534407	-1.16201	-0.678978
ARL5A	0.781343	0.781343	1.00534	0.29687
ARL5B	0.0773952	0.0773952	1.07999	2.36317
ARL5C	0.373901	0.373901	126.362	1
ARL6	0.00467836	0.00467836	1.29826	5.70113
ARL6IP1	0.00703754	0.00703754	-1.32886	-5.08876
ARL6IP4	0.0566707	0.0566707	1.06708	2.65524
ARL6IP5	0.0905132	0.0905132	-1.1547	-2.22098
ARL6IP6	0.402251	0.402251	1.04291	0.93603
ARL8A	0.00964749	0.00964749	1.13105	4.65194
ARL8B	0.990893	0.990893	1.00052	0.0121437
ARL9	0.504333	0.504333	2.04251	0.732755
ARMC1	0.050024	0.050024	-1.11898	-2.77598
ARMC10	0.113412	0.113412	-1.07477	-2.02067
ARMC12	0.199837	0.199837	1.69358	1.5339
ARMC2	0.242588	0.242588	1.2178	1.36987
ARMC2-AS1	0.116128	0.116128	-242.458	-1.99991
ARMC3	0.373901	0.373901	-121.073	-1
ARMC4	0.0164296	0.0164296	-1.65848	-3.97792
ARMC4P1	0.948946	0.948946	1.03222	0.0681378
ARMC5	0.124671	0.124671	1.12799	1.93795
ARMC6	0.260706	0.260706	-1.08683	-1.30888
ARMC7	0.74911	0.74911	1.01985	0.342651
ARMC8	0.84738	0.84738	-1.00943	-0.205275
ARMC9	0.0591097	0.0591097	-1.04797	-2.61498
ARMCX1	0.957328	0.957328	-1.00404	-0.0569345
ARMCX2	0.67742	0.67742	1.31697	0.44789
ARMCX3	0.000716531	0.000716531	1.38412	9.39062
ARMCX4	0.134985	0.134985	-2.26337	-1.86901
ARMCX5	0.131826	0.131826	1.13207	1.88951
ARMCX5-GPRASP2	0.00352943	0.00352943	1.23845	6.15781
ARMCX6	0.0586471	0.0586471	1.16104	2.62247
ARMT1	0.369786	0.369786	1.065	1.00963
ARNT	0.0282716	0.0282716	1.05831	3.36127
ARNT2	0.858955	0.858955	-1.04441	-0.189464
ARNTL	0.26848	0.26848	1.08831	1.28397
ARNTL2	0.0490337	0.0490337	-1.22121	-2.79555
ARPC1A	0.428941	0.428941	-1.09173	-0.879196
ARPC1B	0.803078	0.803078	1.0339	0.266431
ARPC2	0.726437	0.726437	-1.01566	-0.375378
ARPC3	0.00433905	0.00433905	-1.06871	-5.8203
ARPC4	0.094967	0.094967	1.05584	2.1779
ARPC4-TTLL3	0.135931	0.135931	2.12841	1.86298
ARPC5	0.0814737	0.0814737	-1.09367	-2.31622
ARPC5L	0.475117	0.475117	1.03993	0.787335
ARPIN	0.840576	0.840576	1.01872	0.2146
ARPP19	0.210396	0.210396	-1.07043	-1.49031
ARPP21	0.166919	0.166919	1.53099	1.6868
ARRB1	0.586975	0.586975	-1.07715	-0.589891
ARRB2	0.175628	0.175628	-1.07348	-1.64348
ARRDC1	0.00202037	0.00202037	1.2682	7.15387
ARRDC1-AS1	0.322715	0.322715	1.0649	1.12716
ARRDC2	0.40952	0.40952	1.10454	0.920247
ARRDC3	0.8748	0.8748	-1.01167	-0.167912
ARRDC3-AS1	0.727662	0.727662	1.14372	0.373597
ARRDC4	0.487924	0.487924	1.20703	0.763105
ARSA	0.008801	0.008801	1.30727	4.77604
ARSB	0.0591597	0.0591597	1.10616	2.61418
ARSG	0.42534	0.42534	1.15095	0.88669
ARSI	0.291069	0.291069	1.4705	1.21532
ARSJ	0.00452591	0.00452591	-1.4242	-5.75332
ARSK	0.372329	0.372329	1.04166	1.00367
ART1	0.963712	0.963712	1.07063	0.0484082
ART3	0.00098116	0.00098116	-1.49212	-8.65317
ART5	0.307476	0.307476	-1.53022	-1.16855
ARTN	0.0845089	0.0845089	-1.60363	-2.28297
ARV1	0.713801	0.713801	1.03182	0.393827
ARVCF	0.11307	0.11307	1.14944	2.02331
ARX	0.0311696	0.0311696	-1.34048	-3.25698
AS-PTPRE	0.373901	0.373901	126.362	1
AS3MT	0.276828	0.276828	-4.7247	-1.25798
ASAH1	0.118482	0.118482	1.12571	1.98235
ASAH2	0.367065	0.367065	-2.89905	-1.01605
ASAH2B	0.00991948	0.00991948	-1.40944	-4.61484
ASAP1	0.417307	0.417307	-1.04947	-0.903596
ASAP1-IT1	1.4674e-05	1.4674e-05	-1.92156	-25.2212
ASAP1-IT2	0.772468	0.772468	-1.0945	-0.309395
ASAP2	0.00533214	0.00533214	1.32611	5.49885
ASAP3	0.308417	0.308417	1.05493	1.16595
ASB1	0.0165118	0.0165118	1.23388	3.97195
ASB11	0.797828	0.797828	-1.16927	-0.273754
ASB13	0.00380868	0.00380868	1.26979	6.03151
ASB14	0.109737	0.109737	-1.36433	-2.04963
ASB15	0.373901	0.373901	-233.16	-1
ASB16	0.90204	0.90204	1.04296	0.131081
ASB16-AS1	0.570161	0.570161	-1.07035	-0.617773
ASB18	0.435868	0.435868	-1.94993	-0.864925
ASB2	0.000379141	0.000379141	6.64396	11.0667
ASB3	0.209722	0.209722	1.10502	1.49302
ASB4	0.919364	0.919364	1.03929	0.107774
ASB5	0.00344041	0.00344041	1.74075	6.20067
ASB6	0.164235	0.164235	-1.03541	-1.70062
ASB7	0.60756	0.60756	1.02724	0.556455
ASB8	0.38557	0.38557	1.0505	0.973182
ASB9P1	0.122184	0.122184	-3.70341	-1.9555
ASCC1	0.459402	0.459402	-1.04275	-0.817769
ASCC2	0.502997	0.502997	-1.01964	-0.735199
ASCC3	0.0170859	0.0170859	-1.13806	-3.93119
ASCL5	0.912154	0.912154	-1.1212	-0.117464
ASF1A	0.014573	0.014573	-1.12536	-4.12332
ASF1B	0.0310076	0.0310076	-1.27588	-3.2625
ASGR1	0.769948	0.769948	-1.09795	-0.312962
ASH1L	0.0938758	0.0938758	1.05877	2.18825
ASH1L-AS1	0.0262028	0.0262028	-1.44028	-3.44379
ASH2L	0.118865	0.118865	-1.1277	-1.97954
ASIC1	0.00618141	0.00618141	1.87471	5.27731
ASIC2	0.994146	0.994146	-1.00871	-0.00780543
ASIC3	0.114124	0.114124	-1.12638	-2.01517
ASIC4	0.00254767	0.00254767	1.39636	6.72411
ASIP	0.177835	0.177835	1.89469	1.63286
ASL	0.143102	0.143102	1.14339	1.81864
ASMTL	0.419585	0.419585	1.09573	0.898775
ASMTL-AS1	0.19268	0.19268	-1.35878	-1.5648
ASNA1	0.0325093	0.0325093	-1.04871	-3.21257
ASNS	0.503038	0.503038	-1.09251	-0.735125
ASNSD1	0.0398583	0.0398583	-1.11492	-3.00213
ASPH	0.702028	0.702028	1.04176	0.411162
ASPHD1	0.816979	0.816979	1.01462	0.247123
ASPHD2	0.00016678	0.00016678	-1.97254	-13.6508
ASPM	0.00151327	0.00151327	-1.56644	-7.72321
ASPN	0.301041	0.301041	1.72088	1.18661
ASPRV1	0.00246897	0.00246897	-1.53456	-6.78091
ASPSCR1	0.0469348	0.0469348	-1.20906	-2.83859
ASRGL1	0.172535	0.172535	1.38562	1.6586
ASS1	0.0065889	0.0065889	-1.44064	-5.18384
ASTE1	0.893385	0.893385	-1.00657	-0.142756
ASTL	0.201724	0.201724	-3.02345	-1.52594
ASTN2	0.024441	0.024441	1.52585	3.52041
ASXL1	0.107363	0.107363	-1.17489	-2.06891
ASXL2	0.533109	0.533109	-1.03551	-0.681254
ASXL3	0.371536	0.371536	2.66128	1.00552
ATAD1	0.00238993	0.00238993	1.18645	6.84025
ATAD2	0.0121159	0.0121159	-1.29769	-4.35433
ATAD2B	0.665619	0.665619	-1.01137	-0.465758
ATAD3A	0.0260337	0.0260337	-1.23365	-3.45087
ATAD3B	0.109871	0.109871	-1.12675	-2.04855
ATAD3C	0.0216584	0.0216584	-1.24356	-3.6559
ATAD5	0.0387541	0.0387541	-1.29191	-3.0307
ATAT1	0.610082	0.610082	1.06261	0.552408
ATCAY	0.373901	0.373901	126.362	1
ATE1	0.022608	0.022608	1.12009	3.60744
ATE1-AS1	0.187887	0.187887	-2.56206	-1.58616
ATF1	0.907305	0.907305	-1.00606	-0.123989
ATF2	0.904695	0.904695	-1.00581	-0.127503
ATF3	0.808569	0.808569	1.0224	0.25879
ATF4	0.19872	0.19872	-1.11086	-1.53864
ATF5	0.532195	0.532195	-1.08605	-0.682857
ATF6	0.134853	0.134853	1.06515	1.86986
ATF6B	0.350732	0.350732	1.04433	1.05549
ATF7	0.753494	0.753494	1.0343	0.336375
ATF7IP	0.475701	0.475701	1.01994	0.786219
ATF7IP2	0.116181	0.116181	254.951	1.99952
ATG10	0.12218	0.12218	1.11456	1.95552
ATG101	0.818304	0.818304	-1.01347	-0.245289
ATG12	0.99053	0.99053	-1.0007	-0.0126273
ATG13	0.711516	0.711516	-1.01682	-0.397181
ATG14	0.53045	0.53045	-1.04422	-0.685927
ATG16L1	0.881975	0.881975	1.00499	0.158186
ATG16L2	0.959645	0.959645	-1.00711	-0.0538386
ATG2A	0.218049	0.218049	1.07838	1.46008
ATG2B	0.121381	0.121381	-1.05083	-1.96125
ATG3	0.106997	0.106997	-1.10192	-2.07192
ATG4A	0.560235	0.560235	1.07469	0.634492
ATG4B	0.0364755	0.0364755	1.0824	3.09279
ATG4C	0.241736	0.241736	-1.04168	-1.37285
ATG4D	0.199429	0.199429	1.05333	1.53563
ATG5	0.859123	0.859123	-1.01145	-0.189234
ATG7	0.00329344	0.00329344	1.20821	6.27451
ATG9A	0.102495	0.102495	1.07303	2.10996
ATG9B	0.416207	0.416207	-1.15771	-0.905934
ATIC	0.995224	0.995224	-1.00048	-0.00636787
ATL1	0.719054	0.719054	-1.04586	-0.386138
ATL2	0.00119711	0.00119711	-1.16051	-8.21429
ATL3	0.00722466	0.00722466	-1.19267	-5.05127
ATM	0.012361	0.012361	1.13793	4.32884
ATMIN	0.0208276	0.0208276	1.12948	3.70043
ATN1	0.0178429	0.0178429	-1.28219	-3.87989
ATOH7	0.45378	0.45378	-1.27313	-0.828855
ATOH8	0.270816	0.270816	-1.09538	-1.27662
ATOX1	0.01582	0.01582	1.11798	4.02338
ATP10A	0.245091	0.245091	1.30627	1.36118
ATP10D	0.25245	0.25245	1.15494	1.33614
ATP11A	0.0132859	0.0132859	1.18842	4.2379
ATP11A-AS1	0.58064	0.58064	1.59828	0.600333
ATP11B	0.242818	0.242818	-1.041	-1.36907
ATP11C	0.133241	0.133241	-1.058	-1.88026
ATP13A1	0.604801	0.604801	1.02729	0.560894
ATP13A2	0.546631	0.546631	1.07015	0.657741
ATP13A3	0.782602	0.782602	1.02224	0.295098
ATP13A4	0.376382	0.376382	-1.70886	-0.994237
ATP1A1	0.211133	0.211133	1.07451	1.48735
ATP1A1-AS1	0.485731	0.485731	1.05889	0.767219
ATP1A2	0.00413687	0.00413687	3.38206	5.89688
ATP1A3	0.110013	0.110013	1.16519	2.04741
ATP1A4	0.373901	0.373901	-121.073	-1
ATP1B1	0.126975	0.126975	-1.07297	-1.92202
ATP1B2	0.011531	0.011531	-2.44126	-4.41775
ATP1B3	0.0213791	0.0213791	-1.0972	-3.67064
ATP1B4	0.160124	0.160124	-2.10709	-1.72227
ATP23	0.21202	0.21202	1.09846	1.4838
ATP2A1	0.144146	0.144146	1.46807	1.81239
ATP2A1-AS1	0.454582	0.454582	-1.12639	-0.827267
ATP2A2	0.469069	0.469069	1.06889	0.798954
ATP2A3	0.127599	0.127599	1.65357	1.91777
ATP2B1	0.217328	0.217328	-1.14169	-1.46288
ATP2B1-AS1	0.521033	0.521033	-1.05982	-0.702614
ATP2B2	0.373901	0.373901	129.59	1
ATP2B3	2.75369e-06	2.75369e-06	744.31	38.3768
ATP2B4	0.267795	0.267795	-1.24784	-1.28613
ATP2C1	0.4322	0.4322	1.06711	0.872459
ATP2C2	0.673088	0.673088	-1.44454	-0.454429
ATP2C2-AS1	0.927435	0.927435	1.04663	0.0969423
ATP4A	0.991869	0.991869	1.0121	0.0108422
ATP4B	0.373901	0.373901	129.59	1
ATP5A1	0.0709922	0.0709922	1.06131	2.44282
ATP5B	0.62767	0.62767	-1.02185	-0.524475
ATP5C1	0.37321	0.37321	-1.0417	-1.00161
ATP5D	0.51268	0.51268	1.03948	0.7176
ATP5E	0.0178815	0.0178815	1.14024	3.87735
ATP5EP2	0.802324	0.802324	-1.02133	-0.267482
ATP5F1	0.596485	0.596485	1.01748	0.574351
ATP5G1	0.799232	0.799232	1.01171	0.271794
ATP5G2	0.0542415	0.0542415	1.10299	2.69738
ATP5G3	0.93648	0.93648	1.00351	0.0848196
ATP5H	0.459306	0.459306	1.03579	0.817956
ATP5I	0.0855254	0.0855254	1.0691	2.27214
ATP5J	0.450416	0.450416	1.04001	0.835541
ATP5J2	0.835116	0.835116	1.02278	0.222099
ATP5J2-PTCD1	0.397148	0.397148	1.15805	0.947253
ATP5L	0.563148	0.563148	1.01707	0.629565
ATP5L2	0.135939	0.135939	-1.32464	-1.86293
ATP5O	0.0185099	0.0185099	1.05372	3.83681
ATP5S	0.0792605	0.0792605	1.24105	2.34136
ATP5SL	0.0336369	0.0336369	1.10331	3.17683
ATP6AP1	0.0751351	0.0751351	1.07145	2.3904
ATP6AP1L	0.586803	0.586803	1.09477	0.590172
ATP6AP2	0.830157	0.830157	1.00467	0.228922
ATP6V0A1	0.0577435	0.0577435	-1.16472	-2.6373
ATP6V0A2	0.249095	0.249095	1.05517	1.34747
ATP6V0A4	0.000918276	0.000918276	7.59406	8.80399
ATP6V0B	0.0352769	0.0352769	1.03635	3.1273
ATP6V0C	0.473883	0.473883	-1.05314	-0.789696
ATP6V0CP3	0.373901	0.373901	-121.073	-1
ATP6V0D1	0.0205139	0.0205139	1.19936	3.7178
ATP6V0D2	0.373901	0.373901	-117.08	-1
ATP6V0E1	0.765416	0.765416	1.02107	0.319389
ATP6V0E2	0.371099	0.371099	1.11045	1.00655
ATP6V0E2-AS1	0.437006	0.437006	1.08543	0.862598
ATP6V1A	0.996034	0.996034	-1.00027	-0.00528768
ATP6V1B1	0.00703447	0.00703447	1.59715	5.08939
ATP6V1B1-AS1	0.41743	0.41743	1.31369	0.903337
ATP6V1B2	0.339303	0.339303	1.11896	1.08408
ATP6V1C1	0.409757	0.409757	-1.06604	-0.919736
ATP6V1C2	0.454077	0.454077	-1.10739	-0.828268
ATP6V1D	0.00228436	0.00228436	1.13708	6.92339
ATP6V1E1	0.0047482	0.0047482	1.1551	5.67792
ATP6V1E2	0.682649	0.682649	-1.03751	-0.440027
ATP6V1F	0.546562	0.546562	1.0416	0.65786
ATP6V1G1	0.119412	0.119412	1.05886	1.97553
ATP6V1G2	0.963908	0.963908	1.0083	0.0481458
ATP6V1G2-DDX39B	0.647316	0.647316	1.06829	0.493827
ATP6V1H	0.544	0.544	1.0227	0.662283
ATP7A	0.0354208	0.0354208	1.21927	3.12309
ATP7B	0.000593171	0.000593171	2.11863	9.86149
ATP8A1	0.037612	0.037612	1.58366	3.06127
ATP8A2	0.0805064	0.0805064	1.83027	2.32711
ATP8B1	0.154346	0.154346	-1.38164	-1.75371
ATP8B2	0.0624084	0.0624084	-1.06058	-2.56347
ATP8B3	0.0420585	0.0420585	-1.51323	-2.94787
ATP8B4	0.171133	0.171133	-2.03577	-1.66555
ATP8B5P	0.537286	0.537286	-1.09945	-0.673947
ATP9A	0.708455	0.708455	1.16309	0.401681
ATP9B	0.28517	0.28517	1.07972	1.23274
ATPAF1	0.368535	0.368535	1.0281	1.01258
ATPAF2	0.60702	0.60702	1.04787	0.557324
ATPIF1	0.944203	0.944203	-1.00576	-0.0744815
ATR	0.016684	0.016684	-1.06682	-3.95954
ATRAID	0.201034	0.201034	1.02485	1.52884
ATRIP	0.292518	0.292518	-1.10134	-1.21109
ATRN	0.189539	0.189539	-1.06617	-1.57874
ATRNL1	0.942951	0.942951	-1.00682	-0.076157
ATRX	0.487842	0.487842	1.03259	0.763258
ATXN1	0.0322128	0.0322128	-1.17309	-3.22221
ATXN10	0.105282	0.105282	1.05362	2.0862
ATXN1L	0.218591	0.218591	-1.05194	-1.45798
ATXN2	0.056097	0.056097	1.15254	2.665
ATXN2-AS	0.212666	0.212666	-1.57547	-1.48123
ATXN2L	0.0827272	0.0827272	-1.12894	-2.30232
ATXN3	0.796262	0.796262	-1.01476	-0.275943
ATXN3L	0.0709646	0.0709646	1.80107	2.44318
ATXN7	0.97638	0.97638	-1.00164	-0.0314997
ATXN7L1	0.83665	0.83665	-1.03688	-0.21999
ATXN7L2	0.716621	0.716621	1.03649	0.389696
ATXN7L3	0.5282	0.5282	1.02586	0.689894
ATXN7L3B	0.0325804	0.0325804	1.07764	3.21028
AUH	0.0325899	0.0325899	-1.10115	-3.20997
AUNIP	0.00502095	0.00502095	-1.29746	-5.59111
AUP1	0.0429796	0.0429796	-1.09559	-2.92613
AURKA	0.433944	0.433944	-1.03493	-0.868871
AURKAIP1	0.146111	0.146111	1.05211	1.80075
AURKAPS1	0.0566256	0.0566256	-1.29678	-2.65601
AURKB	0.0112577	0.0112577	-1.34189	-4.44874
AURKC	0.884803	0.884803	1.03384	0.154358
AUTS2	0.472758	0.472758	-1.06004	-0.791852
AVEN	0.375858	0.375858	1.07891	0.995453
AVIL	0.848308	0.848308	-1.0644	-0.204006
AVL9	0.00433405	0.00433405	1.09019	5.82214
AVPI1	0.0526161	0.0526161	1.18965	2.7268
AVPR1A	0.983671	0.983671	-1.03102	-0.0217746
AVPR2	0.72361	0.72361	1.17609	0.379492
AXDND1	0.207479	0.207479	1.28794	1.50212
AXIN1	5.32936e-05	5.32936e-05	-1.11555	-18.2265
AXIN2	0.41081	0.41081	-1.08827	-0.917469
AXL	0.974815	0.974815	1.00285	0.0335874
AZI2	0.0290707	0.0290707	1.11558	3.33129
AZIN1	0.2918	0.2918	-1.05908	-1.21319
AZIN1-AS1	0.66973	0.66973	1.25349	0.459513
AZIN2	0.793093	0.793093	-1.04363	-0.280374
B2M	0.00321634	0.00321634	-1.30349	-6.31488
B3GALNT1	0.503461	0.503461	-1.16294	-0.73435
B3GALNT2	0.255753	0.255753	-1.03112	-1.32513
B3GALT1	0.101012	0.101012	3.7436	2.1229
B3GALT2	0.3046	0.3046	-1.20878	-1.17658
B3GALT4	0.431178	0.431178	-1.15591	-0.874568
B3GALT5	0.250705	0.250705	1.2319	1.34201
B3GALT5-AS1	0.0383452	0.0383452	1.46326	3.04152
B3GALT6	0.643217	0.643217	1.02358	0.500175
B3GAT1	0.000896983	0.000896983	10.1512	8.85799
B3GAT2	0.761642	0.761642	-1.41819	-0.324754
B3GAT3	0.466724	0.466724	1.01879	0.80349
B3GLCT	0.256939	0.256939	-1.10857	-1.32121
B3GNT2	0.205614	0.205614	1.11454	1.50976
B3GNT4	0.677888	0.677888	1.07904	0.447185
B3GNT5	0.296299	0.296299	-1.10194	-1.20015
B3GNT7	0.423879	0.423879	-1.11669	-0.889746
B3GNT8	0.759868	0.759868	-1.06924	-0.32728
B3GNT9	0.819065	0.819065	-1.01607	-0.244235
B3GNTL1	0.67116	0.67116	1.04147	0.457347
B4GALNT1	0.269404	0.269404	-1.15808	-1.28105
B4GALNT3	0.0024827	0.0024827	1.34141	6.77084
B4GALNT4	0.476252	0.476252	1.07102	0.785168
B4GALT1	0.380157	0.380157	1.07922	0.985534
B4GALT1-AS1	0.714921	0.714921	1.27768	0.392185
B4GALT2	0.00968564	0.00968564	-1.07635	-4.64666
B4GALT3	0.663576	0.663576	-1.02694	-0.468869
B4GALT4	0.16148	0.16148	-1.09708	-1.71506
B4GALT4-AS1	0.373901	0.373901	118.704	1
B4GALT5	0.000717139	0.000717139	1.16622	9.38855
B4GALT6	0.806109	0.806109	-1.08551	-0.262211
B4GALT7	0.0520442	0.0520442	1.20055	2.73741
B4GAT1	0.120454	0.120454	1.06915	1.96793
B9D1	0.774276	0.774276	1.02988	0.306839
B9D2	0.109295	0.109295	-1.18716	-2.05318
BAALC	0.16518	0.16518	369.427	1.69573
BAALC-AS1	0.0107272	0.0107272	490.358	4.51157
BAAT	0.105781	0.105781	-1.53626	-2.08202
BABAM1	0.0594371	0.0594371	-1.04443	-2.60973
BABAM2	0.178947	0.178947	1.08269	1.62756
BACE1	0.00682166	0.00682166	-1.17268	-5.13356
BACE1-AS	0.157221	0.157221	-1.17683	-1.73791
BACE2	0.0273118	0.0273118	-1.81616	-3.39863
BACH1	0.00180215	0.00180215	1.26459	7.37442
BACH1-IT2	0.671813	0.671813	1.34317	0.456358
BACH1-IT3	0.992635	0.992635	1.01387	0.0098203
BACH2	0.841	0.841	-1.04358	-0.214018
BAD	0.129918	0.129918	-1.18899	-1.90214
BAG1	0.418918	0.418918	1.04526	0.900185
BAG2	0.0153254	0.0153254	-1.21652	-4.06185
BAG3	0.445692	0.445692	-1.06002	-0.844999
BAG4	0.311621	0.311621	1.03027	1.15711
BAG5	0.0138206	0.0138206	1.1061	4.18874
BAG6	0.373453	0.373453	1.02738	1.00104
BAGE2	0.857994	0.857994	-1.08468	-0.190775
BAGE3	0.857994	0.857994	-1.08468	-0.190775
BAGE4	0.857994	0.857994	-1.09035	-0.190774
BAGE5	0.857994	0.857994	-1.09035	-0.190774
BAHCC1	0.162829	0.162829	-1.12727	-1.70796
BAHD1	0.196749	0.196749	1.07433	1.54709
BAIAP2	0.00247714	0.00247714	1.2432	6.77491
BAIAP2-AS1	0.0270595	0.0270595	1.32967	3.40871
BAIAP2L1	0.129935	0.129935	1.31659	1.90202
BAIAP2L2	0.56161	0.56161	-1.65478	-0.632164
BAIAP3	0.0625191	0.0625191	1.47945	2.5618
BAK1	0.365543	0.365543	1.02855	1.01966
BAMBI	0.00241387	0.00241387	-3.02739	-6.82203
BANF1	0.162172	0.162172	-1.03917	-1.71141
BANK1	0.0133167	0.0133167	-5.05478	-4.235
BANP	0.677352	0.677352	-1.0159	-0.447992
BAP1	0.0441706	0.0441706	-1.10572	-2.89881
BARD1	0.341985	0.341985	-1.05206	-1.07729
BARHL2	0.373901	0.373901	-121.073	-1
BARX1	0.086441	0.086441	1.89794	2.2625
BARX1-AS1	0.134864	0.134864	2.41585	1.86979
BASP1	0.416777	0.416777	-1.09603	-0.904721
BATF2	0.174101	0.174101	1.72559	1.65091
BATF3	0.0223263	0.0223263	-1.16928	-3.62156
BAX	0.296501	0.296501	-1.075	-1.19957
BAZ1A	0.0415527	0.0415527	-1.20293	-2.96004
BAZ1B	0.0215127	0.0215127	-1.12388	-3.66356
BAZ2A	0.0601791	0.0601791	1.0839	2.59793
BAZ2B	0.101585	0.101585	1.07356	2.11787
BBC3	0.912179	0.912179	1.0139	0.117431
BBIP1	0.410307	0.410307	-1.06406	-0.918552
BBOF1	0.458817	0.458817	1.14402	0.818917
BBS1	0.765101	0.765101	1.01846	0.319837
BBS10	0.0497019	0.0497019	1.15326	2.78229
BBS12	0.00554649	0.00554649	1.46078	5.43906
BBS2	0.230713	0.230713	1.09136	1.41233
BBS4	0.557138	0.557138	-1.05419	-0.639751
BBS5	0.454997	0.454997	-1.03879	-0.826445
BBS7	0.298413	0.298413	-1.04765	-1.19409
BBS9	0.710103	0.710103	1.03655	0.399256
BBX	0.147021	0.147021	1.05602	1.79541
BCAM	0.0129451	0.0129451	1.667	4.27049
BCAN	0.440975	0.440975	1.112	0.854521
BCAP29	0.225168	0.225168	1.18399	1.43291
BCAP31	0.235382	0.235382	-1.03883	-1.39538
BCAR1	0.965518	0.965518	1.00224	0.045996
BCAR3	0.15056	0.15056	-1.10583	-1.775
BCAR4	0.67084	0.67084	-2.0315	-0.457831
BCAS1	0.246867	0.246867	1.26723	1.35507
BCAS2	0.342337	0.342337	1.02834	1.07641
BCAS3	0.278819	0.278819	1.14699	1.25189
BCAS4	0.0221633	0.0221633	2.41531	3.62983
BCAT1	0.0895086	0.0895086	1.17827	2.23103
BCAT2	0.136169	0.136169	-1.11994	-1.86147
BCCIP	0.0172201	0.0172201	1.10814	3.9219
BCDIN3D	0.0673044	0.0673044	1.27121	2.4925
BCDIN3D-AS1	0.00368929	0.00368929	1.42421	6.08407
BCHE	0.00156846	0.00156846	1.2839	7.65051
BCKDHA	0.00796312	0.00796312	1.23132	4.91408
BCKDHB	0.000621563	0.000621563	1.44448	9.74297
BCKDK	0.0442837	0.0442837	1.18704	2.89626
BCL10	0.591558	0.591558	-1.01371	-0.582382
BCL11A	0.29663	0.29663	1.14311	1.1992
BCL11B	0.978709	0.978709	1.00313	0.0283934
BCL2	0.00511554	0.00511554	-1.46807	-5.56234
BCL2L1	0.0372837	0.0372837	1.16521	3.07026
BCL2L10	0.252744	0.252744	-1.9354	-1.33515
BCL2L11	0.185784	0.185784	-1.08655	-1.59572
BCL2L12	0.0808149	0.0808149	-1.2029	-2.32362
BCL2L13	0.128311	0.128311	1.10271	1.91294
BCL2L14	0.323299	0.323299	1.56272	1.1256
BCL2L15	0.234577	0.234577	-2.75301	-1.39828
BCL2L2	0.461896	0.461896	1.08974	0.812884
BCL2L2-PABPN1	0.254242	0.254242	-1.06906	-1.33015
BCL3	0.323641	0.323641	-1.21337	-1.1247
BCL6	0.0984877	0.0984877	1.57483	2.14541
BCL6B	0.373901	0.373901	129.59	1
BCL7A	0.00144301	0.00144301	1.24484	7.82063
BCL7B	0.27934	0.27934	-1.04955	-1.2503
BCL7C	0.260628	0.260628	-1.0931	-1.30913
BCL9	0.767478	0.767478	-1.02142	-0.316463
BCL9L	0.292609	0.292609	-1.08808	-1.21083
BCLAF1	0.137292	0.137292	-1.08561	-1.85437
BCO1	0.69131	0.69131	1.1516	0.427074
BCO2	0.240911	0.240911	1.89891	1.37574
BCOR	0.293723	0.293723	1.03977	1.20759
BCORL1	0.267594	0.267594	-1.07398	-1.28677
BCR	0.0210742	0.0210742	1.14337	3.687
BCRP2	0.274609	0.274609	1.25263	1.26481
BCRP3	0.379289	0.379289	-1.7539	-0.987528
BCS1L	0.656819	0.656819	1.00887	0.479198
BCYRN1	0.122184	0.122184	-3.70341	-1.9555
BDH1	0.0224513	0.0224513	1.39573	3.61527
BDH2	0.121554	0.121554	1.18688	1.96
BDKRB1	0.209375	0.209375	1.97063	1.49442
BDKRB2	0.00377178	0.00377178	6.01051	6.04753
BDNF	0.0386299	0.0386299	-1.95974	-3.03397
BDNF-AS	0.89989	0.89989	1.04096	0.133979
BDP1	0.308397	0.308397	1.08361	1.166
BEAN1	0.0788108	0.0788108	1.80342	2.34656
BECN1	0.273286	0.273286	1.06507	1.26891
BEGAIN	0.0710568	0.0710568	1.3905	2.44198
BEND3	0.0459614	0.0459614	1.10037	2.85931
BEND3P3	0.00255082	0.00255082	1.59251	6.72188
BEND4	0.977155	0.977155	1.04368	0.0304658
BEND5	0.330008	0.330008	-1.44296	-1.10797
BEND6	0.88687	0.88687	-1.02691	-0.151562
BEND7	0.00248979	0.00248979	3.5223	6.76567
BEST1	0.33228	0.33228	1.89807	1.10208
BEST2	0.0930854	0.0930854	-3.99835	-2.19582
BEST3	0.334714	0.334714	-1.1277	-1.0958
BEST4	0.761253	0.761253	-1.229	-0.325308
BET1	0.0168671	0.0168671	-1.13209	-3.94653
BET1L	0.677822	0.677822	1.01384	0.447283
BEX2	0.938854	0.938854	1.01901	0.081641
BEX3	0.00289566	0.00289566	-1.22427	-6.49658
BEX4	0.553936	0.553936	-1.21655	-0.645208
BEX5	0.617188	0.617188	-1.86396	-0.541065
BFAR	0.0425369	0.0425369	-1.03359	-2.93651
BFSP1	0.246075	0.246075	-1.42438	-1.35779
BFSP2	0.373901	0.373901	126.362	1
BGLAP	0.153969	0.153969	2.27117	1.7558
BGN	0.0164103	0.0164103	1.83019	3.97933
BHLHA15	0.77337	0.77337	-1.21009	-0.308119
BHLHB9	0.616013	0.616013	1.05986	0.542934
BHLHE40	0.205886	0.205886	-1.58751	-1.50865
BHLHE40-AS1	0.373901	0.373901	-122.385	-1
BHLHE41	0.331329	0.331329	1.80345	1.10454
BHMG1	0.989431	0.989431	-1.01996	-0.0140922
BICC1	0.00872295	0.00872295	-1.69525	-4.78821
BICD1	0.248421	0.248421	1.25675	1.34976
BICD2	0.0400865	0.0400865	1.11181	2.99634
BICDL1	0.471302	0.471302	1.28019	0.79465
BICDL2	0.386904	0.386904	-2.87938	-0.97016
BICRA	0.846669	0.846669	-1.02799	-0.206249
BICRAL	0.00525727	0.00525727	1.18308	5.52043
BID	0.357357	0.357357	-1.03855	-1.0393
BIK	0.0376467	0.0376467	2.05736	3.06032
BIN1	0.196335	0.196335	1.26177	1.54887
BIN3	0.0277357	0.0277357	1.13685	3.38194
BIN3-IT1	0.400879	0.400879	1.14096	0.939033
BIRC2	0.453587	0.453587	-1.03776	-0.829237
BIRC3	0.854534	0.854534	-1.16713	-0.195496
BIRC5	0.00196073	0.00196073	-1.35747	-7.21111
BIRC6	0.232473	0.232473	1.04303	1.4059
BIRC6-AS2	0.981751	0.981751	1.01331	0.0243353
BIRC7	0.76506	0.76506	-1.40847	-0.319895
BIRC8	0.373901	0.373901	-121.073	-1
BISPR	0.745449	0.745449	1.23579	0.347905
BIVM	0.0943367	0.0943367	1.33039	2.18386
BIVM-ERCC5	0.998079	0.998079	1.00034	0.00256093
BLCAP	0.0358537	0.0358537	1.13633	3.11052
BLID	0.373901	0.373901	-117.08	-1
BLM	0.06965	0.06965	-1.3054	-2.46055
BLMH	0.181085	0.181085	-1.03326	-1.61747
BLOC1S1	0.351942	0.351942	1.04262	1.05252
BLOC1S1-RDH5	0.265201	0.265201	1.48271	1.29439
BLOC1S2	0.507964	0.507964	1.03587	0.726141
BLOC1S3	0.712138	0.712138	1.03115	0.396266
BLOC1S4	0.0256852	0.0256852	1.14853	3.46565
BLOC1S5	0.547868	0.547868	1.09113	0.655611
BLOC1S5-TXNDC5	0.784211	0.784211	1.0766	0.292835
BLOC1S6	0.183098	0.183098	-1.0454	-1.60808
BLVRA	0.0298827	0.0298827	1.16458	3.30181
BLVRB	0.0439666	0.0439666	-1.33644	-2.90343
BLZF1	0.331911	0.331911	1.06641	1.10303
BMF	0.0117896	0.0117896	1.453	4.38924
BMI1	0.619924	0.619924	-1.02598	-0.536717
BMP1	0.883657	0.883657	1.01418	0.155909
BMP2	0.00718319	0.00718319	-2.23719	-5.05947
BMP2K	0.0039163	0.0039163	-1.14771	-5.98584
BMP3	0.373901	0.373901	-121.073	-1
BMP4	0.117344	0.117344	-1.55046	-1.9908
BMP6	0.607526	0.607526	1.32045	0.55651
BMP7	0.525796	0.525796	1.02959	0.694147
BMP7-AS1	0.0979509	0.0979509	4.28121	2.15028
BMP8A	0.514674	0.514674	1.03881	0.714007
BMP8B	0.417922	0.417922	-1.07719	-0.902293
BMPER	0.539704	0.539704	2.05602	0.669734
BMPR1A	0.0187355	0.0187355	-1.29147	-3.82266
BMPR1B	0.100652	0.100652	-1.42218	-2.12607
BMPR2	0.162014	0.162014	1.1283	1.71224
BMS1	0.311244	0.311244	-1.07383	-1.15814
BMS1P14	0.274441	0.274441	1.21389	1.26533
BMS1P17	0.578147	0.578147	-1.02944	-0.604462
BMS1P18	0.578147	0.578147	-1.02944	-0.604462
BMS1P20	0.0798529	0.0798529	1.08047	2.33455
BMS1P21	0.166059	0.166059	7.80301	1.6912
BMS1P22	0.646481	0.646481	1.04507	0.495118
BMS1P4	0.654266	0.654266	1.04421	0.483116
BMS1P5	0.0746336	0.0746336	-1.24335	-2.39657
BMS1P6	0.60184	0.60184	-1.05905	-0.565672
BMT2	0.0129062	0.0129062	1.39606	4.27428
BMX	0.373901	0.373901	-233.16	-1
BNC1	0.11623	0.11623	-237.153	-1.99914
BNC2	0.624212	0.624212	1.51275	0.529928
BNIP1	0.0849834	0.0849834	-1.13747	-2.2779
BNIP2	0.200307	0.200307	1.0794	1.53191
BNIP3	0.00128816	0.00128816	1.451	8.05774
BNIP3L	0.100165	0.100165	1.09722	2.13038
BNIPL	0.577923	0.577923	-1.33359	-0.604835
BOC	0.216555	0.216555	1.27481	1.4659
BOD1	0.798722	0.798722	-1.00616	-0.272506
BOD1L1	0.185591	0.185591	-1.12124	-1.5966
BOD1L2	0.655569	0.655569	-1.26253	-0.481115
BOK	0.36428	0.36428	1.04654	1.02267
BOK-AS1	0.688059	0.688059	1.13845	0.431926
BOLA1	0.957121	0.957121	-1.01024	-0.0572111
BOLA2	0.0961478	0.0961478	1.08492	2.16686
BOLA2-SMG1P6	0.0819517	0.0819517	1.0844	2.31089
BOLA2B	0.0333585	0.0333585	1.14524	3.18552
BOLA3	0.560507	0.560507	-1.02694	-0.634032
BOLA3-AS1	0.224331	0.224331	1.09875	1.43605
BOLL	0.703138	0.703138	-1.86084	-0.409521
BOP1	0.148472	0.148472	1.07777	1.78698
BORA	0.00275522	0.00275522	-1.42224	-6.58413
BORCS5	0.582177	0.582177	1.02337	0.597792
BORCS6	0.78018	0.78018	1.02357	0.298508
BORCS7	0.0106157	0.0106157	-1.33868	-4.52525
BORCS7-ASMT	0.0480901	0.0480901	-1.78656	-2.81462
BORCS8	0.949597	0.949597	1.0061	0.0672677
BORCS8-MEF2B	0.101768	0.101768	1.55524	2.11628
BPGM	0.78041	0.78041	1.04383	0.298185
BPHL	0.00181665	0.00181665	1.33834	7.35876
BPIFC	0.168025	0.168025	375.883	1.68117
BPNT1	0.305432	0.305432	1.12568	1.17425
BPTF	0.301876	0.301876	-1.04517	-1.18425
BRAF	0.262071	0.262071	1.11171	1.30445
BRAP	0.0904927	0.0904927	1.04699	2.22119
BRAT1	0.0112897	0.0112897	-1.05904	-4.44507
BRCA1	0.00155424	0.00155424	-1.79174	-7.66894
BRCA2	0.233196	0.233196	-1.0891	-1.40328
BRCAT54	0.0576765	0.0576765	1.77257	2.63841
BRCC3	0.52548	0.52548	-1.03661	-0.694707
BRD1	0.398467	0.398467	-1.04305	-0.944339
BRD2	0.574599	0.574599	-1.02063	-0.61036
BRD3	0.498498	0.498498	-1.04104	-0.743462
BRD4	0.570731	0.570731	-1.02706	-0.616819
BRD7	0.033858	0.033858	-1.09669	-3.16999
BRD7P3	0.303789	0.303789	-1.91508	-1.17886
BRD8	0.0259095	0.0259095	-1.15255	-3.45611
BRD9	0.615874	0.615874	-1.03626	-0.543155
BRE-AS1	0.701034	0.701034	-1.08284	-0.412633
BREA2	0.207406	0.207406	-1.37294	-1.50242
BRF1	0.0274679	0.0274679	1.19911	3.39245
BRF2	0.216757	0.216757	1.07782	1.46511
BRI3	0.684716	0.684716	-1.02531	-0.436928
BRI3BP	0.0905643	0.0905643	-1.11471	-2.22048
BRICD5	0.121898	0.121898	-1.46502	-1.95754
BRINP2	0.682852	0.682852	-1.96422	-0.439722
BRIP1	0.0168371	0.0168371	-1.29165	-3.94865
BRIX1	0.236018	0.236018	-1.05903	-1.3931
BRK1	0.181154	0.181154	1.06267	1.61715
BRMS1	0.871505	0.871505	1.00399	0.172386
BRMS1L	0.9958	0.9958	-1.00043	-0.00559949
BROX	0.55176	0.55176	1.01016	0.64893
BRPF1	0.324976	0.324976	-1.06998	-1.12117
BRPF3	0.109846	0.109846	-1.05688	-2.04875
BRS3	0.373901	0.373901	-117.08	-1
BRSK1	0.0263662	0.0263662	1.22659	3.43699
BRSK2	0.21616	0.21616	1.13087	1.46744
BRWD1	0.718946	0.718946	1.0173	0.386296
BRWD1-AS1	0.373901	0.373901	-243.77	-1
BRWD1-IT2	0.282252	0.282252	1.27473	1.24149
BRWD3	0.201024	0.201024	-1.05883	-1.52888
BSCL2	0.552837	0.552837	-1.09709	-0.647087
BSDC1	0.230745	0.230745	1.07186	1.41221
BSG	0.00538968	0.00538968	-1.10803	-5.48252
BSN	0.199784	0.199784	1.19651	1.53412
BSN-AS2	0.910177	0.910177	1.0391	0.120124
BSPRY	0.0164799	0.0164799	2.61131	3.97426
BST1	0.0668315	0.0668315	-1.53827	-2.49909
BST2	0.570537	0.570537	1.4161	0.617143
BTAF1	0.938819	0.938819	1.00237	0.0816878
BTBD1	0.32573	0.32573	1.05689	1.11918
BTBD10	0.591089	0.591089	1.02097	0.583148
BTBD11	0.121294	0.121294	4.9395	1.96187
BTBD16	0.778002	0.778002	1.28921	0.301578
BTBD17	0.216342	0.216342	5.41735	1.46673
BTBD18	0.496123	0.496123	1.11138	0.747846
BTBD19	0.808376	0.808376	1.03991	0.259058
BTBD2	0.165913	0.165913	-1.07035	-1.69195
BTBD3	0.139306	0.139306	-1.11386	-1.84181
BTBD6	0.169927	0.169927	-1.10663	-1.67157
BTBD7	0.258264	0.258264	1.01835	1.31686
BTBD8	0.523175	0.523175	1.25774	0.698799
BTBD9	0.164264	0.164264	1.09413	1.70047
BTC	0.9459	0.9459	1.10685	0.0722121
BTD	0.963893	0.963893	1.0029	0.0481662
BTF3	0.316702	0.316702	1.05	1.14327
BTF3L4	0.265802	0.265802	1.02557	1.29247
BTF3P11	0.373901	0.373901	126.362	1
BTG1	0.000973551	0.000973551	1.75594	8.67077
BTG2	0.00092044	0.00092044	2.00779	8.79859
BTG3	0.0365582	0.0365582	-1.22902	-3.09045
BTK	0.116181	0.116181	254.951	1.99952
BTLA	0.896972	0.896972	1.0493	0.137914
BTN2A1	0.502246	0.502246	-1.0143	-0.736574
BTN2A2	0.0641828	0.0641828	1.28588	2.53703
BTN2A3P	0.0577486	0.0577486	-1.57443	-2.63721
BTN3A1	0.091302	0.091302	-1.09305	-2.21318
BTN3A2	0.160637	0.160637	-1.06819	-1.71954
BTN3A3	0.000916277	0.000916277	-2.19225	-8.80899
BTNL9	0.359956	0.359956	-2.31043	-1.03302
BTRC	0.00360525	0.00360525	1.30937	6.12233
BUB1	0.00199155	0.00199155	-1.34556	-7.18127
BUB1B	0.0217429	0.0217429	-1.477	-3.65149
BUB1B-PAK6	0.940915	0.940915	-1.00866	-0.0788822
BUB3	0.106091	0.106091	-1.15719	-2.07943
BUD13	0.0380531	0.0380531	-1.1829	-3.04933
BUD23	0.747535	0.747535	-1.01073	-0.344909
BUD31	0.95553	0.95553	-1.00577	-0.0593367
BVES	0.00205383	0.00205383	1.38492	7.12265
BVES-AS1	0.614892	0.614892	-1.05833	-0.544721
BYSL	0.356526	0.356526	1.05618	1.04132
BZW1	0.252867	0.252867	-1.07168	-1.33474
BZW2	0.0354601	0.0354601	-1.08383	-3.12194
C10orf10	0.00991155	0.00991155	1.95433	4.6159
C10orf105	0.109039	0.109039	3.04493	2.05525
C10orf111	0.453537	0.453537	1.19255	0.829338
C10orf128	0.0474137	0.0474137	1882.25	2.82857
C10orf25	0.129741	0.129741	-1.28449	-1.90332
C10orf35	0.198687	0.198687	1.61303	1.53879
C10orf55	0.110903	0.110903	1.29564	2.04032
C10orf62	0.975315	0.975315	1.02348	0.0329212
C10orf67	0.0232507	0.0232507	-1.60983	-3.576
C10orf71	0.103855	0.103855	1.45939	2.09828
C10orf71-AS1	0.0932657	0.0932657	3.19541	2.19409
C10orf76	0.0125002	0.0125002	1.11318	4.31464
C10orf88	0.0746381	0.0746381	1.1715	2.39651
C10orf90	0.180597	0.180597	-1.25419	-1.61976
C10orf91	0.969454	0.969454	1.05887	0.0407418
C10orf95	0.282906	0.282906	-1.4025	-1.23952
C11orf1	0.017948	0.017948	1.30675	3.87298
C11orf16	0.372314	0.372314	2.10547	1.0037
C11orf21	0.116511	0.116511	244.065	1.99703
C11orf24	0.121783	0.121783	-1.1179	-1.95836
C11orf42	0.446875	0.446875	-1.50561	-0.842622
C11orf44	0.373901	0.373901	118.704	1
C11orf45	0.0107018	0.0107018	1.52859	4.51467
C11orf49	0.319014	0.319014	1.04706	1.13704
C11orf52	0.615233	0.615233	-1.07644	-0.544177
C11orf54	0.0147515	0.0147515	1.2395	4.1084
C11orf57	0.223167	0.223167	-1.02957	-1.44046
C11orf58	0.543065	0.543065	-1.03825	-0.663902
C11orf65	0.898857	0.898857	1.06079	0.135372
C11orf68	0.00185651	0.00185651	1.18406	7.31651
C11orf70	0.913536	0.913536	-1.01714	-0.115606
C11orf71	0.169884	0.169884	1.24326	1.67179
C11orf72	0.664539	0.664539	1.64497	0.467403
C11orf74	0.189518	0.189518	1.16375	1.57883
C11orf80	0.0802006	0.0802006	-1.1635	-2.33059
C11orf84	0.0687404	0.0687404	-1.18022	-2.47279
C11orf87	0.373901	0.373901	-121.073	-1
C11orf91	0.728066	0.728066	1.28925	0.373011
C11orf94	0.516732	0.516732	-1.99786	-0.710309
C11orf95	0.526783	0.526783	-1.03982	-0.6924
C11orf96	0.02984	0.02984	2.18232	3.30334
C11orf98	0.829158	0.829158	-1.00573	-0.2303
C12orf10	0.168916	0.168916	1.05528	1.67666
C12orf29	0.848593	0.848593	1.00736	0.203616
C12orf4	0.703674	0.703674	-1.02739	-0.40873
C12orf40	0.46786	0.46786	2.17758	0.801289
C12orf42	0.316711	0.316711	1.57137	1.14325
C12orf43	0.139424	0.139424	-1.07168	-1.84108
C12orf45	0.325826	0.325826	1.08238	1.11892
C12orf49	0.132508	0.132508	-1.09354	-1.88504
C12orf50	0.373901	0.373901	129.59	1
C12orf57	0.0510521	0.0510521	-1.1355	-2.75613
C12orf60	0.110333	0.110333	1.28924	2.04486
C12orf65	0.0949975	0.0949975	-1.10011	-2.17761
C12orf66	0.939807	0.939807	1.00598	0.0803657
C12orf73	0.00240351	0.00240351	1.34997	6.82988
C12orf74	0.959366	0.959366	1.03081	0.0542125
C12orf75	0.078493	0.078493	-1.38205	-2.35026
C12orf76	0.360714	0.360714	-1.09921	-1.0312
C12orf80	0.373901	0.373901	-122.385	-1
C14orf1	0.156336	0.156336	-1.15431	-1.74275
C14orf119	0.364138	0.364138	1.04564	1.023
C14orf132	0.0959785	0.0959785	-1.12051	-2.16843
C14orf144	0.353469	0.353469	1.1434	1.04877
C14orf159	0.139772	0.139772	1.1997	1.83893
C14orf166	0.518445	0.518445	1.01843	0.707238
C14orf178	2.22665e-06	2.22665e-06	-2.88099	-40.4747
C14orf2	0.146976	0.146976	1.04917	1.79567
C14orf28	0.116207	0.116207	-1.18886	-1.99932
C14orf37	0.387831	0.387831	-1.75403	-0.968067
C14orf39	0.51905	0.51905	1.1165	0.706157
C14orf79	0.527054	0.527054	1.0878	0.691921
C14orf80	0.0499538	0.0499538	-1.16927	-2.77735
C14orf93	0.0207611	0.0207611	1.12226	3.70408
C15orf32	0.0985064	0.0985064	1.77566	2.14524
C15orf38-AP3S2	0.0885108	0.0885108	-1.22351	-2.24113
C15orf39	0.337281	0.337281	-1.10218	-1.08923
C15orf40	0.141458	0.141458	1.12726	1.82859
C15orf41	0.644397	0.644397	1.04238	0.498346
C15orf48	0.373901	0.373901	-121.073	-1
C15orf52	0.00801216	0.00801216	1.31643	4.90552
C15orf57	0.342571	0.342571	1.06473	1.07582
C15orf59	0.00505747	0.00505747	8.56542	5.57992
C15orf59-AS1	0.373901	0.373901	129.59	1
C15orf61	0.523079	0.523079	1.07351	0.698971
C15orf62	0.944208	0.944208	1.01526	0.0744756
C15orf65	0.0410981	0.0410981	2.07977	2.97113
C16orf45	0.134525	0.134525	1.14524	1.87196
C16orf46	0.000643404	0.000643404	2.1245	9.65627
C16orf52	0.391967	0.391967	-1.06037	-0.958774
C16orf58	0.226374	0.226374	1.05771	1.42839
C16orf59	0.0256334	0.0256334	-1.35498	-3.46787
C16orf62	0.288794	0.288794	1.29577	1.222
C16orf70	0.484503	0.484503	-1.03051	-0.769528
C16orf71	0.660546	0.660546	1.18909	0.473493
C16orf72	0.0807006	0.0807006	1.10801	2.32491
C16orf74	0.0916696	0.0916696	-1.26988	-2.20957
C16orf86	0.274953	0.274953	-1.88241	-1.26375
C16orf87	0.171548	0.171548	1.05529	1.66349
C16orf89	0.9459	0.9459	1.10685	0.0722121
C16orf90	0.551702	0.551702	-1.88717	-0.649029
C16orf91	0.0934092	0.0934092	-1.13579	-2.19271
C16orf92	0.373901	0.373901	2.03952	1
C16orf95	0.166625	0.166625	-1.38098	-1.6883
C16orf96	0.148847	0.148847	1.51404	1.78481
C17orf100	0.303821	0.303821	1.21749	1.17877
C17orf107	0.627586	0.627586	-1.1858	-0.524607
C17orf47	0.9903	0.9903	1.01445	0.0129334
C17orf49	0.221249	0.221249	-1.07757	-1.44776
C17orf50	0.373901	0.373901	-117.08	-1
C17orf51	0.000990339	0.000990339	-1.19824	-8.63216
C17orf53	0.0983613	0.0983613	-1.29132	-2.14655
C17orf58	0.563388	0.563388	1.05202	0.62916
C17orf62	0.909169	0.909169	-1.00294	-0.121479
C17orf67	0.345367	0.345367	-1.14134	-1.06881
C17orf74	0.869062	0.869062	-1.08082	-0.175705
C17orf75	0.191193	0.191193	-1.11792	-1.57137
C17orf78	0.337153	0.337153	1.38902	1.08955
C17orf80	0.0936386	0.0936386	1.10814	2.19051
C17orf82	0.0245128	0.0245128	-2.01654	-3.51716
C17orf97	0.472138	0.472138	-1.16974	-0.793044
C17orf98	0.0697749	0.0697749	623.378	2.45889
C18orf21	0.781127	0.781127	1.02648	0.297175
C18orf25	0.0378022	0.0378022	1.105	3.0561
C18orf32	0.0331222	0.0331222	1.22874	3.19297
C18orf54	0.0900913	0.0900913	-1.15955	-2.22519
C18orf65	0.728482	0.728482	-1.20741	-0.372406
C18orf8	0.85151	0.85151	1.01193	0.199627
C19orf12	0.0422376	0.0422376	1.0836	2.9436
C19orf18	0.675425	0.675425	1.21132	0.450898
C19orf24	0.000966564	0.000966564	-1.30243	-8.68709
C19orf25	0.125829	0.125829	-1.04617	-1.9299
C19orf35	0.325085	0.325085	1.59393	1.12088
C19orf38	0.598986	0.598986	1.43193	0.570293
C19orf43	0.896059	0.896059	-1.00431	-0.139146
C19orf44	0.411777	0.411777	-1.1054	-0.915393
C19orf47	0.0721649	0.0721649	1.25519	2.42764
C19orf48	0.0279237	0.0279237	-1.10302	-3.37463
C19orf53	0.619201	0.619201	-1.01797	-0.537865
C19orf54	0.792675	0.792675	-1.01603	-0.280961
C19orf57	0.119791	0.119791	-1.20379	-1.97275
C19orf60	0.113293	0.113293	-1.0972	-2.02159
C19orf66	0.457768	0.457768	-1.09492	-0.82098
C19orf67	0.422178	0.422178	-1.44896	-0.893314
C19orf68	0.180482	0.180482	1.15218	1.6203
C19orf70	0.0313097	0.0313097	1.25342	3.25223
C19orf71	0.034492	0.034492	1.40058	3.15066
C19orf73	0.0463837	0.0463837	-1.66123	-2.85026
C1D	0.00791586	0.00791586	-1.09566	-4.92239
C1GALT1	0.687914	0.687914	-1.0173	-0.432142
C1GALT1C1	0.445316	0.445316	-1.052	-0.845755
C1GALT1C1L	0.352753	0.352753	1.08617	1.05053
C1orf105	0.00236354	0.00236354	1.33175	6.8606
C1orf106	0.0132224	0.0132224	-1.13302	-4.24389
C1orf109	0.0806011	0.0806011	1.15671	2.32604
C1orf112	0.0204283	0.0204283	-1.22978	-3.72259
C1orf115	0.754405	0.754405	-1.31378	-0.335073
C1orf122	0.0351918	0.0351918	1.38303	3.12981
C1orf123	0.336021	0.336021	1.07456	1.09245
C1orf127	0.604856	0.604856	-1.30931	-0.560806
C1orf131	0.376339	0.376339	1.02828	0.994337
C1orf132	0.412624	0.412624	1.28504	0.913579
C1orf140	0.663212	0.663212	-1.61384	-0.469424
C1orf141	0.373901	0.373901	126.362	1
C1orf145	0.970284	0.970284	1.01023	0.0396347
C1orf146	0.11623	0.11623	-237.153	-1.99914
C1orf159	0.0593108	0.0593108	-1.15892	-2.61175
C1orf162	0.436784	0.436784	1.32023	0.863052
C1orf167	0.373901	0.373901	-121.096	-1
C1orf168	0.373901	0.373901	-121.073	-1
C1orf174	0.175113	0.175113	-1.05467	-1.64598
C1orf189	0.947863	0.947863	1.08267	0.0695867
C1orf195	0.350449	0.350449	-4.02093	-1.05619
C1orf198	0.039187	0.039187	1.20184	3.01938
C1orf204	0.370367	0.370367	213.141	1.00826
C1orf21	0.0409608	0.0409608	-1.13191	-2.97451
C1orf210	0.15561	0.15561	380.313	1.74672
C1orf216	0.44005	0.44005	1.02178	0.856399
C1orf220	0.956976	0.956976	1.01966	0.0574041
C1orf226	0.169104	0.169104	1.06633	1.67571
C1orf228	0.492498	0.492498	2.08319	0.754569
C1orf229	0.520808	0.520808	1.65685	0.703015
C1orf27	0.670841	0.670841	-1.01773	-0.45783
C1orf35	0.666259	0.666259	1.0402	0.464784
C1orf43	0.00682813	0.00682813	1.09317	5.13219
C1orf50	0.518883	0.518883	1.06386	0.706455
C1orf52	0.510763	0.510763	-1.02328	-0.721065
C1orf53	0.467883	0.467883	1.16626	0.801245
C1orf54	0.029979	0.029979	-1.75987	-3.29838
C1orf56	0.121331	0.121331	1.3011	1.96161
C1orf74	0.000359335	0.000359335	1.35373	11.2202
C1orf87	0.304183	0.304183	2.66622	1.17775
C1QA	0.116181	0.116181	254.951	1.99952
C1QBP	0.7488	0.7488	-1.00695	-0.343095
C1QL1	0.248403	0.248403	1.26907	1.34982
C1QL3	0.925419	0.925419	1.02997	0.0996464
C1QL4	0.679825	0.679825	-1.07281	-0.444269
C1QTNF1	0.0474958	0.0474958	1.33706	2.82687
C1QTNF1-AS1	0.989431	0.989431	-1.01996	-0.0140922
C1QTNF12	0.538213	0.538213	-1.57419	-0.67233
C1QTNF2	0.00522261	0.00522261	-1.80568	-5.53055
C1QTNF3	0.0596365	0.0596365	1.41739	2.60654
C1QTNF3-AMACR	0.544908	0.544908	-1.91848	-0.660713
C1QTNF4	0.350677	0.350677	3.1175	1.05563
C1QTNF5	0.387375	0.387375	-1.46424	-0.969095
C1QTNF6	0.259918	0.259918	1.47722	1.31145
C1QTNF7	0.373901	0.373901	-121.073	-1
C1QTNF8	0.133882	0.133882	-1.31153	-1.87611
C1QTNF9	0.116511	0.116511	244.065	1.99703
C1QTNF9B	0.660806	0.660806	-1.60416	-0.473096
C1R	0.0022335	0.0022335	-2.92552	-6.96515
C1RL	0.66692	0.66692	-1.02611	-0.463779
C1RL-AS1	0.537774	0.537774	1.16023	0.673095
C1S	0.259825	0.259825	-1.71247	-1.31175
C2	0.723494	0.723494	1.41556	0.37966
C20orf141	0.00668137	0.00668137	-594.692	-5.16361
C20orf144	0.561781	0.561781	-2.03326	-0.631875
C20orf166-AS1	0.101174	0.101174	1.93434	2.12147
C20orf173	0.230223	0.230223	5.96778	1.41413
C20orf194	0.1484	0.1484	1.17604	1.7874
C20orf196	0.00193566	0.00193566	1.36272	7.23582
C20orf197	0.0375237	0.0375237	-1.94431	-3.06367
C20orf202	0.373901	0.373901	-122.385	-1
C20orf204	0.16933	0.16933	-1.15865	-1.67457
C20orf24	0.446422	0.446422	-1.05785	-0.843532
C20orf27	0.296075	0.296075	-1.04618	-1.2008
C20orf96	0.762208	0.762208	1.04307	0.323949
C21orf140	0.211427	0.211427	1.44946	1.48617
C21orf2	0.94961	0.94961	1.00524	0.0672496
C21orf33	0.109562	0.109562	1.09598	2.05103
C21orf58	0.138448	0.138448	-1.20055	-1.84714
C21orf59	0.103008	0.103008	1.15174	2.10553
C21orf59-TCP10L	0.0547944	0.0547944	2.03691	2.6876
C21orf62	0.516732	0.516732	-2.00208	-0.710309
C21orf62-AS1	0.325089	0.325089	-1.89336	-1.12087
C21orf91	0.229563	0.229563	1.03482	1.41656
C22orf15	0.116511	0.116511	244.065	1.99703
C22orf23	0.00566978	0.00566978	1.20744	5.40593
C22orf24	0.480731	0.480731	-2.3672	-0.776652
C22orf29	0.0503197	0.0503197	1.0547	2.77022
C22orf31	0.969454	0.969454	1.05887	0.0407418
C22orf39	0.057323	0.057323	1.17479	2.64428
C22orf46	0.623164	0.623164	-1.04164	-0.531584
C2CD2	0.476756	0.476756	-1.0404	-0.784207
C2CD2L	0.995722	0.995722	-1.00057	-0.00570353
C2CD3	0.230888	0.230888	1.05529	1.41169
C2CD4A	0.853064	0.853064	-1.18235	-0.197504
C2CD4B	0.373901	0.373901	-121.073	-1
C2CD4C	0.798215	0.798215	-1.03533	-0.273214
C2CD5	0.086499	0.086499	-1.19376	-2.2619
C2CD6	0.825909	0.825909	-1.04693	-0.234779
C2orf15	0.139447	0.139447	-1.6237	-1.84094
C2orf16	0.100073	0.100073	1.14386	2.1312
C2orf27A	0.034027	0.034027	-1.46095	-3.1648
C2orf40	0.41357	0.41357	-1.27398	-0.911555
C2orf42	0.209126	0.209126	1.06919	1.49543
C2orf48	0.735522	0.735522	-1.08028	-0.362208
C2orf49	0.118109	0.118109	-1.08774	-1.98511
C2orf50	0.493029	0.493029	-1.48348	-0.753582
C2orf54	0.00459238	0.00459238	11.7816	5.7303
C2orf66	0.373901	0.373901	-117.08	-1
C2orf68	0.13781	0.13781	-1.07342	-1.85112
C2orf69	0.804659	0.804659	-1.02015	-0.264229
C2orf71	0.322882	0.322882	1.73665	1.12671
C2orf72	0.792214	0.792214	1.09491	0.281605
C2orf73	0.706352	0.706352	-1.84518	-0.404779
C2orf74	0.360772	0.360772	1.07574	1.03106
C2orf76	0.74532	0.74532	-1.03957	-0.348089
C2orf78	0.116893	0.116893	247.293	1.99416
C2orf81	0.733082	0.733082	1.08265	0.365738
C2orf82	0.0385412	0.0385412	-1.41265	-3.03631
C2orf88	0.0269637	0.0269637	-1.37415	-3.41257
C3	0.373901	0.373901	129.59	1
C3AR1	0.267035	0.267035	-2.31691	-1.28854
C3orf14	0.134777	0.134777	-1.1699	-1.87035
C3orf18	0.0441505	0.0441505	1.2242	2.89926
C3orf20	0.219922	0.219922	2.05403	1.45284
C3orf33	0.292503	0.292503	1.12242	1.21114
C3orf35	0.141864	0.141864	-2.19858	-1.82613
C3orf38	0.02996	0.02996	1.12429	3.29905
C3orf49	0.689015	0.689015	1.93166	0.430498
C3orf52	0.472888	0.472888	1.09772	0.791603
C3orf58	0.215859	0.215859	1.17497	1.46862
C3orf62	0.441904	0.441904	-1.13322	-0.852639
C3orf67	0.68821	0.68821	-1.17658	-0.431701
C3orf70	0.00136888	0.00136888	1.36217	7.93
C3orf80	0.373901	0.373901	129.59	1
C3orf84	0.373901	0.373901	258.179	1
C4A	0.37486	0.37486	25.0781	0.997768
C4B	0.959949	0.959949	1.0101	0.053433
C4B_2	0.959949	0.959949	1.0101	0.053433
C4orf17	0.735128	0.735128	1.15954	0.362777
C4orf19	0.692729	0.692729	-1.34396	-0.42496
C4orf3	0.00367798	0.00367798	1.26714	6.08915
C4orf32	0.0101235	0.0101235	626.606	4.58782
C4orf33	0.566547	0.566547	-1.07316	-0.623837
C4orf36	0.373901	0.373901	126.362	1
C4orf46	0.977154	0.977154	1.00192	0.0304676
C4orf47	0.394268	0.394268	1.45167	0.95364
C4orf48	0.0655317	0.0655317	-1.59202	-2.51749
C4orf51	0.373901	0.373901	-122.385	-1
C5	0.36037	0.36037	-1.06604	-1.03203
C5AR1	0.373901	0.373901	-233.16	-1
C5AR2	0.373901	0.373901	118.704	1
C5orf15	0.179782	0.179782	-1.08083	-1.62361
C5orf22	0.837397	0.837397	1.01166	0.218964
C5orf24	0.180413	0.180413	1.08409	1.62063
C5orf30	0.0714073	0.0714073	1.16186	2.43741
C5orf34	0.0053328	0.0053328	-1.48487	-5.49866
C5orf42	0.124395	0.124395	1.09625	1.93988
C5orf49	0.736625	0.736625	-1.11233	-0.360614
[truncated: 17,703 more rows]

## Sheet: Dox vs. Ctrl in CTRtetCASZ1b
Gene ID	P-value	FDR	Fold change	T-score
A1BG	0.526366	0.878531	-1.0318	-0.15947
A1BG-AS1	0.0174677	0.487923	1.13721	0.738778
A1CF	0.664577	0.284696	2.50401	1.17449
A2M	0.00511442	0.167055	1.24262	1.5718
A2M-AS1	0.691967	0.558378	-1.81454	-0.619475
A2ML1	0.0109634	1	1	0
A3GALT2	0.630581	0.322867	-276.923	-1.077
A4GALT	0.0208083	0.162116	-1.1298	-1.59368
A4GNT	0.0129119	0.35731	80.8579	0.996885
AAAS	0.000433638	0.77823	1.00851	0.294595
AACS	0.00297764	0.00250218	1.3136	4.97982
AACSP1	0.132705	0.666587	-1.04128	-0.452826
AADACL2	0.285322	1	1	0
AADACP1	0.391033	0.631446	-84.6838	-0.505182
AADAT	0.0342738	0.105995	-1.20411	-1.90119
AAED1	0.0709622	0.287802	1.4438	1.16616
AAGAB	0.0703658	0.107015	-1.04228	-1.89428
AAK1	0.0556714	0.793975	1.01885	0.273043
AAMDC	0.0761693	0.0656435	-1.15466	-2.24775
AAMP	0.00820425	0.00208541	1.1358	5.16457
AANAT	0.149857	0.319679	1.57252	1.08476
AAR2	0.242726	0.140834	1.05972	1.6959
AARS	0.393039	0.60926	-1.02248	-0.539045
AARS2	0.675381	0.646362	-1.0365	-0.482779
AARSD1	0.283039	0.513341	-1.0454	-0.694514
AASDH	0.812879	0.967519	1.00351	0.0424474
AASDHPPT	0.0192224	0.0387432	-1.11065	-2.63608
AASS	0.618775	0.918758	1.0196	0.106368
AATBC	0.924487	0.872302	-1.07612	-0.167736
AATF	0.0563539	0.0146623	1.08101	3.39074
AATK	0.001623	0.000459968	1.64347	6.89403
AATK-AS1	0.305729	0.130542	254.106	1.75082
ABALON	0.537225	0.306117	1.11026	1.11852
ABAT	0.000137584	4.32117e-05	-2.74324	-10.5258
ABCA1	0.000118432	0.461289	-1.0706	-0.786887
ABCA10	0.433499	0.2147	-2.90296	-1.38725
ABCA11P	0.0261587	0.0387211	-1.18633	-2.6365
ABCA12	0.270559	0.957735	-1.02577	-0.0552481
ABCA13	0.0257394	0.711553	-1.08008	-0.387794
ABCA17P	0.0324968	0.0137701	2.53096	3.44183
ABCA2	0.000274182	0.0693063	1.17754	2.20829
ABCA3	5.70823e-07	0.0312969	1.66683	2.79677
ABCA4	0.416798	0.659353	-1.10083	-0.463485
ABCA5	0.615227	0.339619	-252.051	-1.03721
ABCA6	0.285322	1	1	0
ABCA7	0.000666335	0.000633038	2.06406	6.49651
ABCA8	0.132646	0.050475	-177.38	-2.43995
ABCA9	0.558586	0.396121	-84.6838	-0.913668
ABCB1	0.734538	0.69733	1.46905	0.408148
ABCB10	0.153144	0.144414	1.10349	1.67771
ABCB11	0.585505	0.26657	87.6238	1.22474
ABCB4	0.136592	0.260826	1.57362	1.24129
ABCB5	0.00924815	0.00298668	-1066.13	-4.8046
ABCB6	0.00183925	0.430823	1.03124	0.844396
ABCB7	0.0131384	0.0109691	1.17027	3.6297
ABCB8	0.000428255	0.375176	1.0562	0.957744
ABCB9	8.31135e-05	0.000903026	1.3932	6.07571
ABCC1	0.00345209	0.0317602	1.20709	2.78563
ABCC10	0.107707	0.321923	1.07839	1.07929
ABCC11	0.78526	0.905641	-1.17291	-0.123636
ABCC12	0.939131	0.556489	2.56758	0.622544
ABCC2	0.229829	0.586937	-1.08747	-0.573824
ABCC3	0.0455243	0.0659928	2.29513	2.24389
ABCC4	6.35074e-05	2.36296e-05	1.89169	11.6898
ABCC5	0.885231	0.556626	-1.03818	-0.622321
ABCC6	0.00382268	0.00337023	-4.04442	-4.68731
ABCC6P1	0.147005	0.056131	190.821	2.36199
ABCC8	0.362978	0.151756	350.537	1.64172
ABCC9	0.742728	0.717439	-1.45312	-0.379423
ABCD1	0.0272761	0.12118	1.18421	1.80459
ABCD3	0.000310735	0.371464	-1.01299	-0.965752
ABCD4	0.171248	0.0513862	1.16048	2.42679
ABCE1	6.09556e-05	0.873405	-1.00198	-0.166271
ABCF1_6_mann_hap4>ABCF1	0.153527	0.810028	1.00489	0.251217
ABCF2	0.273849	0.191352	-1.03118	-1.47233
ABCF3	0.383357	0.350739	1.03511	1.01167
ABCG1	0.558274	0.285504	6.10673	1.17232
ABCG2	0.150278	0.412142	-84.6838	-0.881144
ABCG4	0.510279	0.448322	-84.6838	-0.81102
ABCG5	0.974516	0.957643	1.04028	0.0553682
ABCG8	0.285322	1	1	0
ABHD1	0.696445	0.91102	-1.04992	-0.11655
ABHD10	0.0941433	0.0228225	-1.07726	-3.03933
ABHD11	0.278988	0.385951	-1.08674	-0.934839
ABHD11-AS1	0.418856	0.582634	1.55579	0.580616
ABHD12	0.00510438	0.0156018	1.12751	3.34051
ABHD12B	0.373019	0.703384	-1.21362	-0.399462
ABHD13	0.00109558	0.00749077	1.13737	3.95544
ABHD14A	0.0298003	0.00893168	-1.39512	-3.80345
ABHD14A-ACY1	0.0736219	0.841553	-1.45445	-0.208746
ABHD14B	0.0253571	0.36324	-1.08622	-0.983726
ABHD15	0.00587655	0.374802	1.11895	0.958547
ABHD16A_6_cox_hap2>ABHD16A	0.0065476	0.00197869	-1.18533	-5.2187
ABHD16B	0.112121	0.156191	1.15447	1.62078
ABHD17A	0.110634	0.98612	-1.00138	-0.0181336
ABHD17B	0.845402	0.723261	-1.01973	-0.371174
ABHD17C	0.00111017	0.0668664	1.40865	2.23433
ABHD18	0.0269565	0.0116244	1.74349	3.58134
ABHD2	0.00229492	0.0537474	-1.07971	-2.3938
ABHD3	0.000117308	0.00735589	1.34817	3.97132
ABHD4	0.00266477	0.0234361	1.26229	3.01871
ABHD5	0.379648	0.19726	-1.11632	-1.44993
ABHD6	0.169162	0.18676	1.34193	1.49019
ABHD8	0.954585	0.746043	1.02025	0.339163
ABI1	0.000168431	0.000456699	1.1488	6.90312
ABI2	0.00833906	0.0399491	1.06409	2.61319
ABI3	0.0273367	0.0610214	1.43282	2.30094
ABI3BP	0.0274962	0.147185	-1.48605	-1.66393
ABL1	0.00140395	0.00349143	-1.14748	-4.65336
ABL2	3.9968e-05	4.41298e-05	-1.79836	-10.4873
ABLIM1	0.0202592	0.449691	1.06627	0.808448
ABLIM2	0.000378029	0.000282599	1.65559	7.53804
ABLIM3	0.00510142	0.00119919	-3.15085	-5.75483
ABR	0.00319188	0.000612294	1.25494	6.53711
ABRA	0.914342	0.904801	1.15781	0.124743
ABRACL	0.00339108	0.00116565	-1.37835	-5.78634
ABT1	0.667853	0.846658	1.00676	0.201911
ABTB1	0.527155	0.342082	1.24361	1.0315
ABTB2	0.0160474	0.00334262	1.45103	4.69524
ACAA1	0.0518599	0.782115	-1.01914	-0.289263
ACAA2	0.0216685	0.0105092	1.09147	3.66559
ACACA	0.000358227	0.97501	1.00096	0.0326531
ACACB	0.140655	0.220796	1.11926	1.36643
ACAD10	0.133639	0.0983966	1.07348	1.95484
ACAD11	0.00410671	0.254349	-1.06544	-1.26032
ACAD8	0.546954	0.399499	1.07298	0.906729
ACAD9	0.119406	0.221574	-1.04797	-1.36381
ACADM	0.00390582	0.0124248	1.0833	3.5262
ACADS	0.0158961	0.192864	1.12764	1.46654
ACADSB	0.00714091	0.933814	1.00286	0.086591
ACADVL	0.000262038	0.158699	1.08342	1.60919
ACAN	0.00151985	0.000551413	10.7939	6.66604
ACAP1	0.324297	0.203282	-3.34988	-1.42773
ACAP2	0.00412561	0.385321	1.02708	0.936164
ACAP3	0.0812239	0.0385135	-1.11023	-2.64052
ACAT1	0.00482852	0.543669	-1.02459	-0.643545
ACAT2	1.89362e-05	0.00020313	-1.18401	-8.00238
ACBD3	0.0916014	0.166933	1.08942	1.57234
ACBD4	0.332581	0.167714	1.70121	1.56893
ACBD5	0.0109538	0.820431	-1.00581	-0.237149
ACBD6	0.0635591	0.0274078	-1.1205	-2.89795
ACBD7	0.397235	0.319638	-1.27941	-1.08486
ACD	0.00265929	0.00162043	-1.18569	-5.42807
ACE	0.0965206	0.117088	2.26013	1.82939
ACE2	0.573678	0.596569	1.56865	0.558725
ACER1	0.648123	0.288839	240.574	1.16339
ACER2	0.0156286	0.103798	1.54059	1.9163
ACER3	0.000501979	0.0469572	1.0753	2.49322
ACHE	0.0109952	0.0437073	1.3863	2.54631
ACIN1	0.000984193	0.459416	1.01397	0.790344
ACKR2	0.500533	0.459838	240.574	0.789563
ACKR3	0.650621	0.506725	-207.942	-0.705892
ACKR4	0.157876	0.458736	1.59121	0.791599
ACLY	0.0213638	0.189101	1.02806	1.48103
ACO1	0.00020659	0.00812786	-1.19684	-3.88454
ACO2	0.245179	0.444556	-1.02632	-0.818121
ACOT1	0.440131	0.349461	-1.25615	-1.01457
ACOT11	0.674741	0.734956	1.02193	0.35469
ACOT12	0.00105106	0.780942	-2.23504	-0.290872
ACOT13	0.0874038	0.111671	1.06624	1.86356
ACOT2	1.61008e-05	0.0217283	-1.05632	-3.07765
ACOT4	0.757613	0.343849	-168.368	-1.02742
ACOT7	0.22439	0.440688	1.0353	0.825461
ACOT8	0.00482013	0.571598	-1.01287	-0.598172
ACOT9	0.0412996	0.0937453	1.12307	1.98977
ACOX1	0.00158648	0.644927	1.08685	0.484921
ACOX2	0.535167	0.451231	1.57021	0.805563
ACOX3	0.0097598	0.00234798	1.21504	5.04381
ACOXL	0.963337	0.628034	2.03402	0.510347
ACP1	0.0198145	0.751987	1.00754	0.330876
ACP2	0.00163081	0.0868686	1.10365	2.04477
ACP5	0.170376	0.764142	-1.07366	-0.314013
ACP6	0.0607572	0.248419	-1.07355	-1.27813
ACP7	0.370472	0.136772	300.784	1.7171
ACPP	0.585505	0.26657	-93.6966	-1.22474
ACPT	0.402732	0.699813	1.25736	0.404581
ACRBP	0.470687	0.689399	1.26841	0.419582
ACRC	0.660193	0.263092	1.31253	1.23472
ACRV1	0.676765	0.945127	-1.04558	-0.0717574
ACSBG1	0.00723151	0.90041	-1.01672	-0.130535
ACSBG2	0.289889	0.598829	1.28728	0.555202
ACSF2	0.00662183	0.931649	1.00753	0.0894323
ACSF3	0.246311	0.424318	1.0382	0.857055
ACSL1	0.0103302	0.414177	-1.05839	-0.877082
ACSL3	0.00808217	0.344679	1.03112	1.02551
ACSL4	0.376356	0.12812	1.08365	1.76436
ACSL5	0.0172678	0.87177	1.03838	0.168442
ACSL6	0.13137	0.0499751	677.384	2.44728
ACSM1	0.371507	0.35973	-2.19373	-0.991493
ACSM3	0.309296	0.58291	1.24778	0.58018
ACSM4	0.585505	0.26657	-84.6838	-1.22474
ACSS1	0.000340711	0.409278	-1.69036	-0.886887
ACSS2	0.017967	0.00673483	1.2436	4.04886
ACSS3	0.00220304	0.000554185	2.27773	6.65982
ACTA1	0.287283	0.767044	-1.06788	-0.310002
ACTA2	0.00437036	0.411594	-1.12194	-0.882241
ACTA2-AS1	0.0498671	0.317318	-3.72146	-1.09055
ACTB	0.00124016	0.00207598	-1.13775	-5.16923
ACTBL2	0.558001	0.568378	1.26747	0.603333
ACTC1	7.47282e-06	0.000108117	1.17266	8.95751
ACTG1	0.0687741	0.792299	1.00924	0.275329
ACTG1P17	0.608987	0.450604	2.10879	0.806737
ACTG1P20	0.251573	0.0944252	-1.23418	-1.98456
ACTG1P4	0.532179	0.493444	-2.75353	-0.729034
ACTG2	0.115005	0.131311	-2.46719	-1.74658
ACTL10	0.048395	0.280077	1.17131	1.18703
ACTL6A	0.313471	0.445897	-1.0173	-0.815588
ACTL6B	0.216028	0.156005	1.60424	1.62165
ACTL7A	0.307106	0.123137	-362.774	-1.79302
ACTL7B	0.585505	0.26657	330.889	1.22474
ACTL8	0.286616	0.755647	-1.14157	-0.325788
ACTN1	0.00118923	0.00180425	1.11251	5.31472
ACTN1-AS1	0.779525	0.581927	-1.60286	-0.581734
ACTN2	0.0107309	0.576169	-1.04886	-0.590877
ACTN3	0.187792	0.103157	-4.36521	-1.92077
ACTN4	0.00338893	0.00234376	1.146	5.04562
ACTR10	0.0131605	0.00984513	-1.09872	-3.72062
ACTR1A	0.0135473	0.145583	1.04049	1.67186
ACTR1B	0.00854202	0.0313155	1.15783	2.79632
ACTR2	0.118732	0.684519	1.01653	0.426649
ACTR3	0.000408367	0.0393307	1.04183	2.62484
ACTR3B	0.334242	0.191531	1.12015	1.47164
ACTR3C	0.705748	0.297248	2.54451	1.14128
ACTR5	0.1377	0.268413	1.07266	1.2195
ACTR6	0.000866854	0.0162605	1.15356	3.30724
ACTR8	0.0117136	0.00454849	1.2148	4.40404
ACTRT2	0.585505	0.26657	174.248	1.22474
ACTRT3	0.0469676	0.0342971	3.52864	2.72756
ACVR1	0.0529743	0.0801042	1.17469	2.10336
ACVR1B	0.00031309	0.00102333	1.14492	5.93263
ACVR1C	0.621216	0.292457	-3.29593	-1.15382
ACVR2A	0.000707753	0.0463971	1.11223	2.50209
ACVR2B	0.213413	0.107283	1.1006	1.89247
ACVR2B-AS1	0.299982	0.152757	-1.23223	-1.63695
ACVRL1	0.636928	0.739827	1.26403	0.347856
ACY1	0.000884766	0.0552862	-1.14477	-2.3731
ACYP1	0.0139554	0.00529	1.49667	4.26536
ACYP2	0.00918718	0.0559686	1.23873	2.36412
ADA	0.00047233	0.000444016	-1.5005	-6.93913
ADAD2	0.222497	0.0946242	8.04246	1.98304
ADAL	0.000515056	0.47509	1.043	0.761725
ADAM10	0.00329606	0.205394	1.01929	1.42009
ADAM11	0.0188075	0.0036814	1.66526	4.60274
ADAM12	0.0420467	0.521772	1.04894	0.680153
ADAM15	0.00394446	0.99979	-1.00001	-0.00027405
ADAM17	0.00842096	0.00538233	-1.10014	-4.24963
ADAM19	1.04236e-06	0.0498444	1.0474	2.44921
ADAM1A	0.998727	0.958797	-1.00656	-0.0538578
ADAM20	0.430722	0.67322	-1.23127	-0.443104
ADAM20P1	0.28369	0.638253	1.12358	0.494924
ADAM21	0.028337	0.014162	1.9037	3.41895
ADAM21P1	0.351489	0.296044	1.3993	1.14441
ADAM22	0.00529391	0.00113624	1.17884	5.81484
ADAM23	0.18943	0.457114	-1.0467	-0.794604
ADAM28	0.00284861	0.00204865	-2.07908	-5.18285
ADAM29	0.0227161	0.00786441	-13.2003	-3.91308
ADAM30	0.0379373	0.0337044	-3.59881	-2.7407
ADAM32	0.218728	0.303506	1.21688	1.12516
ADAM33	0.585505	0.26657	87.6238	1.22474
ADAM7	0.826986	0.857061	1.13406	0.188017
ADAM8	0.751556	0.680254	1.07675	0.432844
ADAM9	1.12404e-07	0.173084	-1.03302	-1.54591
ADAMDEC1	0.585505	0.26657	-93.6966	-1.22474
ADAMTS1	0.000636378	0.000329397	-1.5986	-7.33034
ADAMTS10	0.0469804	0.189897	1.21562	1.47794
ADAMTS12	0.000112173	0.8775	-4.14013	-0.160838
ADAMTS13	0.462437	0.485793	-1.15716	-0.742559
ADAMTS14	1.11761e-05	5.02417e-06	9.90434	15.2474
ADAMTS15	0.00917913	0.00340613	-1.3061	-4.67711
ADAMTS16	0.0836537	0.0665718	1.44487	2.23754
ADAMTS17	0.00118917	0.00272807	1.33439	4.89374
ADAMTS18	0.285322	1	1	0
ADAMTS2	4.40286e-05	1.74854e-05	3.04045	12.3139
ADAMTS20	0.000160705	0.575879	-1.29622	-0.591338
ADAMTS3	0.0152764	0.161609	-1.9842	-1.59596
ADAMTS4	6.00042e-07	1.17153e-06	1.87349	19.5189
ADAMTS5	3.77289e-05	0.717491	-1.13003	-0.37935
ADAMTS6	0.00556214	0.00299177	-1.29714	-4.80293
ADAMTS7	2.13297e-05	1.56022e-05	1.63549	12.558
ADAMTS7P1	0.0935697	0.159787	1.31757	1.60422
ADAMTS8	0.908833	0.531523	-2.19373	-0.663731
ADAMTS9	0.000638765	0.00415988	-1.37053	-4.48729
ADAMTS9-AS1	0.491537	0.632743	1.3912	0.503223
ADAMTS9-AS2	0.31046	0.134196	-5.08311	-1.73086
ADAMTSL1	0.127559	0.476097	1.34658	0.759909
ADAMTSL2	0.0676445	0.0438163	2.01471	2.54447
ADAMTSL3	0.421075	0.625307	2.78421	0.514486
ADAMTSL4	0.308868	0.677513	1.10214	0.436836
ADAMTSL4-AS1	0.02844	0.184391	-1.64217	-1.49956
ADAMTSL5	2.01735e-05	0.00102973	2.20604	5.92556
ADAP1	0.000465815	0.850271	-1.02082	-0.197081
ADAP2	0.187016	0.735724	-1.11186	-0.353611
ADAR	5.82046e-05	6.20311e-05	-1.11378	-9.88039
ADARB1	0.0334316	0.00901738	1.46339	3.79529
ADARB2	0.833589	0.626003	1.86306	0.513428
ADAT1	0.779454	0.499557	-1.03977	-0.718331
ADAT2	0.0265444	0.0343052	1.20721	2.72738
ADAT3	0.0202546	0.149418	1.15833	1.65299
ADCK1	0.201446	0.643286	-1.07853	-0.487376
ADCK2	0.229063	0.125181	-1.10145	-1.78113
ADCK3	1.14566e-05	1.96861e-05	1.32941	12.0646
ADCK4	0.503656	0.171833	1.09318	1.55121
ADCK5	0.247843	0.231773	1.14606	1.33022
ADCY1	0.00011854	2.49192e-05	1.50778	11.5827
ADCY10	0.210167	0.904228	1.0578	0.125499
ADCY10P1	0.583402	0.64704	-1.20721	-0.481766
ADCY2	0.328304	0.694225	2.11482	0.412617
ADCY3	0.590735	0.605142	1.01888	0.545405
ADCY4	0.715507	0.953835	-1.10369	-0.0603518
ADCY5	0.273135	0.147527	2.02311	1.66224
ADCY6	0.0307288	0.0986939	1.10812	1.95266
ADCY7	0.000375118	0.769443	-1.03862	-0.306691
ADCY8	0.298203	0.17624	-2.18125	-1.5327
ADCY9	0.000509439	0.19293	1.07253	1.46629
ADCYAP1R1	2.30919e-06	0.057122	3.96143	2.34919
ADD1	0.0047662	0.132284	-1.03758	-1.74124
ADD2	0.00764001	0.00163158	10.8446	5.42079
ADD3	0.00613086	0.00109912	-1.22436	-5.85202
ADD3-AS1	0.795666	0.453105	-1.663	-0.802061
ADGRA1	0.39131	0.120126	1.37356	1.8109
ADGRA2	0.00681382	0.776649	1.0201	0.296768
ADGRA3	0.0452651	0.0163665	-1.21045	-3.30203
ADGRB1	0.163455	0.556703	-1.27598	-0.622195
ADGRB2	0.00293146	0.00110576	1.42662	5.84527
ADGRB3	0.767311	0.943572	-1.15878	-0.0737951
ADGRD1	0.0427699	0.561235	1.04304	0.614845
ADGRE1	0.359498	0.330667	2.33323	1.05827
ADGRE2	0.0520905	0.0138935	1.46996	3.43454
ADGRE4P	0.0013461	0.000516091	357.303	6.74856
ADGRE5	6.76401e-06	0.0141811	1.24039	3.41785
ADGRF1	0.285322	1	1	0
ADGRF2	0.159836	0.180376	1.67487	1.51571
ADGRF3	0.401718	0.914138	1.03974	0.112445
ADGRF4	0.540829	0.968784	1.02728	0.0407937
ADGRF5	0.257074	0.203017	1.88902	1.4287
ADGRG1	0.0041081	0.00125594	2.1157	5.70374
ADGRG2	0.422305	0.673259	1.29283	0.443046
ADGRG3	0.266964	0.105569	300.784	1.90409
ADGRG4	0.36619	1	1	0
ADGRG5	0.285322	1	1	0
ADGRG6	0.00762826	0.0379877	-1.5077	-2.65081
ADGRG7	0.585505	0.26657	-69.9806	-1.22474
ADGRL1	1.60127e-05	0.0023909	1.1174	5.02553
ADGRL2	0.134584	0.112677	-1.08026	-1.85709
ADGRL4	0.766627	0.446326	4.75512	0.814778
ADGRV1	0.0097314	0.204765	-1.08816	-1.42236
ADH1C	0.465754	0.969185	1.02868	0.0402698
ADH4	0.585505	0.26657	80.8579	1.22474
ADH5	0.00201184	0.0285273	1.04601	2.86731
ADH6	0.494642	0.624579	1.43444	0.515593
ADHFE1	0.452152	0.261833	-1.43084	-1.23836
ADI1	0.0143236	0.00715222	1.1449	3.99591
ADIPOQ	0.75618	0.90194	-1.15878	-0.128516
ADIPOR1	2.48119e-06	8.23025e-07	1.26726	20.7178
ADIPOR2	0.000185877	0.0025818	1.12707	4.94851
ADIRF	0.400709	0.1188	1.7566	1.81891
ADK	7.21245e-05	0.237951	1.03464	1.31051
ADM	0.00251397	0.170866	1.1867	1.55534
ADM2	0.0253667	0.271444	-1.1171	-1.21095
ADM5	0.057108	0.179899	-1.07541	-1.51765
ADNP	0.988385	0.789065	1.02645	0.279747
ADNP-AS1	0.274241	0.0713005	1.48516	2.1877
ADNP2	0.57179	0.22116	1.05236	1.3652
ADO	0.654903	0.492083	1.0315	0.73143
ADORA1	0.000109173	0.00279275	1.13065	4.87058
ADORA2A	0.0588186	0.0286049	9.79699	2.86524
ADORA2A-AS1	0.334542	0.434783	1.60958	0.836756
ADORA2B	0.0157304	0.00501496	-1.29981	-4.31409
ADORA3	0.371636	1	1	0
ADPGK	0.311695	0.706749	-1.0077	-0.394648
ADPGK-AS1	0.219345	0.311164	1.3247	1.10581
ADPRH	0.297427	0.7543	1.21459	0.327659
ADPRHL1	0.524872	0.35742	-1.21055	-0.996639
ADPRHL2	0.405842	0.392193	-1.0435	-0.921795
ADPRM	0.000549741	0.000249355	1.42127	7.7113
ADRA1A	0.030112	0.0124097	-6.82295	-3.5272
ADRA1B	0.0248377	0.165622	-1.31494	-1.57809
ADRA1D	0.643337	0.616929	-1.64125	-0.527264
ADRA2A	0.27626	0.912752	-1.11677	-0.11427
ADRA2B	0.0223378	0.0072132	8.34609	3.98847
ADRA2C	0.012153	0.113741	1.34861	1.85031
ADRB1	0.829874	0.492385	1.59032	0.730898
ADRBK1	2.92009e-06	0.00164292	1.04883	5.41344
ADRBK2	5.40255e-05	0.00429145	1.24203	4.45816
ADRM1	0.0114272	0.071179	-1.0704	-2.18894
ADSL	0.0068273	0.0452022	1.09967	2.52139
ADSS	0.00222759	0.00362967	-1.11207	-4.61623
ADSSL1	0.0105845	0.0492786	1.25206	2.45762
ADTRP	0.0376566	0.0103966	3.34438	3.67465
AEBP1	6.83612e-05	0.000270755	1.49205	7.59694
AEBP2	0.020009	0.030643	-1.14514	-2.8128
AEN	0.00133869	0.044628	1.07123	2.53086
AES	0.0791075	0.2584	1.08077	1.24837
AFAP1	0.0192352	0.00435338	-1.15755	-4.4448
AFAP1-AS1	0.151907	0.0438038	-1.69671	-2.54468
AFAP1L1	0.0132382	0.0113053	2.10179	3.6045
AFAP1L2	0.576972	0.511338	1.37295	0.697947
AFF1	0.000879577	0.72696	-1.031	-0.365948
AFF2	0.53697	0.49402	-1.6415	-0.728021
AFF3	0.00256414	0.00227965	-1.32256	-5.0737
AFF4	0.00602057	0.205552	-1.04737	-1.41952
AFG3L1P	0.0150499	0.806179	1.02928	0.256438
AFG3L2	0.05771	0.381208	-1.04574	-0.944859
AFMID	0.00376299	0.0251107	1.14309	2.96528
AFP	0.585505	0.26657	-69.9806	-1.22474
AFTPH	0.036356	0.123733	-1.14653	-1.78953
AGA	0.0210381	0.276274	-1.10861	-1.19749
AGAP1	0.0137718	0.00548625	1.29861	4.23229
AGAP1-IT1	0.417911	0.780795	-1.10306	-0.291074
AGAP11	0.0148369	0.00451282	3.2031	4.41134
AGAP12P	0.985908	0.996253	-1.00239	-0.00489459
AGAP2	6.24237e-07	2.54851e-07	1.63495	25.238
AGAP2-AS1	0.51331	0.490544	-1.08159	-0.734143
AGAP3	0.127334	0.893226	1.00644	0.14002
AGAP4	0.0187661	0.0240957	1.21311	2.99718
AGAP5	0.0493488	0.73604	1.03443	0.353166
AGAP6	0.000396683	0.000414238	1.29292	7.02852
AGAP7P	0.552454	0.522975	1.08832	0.678116
AGAP9	0.538304	0.495151	1.17148	0.726036
AGBL1	0.359498	0.330667	2.33323	1.05827
AGBL2	0.671969	0.434108	3.43772	0.838056
AGBL3	0.118198	0.341874	1.1716	1.03198
AGBL4	0.478189	0.712753	-69.9806	-0.386085
AGBL5	0.0245858	0.746159	-1.0089	-0.339001
AGBL5-AS1	0.992343	0.982855	1.02375	0.0224001
AGER_6_mcf_hap5>AGER	0.703669	0.9793	-1.00474	-0.027046
AGFG1	0.812564	0.55582	-1.01769	-0.623633
AGFG2	0.00994596	0.44277	-1.05857	-0.821505
AGGF1	0.234214	0.419583	-1.02942	-0.866361
AGK	0.155201	0.15087	1.03778	1.64597
AGL	0.00130139	0.00104517	1.40884	5.90872
AGMAT	0.789711	0.642062	1.25756	0.489209
AGMO	0.0695646	0.0793499	284.211	2.11021
AGO1	0.00153306	0.00135467	1.19973	5.62084
AGO2	0.0173417	0.798387	-1.00679	-0.26703
AGO3	0.241129	0.0873092	1.1291	2.04112
AGO4	0.0040468	0.0100962	1.26949	3.69935
AGPAT1_6_qbl_hap6>AGPAT1	0.0224334	0.0470104	1.07157	2.49238
AGPAT2	4.83473e-06	0.59149	-1.11701	-0.566669
AGPAT3	0.0489071	0.0880764	-1.24717	-2.0348
AGPAT4	1.16964e-06	0.00773493	1.26208	3.9275
AGPAT4-IT1	0.0156279	0.0727654	2.84568	2.17295
AGPAT5	1.46979e-06	2.10165e-06	1.2532	17.6812
AGPS	0.000245421	0.0115394	1.0888	3.58743
AGRN	9.18578e-05	0.00497684	-1.18318	-4.32108
AGRP	0.595776	0.432993	-2.19373	-0.840203
AGT	1.86989e-05	8.16527e-05	2.12467	9.41379
AGTPBP1	0.0863663	0.460679	1.0409	0.788012
AGTR1	0.585505	0.26657	-69.9806	-1.22474
AGTR2	0.000125915	0.00352963	-2.29532	-4.64294
AGTRAP	0.102116	0.549337	1.08436	0.634222
AGXT	0.210726	0.11217	2.83311	1.86035
AHCTF1	2.74374e-05	0.0504445	1.05331	2.4404
AHCTF1P1	0.0102721	0.71187	-1.02147	-0.387342
AHCY	0.000256209	0.000173504	1.17129	8.23248
AHCYL1	0.0033867	0.910494	1.00271	0.117243
AHCYL2	0.0291083	0.645719	-1.03276	-0.483738
AHDC1	0.190505	0.176531	1.19228	1.53148
AHI1	0.142201	0.0939696	-1.16384	-1.98805
AHNAK	6.77963e-05	0.23092	-1.06119	-1.33298
AHNAK2	4.76815e-05	2.98903e-05	1.54786	11.2232
AHR	0.00584632	0.00131322	-1.84847	-5.65478
AHRR	0.000525688	0.00070351	-1.454	-6.36919
AHSA1	0.101185	0.769607	-1.02647	-0.306465
AHSA2	0.697084	0.664685	-1.0545	-0.455623
AHSG	0.285322	1	1	0
AHSP	0.508246	0.450691	-138.961	-0.806573
AIDA	0.33844	0.207831	1.09257	1.41136
AIF1	0.510861	0.202961	270.679	1.4289
AIF1L	2.22412e-05	5.92093e-06	4.70902	14.8263
AIFM1	0.00558053	0.0131656	-1.08028	-3.47856
AIFM2	0.291075	0.948442	-1.00736	-0.0674141
AIFM3	0.36916	0.307885	1.59862	1.11405
AIG1	0.00174866	0.000457919	1.37914	6.89972
AIM1	0.000774382	0.000503423	-1.80455	-6.77976
AIM1L	0.0327719	0.0222788	4.0882	3.05812
AIMP1	0.741698	0.976897	-1.00154	-0.0301873
AIMP2	0.000813234	0.0148571	1.08471	3.38004
AIP	0.0215434	0.0374136	1.10433	2.66221
AIRE	0.209096	0.102486	-4.19325	-1.92547
AIRN	0.379656	0.918477	1.09389	0.106738
AJAP1	0.50562	0.453776	80.8579	0.800809
AJUBA	7.1606e-06	0.0263576	1.05952	2.92794
AK1	0.000388225	0.0043659	1.28359	4.44212
AK2	0.000576051	0.0177743	1.09388	3.23608
AK3	0.00054659	0.00179666	1.26292	5.31914
AK4	0.00451462	0.00140588	1.67181	5.58052
AK5	1.36406e-05	6.61054e-06	-2.29178	-14.5501
AK6	0.144167	0.86864	1.00854	0.172601
AK7	0.585505	0.26657	-93.6966	-1.22474
AK8	0.518649	0.260549	-2.40426	-1.24209
AK9	0.367442	0.208986	1.42397	1.40725
AKAP1	0.000278461	0.96216	1.00107	0.0494572
AKAP10	0.269184	0.595401	1.01909	0.560548
AKAP11	0.0299519	0.00974159	1.19096	3.72957
AKAP12	1.14547e-06	1.09553e-05	1.71663	13.3449
AKAP13	0.00726189	0.129723	1.04724	1.75537
AKAP14	0.383962	0.195139	-4.02348	-1.4579
AKAP17A	0.0651767	0.184567	1.07144	1.49886
AKAP2	0.0128462	0.00221502	-1.32606	-5.10293
AKAP3	0.259382	0.99475	1.00124	0.00685825
AKAP4	0.510279	0.448322	-84.6838	-0.81102
AKAP5	0.016766	0.28369	-1.11206	-1.17721
AKAP6	0.00597278	0.0015455	-1.28211	-5.47855
AKAP7	0.240621	0.517087	1.05817	0.688113
AKAP8	0.921329	0.997292	-1.00012	-0.00353793
AKAP8L	0.155501	0.751148	1.02066	0.332044
AKAP9	0.00250679	0.490536	-1.03582	-0.734157
AKIP1	0.0645968	0.054465	1.15145	2.38407
AKIRIN1	0.000773506	0.00573492	1.06611	4.19225
AKIRIN2	0.0042234	0.0283432	-1.10299	-2.87226
AKNA	0.0134102	0.0708816	1.16802	2.19198
AKNAD1	0.533691	0.188139	1.71692	1.48478
AKR1A1	0.0143473	0.125928	1.04822	1.77683
AKR1B1	8.08745e-05	0.184321	-1.04711	-1.49984
AKR1B10	0.271153	0.772392	-1.23087	-0.302626
AKR1B15	0.446027	0.391318	2.18294	0.923613
AKR1C1	0.729307	0.293417	-334.844	-1.15129
AKR1C2	0.650165	0.533433	4.06222	0.660538
AKR1C3	0.00103836	0.000450219	2.91755	6.92137
AKR1E2	0.203	0.095856	-3.40166	-1.97371
AKR7A2	0.29433	0.7805	1.01522	0.291479
AKR7A2P1	0.536076	0.437084	1.32019	0.832343
AKR7A3	0.376055	0.54954	-1.3714	-0.633889
AKR7L	0.592793	0.446948	1.29818	0.813606
AKT1	0.00256985	0.180216	1.0253	1.51636
AKT1S1	0.663913	0.255023	1.08108	1.25832
AKT2	0.00506288	0.559372	-1.01727	-0.617862
AKT3	0.361545	0.212574	-1.05815	-1.39463
AKTIP	0.564695	0.909277	1.00974	0.118845
ALAD	0.023142	0.215951	-1.11339	-1.38293
ALAS1	0.190035	0.0603604	1.04602	2.30889
ALAS2	0.285322	1	1	0
ALB	0.271707	0.839685	-1.12725	-0.21125
ALCAM	0.0407606	0.00987481	-1.66789	-3.71808
ALDH16A1	0.000680774	0.029408	1.13109	2.84411
ALDH18A1	1.03338e-05	0.00464106	-1.0306	-4.38539
ALDH1A1	0.403492	0.230473	-3.1881	-1.33442
ALDH1A2	5.39433e-05	0.00638679	-1.51864	-4.09589
ALDH1A3	0.0252624	0.675749	1.41662	0.439409
ALDH1B1	0.00104754	0.000388863	-1.40964	-7.11074
ALDH1L1	0.52894	0.258033	-7.07517	-1.24945
ALDH1L1-AS2	0.565447	0.389189	110.963	0.928052
ALDH1L2	0.0318187	0.00851785	1.64883	3.84414
ALDH2	0.359134	0.829918	1.02236	0.224366
ALDH3A2	7.77703e-06	0.0333246	1.10455	2.74926
ALDH3B1	0.132768	0.0379021	1.43717	2.65249
ALDH3B2	0.139952	0.0533466	197.587	2.39929
ALDH4A1	0.162845	0.741895	1.02816	0.344961
ALDH5A1	3.748e-05	0.106398	1.36586	1.89845
ALDH6A1	0.0027661	0.000714242	1.23433	6.35109
ALDH7A1	0.00204859	0.265731	-1.05012	-1.22714
ALDH8A1	0.608217	0.736834	-1.15576	-0.352052
ALDH9A1	0.00637766	0.864882	1.00661	0.1776
ALDOA	2.6036e-06	0.0146788	1.04083	3.38982
ALDOB	0.356926	0.1708	4.49486	1.55562
ALDOC	0.0357684	0.0154831	1.14103	3.34667
ALG1	0.166032	0.109542	1.08962	1.87745
ALG10	0.125999	0.0326273	1.24521	2.76524
ALG10B	0.0187692	0.00691208	1.26248	4.02594
ALG11	0.899299	0.868489	-1.00798	-0.172801
ALG12	0.202717	0.128679	-1.04754	-1.76121
ALG13	0.0100748	0.00439397	1.20591	4.43615
ALG14	0.0377786	0.278489	1.06893	1.19138
ALG1L	0.278337	0.137637	4.58436	1.71253
ALG1L2	0.585505	0.26657	-84.6838	-1.22474
ALG1L9P	0.203296	0.0725099	2.39187	2.1755
ALG2	0.0154619	0.00624152	1.08336	4.11638
ALG3	0.122715	0.254979	1.07332	1.25845
ALG5	0.111973	0.0258962	1.11248	2.94153
ALG6	0.0120476	0.852344	1.01259	0.194312
ALG8	0.0093974	0.168243	1.06339	1.56663
ALG9	0.00224812	0.00896843	-1.27572	-3.79994
ALK	2.9583e-09	1.41688e-09	11.4637	60.1654
ALKBH1	0.422696	0.344107	1.06862	1.02682
ALKBH2	7.3495e-05	0.00726217	1.0982	3.98254
ALKBH3	0.307262	0.194626	-1.07232	-1.45984
ALKBH3-AS1	0.231788	0.249359	-2.02727	-1.27529
ALKBH4	0.3204	0.760653	-1.01212	-0.318843
ALKBH5	0.117994	0.178104	1.04308	1.52499
ALKBH6	0.378996	0.277358	1.13849	1.19449
ALKBH7	0.0731561	0.512784	1.04966	0.695468
ALKBH8	0.0132822	0.979303	-1.00109	-0.0270424
ALLC	0.0775749	0.227648	1.38202	1.34364
ALMS1	0.45689	0.171007	1.0558	1.55473
ALMS1-IT1	0.140719	0.758285	1.07975	0.322126
ALMS1P1	0.529212	0.31455	-321.032	-1.09739
ALOX12	0.404576	0.827588	1.23263	0.227501
ALOX12-AS1	0.819117	0.862463	-1.10525	-0.180819
ALOX12B	0.0109634	1	1	0
ALOX12P2	0.000900486	0.0667748	-153.664	-2.23533
ALOX15	0.38105	0.182516	-5.67654	-1.50706
ALOX15B	0.694826	0.329228	2.47058	1.06169
ALOX5	0.125479	0.425056	2.72677	0.855611
ALOX5AP	0.0128528	0.150317	-1.27565	-1.64864
ALOXE3	0.0560676	0.356551	220.926	0.998583
ALPK1	0.00191104	0.000448204	-2.37902	-6.92711
ALPK2	3.24116e-06	5.55434e-07	-1.92943	-22.1377
ALPK3	0.0068563	0.18718	1.09355	1.48854
ALPL	0.000143941	2.21802e-05	-1.61566	-11.8185
ALPPL2	0.585505	0.26657	80.8579	1.22474
ALS2	0.000922185	0.00792598	-1.26773	-3.90632
ALS2CL	3.61531e-05	1.18621e-05	13.9512	13.164
ALS2CR11	0.697644	0.329236	2.36252	1.06168
ALS2CR12	0.161127	0.131367	-1.6867	-1.74627
ALX3	0.311278	0.111184	1.47514	1.86671
ALX4	4.07163e-06	0.819835	-1.03454	-0.237953
ALYREF	0.0474655	0.0377648	-1.07967	-2.65521
AMACR	0.66878	0.293329	1.07159	1.15152
AMBP	0.585505	0.26657	-84.6838	-1.22474
AMBRA1	0.0129273	0.0597368	1.06967	2.31647
AMD1	0.000455738	0.00175444	-1.08646	-5.34409
AMDHD1	0.624821	0.220411	4.96813	1.36773
AMDHD2	0.143946	0.211714	-1.13534	-1.39764
AMELX	0.585505	0.26657	-69.9806	-1.22474
AMER1	0.000486163	0.0441703	1.1408	2.5385
AMER2	0.258472	0.169553	3.86791	1.56097
AMFR	0.00738474	0.0173271	1.08681	3.25638
AMH	0.856987	0.623942	1.06027	0.516562
AMHR2	0.0103883	0.00777824	3.87585	3.92265
AMIGO1	0.10626	0.0271272	2.2212	2.90584
AMIGO2	0.873687	0.789909	-1.07233	-0.278593
AMIGO3	0.0975313	0.0341677	-1.12994	-2.7304
AMMECR1	0.000366714	0.000283145	-1.17719	-7.53539
AMMECR1L	0.00472499	0.00538737	1.10378	4.24878
AMN	0.620211	0.550165	80.8579	0.632866
AMN1	0.195651	0.839382	1.02512	0.211656
AMOT	0.04332	0.82253	1.06931	0.234316
AMOTL1	0.000705673	0.000130507	1.53277	8.66261
AMOTL2	0.00066968	0.0330136	1.13578	2.75634
AMPD1	0.580298	0.536258	-1.73216	-0.655828
AMPD2	7.19753e-05	0.150949	-1.03433	-1.64559
AMPD3	3.95351e-06	4.62797e-06	1.90345	15.4623
AMPH	0.354064	0.936666	1.09813	0.0828489
AMT	0.722261	0.446435	-1.52103	-0.814572
AMY1A	0.585505	0.26657	1.00874	1.22474
AMY1B	0.585505	0.26657	1.00168	1.22474
AMY1C	0.585505	0.26657	1.00094	1.22474
AMY2A	0.285322	1	1	0
AMY2B	0.542271	0.69867	-1.18732	-0.406223
AMZ1	0.688988	0.845662	-1.07758	-0.203244
AMZ2	0.0341406	0.0254247	-1.10064	-2.95569
AMZ2P1	0.0188273	0.00434032	-1.49102	-4.4476
ANAPC1	0.00628065	0.0324671	1.0637	2.76896
ANAPC10	0.000800066	0.00117173	1.23189	5.78055
ANAPC11	0.163226	0.0472314	-1.11087	-2.48892
ANAPC13	0.0101209	0.734266	1.01465	0.355659
ANAPC15	0.206416	0.951242	-1.00385	-0.0637481
ANAPC16	0.00224613	0.00085322	1.204	6.14147
ANAPC1P1	0.105434	0.149114	1.65596	1.65448
ANAPC2	0.000781358	0.111695	-1.08553	-1.86341
ANAPC4	0.0557883	0.0172966	1.07936	3.25779
ANAPC5	0.00320948	0.172864	-1.03577	-1.54684
ANAPC7	0.168332	0.0958489	-1.0468	-1.97376
ANG	0.12767	0.0352678	-1.70849	-2.70654
ANGEL1	0.0141614	0.00360143	1.28507	4.62368
ANGEL2	0.00141811	0.0188981	1.0685	3.18741
ANGPT1	0.403957	0.123226	380.642	1.7925
ANGPT2	0.00112015	0.000251432	2.40657	7.69971
ANGPT4	0.585505	0.26657	80.8579	1.22474
ANGPTL1	0.000240317	8.0863e-05	-1.82867	-9.42995
ANGPTL2	3.23754e-05	1.49721e-05	1.64021	12.6475
ANGPTL3	0.000282787	0.143723	-3.45091	-1.68118
ANGPTL4	0.00110439	0.00195391	-1.61409	-5.23174
ANGPTL6	0.357416	0.528481	1.33421	0.668833
ANGPTL7	0.404162	0.232639	2.00103	1.32743
ANGPTL8	0.622213	0.838046	-1.17466	-0.213447
ANK1	0.00032261	0.000971509	1.18064	5.99177
ANK2	0.0229212	0.356435	-1.03267	-0.998842
ANK3	0.00476522	0.00443271	-2.25286	-4.42798
ANKAR	0.0225911	0.983976	1.00227	0.0209356
ANKDD1A	0.0358793	0.768547	1.03369	0.307928
ANKDD1B	0.989681	0.761792	1.38321	0.317266
ANKEF1	0.311962	0.118968	3.01429	1.81789
ANKFN1	0.0742113	0.120862	1.90654	1.80649
ANKFY1	0.125921	0.857791	1.00621	0.187044
ANKH	0.357122	0.641526	1.09228	0.490011
ANKHD1	0.246001	0.511612	1.03666	0.697477
ANKHD1-EIF4EBP3	0.574104	0.216464	1.13421	1.38117
ANKIB1	0.00313859	0.369538	-1.01593	-0.969934
ANKK1	0.00214286	0.0184755	1.53845	3.20533
ANKLE1	0.108141	0.21755	1.11423	1.37745
ANKLE2	0.128051	0.707369	-1.01609	-0.393762
ANKMY1	0.0265557	0.577001	1.04312	0.589552
ANKMY2	0.000387711	0.0108198	-1.11482	-3.64117
ANKRA2	0.000508524	0.000508132	-1.356	-6.76806
ANKRD1	6.84127e-05	6.27164e-05	1.91263	9.86135
ANKRD10	0.000318165	0.00809711	1.24199	3.88782
ANKRD11	0.00190847	0.0198039	-1.09783	-3.15043
ANKRD12	0.333972	0.678203	1.02203	0.43583
ANKRD13A	0.0377076	0.415239	1.02487	0.874968
ANKRD13B	0.0527968	0.0296207	1.22339	2.83862
ANKRD13C	0.0531752	0.925741	-1.00399	-0.0971901
ANKRD13D	0.529685	0.956968	1.00502	0.0562513
ANKRD16	0.0338753	0.24978	-1.08529	-1.27401
ANKRD17	0.0151886	0.0502965	1.05592	2.44256
ANKRD18A	0.00478451	0.609125	1.09216	0.539252
ANKRD18B	0.44912	0.140983	1.18969	1.69514
ANKRD18DP	0.102516	0.048791	7.00824	2.46495
ANKRD19P	0.304035	0.101483	1.23443	1.93256
ANKRD2	6.22835e-05	1.76262e-05	14.0357	12.2968
ANKRD20A1	0.449594	0.863192	1.08396	0.179848
ANKRD20A12P	0.115482	0.0933718	3.06359	1.99266
ANKRD20A19P	0.0736256	0.0469687	-1.65271	-2.49304
ANKRD20A2	0.212497	0.842914	-1.1271	-0.206923
ANKRD20A3	0.292351	0.555023	1.28686	0.62493
ANKRD20A4	0.0538346	0.0177754	-105.629	-3.23603
ANKRD20A5P	0.10936	0.0474422	532.321	2.48563
ANKRD20A8P	0.115234	0.0506781	2.73314	2.437
ANKRD20A9P	0.0119165	0.0370274	1.51975	2.66998
ANKRD22	0.0702536	0.534061	-1.35861	-0.65949
ANKRD23	0.966189	0.757643	1.04639	0.323017
ANKRD24	0.503021	0.353297	-1.33064	-1.00589
ANKRD26	0.586838	0.657879	1.02167	0.465665
ANKRD26P1	0.816699	0.97512	1.02561	0.0325102
ANKRD27	0.0435081	0.355824	1.03744	1.00021
ANKRD28	0.00281586	0.000927568	-1.34089	-6.04481
ANKRD29	0.581605	0.590797	1.72871	0.567755
ANKRD30A	0.00178927	0.106197	-491.722	-1.89982
ANKRD30BL	0.12748	0.956503	1.01684	0.0568596
ANKRD30BP2	0.234628	0.09182	370.834	2.00475
ANKRD30BP3	0.333047	0.250423	1.95473	1.27207
ANKRD31	0.0165968	0.335132	1.13983	1.04771
ANKRD33	0.405307	0.423799	1.97773	0.858072
ANKRD33B	0.0312716	0.204009	1.22673	1.42509
ANKRD34A	0.00624826	0.0323902	-1.3622	-2.77075
ANKRD34B	0.288422	0.855969	-1.38318	-0.189473
ANKRD34C	0.406838	0.599952	80.8579	0.553456
ANKRD35	0.536392	0.215742	167.482	1.38365
ANKRD36	0.73751	0.610399	1.03576	0.53729
ANKRD36B	0.0103374	0.0471916	-1.13313	-2.48954
ANKRD36BP1	0.00529332	0.0744439	-1.11062	-2.15642
ANKRD36BP2	0.299792	0.757048	1.20805	0.323842
ANKRD36C	8.61369e-05	5.45922e-05	-1.61118	-10.1042
ANKRD37	0.124416	0.323855	1.20189	1.0746
ANKRD39	0.538532	0.731119	1.05176	0.360085
ANKRD40	0.341262	0.117352	-1.05675	-1.82776
ANKRD42	0.115234	0.807493	1.02338	0.254656
ANKRD44	0.00606406	0.00142899	-1.60045	-5.56286
ANKRD44-IT1	0.285322	1	1	0
ANKRD45	0.88411	0.866366	-1.24967	-0.175625
ANKRD46	0.0186837	0.0177482	1.13968	3.23724
ANKRD49	0.0889534	0.400625	1.02651	0.904426
ANKRD50	0.00486903	0.717748	1.02598	0.378986
ANKRD52	0.00354588	0.780493	-1.01687	-0.291488
ANKRD53	0.203845	0.732734	1.51629	0.357813
ANKRD54	0.110258	0.490509	-1.03378	-0.734206
ANKRD55	0.585505	0.26657	-69.9806	-1.22474
ANKRD6	0.0396572	0.993998	1.00421	0.00784171
ANKRD60	0.899796	0.977478	-1.02297	-0.0294274
ANKRD61	0.281245	0.0741327	-1.51883	-2.15945
ANKRD62	0.285322	1	1	0
ANKRD62P1-PARP4P3	0.819521	0.902872	-1.25232	-0.127287
ANKRD63	0.137157	0.303715	1.33633	1.12463
ANKRD65	7.96539e-05	0.00327067	-1.31157	-4.71625
ANKRD7	0.406838	0.599952	80.8579	0.553456
ANKRD9	0.129376	0.6897	-1.06696	-0.419148
ANKS1A	0.00793293	0.0422898	1.11099	2.57079
ANKS1B	0.0312684	0.0123105	4.99158	3.53383
ANKS3	0.394936	0.182837	-1.1754	-1.50577
ANKS4B	0.475551	0.491401	-69.9806	-0.732632
ANKS6	0.00222716	0.00052332	1.25706	6.73116
ANKUB1	0.285322	1	1	0
ANKZF1	0.465188	0.148742	1.09284	1.65629
ANLN	0.165925	0.228166	1.02675	1.34194
ANO1	0.430752	0.126072	270.679	1.776
ANO10	0.0458026	0.727213	-1.0285	-0.365591
ANO2	0.0889352	0.125491	-1.57922	-1.77934
ANO3	0.585505	0.26657	-69.9806	-1.22474
ANO4	0.205487	0.941998	-1.01986	-0.0758581
ANO6	0.00144758	0.0217367	1.08824	3.07735
ANO7	0.109744	0.0288573	2.50723	2.85853
ANO8	0.0109671	0.11871	-1.09689	-1.81946
ANO9	0.468655	0.191827	2.25712	1.47051
ANOS1	0.406838	0.599952	80.8579	0.553456
ANP32A	0.000402493	0.409714	1.01285	0.886011
ANP32A-IT1	0.0831016	0.444943	-1.15716	-0.81739
ANP32AP1	0.113103	0.121789	-1.33025	-1.80097
ANP32B	0.494351	0.599713	1.05649	0.553828
ANP32C	0.904943	0.532017	1.4388	0.662905
ANP32E	0.0127567	0.0515808	1.04809	2.42401
ANPEP	0.00424729	0.494008	-1.06415	-0.728043
ANTXR1	0.171707	0.0546023	1.14879	2.38222
ANTXR2	0.00130321	0.042718	-1.07534	-2.56331
ANTXRLP1	0.460712	0.450836	1.56599	0.806302
ANXA1	4.48864e-05	3.75447e-05	-3.31169	-10.787
ANXA10	0.585505	0.26657	-84.6838	-1.22474
ANXA11	3.20134e-05	3.00266e-05	1.28897	11.2143
ANXA2	9.43021e-06	0.00143649	-1.14619	-5.5572
ANXA2P1	0.639065	0.327934	-2.73897	-1.06479
ANXA2P2	0.106441	0.910768	1.01654	0.116882
ANXA2P3	0.585505	0.26657	174.248	1.22474
ANXA2R	0.0487919	0.394147	-1.53872	-0.917745
ANXA4	0.108083	0.0312886	1.92869	2.79697
ANXA5	4.66026e-05	1.05035e-05	-1.23514	-13.4416
ANXA6	6.2529e-05	1.19768e-05	-1.41034	-13.1422
ANXA7	2.60692e-06	4.62205e-07	-1.7056	-22.8334
ANXA8L1	0.285322	1	1	0
ANXA9	0.143354	0.0408847	4.93564	2.59594
AOAH	0.585505	0.26657	80.8579	1.22474
AOC2	0.126669	0.213169	1.20647	1.39256
AOC3	0.0210137	0.406206	1.11086	0.893081
AOC4P	0.812824	0.906271	1.18428	0.122807
AOX1	0.020117	0.340738	-1.29848	-1.03461
AOX2P	0.585505	0.26657	80.853	1.22474
AOX3P-AOX2P	0.585505	0.26657	1.00488	1.22474
AP1AR	0.419802	0.324773	1.05218	1.07239
AP1B1	0.00352538	0.00444307	1.14571	4.42581
AP1B1P1	0.508246	0.450691	-69.9806	-0.806573
AP1G1	0.0494432	0.26533	1.05301	1.22829
AP1G2	0.00790389	0.527012	1.35232	0.671304
AP1M1	0.0210776	0.992539	1.0003	0.00974749
AP1M2	0.0095815	0.0178929	-2.21404	-3.23078
AP1S1	0.00788285	0.00151981	-1.16353	-5.49651
AP1S2	0.774783	0.742018	-1.0181	-0.344788
AP1S3	0.11184	0.27711	1.28173	1.19518
AP2A1	0.0555157	0.131347	1.07987	1.74637
AP2A2	0.00321705	0.00561734	1.12344	4.21093
AP2B1	0.0549048	0.0686063	1.10688	2.21566
AP2M1	0.0902703	0.123128	-1.04098	-1.79307
AP2S1	0.00372794	0.0560216	1.07225	2.36342
AP3B1	0.00186935	0.0621605	1.05661	2.28746
AP3B2	0.0193816	0.195713	1.16287	1.45574
AP3D1	0.000696006	0.00981029	-1.07757	-3.72362
AP3M1	0.169762	0.250897	1.04298	1.27065
AP3M2	0.0105128	0.0112456	-1.11846	-3.60891
AP3S1	0.0100345	0.0139284	1.1066	3.4325
AP3S2	0.263398	0.113197	1.12512	1.85377
AP4B1	0.205278	0.900497	-1.00972	-0.130419
AP4B1-AS1	0.996068	0.95129	1.03339	0.0636847
AP4E1	0.0169284	0.123562	1.09616	1.79053
AP4M1	6.45397e-06	3.43025e-06	1.95723	16.2706
AP4S1	0.276664	0.615765	1.04418	0.529047
AP5B1	0.000720182	0.611451	-1.03762	-0.53567
AP5M1	8.00181e-05	2.0882e-05	1.25437	11.9423
AP5S1	0.0618337	0.333563	-1.07687	-1.0514
AP5Z1	0.111579	0.0907323	-1.11462	-2.01335
APAF1	0.0399529	0.359686	1.03049	0.991593
APBA1	1.29161e-05	0.00121475	-1.76216	-5.74055
APBA2	0.106704	0.0323958	-1.03233	-2.77062
APBA3	0.006107	0.134647	1.13266	1.72843
APBB1	0.000193859	0.000278016	2.73621	7.56049
APBB2	0.000161945	7.90512e-05	1.50556	9.46772
APBB3	0.187776	0.651239	-1.04455	-0.475513
APC	0.0375653	0.0105478	-1.12834	-3.66252
APC2	0.000127441	0.0564214	-1.1407	-2.35822
APCDD1	0.289341	0.601726	160.716	0.550699
APCDD1L	0.196142	0.447987	1.32415	0.811649
APCDD1L-AS1	0.232976	0.229208	1.56104	1.33854
APEH	0.0147413	0.575806	-1.02081	-0.591454
APEX1	0.164277	0.0919457	1.18614	2.00376
APEX2	0.027982	0.11251	-1.09375	-1.85816
APH1A	0.0990247	0.707727	-1.00665	-0.393251
APH1B	1.4701e-05	2.65404e-06	-11.1329	-16.9952
API5	0.12256	0.858279	1.00973	0.186393
APIP	0.0968815	0.68707	-1.02719	-0.422953
APITD1	0.0596298	0.231079	-1.07492	-1.33246
APITD1-CORT	0.499013	0.348419	1.08508	1.01695
APLF	0.0279452	0.255937	1.1124	1.25562
APLN	3.62482e-05	6.7161e-05	1.61432	9.74341
APLNR	0.365627	0.689702	-69.9806	-0.419145
APLP1	0.000859998	0.00977025	-1.75954	-3.72708
APLP2	4.04619e-05	1.00608e-05	1.51626	13.5412
APMAP	0.00231892	0.465368	1.02025	0.779395
APOA1	0.2666	0.0747855	4.91404	2.1531
APOA1-AS	0.73918	0.712342	1.58562	0.386669
APOA1BP	0.000210643	6.13637e-05	1.29986	9.89917
APOA5	0.751926	0.359846	-168.368	-0.991236
APOB	0.218958	0.0724682	-306.329	-2.17592
APOBEC2	1.66945e-08	1.72741e-08	3.89898	39.6211
APOBEC3A	0.141645	0.0403206	5.00663	2.60629
APOBEC3B	0.795112	0.939045	-1.01575	-0.0797302
APOBEC3B-AS1	0.408501	0.596815	-89.6602	-0.558341
APOBEC3C	0.0165213	0.0365491	-1.36613	-2.67974
APOBEC3D	0.713577	0.568641	1.60009	0.602911
APOBEC3F	0.00722496	0.635125	-1.08838	-0.49963
APOBEC3G	0.00121554	0.697772	1.38639	0.407514
APOBEC3H	0.533111	0.245722	-231.658	-1.28636
APOBEC4	0.585505	0.26657	-93.6966	-1.22474
APOBR	0.662325	0.766834	1.2418	0.310293
APOC1	0.122618	0.106852	3.75222	1.89538
APOC1P1	0.0515066	0.460281	-93.6966	-0.788745
APOC2	0.386843	1	1	0
APOC3	0.585505	0.26657	220.926	1.22474
APOC4	5.76758e-06	1	1	0
APOC4-APOC2	0.285322	1	1	0
APOD	0.00145279	0.00061926	6.26792	6.52331
APOE	0.00763432	0.0211689	3.64701	3.09806
APOF	0.834945	0.547904	-1.42328	-0.636573
APOH	0.285322	1	1	0
APOL1	0.51944	0.437847	-69.9806	-0.830882
APOL2	0.000715876	0.158788	-1.07344	-1.60879
APOL3	0.725704	0.339493	-279.09	-1.0375
APOL4	0.538582	0.416905	80.8579	0.871658
APOL5	0.364119	0.238425	-3.60664	-1.30902
APOL6	4.03728e-06	6.20124e-07	-3.22776	-21.7306
APOLD1	0.000412247	0.000328853	-1.98944	-7.33255
APOM_6_qbl_hap6>APOM	0.343212	0.394347	-1.71209	-0.917331
APOO	0.276162	0.585324	1.02212	0.576366
APOOL	0.0279282	0.365078	-1.0838	-0.979682
APOOP5	0.276531	0.0994609	-231.658	-1.94708
APOPT1	0.0658018	0.145651	1.12533	1.67153
APP	0.0104643	0.630777	-1.01046	-0.506194
APPBP2	9.43391e-05	0.00196349	1.08335	5.22667
APPL1	0.0203687	0.238015	-1.04932	-1.31031
APPL2	0.196855	0.671102	1.02812	0.446203
APRT	0.00198087	0.0364662	-1.15167	-2.68144
APTR	0.180288	0.828511	1.02882	0.226258
APTX	0.278236	0.678221	1.01939	0.435804
AQP1	0.000132543	0.000283785	1.88066	7.5323
AQP10	0.490009	0.836804	-1.29385	-0.215114
AQP11	0.449132	0.625327	-1.17956	-0.514456
AQP12B	0.787904	0.595093	2.29658	0.56103
AQP2	0.442531	0.293579	2.51477	1.15086
AQP3	2.20359e-06	4.55482e-07	4.60124	22.8898
AQP4	0.585505	0.26657	160.716	1.22474
AQP5	0.005831	0.0368381	1.52931	2.67383
AQP6	0.537001	0.179291	5.98373	1.52013
AQP7	0.366211	0.189106	247.34	1.48102
AQP7P1	4.84896e-05	3.22701e-05	5.18695	11.0748
AQP7P3	0.000541936	0.000509344	3.50374	6.76507
AQP8	0.585505	0.26657	-138.961	-1.22474
AQP9	0.536554	0.41907	-93.6966	-0.867373
AQR	1.28525e-05	0.498554	-1.02421	-0.720081
AR	0.00461771	0.00901985	1.27508	3.79505
ARAF	0.00465926	0.537309	-1.01842	-0.654079
ARAP1	6.3823e-05	0.0368858	-1.1898	-2.67286
ARAP2	0.534979	0.192995	-390.013	-1.46604
ARAP3	0.00204599	0.00389542	1.23593	4.54913
ARC	2.45892e-05	1.55298e-05	2.55062	12.5681
ARCN1	0.000156647	0.160901	1.02965	1.59916
AREL1	0.0104508	0.00390745	1.21354	4.54622
ARF1	0.213565	0.214529	1.0425	1.38784
ARF3	0.0180325	0.100026	1.06825	1.943
ARF4	0.000217273	0.00119906	1.1214	5.75495
ARF4-AS1	0.894265	0.848136	1.13327	0.199935
ARF5	0.00318687	0.0194599	1.10147	3.16425
ARF6	0.000110285	0.000348639	1.11258	7.2546
ARFGAP1	0.276731	0.15991	-1.06134	-1.60366
ARFGAP2	0.0035661	0.228317	-1.04233	-1.34145
ARFGAP3	0.000565358	0.291418	-1.03362	-1.15656
ARFGEF1	0.00459326	0.0119892	1.0876	3.5557
ARFGEF2	0.0110559	0.00494899	1.11148	4.32623
ARFGEF3	0.000251008	6.81168e-05	-3.25942	-9.71923
ARFIP1	0.188022	0.290169	1.05958	1.15986
ARFIP2	0.471727	0.80676	1.00898	0.255649
ARFRP1	0.269737	0.221349	-1.08654	-1.36457
ARG1	0.838733	0.39613	2.72677	0.91365
ARG2	0.0199553	0.00502549	1.20445	4.31217
ARGFXP2	0.320786	0.620207	1.50337	0.522252
ARGLU1	0.570403	0.336764	1.05384	1.04388
ARHGAP1	0.0901141	0.726557	-1.02338	-0.366517
ARHGAP10	0.554949	0.673784	1.01928	0.442279
ARHGAP11A	0.00150488	0.000775154	-1.08555	-6.25393
ARHGAP11B	0.101601	0.0552636	-1.27902	-2.3734
ARHGAP12	0.790461	0.509938	-1.02407	-0.700353
ARHGAP15	0.05551	0.0405349	-2.61852	-2.60234
ARHGAP17	0.22725	0.218595	1.10001	1.37388
ARHGAP18	2.64064e-08	4.41757e-09	-1.92121	-49.7615
ARHGAP19	0.00108881	0.00159493	1.2708	5.44495
ARHGAP19-SLIT1	0.137371	0.896583	1.03592	0.135586
ARHGAP21	0.00560505	0.436952	-1.03278	-0.832595
ARHGAP22	0.108018	0.0543934	-1.33137	-2.38503
ARHGAP23	0.00969226	0.0243806	1.2787	2.98808
ARHGAP24	0.00261281	0.0014083	-1.57584	-5.57865
ARHGAP25	0.103596	0.705622	-1.24685	-0.39626
ARHGAP26	0.0205631	0.867382	-1.01253	-0.174273
ARHGAP26-AS1	0.585505	0.26657	-93.6966	-1.22474
ARHGAP26-IT1	0.291282	0.118232	-177.38	-1.82237
ARHGAP27	0.00735767	0.00652658	2.33486	4.07666
ARHGAP28	0.00326489	0.800743	-1.00893	-0.263823
ARHGAP29	0.00311788	0.288634	-1.11277	-1.16394
ARHGAP30	0.00010254	3.66388e-05	7.10868	10.833
ARHGAP31	0.0101318	0.22065	-1.53359	-1.36692
ARHGAP31-AS1	0.424566	0.316368	160.716	1.09289
ARHGAP32	0.041695	0.882403	-1.00929	-0.154339
ARHGAP33	0.0482296	0.597845	-1.06275	-0.556735
ARHGAP35	0.103579	0.83583	-1.00975	-0.216421
ARHGAP39	0.0334555	0.0118398	-1.18824	-3.56609
ARHGAP4	0.000357009	0.00082599	-1.22469	-6.17931
ARHGAP40	0.75618	0.90194	-1.15977	-0.128516
ARHGAP42	9.29569e-06	6.66942e-05	-1.31266	-9.75537
ARHGAP44	0.0331961	0.264641	1.15288	1.23026
ARHGAP5	0.0356319	0.0155572	-1.10651	-3.34282
ARHGAP5-AS1	0.0645465	0.0152644	-1.2805	-3.35816
ARHGAP6	0.00066465	0.000523777	-1.36133	-6.73007
ARHGAP8	0.0621783	0.409908	1.15396	0.885622
ARHGAP9	0.0178155	0.88741	-1.01342	-0.14771
ARHGDIA	0.423792	0.755023	-1.04562	-0.326655
ARHGDIB	0.263988	0.0701142	-4.10631	-2.19988
ARHGDIG	0.152064	0.0474316	1.71672	2.48579
ARHGEF1	0.00213003	0.000589565	1.38232	6.58345
ARHGEF10	0.00400234	0.00545814	1.09538	4.23694
ARHGEF10L	0.00315215	0.0189223	1.25319	3.18639
ARHGEF11	0.000993015	0.0409742	1.10093	2.59431
ARHGEF12	0.0117216	0.270374	1.06202	1.21396
ARHGEF15	0.585505	0.26657	220.926	1.22474
ARHGEF16	0.0132023	0.104963	1.1644	1.90824
ARHGEF17	0.00713776	0.00617102	1.20614	4.12652
ARHGEF18	0.00115881	0.041861	1.06915	2.57837
ARHGEF19	0.0240138	0.146313	-1.11944	-1.66824
ARHGEF2	0.0105259	0.292367	1.03259	1.15405
ARHGEF25	0.000119124	4.76664e-05	1.19682	10.347
ARHGEF26	0.0177189	0.213943	1.19279	1.38987
ARHGEF26-AS1	0.585505	0.26657	260.871	1.22474
ARHGEF28	4.72389e-05	0.000247206	-2.41064	-7.7234
ARHGEF3	0.00176815	0.000522079	1.71536	6.73413
ARHGEF33	0.943105	0.802037	1.10241	0.262064
ARHGEF34P	0.285322	1	1	0
ARHGEF37	0.0696686	0.147339	1.35583	1.66316
ARHGEF38	0.639695	0.658667	-1.34048	-0.4645
ARHGEF39	0.192534	0.890302	-1.02611	-0.143886
ARHGEF4	0.0283507	0.369892	1.60872	0.969163
ARHGEF40	4.29836e-05	6.22575e-05	1.25295	9.87407
ARHGEF5	0.585505	0.26657	110.963	1.22474
ARHGEF6	4.27494e-05	0.0447265	-1.12986	-2.52922
ARHGEF7	0.0263576	0.0106931	1.15058	3.65104
ARHGEF9	0.000512916	0.000128658	1.49802	8.68467
ARID1A	0.140504	0.106721	1.19607	1.89626
ARID1B	0.628033	0.257484	1.11175	1.25106
ARID2	0.0176151	0.0152124	1.1002	3.36092
ARID3A	0.000367215	0.00100823	1.24512	5.9495
ARID3B	0.145686	0.397231	-1.06663	-0.911383
ARID3C	0.104572	0.0430304	-2.80737	-2.5579
ARID4A	0.000344991	0.00948227	1.0983	3.75246
ARID4B	0.00242374	0.00682705	1.13582	4.03685
ARID5A	0.202235	0.084542	1.12574	2.06438
ARID5B	2.5261e-06	9.6729e-07	-1.5079	-20.1607
ARIH1	0.000779328	0.155362	1.02059	1.62465
ARIH2	0.000623375	0.56758	1.0112	0.604614
ARIH2OS	0.703344	0.316055	1.37592	1.09366
ARL1	0.0546258	0.14407	1.03731	1.67944
ARL10	0.0355172	0.235608	1.10009	1.31793
ARL11	0.285322	1	1	0
ARL13A	0.285322	1	1	0
ARL13B	0.111017	0.170804	1.11624	1.5556
ARL14	0.285322	1	1	0
ARL14EP	0.0045877	0.79377	1.00969	0.273322
ARL15	0.216245	0.274203	-1.2364	-1.20323
ARL16	0.0693379	0.0330539	-1.14707	-2.75541
ARL17A_17_ctg5_hap1>ARL17A	0.914259	0.588338	-1.04126	-0.571619
ARL17B	0.749057	0.361986	-1.60303	-0.986493
ARL17B_17_ctg5_hap1>ARL17B	0.585505	0.26657	1708.69	1.22474
ARL2	0.000236956	0.400679	-1.04541	-0.904315
ARL2-SNX15	0.52858	0.409507	1.20429	0.886426
ARL2BP	0.148449	0.193039	-1.06946	-1.46587
ARL3	0.0768761	0.021759	1.13995	3.07654
ARL4A	0.135133	0.554011	-1.09562	-0.626579
ARL4C	8.81248e-06	9.80649e-06	2.21046	13.6008
ARL4D	0.426793	0.609817	-1.18837	-0.538186
ARL5A	0.0074864	0.00656929	1.05776	4.07088
ARL5B	0.000460038	0.00982979	1.09752	3.72194
ARL5C	0.538582	0.416905	80.8579	0.871658
ARL6	0.0988555	0.0367683	1.15316	2.67525
ARL6IP1	2.10937e-05	5.54805e-05	-1.12531	-10.0757
ARL6IP4	0.00199925	0.277445	1.02654	1.19426
ARL6IP5	0.0128358	0.00586552	-1.14824	-4.17199
ARL6IP6	0.0314466	0.764204	1.01049	0.313927
ARL8A	1.1044e-05	0.000579093	1.18063	6.6055
ARL8B	0.000861305	0.283183	1.01929	1.17858
ARL9	0.515379	0.442451	-84.6838	-0.822109
ARMC1	0.102194	0.0625562	-1.04482	-2.28283
ARMC10	0.175074	0.922695	-1.00804	-0.101192
ARMC12	0.686419	0.293081	1.7328	1.15217
ARMC2	0.137963	0.442917	1.08822	0.821226
ARMC3	0.444984	0.916732	1.31032	0.109033
ARMC4	8.1817e-05	0.00240176	-1.94538	-5.02096
ARMC5	0.0029596	0.00150933	1.35783	5.50393
ARMC6	0.0720081	0.276758	1.04238	1.19615
ARMC7	0.0742125	0.739567	-1.02414	-0.348221
ARMC8	0.515385	0.542822	1.02539	0.644943
ARMC9	0.0155339	0.0144399	-1.28326	-3.40315
ARMCX1	0.0777768	0.0165962	-1.12877	-3.29085
ARMCX2	0.000847276	0.00610358	-1.24798	-4.13633
ARMCX3	0.0930975	0.507023	1.0384	0.705376
ARMCX4	0.0114231	0.416602	1.14835	0.872259
ARMCX5	0.204907	0.0615016	-3.4507	-2.29523
ARMCX5-GPRASP2	0.64421	0.26728	1.45973	1.22272
ARMCX6	0.00986874	0.00165398	-1.25076	-5.40633
ARMS2	0.585505	0.26657	110.963	1.22474
ARMT1	0.0759184	0.100158	1.08043	1.94204
ARNT	0.0007331	0.0986882	-1.04185	-1.9527
ARNT2	0.00525719	0.242916	2.82444	1.295
ARNTL	0.00807901	0.0338097	1.19384	2.73835
ARNTL2	0.0797653	0.618009	2.7106	0.52561
ARPC1A	0.000104274	0.52727	-1.00769	-0.67087
ARPC1B	1.07265e-05	3.68667e-06	1.4123	16.0724
ARPC2	0.000104916	0.0505263	-1.02404	-2.4392
ARPC3	0.0126007	0.220472	1.02921	1.36752
ARPC4	0.549088	0.988065	-1.00035	-0.0155921
ARPC4-TTLL3	0.109349	0.0873834	2.05256	2.0405
ARPC5	0.000574887	0.000156695	-1.19352	-8.38423
ARPC5L	0.153116	0.932628	-1.00602	-0.0881474
ARPIN	0.000227939	0.0253667	-1.08072	-2.95745
ARPP19	0.00104762	0.0117671	-1.0878	-3.57121
ARPP21	0.098432	0.192588	-1.4647	-1.46759
ARRB1	6.04038e-06	3.38269e-06	1.3023	16.3093
ARRB2	0.444305	0.472038	1.04307	0.767246
ARRDC1	3.05803e-05	0.00377014	1.25042	4.5801
ARRDC1-AS1	0.36145	0.520559	-1.05721	-0.682209
ARRDC2	0.0182274	0.00570815	1.58286	4.19646
ARRDC3	0.00603469	0.240034	-1.06489	-1.30397
ARRDC3-AS1	0.664331	0.520978	-1.06506	-0.681499
ARRDC4	1.21531e-08	0.000201414	-1.09482	-8.01461
ARRDC5	0.285322	1	1	0
ARSA	0.00108123	0.0089018	-1.54579	-3.80632
ARSB	0.241388	0.0646798	1.09831	2.25852
ARSD	0.870146	0.59549	-1.83602	-0.560409
ARSE	0.75618	0.90194	-1.15878	-0.128516
ARSF	0.585505	0.26657	160.716	1.22474
ARSG	0.0272875	0.673697	1.01916	0.442407
ARSI	1.74648e-06	7.68548e-07	7.86762	20.9585
ARSJ	0.000198975	3.13412e-05	-1.75726	-11.1312
ARSK	0.0235353	0.0215775	1.22122	3.08309
ART1	0.804653	0.852867	1.31032	0.193613
ART3	0.0843304	0.0338816	-3.17037	-2.73675
ART4	0.531838	0.213843	167.482	1.39021
ART5	0.00796648	0.463638	1.22362	0.782568
ARTN	0.462219	0.455984	1.29507	0.7967
ARV1	0.00852536	0.518868	1.02767	0.685082
ARVCF	0.000379792	0.00080536	1.67213	6.20894
ARX	0.0261224	0.0550587	-1.72652	-2.37612
AS3MT	0.220176	0.252904	-1.86335	-1.26463
ASAH1	0.133431	0.658696	-1.02755	-0.464457
ASAH2	0.277754	0.238297	-1.26032	-1.30942
ASAH2B	0.0455191	0.00842342	-1.67861	-3.85373
ASAP1	0.981919	0.976464	1.00294	0.0307536
ASAP1-IT1	0.401183	0.222109	-2.36585	-1.36201
ASAP1-IT2	0.00720459	0.0175107	-4.30647	-3.24798
ASAP2	0.00945228	0.00166283	-1.12525	-5.40067
ASAP3	0.000327283	0.00236956	1.30819	5.03457
ASB1	0.134406	0.0791899	1.08538	2.11167
ASB11	0.531534	0.42448	-93.6966	-0.856739
ASB12	0.725679	0.63035	-1.87398	-0.50684
ASB13	0.00344051	0.0318046	1.23846	2.78457
ASB14	0.640978	0.63999	-1.20196	-0.492315
ASB15	0.644719	0.302746	-186.393	-1.1271
ASB16	0.441381	0.16806	-1.32507	-1.56743
ASB16-AS1	0.647239	0.40991	-1.21897	-0.885617
ASB18	0.480471	0.585431	-1.59855	-0.576197
ASB2	0.00613025	0.00836425	2.96453	3.8598
ASB3	0.0347123	0.546654	-1.02039	-0.638627
ASB4	0.100128	0.846279	1.05011	0.202418
ASB5	3.27782e-08	2.47848e-08	2.07893	37.2994
ASB6	0.000935898	0.370808	-1.0294	-0.967175
ASB7	0.000342007	0.000937647	1.15934	6.0324
ASB8	0.340234	0.297335	-1.04983	-1.14105
ASB9	0.0250948	0.0144219	-3.10198	-3.40416
ASB9P1	0.38118	0.761172	-1.15672	-0.318124
ASCC1	0.0616142	0.342634	1.03143	1.03022
ASCC2	0.00061594	0.757717	-1.00656	-0.322914
ASCC3	0.0541395	0.279214	-1.0627	-1.18939
ASCL3	0.529823	0.169659	7.01058	1.56051
ASCL4	0.285322	1	1	0
ASCL5	0.276557	0.342879	2.68729	1.02965
ASF1A	0.00466445	0.00133179	-1.50635	-5.63943
ASF1B	0.040965	0.218531	1.08028	1.3741
ASGR1	0.0167792	0.00738285	1.74741	3.96812
ASH1L	0.0999493	0.0569024	1.0962	2.352
ASH1L-AS1	0.790532	0.699941	1.06033	0.404398
ASH2L	0.604311	0.407246	-1.07062	-0.89098
ASIC1	0.0184485	0.00401125	1.5214	4.52148
ASIC3	0.990252	0.954283	-1.04274	-0.0597658
ASIC4	0.0327579	0.0312387	1.60664	2.79818
ASIP	0.0266896	0.0437805	4.29915	2.54507
ASL	0.00690544	0.0843849	1.1004	2.06573
ASMT_Y>ASMT	0.285322	1	1	0
ASMTL_Y>ASMTL	3.7945e-06	1.78651e-06	1.70661	18.1745
ASMTL-AS1_Y>ASMTL-AS1	0.0739068	0.022342	1.80524	3.05591
ASNA1	0.0102502	0.138294	-1.04778	-1.70908
ASNS	3.78136e-07	7.5017e-05	-1.14714	-9.55554
ASNSD1	0.00112694	0.00692989	-1.07379	-4.02367
ASPDH	0.239049	0.103882	-6.55645	-1.91571
ASPH	1.25535e-05	0.285162	-1.02182	-1.17324
ASPHD1	0.0050153	0.0220005	2.3862	3.06792
ASPHD2	0.00170599	0.72947	1.01602	0.362408
ASPM	0.0186432	0.134581	-1.05313	-1.72878
ASPN	0.0111854	0.369731	-1.4353	-0.969514
ASPRV1	0.23109	0.958594	1.01006	0.0541228
ASPSCR1	0.00160017	0.000867381	-1.25596	-6.12233
ASRGL1	0.0029525	0.013638	1.41542	3.4497
ASS1	2.80642e-06	3.91174e-06	-1.38363	-15.9112
ASTE1	0.0254843	0.699953	1.01972	0.40438
ASTL	0.000417305	0.000190983	7.43996	8.09171
ASTN1	5.37441e-05	0.000670796	1.64259	6.42639
ASTN2	0.000241176	7.16298e-05	1.75958	9.63361
ASUN	0.172495	0.0453429	1.12877	2.51909
ASXL1	0.00776071	0.176213	1.02786	1.53281
ASXL2	0.362716	0.13954	1.11277	1.70259
ASXL3	0.00119773	0.0318642	4.95069	2.78315
ATAD1	0.00604107	0.00740467	1.19227	3.96554
ATAD2	0.155593	0.218325	1.03634	1.3748
ATAD2B	0.0178178	0.291007	1.04568	1.15764
ATAD3A	0.000485185	0.00505228	-1.10216	-4.3073
ATAD3B	0.00142196	0.343539	1.03418	1.02813
ATAD3C	0.529197	0.314	1.53857	1.09875
ATAD5	0.116797	0.036084	1.1942	2.68935
ATAT1_6_dbb_hap3>ATAT1	0.223893	0.0846546	1.23936	2.06342
ATCAY	0.532564	0.209867	11.2486	1.40414
ATE1	3.34242e-05	1.69245e-05	1.14212	12.3833
ATE1-AS1	0.228662	0.150634	1.29006	1.64711
ATF1	0.0161819	0.0228697	1.10653	3.03772
ATF2	0.0735745	0.172271	1.05796	1.54935
ATF3	0.00470473	0.973423	-1.00239	-0.0347278
ATF4	2.43248e-06	6.31973e-06	-1.17765	-14.6623
ATF5	0.00155416	0.00523747	1.32903	4.27444
ATF6	0.0337782	0.351659	-1.0267	-1.00959
ATF6B_6_cox_hap2>ATF6B	0.823955	0.673183	-1.04065	-0.443158
ATF7	0.844658	0.722133	-1.05213	-0.372771
ATF7IP	0.0508206	0.049245	1.09247	2.45812
ATF7IP2	0.00240116	0.127683	-1.3207	-1.76683
ATG10	0.163747	0.89181	-1.00931	-0.141892
ATG101	0.653949	0.706702	1.01607	0.394715
ATG12	9.60355e-05	0.00018425	1.16257	8.14411
ATG13	0.0203896	0.0240026	1.1343	3.00018
ATG14	0.00115516	0.295615	1.03881	1.14553
ATG16L1	0.691642	0.357362	-1.05646	-0.996768
ATG16L2	0.27111	0.207481	1.30177	1.41261
ATG2A	0.00132947	0.0125777	1.33334	3.51611
ATG2B	0.000908617	0.0898528	1.11046	2.02038
ATG3	0.0565517	0.795757	-1.00515	-0.270612
ATG4A	0.0662897	0.146886	1.23698	1.6654
ATG4B	0.0904115	0.0191109	1.07575	3.17855
ATG4C	0.001242	0.00609639	1.13213	4.13739
ATG4D	0.00145244	0.0340426	1.1695	2.73317
ATG5	0.0530302	0.850534	1.00532	0.196729
ATG7	0.0789064	0.421508	-1.04176	-0.862568
ATG9A	0.0170691	0.0107619	1.11345	3.64566
ATG9B	0.554543	0.201693	2.92175	1.43353
ATHL1	0.0627819	0.588181	1.12178	0.571865
ATIC	0.376328	0.115219	1.43274	1.841
ATL1	0.267231	0.652472	-1.08771	-0.473679
ATL2	0.0764719	0.361626	1.03123	0.987291
ATL3	0.0936519	0.0806788	-1.12744	-2.0982
ATM	0.000239869	0.00222782	1.20051	5.09706
ATMIN	0.183547	0.430994	1.01746	0.844064
ATN1	0.645779	0.89182	-1.0139	-0.141878
ATOH7	0.20981	0.673969	1.30025	0.442008
ATOH8	0.0105035	0.0151978	-1.53095	-3.36169
ATOX1	0.207244	0.165752	1.08016	1.57752
ATP10A	0.000523131	9.12934e-05	1.94149	9.23
ATP10B	0.100588	0.0628543	3.66794	2.27937
ATP10D	0.000225349	0.683412	1.01477	0.428255
ATP11A	0.00386421	0.00196116	1.34942	5.2279
ATP11A-AS1	0.899362	0.793909	-1.36878	-0.273133
ATP11B	8.30884e-05	0.0633814	-1.04933	-2.27328
ATP11C	0.0220717	0.0274877	-1.06897	-2.89572
ATP12A	0.200794	0.0809273	394.174	2.09597
ATP13A1	0.23054	0.0599669	1.0406	2.31367
ATP13A2	0.000383038	0.00104527	-1.37343	-5.90861
ATP13A3	0.121624	0.0905419	1.09852	2.01487
ATP13A4	0.54242	0.255711	6.14887	1.25629
ATP13A5	0.707034	0.546577	2.29658	0.638753
ATP1A1	0.0347123	0.00814364	1.38011	3.88287
ATP1A1-AS1	0.0460494	0.714874	1.18147	0.383067
ATP1A2	9.84747e-06	5.26531e-06	6.28527	15.1261
ATP1A3	0.000666081	0.000661763	2.04554	6.44274
ATP1B1	0.00186899	0.000336089	-1.48659	-7.30344
ATP1B2	0.211336	0.0917626	5.50696	2.0052
ATP1B3	0.0484293	0.0102934	1.16309	3.68305
ATP1B4	0.559656	0.39713	-1.86235	-0.911591
ATP23	0.376137	0.345089	-1.05072	-1.02457
ATP2A1	0.00121327	0.0122072	-1.25012	-3.54079
ATP2A1-AS1	0.16564	0.758182	1.02598	0.32227
ATP2A2	0.103347	0.032918	1.12596	2.75853
ATP2A3	0.00202652	0.00135027	1.4074	5.62439
ATP2B1	3.19387e-06	2.58728e-06	-1.37006	-17.0688
ATP2B2	0.629574	0.271754	607.367	1.21008
ATP2B3	0.0735153	0.0429639	4.77698	2.55905
ATP2B4	2.21962e-05	1.87959e-05	1.44775	12.1613
ATP2C1	0.016938	0.0152244	1.14909	3.36028
ATP2C2	0.80803	0.558076	2.35789	0.619965
ATP4A	0.458423	0.693672	1.8597	0.413415
ATP4B	0.376679	0.353168	2.25333	1.00618
ATP5A1	0.00154008	0.0223332	1.03811	3.05621
ATP5B	0.000155426	0.17267	1.01989	1.54766
ATP5C1	0.0958721	0.941726	-1.00193	-0.0762148
ATP5D	0.0491335	0.878987	1.01085	0.158866
ATP5E	0.044127	0.0750152	1.05209	2.15088
ATP5EP2	0.614573	0.567541	-1.04976	-0.604677
ATP5F1	0.00676382	0.92551	-1.00264	-0.097493
ATP5G1	0.0272913	0.691608	-1.02744	-0.416392
ATP5G2	0.012759	0.1919	1.03048	1.47023
ATP5G3	0.00013723	0.00981592	1.05931	3.72314
ATP5H	0.0319786	0.764926	-1.00851	-0.312929
ATP5I	0.036648	0.0904513	-1.08853	-2.01559
ATP5J	0.309216	0.084561	1.08269	2.06422
ATP5J2	0.0120117	0.615695	1.00742	0.529154
ATP5J2-PTCD1	0.498223	0.96071	1.00906	0.051355
ATP5L	0.000512015	0.888987	-1.00325	-0.145624
ATP5L2	0.121066	0.0440965	-2.69803	-2.53974
ATP5O	0.0414472	0.00977952	1.10861	3.72628
ATP5S	0.0182204	0.00464811	1.28052	4.38399
ATP5SL	0.022838	0.170619	1.0577	1.55639
ATP6AP1	0.00650919	0.520597	-1.02812	-0.682145
ATP6AP1L	0.0172992	0.0306342	1.30907	2.81302
ATP6AP2	0.0161359	0.638134	-1.01809	-0.495103
ATP6V0A1	8.27329e-05	0.0035354	-1.2247	-4.64138
ATP6V0A2	0.0194677	0.0191479	1.09117	3.17702
ATP6V0A4	0.000968211	0.000353178	16.3501	7.23744
ATP6V0B	0.104113	0.0654675	1.0704	2.24971
ATP6V0C	0.0126065	0.183858	-1.03106	-1.50169
ATP6V0D1	0.000427048	0.0158124	1.07998	3.32971
ATP6V0D2	0.0137545	0.00797399	-4.61232	-3.90108
ATP6V0E1	0.0778183	0.819903	1.01151	0.237861
ATP6V0E2	0.000143314	0.519472	1.10174	0.684056
ATP6V0E2-AS1	0.00173509	0.0985219	1.72079	1.95392
ATP6V1A	0.0124395	0.350777	1.03866	1.01159
ATP6V1B1	0.00141695	0.00102722	1.71668	5.92832
ATP6V1B1-AS1	0.0998367	0.0766213	1.69383	2.13554
ATP6V1B2	0.000351934	0.000277491	1.17955	7.56309
ATP6V1C1	0.0113877	0.00492517	1.14365	4.33065
ATP6V1C2	0.464634	0.66107	-1.12705	-0.460951
ATP6V1D	0.0032501	0.0280439	1.12488	2.88038
ATP6V1E1	2.06443e-05	0.0194449	1.04568	3.16486
ATP6V1E2	0.156777	0.368752	-1.12868	-0.971645
ATP6V1F	0.0203504	0.777547	-1.00562	-0.295533
ATP6V1G1	0.00928382	0.0173258	-1.03714	-3.25644
ATP6V1G2_6_cox_hap2>ATP6V1G2	0.244598	0.154867	1.86227	1.62697
ATP6V1G2-DDX39B_6_apd_hap1>ATP6V1G2-DDX39B	0.285322	1	1	0
ATP6V1G2-DDX39B_6_dbb_hap3>ATP6V1G2-DDX39B	0.162912	0.445867	1.39766	0.815644
ATP6V1G2-DDX39B_6_mcf_hap5>ATP6V1G2-DDX39B	0.634896	0.520959	-11273.9	-0.681531
ATP6V1G3	0.209074	0.321708	-360.606	-1.07981
ATP6V1H	0.00544574	0.0130099	1.13017	3.48832
ATP7A	0.00432127	0.0100688	1.20888	3.70164
ATP7B	0.0162605	0.0289114	1.61022	2.8571
ATP8A1	0.0283197	0.0112361	-8.36394	-3.60961
ATP8A2	0.000181134	0.0364833	1.12963	2.68109
ATP8B1	0.00336106	0.514274	-1.83384	-0.692916
ATP8B2	0.497962	0.276378	-1.10017	-1.1972
ATP8B3	0.00349843	0.00157225	1.93041	5.46022
ATP8B4	9.67424e-05	5.48988e-05	-2.84558	-10.0943
ATP8B5P	0.807183	0.368776	-1.39014	-0.971593
ATP9A	0.000119962	0.662165	-1.8101	-0.459335
ATP9B	0.0887649	0.0352576	1.15257	2.70676
ATPAF1	0.191607	0.64355	1.029	0.486981
ATPAF2	0.0893135	0.678215	-1.01949	-0.435813
ATPIF1	0.000996315	0.488443	-1.02548	-0.737858
ATR	0.861663	0.915857	1.00406	0.110183
ATRAID	0.00163909	0.0187448	-1.0911	-3.19386
ATRIP	0.789551	0.401747	-1.06029	-0.902135
ATRN	0.0106036	0.655844	1.02081	0.468677
ATRNL1	0.529105	0.911145	-1.05287	-0.116385
ATRX	0.00432953	0.256237	1.04062	1.25473
ATXN1	0.000276898	0.00304538	-1.35623	-4.78558
ATXN10	0.133224	0.324749	1.06205	1.07244
ATXN1L	0.0826819	0.253362	-1.0393	-1.26326
ATXN2	0.123508	0.272443	1.09582	1.20815
ATXN2L	0.797612	0.817699	1.02328	0.240838
ATXN3	0.195976	0.170343	1.15449	1.55757
ATXN7	0.217047	0.428377	1.07332	0.849139
ATXN7L1	0.677764	0.391286	1.12229	0.923681
ATXN7L2	0.242852	0.0630013	1.15324	2.27767
ATXN7L3	0.109227	0.0658725	-1.05827	-2.24522
AUH	0.177284	0.14575	1.20326	1.67103
AUNIP	0.00295278	0.525644	-1.02344	-0.673609
AUP1	0.746467	0.787579	1.01077	0.28178
AURKA	0.00331402	0.0374591	-1.05005	-2.6613
AURKAIP1	0.00135624	0.0708733	1.0469	2.19206
AURKAPS1	0.743552	0.306041	1.38346	1.11871
AURKB	0.0405653	0.0282776	-1.09241	-2.87403
AURKC	0.0745721	0.869396	-1.03458	-0.171596
AUTS2	0.0104962	0.524692	-1.04798	-0.675214
AVEN	0.25359	0.767643	1.01259	0.309176
AVIL	0.212428	0.572108	-1.1091	-0.597357
AVL9	0.0763723	0.138206	1.04039	1.70954
AVP	0.585505	0.26657	220.926	1.22474
AVPI1	0.00470763	0.00121064	1.37568	5.7443
AVPR1A	0.8638	0.426492	-2.70872	-0.852808
AVPR2	0.552713	0.546814	1.15519	0.638365
AXDND1	0.903656	0.84454	-1.09231	-0.204745
AXIN1	0.118622	0.0670242	-1.05994	-2.23262
AXIN2	0.542735	0.932198	1.00998	0.0887113
AXL	3.50647e-05	5.90048e-05	1.23373	9.9675
AZGP1	0.164981	0.0738172	17.0099	2.16254
AZI2	0.000581352	0.00113319	1.17089	5.81784
AZIN1	0.016664	0.00885319	-1.07554	-3.811
AZIN1-AS1	0.658294	0.541615	1.44973	0.646937
AZIN2	0.160258	0.481706	-1.07354	-0.749842
B2M	0.000313926	7.20702e-05	-1.24559	-9.62322
B3GALNT1	0.422228	0.22261	6.10673	1.36033
B3GALNT2	0.23165	0.0594768	1.09136	2.31966
B3GALT1	0.0245066	0.00918726	1.2458	3.77936
B3GALT2	1.23216e-05	1.81517e-06	-3.50538	-18.1256
B3GALT4_6_dbb_hap3>B3GALT4	0.814571	0.782845	1.09963	0.288262
B3GALT5	0.0353212	0.0150887	-1.86319	-3.36751
B3GALT5-AS1	0.644476	0.925403	-1.03379	-0.097633
B3GALT6	0.943931	0.6343	-1.02911	-0.500874
B3GAT1	5.44299e-05	0.000172241	4.86596	8.24328
B3GAT2	0.879427	0.817719	1.19917	0.240812
B3GAT3	0.0204354	0.0100865	1.14084	3.70016
B3GLCT	0.000332644	0.154144	1.10893	1.63038
B3GNT2	0.00205854	0.0103858	1.35035	3.67552
B3GNT3	0.132036	0.0502361	167.482	2.44344
B3GNT4	0.568264	0.489356	1.37529	0.736243
B3GNT5	0.000119034	0.192525	1.08368	1.46784
B3GNT7	0.0292594	0.0197196	4.94284	3.15379
B3GNT8	0.0861315	0.131956	-2.18388	-1.74303
B3GNT9	0.0286338	0.491675	-1.06371	-0.732147
B3GNTL1	0.171448	0.233871	-1.13114	-1.32347
B4GALNT1	0.000389415	0.168872	1.09155	1.56391
B4GALNT2	0.798185	0.533046	-2.5717	-0.661184
B4GALNT3	1.66801e-05	0.0100091	1.07951	3.70666
B4GALNT4	0.00101455	0.0223138	1.19138	3.05689
B4GALT1	0.456104	0.879076	1.02085	0.158748
B4GALT1-AS1	0.882171	0.472065	-1.80712	-0.767196
B4GALT2	0.243838	0.298424	1.03385	1.13823
B4GALT3	0.0275016	0.107983	1.07587	1.88779
B4GALT4	0.111469	0.810207	-1.02536	-0.250975
B4GALT4-AS1	0.565182	0.389456	87.6238	0.927494
B4GALT5	2.18656e-08	1.5915e-08	1.41362	40.1677
B4GALT6	6.90468e-05	0.615664	1.17859	0.529201
B4GALT7	0.288375	0.099593	1.09231	1.94612
B4GAT1	0.000230927	0.00499945	-1.24198	-4.31693
B9D1	0.00296827	0.00792001	1.12341	3.90697
B9D2	0.102913	0.793011	1.03937	0.274358
BAALC	0.751164	0.498542	3.12403	0.720101
BAALC-AS1	0.00674035	0.0137401	2.24828	3.44361
BAALC-AS2	0.585505	0.26657	-69.9806	-1.22474
BAAT	0.082372	0.142026	-1.43006	-1.6898
BABAM1	0.0266562	0.0119739	-1.10569	-3.55676
BACE1	0.0341157	0.903925	1.00789	0.125898
BACE1-AS	0.755753	0.597631	1.16075	0.557069
BACE2	0.364787	0.246324	3.52321	1.28452
BACH1	0.00142828	0.005456	1.08437	4.2373
BACH1-IT2	0.283213	0.987469	-1.01388	-0.016371
BACH2	0.000249703	0.0260557	1.2126	2.9368
BAD	0.000814676	0.017577	-1.18696	-3.24497
BAG1	0.0165641	0.00391509	1.1672	4.54437
BAG2	0.0235734	0.223817	-1.09775	-1.3563
BAG3	0.254675	0.49749	1.07654	0.72194
BAG4	0.0165974	0.0119857	1.07408	3.55594
BAG5	0.527186	0.699294	-1.01276	-0.405327
BAG6_6_cox_hap2>BAG6	0.0116036	0.0273525	1.07859	2.89949
BAGE	0.585505	0.26657	87.6238	1.22474
BAGE2	0.079263	0.257977	-5.29198	-1.24961
BAGE3	0.079263	0.257977	-5.29198	-1.24961
BAGE4	0.012087	0.0665549	-162.749	-2.23773
BAGE5	0.0120869	0.066555	-167.327	-2.23772
BAHCC1	0.449298	0.167786	-1.104	-1.56861
BAHD1	0.000170089	0.00011863	1.31009	8.81104
BAIAP2	0.000637188	0.000955856	1.17747	6.01034
BAIAP2-AS1	0.00812415	0.988585	1.00069	0.0149131
BAIAP2L1	1.20529e-06	1.36093e-05	1.46249	12.8568
BAIAP2L2	0.000863655	0.000800243	3.70674	6.21642
BAIAP3	0.0248044	0.0386307	1.66429	2.63825
BAK1	0.226569	0.536524	1.06765	0.655384
BAMBI	0.00110554	0.216545	1.45117	1.38089
BANCR	0.144685	0.0552136	-162.677	-2.37406
BANF1	0.0987873	0.382686	1.06377	0.941726
BANK1	0.00377391	0.000909216	-3.30808	-6.06783
BANP	0.158342	0.920986	1.0095	0.103439
BAP1	0.266547	0.083973	-1.08707	-2.06926
BARD1	1.67269e-05	0.000170957	-1.35805	-8.25436
BARHL1	0.285322	1	1	0
BARHL2	0.285322	1	1	0
BARX1	0.0178301	0.0135876	1.82169	3.45273
BARX2	0.0105304	0.351526	-1.25881	-1.00989
BASP1	0.0108908	0.00362724	-1.34045	-4.61687
BASP1P1	0.585505	0.26657	80.8579	1.22474
BATF2	0.00436338	0.000836087	2.58698	6.16511
BATF3	0.0169794	0.0098867	1.46105	3.71706
BAX	0.00839491	0.178886	1.08126	1.52178
BAZ1A	0.00124164	0.0887245	-1.05501	-2.02951
BAZ1B	0.240882	0.160487	-1.04956	-1.60104
BAZ2A	0.125804	0.0729042	1.18159	2.17157
BAZ2B	0.00399081	0.103303	-1.06614	-1.91974
BBC3	0.000340624	0.282753	-1.06333	-1.17975
BBIP1	0.0282035	0.386538	1.03528	0.933604
BBOF1	0.104069	0.872514	-1.03405	-0.167454
BBOX1	0.500941	0.202954	-4.02348	-1.42893
BBOX1-AS1	0.325746	0.177678	-2.72822	-1.52675
BBS1	0.0117614	0.254366	-1.10246	-1.26028
BBS10	0.00446915	0.130555	1.07336	1.75075
BBS12	0.00712974	0.00165053	-1.40567	-5.40854
BBS2	0.563213	0.2098	-1.10951	-1.40438
BBS4	0.0344868	0.889812	1.00986	0.144533
BBS5	0.0112334	0.00497545	-1.25107	-4.32134
BBS7	0.119936	0.067041	-1.09875	-2.23244
BBS9	0.053642	0.69772	1.02839	0.407588
BBX	0.000415354	0.075337	1.03553	2.14778
BCAM	4.46108e-06	0.00225108	1.63557	5.0865
BCAN	0.120745	0.0955786	1.37886	1.9758
BCAP29	6.75522e-05	0.0402603	1.05264	2.60741
BCAP31	0.0578584	0.232123	1.04165	1.32909
BCAR1	0.00164258	0.000397665	-1.34467	-7.08154
BCAR3	0.00521788	0.022443	-1.16519	-3.05239
BCAR4	0.788064	0.626412	-1.81271	-0.512807
BCAS1	0.335864	0.133668	2.19883	1.73371
BCAS2	0.0570936	0.304429	-1.02919	-1.12281
BCAS3	0.00645209	0.266762	1.05718	1.2242
BCAS4	0.00167066	0.000747045	2.76516	6.29764
BCAT1	1.96553e-05	0.115291	1.03392	1.84055
BCAT2	0.000746693	0.0830976	-1.07762	-2.07684
BCCIP	0.00525829	0.00887155	1.09745	3.80923
BCDIN3D	0.00294616	0.000682633	1.38392	6.40533
BCDIN3D-AS1	0.601994	0.234396	1.21752	1.32179
BCHE	0.00345669	0.387891	1.02929	0.930768
BCKDHA	0.694969	0.315466	1.07206	1.09512
BCKDHB	0.103253	0.0233447	1.1136	3.02174
BCKDK	0.149159	0.0724215	1.09824	2.17638
BCL10	0.00485133	0.065441	1.09134	2.25
BCL11A	0.000222512	0.263758	-1.03969	-1.2328
BCL11B	0.330083	0.397223	1.68037	0.911399
BCL2	0.000828812	0.0494122	-1.23717	-2.45562
BCL2A1	0.756254	0.903664	1.15543	0.126243
BCL2L1	0.0164232	0.00493476	1.09546	4.32887
BCL2L10	0.358343	0.642443	-1.34175	-0.488638
BCL2L11	0.200005	0.738422	1.02928	0.349826
BCL2L12	0.00884483	0.00386	1.25076	4.55777
BCL2L13	0.000209518	0.0243615	1.05607	2.98869
BCL2L14	0.178687	0.11693	3.8134	1.83036
BCL2L15	0.329926	0.118048	-3.40236	-1.82349
BCL2L2	0.721374	0.320163	-1.07228	-1.08358
BCL2L2-PABPN1	0.766238	0.744295	1.02641	0.341604
BCL3	0.0142614	0.00315085	-1.56295	-4.75242
BCL6	1.51329e-09	1.24265e-09	2.42769	61.4976
BCL6B	0.80803	0.558076	2.35789	0.619965
BCL7A	0.00174926	0.00414859	1.13138	4.48984
BCL7B	0.0219087	0.424739	1.03913	0.856232
BCL7C	0.0370348	0.128298	1.06272	1.76336
BCL9	0.802147	0.705832	-1.053	-0.395959
BCL9L	0.418875	0.770145	-1.04148	-0.305723
BCLAF1	0.185125	0.92157	1.003	0.10267
BCO1	0.752785	0.846335	-1.21221	-0.202343
BCO2	0.840769	0.816159	1.0717	0.242919
BCOR	0.137549	0.638989	1.03027	0.493819
BCORL1	0.00369558	0.830959	-1.02791	-0.222965
BCORP1	0.397939	0.678414	-1.35604	-0.435523
BCR	0.00239156	0.343608	1.06058	1.02797
BCRP2	0.035918	0.894347	-1.02345	-0.138539
BCRP3	0.0360927	0.0503174	1.69084	2.44225
BCS1L	0.0274778	0.131336	-1.04718	-1.74644
BCYRN1	0.285322	1	1	0
BDH1	0.000332694	0.000778306	1.62147	6.24914
BDH2	3.35589e-05	2.80916e-05	1.33218	11.3447
BDKRB1	0.0594475	0.187649	1.79654	1.4867
BDKRB2	8.26981e-07	3.66836e-07	10.8062	23.7388
BDNF	0.00403285	0.001656	-1.61367	-5.40503
BDNF-AS	0.0878107	0.423205	-1.26869	-0.859235
BDP1	0.0377117	0.0924251	1.0999	2.00001
BEAN1	0.00799849	0.00287771	1.56438	4.84105
BEAN1-AS1	0.0125893	1	1	0
BECN1	0.0840971	0.0706283	-1.10441	-2.19457
BEGAIN	0.108515	0.0512743	4.35284	2.42839
BEND3	0.0186534	0.00330795	1.29304	4.7053
BEND3P3	0.0134888	0.00377587	1.60764	4.57865
BEND4	0.342453	0.0911769	7.81821	2.00982
BEND5	0.00239733	0.257761	-2.3978	-1.25024
BEND6	0.039016	0.967575	-1.00566	-0.0423744
BEND7	0.536411	0.270863	4.56103	1.21258
BEST1	0.00163013	0.0111966	-2.24236	-3.61256
BEST2	0.852069	0.636132	-1.52478	-0.498114
BEST3	0.0210062	0.441133	1.14553	0.824614
BEST4	0.207997	0.188532	-1.71657	-1.48325
BET1	0.386885	0.475698	-1.04486	-0.760628
BET1L	0.00073718	0.0310492	1.16136	2.8028
BEX2	0.0193685	0.0288238	1.45374	2.85941
BEX3	3.99457e-05	0.000211868	-1.26892	-7.94183
BEX4	0.154508	0.0786913	1.48497	2.11624
BFAR	0.000312168	0.0294173	-1.0485	-2.84387
BFSP1	3.42648e-05	1.00134e-05	-1.55961	-13.5522
BFSP2	0.285322	1	1	0
BGLAP	0.0928114	0.731679	-1.12597	-0.359298
BGN	0.336867	0.655297	1.04763	0.469488
BHLHA15	0.0804453	0.240243	1.39117	1.30331
BHLHB9	0.135917	0.403676	1.09603	0.898209
BHLHE23	0.00785398	0.342423	1.64296	1.03071
BHLHE40	0.00147553	0.0468074	1.29336	2.49558
BHLHE40-AS1	0.649638	0.408349	1.91588	0.888756
BHLHE41	4.82537e-05	1.4521e-05	2.82806	12.7142
BHMG1	0.34952	0.998312	-1.00241	-0.00220575
BHMT2	0.285322	1	1	0
BICC1	1.1339e-06	1.11041e-05	-1.9311	-13.314
BICD1	0.731965	0.856412	-1.01827	-0.188882
BICD2	0.235229	0.128706	-1.04721	-1.76106
BID	0.099691	0.578228	-1.03902	-0.587601
BIK	0.338215	0.764066	-1.29885	-0.314119
BIN1	0.00410412	0.00287411	-1.24661	-4.84228
BIN2	0.585505	0.26657	-168.368	-1.22474
BIN3	0.262562	0.143605	1.10704	1.68178
BIN3-IT1	0.274389	0.643404	1.21707	0.4872
BIRC2	3.65508e-05	0.000100902	-1.30076	-9.0679
BIRC3	0.0136546	0.0907947	1.48654	2.01285
BIRC5	0.00634626	0.0943946	-1.06084	-1.98479
BIRC6	0.00463367	0.00320552	1.16657	4.73573
BIRC6-AS2	0.700333	0.747266	1.58984	0.337456
BIRC7	0.25984	0.247892	-2.19238	-1.27974
BISPR	0.360787	0.121869	-1.33999	-1.8005
BIVM	0.0788369	0.810858	1.03484	0.250093
BIVM-ERCC5	0.615791	0.952387	-1.00939	-0.0622487
BLACAT1	0.00593114	0.0103	1.67722	3.68251
BLCAP	0.121896	0.63565	-1.02451	-0.49884
BLID	0.196558	0.0676951	-722.38	-2.22538
BLM	0.00728966	0.976075	1.00059	0.0312612
BLMH	0.000274781	0.00019558	1.17864	8.05715
BLNK	0.285322	1	1	0
BLOC1S1	0.0222867	0.059835	-1.08913	-2.31527
BLOC1S1-RDH5	0.0193396	0.00524715	2.05503	4.27276
BLOC1S2	0.030068	0.0439873	1.08638	2.54158
BLOC1S3	0.150791	0.402508	1.10433	0.900585
BLOC1S4	0.887531	0.611891	1.04285	0.534993
BLOC1S5	0.768784	0.5776	-1.16435	-0.588599
BLOC1S5-TXNDC5	0.0815749	0.0542235	1.27564	2.38733
BLOC1S6	0.0113755	0.202393	-1.02245	-1.43097
BLVRA	0.00682239	0.0991117	2.01704	1.94962
BLVRB	0.000492841	0.0503167	-1.2723	-2.44226
BLZF1	0.221528	0.839262	1.00994	0.211817
BMF	1.88949e-06	0.134163	1.03581	1.73103
BMI1	0.034098	0.494438	-1.0462	-0.727287
BMP1	0.000217424	0.0306148	1.08046	2.8135
BMP2	0.00431323	0.00106416	-3.38229	-5.88838
BMP2K	0.0167607	0.435973	1.04599	0.834472
BMP3	0.795875	0.833406	1.1591	0.219677
BMP4	0.0215132	0.010448	-1.55401	-3.6705
BMP5	0.381248	0.309728	-1.67696	-1.10941
BMP6	0.683711	0.757523	1.13186	0.323184
BMP7	0.0102134	0.0071706	4.64388	3.99366
BMP8A	5.81947e-07	0.639583	-1.03759	-0.492926
BMP8B	0.0589884	0.0133851	2.48893	3.46501
BMPR1A	0.003502	0.00261581	-1.32566	-4.93547
BMPR1B	0.0327584	0.0355183	-1.1953	-2.70122
BMPR1B-AS1	0.285322	1	1	0
BMPR2	0.0398044	0.1181	1.14746	1.82317
BMS1	3.18931e-05	0.0179989	1.02595	3.22608
BMS1P17	0.732836	0.703271	1.05081	0.399623
BMS1P18	0.732836	0.703271	1.05081	0.399623
BMS1P20	0.0165404	0.3066	1.05977	1.1173
BMS1P21	0.40472	0.888905	1.09329	0.145733
BMS1P22	0.686547	0.793271	-1.04828	-0.274003
BMS1P4	0.259063	0.280297	1.14107	1.18643
BMS1P5	0.0319965	0.903492	1.0096	0.12647
BMS1P6	0.989334	0.874217	1.02736	0.165194
BMX	0.011307	0.00517774	-4.64497	-4.2849
BNC1	3.66952e-07	0.990713	-1.02813	-0.0121327
BNC2	1.10479e-06	0.000771427	1.14263	6.25962
BNIP1	0.237448	0.105374	-1.12728	-1.90543
BNIP2	4.50175e-05	0.00308587	1.07443	4.7727
BNIP3	0.000805398	0.0111511	1.12724	3.61595
BNIP3L	0.00101912	0.000577717	1.12552	6.60843
BNIPL	0.534741	0.478937	-1.62822	-0.754802
BOC	0.0288126	0.0288262	-1.22389	-2.85935
BOD1	0.0911369	0.610658	-1.01316	-0.536891
BOD1L1	0.0185721	0.158439	1.06398	1.61039
BOD1L2	0.585505	0.26657	80.8579	1.22474
BOK	0.000112482	0.000674226	1.36889	6.42024
BOK-AS1	0.205113	0.0671615	336.158	2.23113
BOLA1	0.0206197	0.0721581	1.2633	2.17903
BOLA2	0.0514823	0.676038	-1.0284	-0.438987
BOLA2-SMG1P6	0.157382	0.355502	-1.04416	-1.00093
BOLA2B	0.04905	0.804469	-1.01829	-0.25876
BOLA3	0.120523	0.0310875	-1.19386	-2.80186
BOLA3-AS1	0.161021	0.856322	1.02048	0.189003
BOLL	0.592397	0.42814	2.712	0.8496
BOP1	0.000427008	0.613732	-1.01146	-0.532164
BORA	0.00692774	0.0210477	-1.14253	-3.10255
BORCS5	0.612852	0.312807	-1.12269	-1.10171
BORCS6	0.493046	0.756452	-1.03538	-0.32467
BORCS7	0.0736389	0.110764	-1.08898	-1.86944
BORCS7-ASMT	0.375843	0.950149	-1.02651	-0.0651785
BORCS8	0.010994	0.115651	-1.07866	-1.83829
BPGM	0.00295006	0.0013979	1.28755	5.58669
BPHL	0.0982371	0.0649304	1.16729	2.2557
BPI	0.202017	0.066096	-375.31	-2.24276
BPIFB4	0.285322	1	1	0
BPNT1	0.450117	0.181537	1.12066	1.511
BPTF	0.753206	0.862225	-1.00926	-0.181136
BRAF	0.00635832	0.0892498	1.10455	2.02524
BRAP	0.0074746	0.111836	1.05724	1.8625
BRAT1	0.121626	0.22417	1.05484	1.35513
BRCA1	2.80942e-06	2.35522e-06	-1.55384	-17.343
BRCA2	0.00381395	0.000744272	1.24626	6.30205
BRCAT54	0.0162143	0.0193746	2.26771	3.16772
BRCC3	0.446576	0.262367	-1.04914	-1.23682
BRD1	7.36086e-05	0.0605769	-1.0419	-2.30628
BRD2_6_qbl_hap6>BRD2	9.1687e-05	0.142969	-1.02625	-1.685
BRD3	0.416115	0.845597	1.02175	0.203331
BRD4	0.227718	0.803341	1.01851	0.260292
BRD7	0.131585	0.21309	-1.02818	-1.39283
BRD7P3	0.198746	0.475864	2.25333	0.760328
BRD8	0.019822	0.933834	1.00224	0.086565
BRD9	0.116396	0.657262	-1.01707	-0.466578
BRDT	0.132036	0.0502361	333.963	2.44344
BRE	0.395554	0.272328	1.0439	1.20847
BRE-AS1	0.324344	0.179183	-1.30199	-1.52057
BREA2	0.000436607	0.0532967	-2.21404	-2.39998
BRF1	0.664506	0.564103	-1.04913	-0.610212
BRF2	0.0844165	0.986792	1.00092	0.0172555
BRI3	0.00624828	0.874204	-1.00498	-0.165211
BRI3BP	0.00348525	0.68312	1.02224	0.428679
BRICD5	0.039331	0.0338193	-1.6714	-2.73813
BRINP2	0.000256799	0.00122339	1.49695	5.73272
BRINP3	0.000401588	0.926853	80.8579	0.0957293
BRIP1	0.00174063	0.0435063	1.04765	2.54973
BRIX1	0.0584107	0.795787	1.00571	0.270572
BRK1	0.0943581	0.0551503	1.06244	2.3749
BRMS1	0.00686079	0.244868	-1.05963	-1.28898
BRMS1L	0.0247422	0.272668	1.0638	1.20752
BROX	0.501784	0.80539	1.00951	0.257509
BRPF1	0.0424448	0.336342	1.03329	1.04487
BRPF3	0.0828777	0.611805	1.03032	0.535126
BRSK1	2.18921e-05	5.93053e-05	1.46485	9.95862
BRSK2	0.000111203	0.0170006	1.11319	3.27158
BRWD1	0.317855	0.150172	1.09367	1.64934
BRWD1-AS1	0.344013	0.127071	300.784	1.7703
BRWD1-IT2	0.213069	0.285874	1.20225	1.17132
BRWD3	0.0148974	0.0239128	1.16628	3.00309
BSCL2	0.083644	0.623446	1.10293	0.517315
BSDC1	0.042808	0.561314	1.02447	0.614718
BSG	0.00010594	0.85165	1.00347	0.195238
BSN	0.799203	0.687437	1.06856	0.422421
BSN-AS2	0.477484	0.335608	1.93264	1.04659
BSPRY	0.585505	0.26657	80.8579	1.22474
BST1	0.0275244	0.0048334	-2.18195	-4.34794
BST2	0.0807274	0.0771034	1.13461	2.13099
BTAF1	0.0258354	0.041211	1.12292	2.59002
BTBD1	0.000115614	0.00123563	1.13334	5.72172
BTBD10	0.00493911	0.597669	1.02617	0.55701
BTBD11	4.05318e-05	0.197372	1.15518	1.44951
BTBD16	0.615075	0.286851	-2.18514	-1.1687
BTBD17	0.187102	0.0721981	247.34	2.17862
BTBD18	0.0233176	0.87115	1.02644	0.169266
BTBD19	0.0557504	0.995348	-1.00246	-0.00607748
BTBD2	0.00680794	0.0273196	-1.1621	-2.90042
BTBD3	7.30274e-05	0.106403	-1.03416	-1.89841
BTBD6	0.00147141	0.0768665	-1.21338	-2.13322
BTBD7	0.716664	0.375703	-1.03005	-0.956612
BTBD8	0.0426499	0.0898503	1.3138	2.0204
BTBD9	0.00673487	0.0284891	1.18658	2.86833
BTC	0.585505	0.26657	-93.6966	-1.22474
BTD	0.00264602	0.0316126	-1.1313	-2.78916
BTF3	0.000142267	0.00469697	1.05726	4.37433
BTF3L4	0.144249	0.0964899	-1.03893	-1.96896
BTF3P11	0.585505	0.26657	87.6238	1.22474
BTG1	0.000125168	0.0133033	1.10145	3.47003
BTG2	6.94229e-07	6.88043e-07	1.7158	21.3532
BTG3	0.000146115	0.367647	-1.05841	-0.974056
BTK	0.824753	0.904974	1.21574	0.124515
BTLA	0.82798	0.817894	-1.18018	-0.240575
BTN1A1	0.75618	0.90194	-1.15878	-0.128516
BTN2A1	0.233164	0.489407	-1.07372	-0.736152
BTN2A2	0.0126392	0.17449	1.21182	1.53999
BTN2A3P	0.0542974	0.35402	-1.2386	-1.00426
BTN3A1	0.00159729	0.00870992	-1.26917	-3.82499
BTN3A2	0.00603442	0.0489844	-1.27762	-2.46203
BTN3A3	0.00248274	0.00108904	-3.14482	-5.86237
BTNL10	0.565182	0.389456	87.6238	0.927494
BTNL8	0.138604	0.217961	1.92835	1.37604
BTNL9	0.000114589	0.0812023	-1.45908	-2.09352
BTRC	0.00137876	0.000818159	1.23252	6.19046
BUB1	0.72994	0.448939	1.02549	0.809859
BUB1B	0.00240642	0.00632003	-1.1026	-4.10524
BUB1B-PAK6	0.372987	0.495479	1.46139	0.725461
BUB3	0.00112459	0.543793	1.00799	0.64334
BUD13	0.0113447	0.493854	1.02155	0.728314
BUD31	0.00119939	0.561757	1.0171	0.614001
BVES	0.0162716	0.25413	-1.04794	-1.26098
BVES-AS1	0.16722	0.05377	1.36965	2.39349
BYSL	0.276423	0.802744	-1.01544	-0.261103
BZRAP1	0.0135216	0.00768321	5.49533	3.93334
BZRAP1-AS1	0.37153	0.411632	-1.1218	-0.882165
BZW1	0.0595058	0.401833	1.0153	0.90196
BZW2	0.000442447	0.00204929	1.09538	5.18253
C10orf10	2.24632e-05	0.612496	-1.02288	-0.534063
C10orf105	0.470181	0.231548	4.39478	1.33094
C10orf11	0.376713	0.471831	1.55824	0.767619
C10orf111	0.724711	0.857554	-1.09554	-0.18736
C10orf12	0.0334488	0.0297048	1.12599	2.83646
C10orf126	0.285322	1	1	0
C10orf128	5.43563e-06	2.83034e-06	9.4094	16.8107
C10orf131	0.0287843	0.0481014	2.87826	2.47544
C10orf142	0.755522	0.88792	1.18428	0.147036
C10orf2	0.00486491	0.459767	1.02667	0.789695
C10orf25	0.0502534	0.162587	-1.2572	-1.59157
C10orf35	0.241252	0.351589	1.36203	1.00975
C10orf54	0.00134044	0.032609	1.36135	2.76566
C10orf55	0.000290475	0.000198892	1.81916	8.03283
C10orf62	0.0394383	0.0192883	1143.65	3.17125
C10orf67	0.00104076	0.107511	-2.89023	-1.89095
C10orf71	0.109976	0.972607	1.00661	0.0357946
C10orf71-AS1	0.71924	0.704357	-1.2473	-0.398068
C10orf76	0.00358893	0.0014595	1.2115	5.54005
C10orf88	0.0305017	0.447729	1.0361	0.812134
C10orf90	8.43542e-05	0.0175027	1.27001	3.24834
C10orf91	0.139245	0.0419653	3.66714	2.57652
C10orf95	0.128825	0.0319922	-1.65166	-2.78011
C10orf99	0.285322	1	1	0
C11orf1	0.430881	0.855701	-1.00838	-0.189831
C11orf16	0.998581	0.880375	-1.11229	-0.157026
C11orf21	0.311948	0.293309	3.86791	1.15157
C11orf24	0.00146448	0.00392621	-1.12601	-4.54169
C11orf31	0.0228752	0.0988956	1.06669	1.95119
C11orf42	0.044046	0.0789337	2.87499	2.11401
C11orf44	0.699148	0.440855	110.963	0.825143
C11orf45	0.0761494	0.0398335	7.54392	2.61535
C11orf49	0.143529	0.539675	1.0431	0.65015
C11orf52	0.0451224	0.0375514	-1.41935	-2.65945
C11orf54	0.00260752	0.000445836	1.34158	6.93389
C11orf57	0.191606	0.729463	-1.01168	-0.362419
C11orf58	0.000306912	0.215015	-1.01202	-1.38616
C11orf63	0.285322	1	1	0
C11orf65	0.379059	0.352827	-1.26118	-1.00695
C11orf68	0.0802985	0.117582	-1.16797	-1.82635
C11orf70	0.371636	1	1	0
C11orf71	0.0136538	0.0621775	-1.22742	-2.28726
C11orf72	0.561122	0.963629	-1.05364	-0.0475358
C11orf73	0.0249148	0.291852	1.0762	1.15541
C11orf74	0.222509	0.207529	1.12406	1.41244
C11orf80	0.0341918	0.0108482	-1.30091	-3.63898
C11orf84	0.00350724	0.158649	-1.05615	-1.60942
C11orf85	0.796478	0.92129	1.15543	0.103038
C11orf87	0.00188936	0.301873	87.6238	1.12934
C11orf91	0.846687	0.945664	1.0396	0.0710533
C11orf94	0.585505	0.26657	-252.051	-1.22474
C11orf95	0.132696	0.29968	1.06896	1.13498
C11orf96	0.34074	0.317541	1.37939	1.09
C11orf98	0.00443582	0.0940239	1.06673	1.98763
C12orf10	0.00469274	0.0292568	-1.09759	-2.84804
C12orf29	0.00814071	0.00893217	1.10125	3.8034
C12orf4	0.000123249	0.0159768	1.04966	3.32139
C12orf42	0.585505	0.26657	174.248	1.22474
C12orf43	0.0760726	0.0182882	1.09607	3.21341
C12orf45	0.183864	0.893103	1.00727	0.140184
C12orf49	0.0328537	0.926615	-1.00193	-0.0960418
C12orf50	0.190441	0.232569	-344.748	-1.32765
C12orf56	0.408088	0.140834	-393.335	-1.6959
C12orf57	8.91737e-06	0.29744	-1.03851	-1.14078
C12orf60	0.237666	0.541817	1.0828	0.646604
C12orf65	0.0368601	0.0769169	-1.10133	-2.13275
C12orf66	0.123153	0.207366	1.10618	1.41302
C12orf71	0.0202837	0.283359	-84.6838	-1.1781
C12orf73	0.612088	0.668975	1.03753	0.449321
C12orf74	0.724454	0.624022	1.89783	0.51644
C12orf75	0.0669743	0.0856724	1.1521	2.05479
C12orf76	0.151392	0.042212	-1.19293	-2.57216
C12orf80	0.823622	0.614181	2.05763	0.531475
C14orf1	0.00934069	0.00379979	-1.17049	-4.57266
C14orf105	0.75618	0.90194	-1.15878	-0.128516
C14orf119	0.00248645	0.912474	-1.00238	-0.114636
C14orf142	0.000670865	0.395125	1.06192	0.915723
C14orf159	0.27312	0.138007	1.2227	1.71059
C14orf166	0.00136006	0.65613	1.00854	0.468253
C14orf169	0.0372142	0.840543	1.01947	0.210099
C14orf178	0.468393	0.444266	1.63692	0.81867
C14orf2	0.0831217	0.450473	1.02712	0.806981
C14orf28	0.71318	0.517246	1.08782	0.687843
C14orf37	0.0661333	0.698765	-1.09848	-0.406087
C14orf39	0.0605273	0.432061	-1.2084	-0.842002
C14orf79	0.00539943	0.0496697	-1.11786	-2.45179
C14orf80	0.0131894	0.035191	-1.09672	-2.70818
C14orf93	0.000909635	0.00115859	1.30822	5.79311
C15orf32	0.826447	0.939538	1.07593	0.0790829
C15orf38-AP3S2	0.0953403	0.388472	-1.09235	-0.929552
C15orf39	0.311145	0.165409	-1.10622	-1.57903
C15orf40	0.00101879	0.00696174	-1.12375	-4.01963
C15orf41	0.0040556	0.0795232	-1.13285	-2.10863
C15orf48	0.674852	0.379099	-3.59351	-0.949345
C15orf52	0.774021	0.332142	1.1532	1.05477
C15orf54	0.00359515	0.00110729	713.605	5.84372
C15orf56	0.699067	0.619585	2.39326	0.523203
C15orf57	0.00642897	0.987025	-1.0009	-0.016952
C15orf59	0.000127453	3.07324e-05	5.34072	11.1692
C15orf61	0.522627	0.206336	-1.09757	-1.4167
C15orf62	0.0857929	0.385185	1.14042	0.936451
C15orf65	0.0471063	0.0442272	2.35511	2.53754
C16orf13	0.00515543	0.248059	-1.03083	-1.27923
C16orf45	1.2151e-06	5.11867e-07	1.43702	22.4444
C16orf46	0.39149	0.166943	1.42662	1.57229
C16orf47	0.365627	0.689702	-69.9806	-0.419145
C16orf52	0.0698006	0.389657	1.02749	0.927074
C16orf58	0.233592	0.847513	1.0139	0.200767
C16orf59	0.119928	0.0416296	-1.13354	-2.58249
C16orf62	0.174837	0.998057	1.00028	0.00253772
C16orf70	0.642703	0.546974	1.02321	0.638102
C16orf71	0.369323	0.950057	1.03033	0.0652989
C16orf72	0.00866643	0.686534	1.01265	0.423729
C16orf74	0.0129686	0.00567364	3.92079	4.20193
C16orf86	0.0530921	0.017285	4.40105	3.25833
C16orf87	0.184434	0.285975	-1.06891	-1.17105
C16orf89	0.394672	0.324524	2.17349	1.07299
C16orf90	0.285322	1	1	0
C16orf91	0.43732	0.176919	-1.12638	-1.52988
C16orf92	0.585505	0.26657	-1.23131	-1.22474
C16orf95	0.0355727	0.0288015	-1.44192	-2.86
C16orf96	0.115378	0.0730976	1.93598	2.16965
C17orf100	0.608669	0.390355	1.31291	0.925619
C17orf102	0.119527	0.0671391	-3.59881	-2.23137
C17orf105	0.508246	0.450691	-69.9806	-0.806573
C17orf107	0.744487	0.775673	1.14605	0.29811
C17orf112	0.500328	0.644956	87.6238	0.484879
C17orf47	0.415584	0.533158	-1.90043	-0.660997
C17orf49	0.00103535	0.453312	1.04154	0.801674
C17orf50	0.335458	0.775814	-93.6966	-0.297916
C17orf51	0.015242	0.0103315	-1.16214	-3.67993
C17orf53	0.0318983	0.0562839	-1.11815	-2.36
C17orf58	0.043941	0.191261	1.11656	1.47268
C17orf62	0.0340232	0.935283	1.00483	0.0846633
C17orf64	0.647473	0.285616	260.871	1.17202
C17orf67	0.0323882	0.0366518	-1.44198	-2.67763
C17orf74	0.337238	0.0929479	420.587	1.99594
C17orf75	0.457032	0.655236	-1.04208	-0.469579
C17orf78	0.788609	0.46882	2.53209	0.773091
C17orf80	0.0698656	0.057144	1.06635	2.3489
C17orf82	0.380251	0.848872	1.04508	0.198951
C17orf89	0.0342087	0.0205511	-1.22936	-3.12129
C17orf96	0.0015499	0.000322181	1.4382	7.36007
C17orf97	0.0374392	0.125334	-1.45123	-1.78025
C17orf98	0.100504	0.19177	-1.81663	-1.47072
C18orf21	0.253551	0.31862	-1.07275	-1.08735
C18orf25	0.0020942	0.00267559	1.14985	4.913
C18orf32	0.628301	0.319665	1.17371	1.0848
C18orf42	0.316941	0.269255	-2.41427	-1.21712
C18orf54	0.00271955	0.00532009	1.22304	4.2602
C18orf61	0.585505	0.26657	110.963	1.22474
C18orf65	0.659075	0.862715	-1.10596	-0.180484
C18orf8	0.0150955	0.237383	1.07153	1.3123
C19orf12	0.000696371	0.00148817	-1.12829	-5.5191
C19orf18	0.450098	0.990128	1.00349	0.0128967
C19orf24	0.000602	0.0436526	-1.09666	-2.54724
C19orf25	0.185551	0.992537	-1.00047	-0.00974986
C19orf33	0.665881	0.720828	-1.35678	-0.374619
C19orf35	0.254346	0.113024	3.19302	1.85487
C19orf38	0.00966881	0.108208	1.21672	1.88629
C19orf43	0.796864	0.433303	-1.02482	-0.839607
C19orf44	3.92762e-05	0.0235684	1.08038	3.01434
C19orf45	0.126981	0.81671	1.58562	0.242175
C19orf47	0.00970342	0.00161484	1.23734	5.43175
C19orf48	0.0177724	0.59861	-1.01248	-0.555543
C19orf52	0.450951	0.497093	1.0252	0.722634
C19orf53	0.0148422	0.485922	-1.01752	-0.742328
C19orf54	0.113165	0.98188	1.00404	0.0236738
C19orf57	0.0178126	0.252444	-1.05958	-1.26601
C19orf60	0.00693231	0.19917	-1.08887	-1.44282
C19orf66	0.0263731	0.0151411	-1.23146	-3.36471
C19orf67	0.306733	0.0870274	-1.9644	-2.04345
C19orf68	0.344407	0.859468	1.02489	0.184808
C19orf70	0.000300744	0.19561	1.05049	1.45612
C19orf71	0.0367404	0.241427	1.79432	1.29962
C19orf73	0.649947	0.286459	2.32502	1.16975
C19orf81	0.729535	0.316916	1.38987	1.09154
C19orf84	0.585505	0.26657	160.716	1.22474
C1D	0.427612	0.309863	1.02843	1.10907
C1GALT1	0.00960045	0.00706634	-1.41096	-4.00652
C1GALT1C1	0.000229901	0.104271	1.12844	1.91302
C1GALT1C1L	0.285322	1	1	0
C1orf100	0.585505	0.26657	-69.9806	-1.22474
C1orf101	0.427563	0.174102	-1.88278	-1.54162
C1orf105	0.00664265	0.059647	1.18951	2.31757
C1orf106	0.00130332	0.13082	1.0364	1.74928
C1orf109	1.95681e-05	0.00103277	1.12744	5.92221
C1orf112	0.0728235	0.15707	1.09518	1.6167
C1orf116	0.638209	0.375418	-1.51522	-0.957224
C1orf122	0.518414	0.205584	1.08298	1.41941
C1orf123	0.443654	0.522224	1.01964	0.679387
C1orf127	0.197134	0.0571851	-3.6453	-2.34838
C1orf131	0.141022	0.943286	-1.00322	-0.0741703
C1orf132	0.000916555	0.0287859	-2.33985	-2.86042
C1orf140	0.00147885	0.000764556	-2.74957	-6.27019
C1orf141	0.0184854	0.353831	2.52255	1.00469
C1orf145	0.0273198	0.62582	1.17785	0.513707
C1orf158	0.585505	0.26657	-93.6966	-1.22474
C1orf159	0.124516	0.713592	-1.01943	-0.384891
C1orf162	0.142501	0.661963	-1.16313	-0.459633
C1orf167	0.585505	0.26657	82.5994	1.22474
C1orf174	0.00217841	0.0120661	-1.16598	-3.55041
C1orf185	0.585505	0.26657	-69.9806	-1.22474
C1orf189	0.849319	0.515595	1.84185	0.690659
C1orf194	0.132036	0.0502361	167.482	2.44344
C1orf195	0.585505	0.26657	87.6238	1.22474
C1orf198	0.0117213	0.105875	1.09991	1.90201
C1orf204	0.307715	0.110777	7.63743	1.86936
C1orf21	0.172493	0.145242	-1.17069	-1.67356
C1orf216	0.148012	0.757196	1.02479	0.323637
C1orf220	0.721131	0.662992	1.21617	0.458116
C1orf226	0.842497	0.591512	1.23398	0.566634
C1orf228	0.358119	0.172899	-4.37509	-1.54669
C1orf229	0.174632	0.0524957	2.01147	2.41109
C1orf233	0.000844158	0.609768	1.05211	0.538262
C1orf234	0.386704	1	1	0
C1orf27	0.0958175	0.257877	1.04359	1.2499
C1orf35	0.00176345	0.0169185	-1.15889	-3.27545
C1orf43	0.00122892	0.000231539	1.15496	7.81548
C1orf50	0.139802	0.425751	1.08239	0.854254
C1orf52	0.148196	0.219277	1.08305	1.37157
C1orf53	0.551999	0.219983	1.38131	1.36917
C1orf54	0.00137223	0.00208788	-1.64967	-5.16336
C1orf56	0.0183516	0.648799	1.05278	0.479145
C1orf61	0.796478	0.92129	1.15543	0.103038
C1orf74	0.0083504	0.0114615	1.17413	3.59307
C1orf87	0.585505	0.26657	87.6238	1.22474
C1orf95	0.0139455	0.348554	-2.865	-1.01664
C1QBP	0.001412	0.0848487	1.04586	2.06177
C1QL1	0.0425768	0.014758	2.19702	3.38546
C1QL4	0.0160231	0.662628	1.03975	0.458653
C1QTNF1	0.00127295	0.639141	-1.05826	-0.49359
C1QTNF1-AS1	0.585505	0.26657	110.963	1.22474
C1QTNF2	0.0149929	0.194146	-1.17272	-1.46166
C1QTNF3	0.0163813	0.0472227	1.32951	2.48905
C1QTNF3-AMACR	0.204956	0.533981	-1.27393	-0.659623
[truncated: 18,739 more rows]
