# Supplementary material for: CASZ1 induces skeletal muscle and rhabdomyosarcoma differentiation through a feed-forward loop with MYOD and MYOG
Source: Nat Commun. 2020 Feb 14;11:911. doi: 10.1038/s41467-020-14684-4 (PMC7021771; doi:10.1038/s41467-020-14684-4)
Supplement: Supplementary file 10 — Supplementary Data 7 [file 41467_2020_14684_MOESM10_ESM.xlsx]

## Sheet: CASZ1b regulated MYOD targets
GENE SYMBOL	RANK IN GENE LIST	RANK T SCORE	RUNNING ES	CORE ENRICHMENT
BCL6	4	61.4976	0.111986	Yes
TMCC3	7	49.1641	0.201558	Yes
TNNC2	31	28.7959	0.253206	Yes
PDLIM3	89	19.1	0.285906	Yes
AGPAT5	107	17.6812	0.317512	Yes
KIF5C	121	16.8865	0.347818	Yes
VASH2	199	13.7413	0.37	Yes
HIP1	226	13.0395	0.392807	Yes
CKM	232	12.9224	0.416183	Yes
ANXA11	325	11.2143	0.433198	Yes
CDKN1A	352	10.879	0.452064	Yes
LRP4	363	10.6434	0.471098	Yes
IGFBP5	399	10.1016	0.488212	Yes
PBXIP1	403	10.0526	0.50643	Yes
VKORC1	422	9.88086	0.523775	Yes
MYBPH	562	8.45968	0.534013	Yes
HSPB8	571	8.33458	0.548912	Yes
MYOD1	572	8.33265	0.564106	Yes
HDAC11	639	7.90234	0.576052	Yes
PRND	644	7.86023	0.590235	Yes
CELF1	780	7.03434	0.598023	Yes
HS2ST1	795	6.93865	0.610153	Yes
MEF2A	847	6.74572	0.62055	Yes
MYLPF	900	6.4902	0.630444	Yes
GADD45G	975	6.23419	0.63905	Yes
MYL4	1165	5.65659	0.642311	Yes
CHRNA1	1167	5.65265	0.65258	Yes
GYS1	1206	5.54176	0.661267	Yes
CD82	1599	4.68678	0.655184	Yes
TFRC	1822	4.27711	0.654698	Yes
KLHDC10	1913	4.16687	0.658937	Yes
RUNX1	2019	3.98671	0.662288	Yes
TNNT3	2040	3.95757	0.668758	Yes
ATP1A1	2094	3.88287	0.67386	Yes
PPFIA4	2116	3.8587	0.680113	Yes
TNNT2	2119	3.85244	0.687063	Yes
CCND3	2152	3.80659	0.692809	Yes
HRC	2210	3.73021	0.697484	Yes
ANKS1B	2380	3.53383	0.697621	Yes
DBN1	2697	3.19419	0.691652	No
DYSF	2802	3.09201	0.693409	No
FZD3	3609	2.48598	0.667863	No
RHOB	3729	2.42793	0.667849	No
PLEKHO1	3909	2.33468	0.665426	No
DCAKD	4114	2.21593	0.661853	No
NAV2	4262	2.1371	0.660264	No
MYH3	4303	2.11698	0.662632	No
CPSF6	4418	2.05212	0.662119	No
HES6	4738	1.89465	0.653669	No
LGALS4	6151	1.32104	0.603383	No
DMPK	6343	1.25247	0.598539	No
PVR	7146	1.15284	0.570712	No
STAM	7536	1.04776	0.558105	No
CPEB3	7799	0.975302	0.550106	No
TNNI2	7923	0.936919	0.547224	No
IGF2	9005	0.674589	0.508112	No
KIFC3	10550	0.282571	0.451007	No
C4orf32	11683	0.00957813	0.408779	No
PACS2	18805	-0.0812011	0.143179	No
SCRIB	19189	-0.180151	0.129214	No
FLJ37453	19484	-0.263614	0.118723	No
ACTA1	19654	-0.310002	0.112981	No
RBM25	19875	-0.375755	0.105456	No
PSMC3	20001	-0.40634	0.101532	No
FCER1G	20244	-0.472024	0.0933617	No
AKT2	20754	-0.617862	0.075493	No
SH2B1	21182	-0.748281	0.0609222	No
CHRNG	21292	-0.780646	0.0582779	No
HMGCS2	21365	-0.806573	0.0570616	No
SCHIP1	22091	-1.052	0.0319236	No
CHRNB1	23148	-1.3266	-0.00506637	No
ENO3	23742	-1.66379	-0.0241628	No
RB1	24411	-2.13055	-0.045207	No
PRKAR2B	24499	-2.19835	-0.0444452	No
TMEM129	24556	-2.23898	-0.0424525	No
STK17B	24643	-2.31576	-0.0414394	No
CACNA2D1	24869	-2.53141	-0.0452203	No
MYL1	24964	-2.63516	-0.0439234	No
KLF5	25097	-2.80053	-0.0437429	No
ATP2A1	25517	-3.54079	-0.0529233	No
MYOG	25966	-4.68441	-0.0611006	No
BIN1	26019	-4.84228	-0.0542117	No
KLHL5	26418	-7.05627	-0.0561982	No
LMNB2	26702	-11.1681	-0.0463954	No
CFL2	26715	-11.5962	-0.0256986	No
PRSS23	26831	-17.4706	0.00186582	No

## Sheet: CASZ1b regulated HSMM signature
GENE SYMBOL	RANK IN GENE LIST	RANK T SCORE	RUNNING ES	CORE ENRICHMENT
APOBEC2	13	39.6211	0.0367474	Yes
CRABP2	15	38.5335	0.0729227	Yes
PADI2	21	34.2535	0.104926	Yes
TNNC2	31	28.7959	0.13165	Yes
CDK18	63	21.4163	0.150614	Yes
FBXO32	88	19.183	0.167742	Yes
NPAS1	98	18.1184	0.184432	Yes
KISS1	111	17.3388	0.200276	Yes
LDB3	113	17.2583	0.216458	Yes
CADM4	146	15.7883	0.230095	Yes
ADAMTS14	154	15.2474	0.244162	Yes
SRL	181	14.443	0.25676	Yes
VASH2	199	13.7413	0.269036	Yes
ARL4C	205	13.6008	0.281631	Yes
CKM	232	12.9224	0.2928	Yes
TSPAN33	254	12.3849	0.303652	Yes
MAL	257	12.3762	0.315207	Yes
COL16A1	311	11.4232	0.323955	Yes
MYH7	316	11.3925	0.334512	Yes
CDKN1A	352	10.879	0.343423	Yes
LRP4	363	10.6434	0.353051	Yes
SLC7A7	376	10.4115	0.362385	Yes
DBNDD1	397	10.1048	0.371132	Yes
IGFBP5	399	10.1016	0.380587	Yes
UNC45B	401	10.0722	0.390015	Yes
PLEKHG5	451	9.62055	0.397219	Yes
RASSF4	523	8.78649	0.402814	Yes
TNNI1	534	8.71634	0.410631	Yes
MYBPH	562	8.45968	0.417569	Yes
HSPB8	571	8.33458	0.425101	Yes
F13A1	579	8.26769	0.432609	Yes
REEP1	586	8.22142	0.44011	Yes
EEF1A2	606	8.10126	0.447011	Yes
MYL6B	608	8.08686	0.454573	Yes
FAM171A2	625	7.97224	0.461465	Yes
TNNT1	681	7.64907	0.466591	Yes
NECAB3	687	7.61706	0.473562	Yes
AQP1	706	7.5323	0.479966	Yes
ISYNA1	728	7.3763	0.486111	Yes
FABP3	942	6.35456	0.484096	Yes
FNDC5	965	6.27877	0.489172	Yes
GADD45G	975	6.23419	0.494693	Yes
RASSF2	1004	6.13415	0.499408	Yes
SSPN	1026	6.06869	0.504324	Yes
MYL4	1165	5.65659	0.504465	Yes
SMPX	1177	5.63181	0.509345	Yes
CDKN1C	1202	5.55273	0.513664	Yes
HES1	1209	5.5355	0.518641	Yes
CASQ2	1303	5.31422	0.520148	Yes
GPC2	1306	5.2909	0.525045	Yes
HSPB3	1374	5.15127	0.527374	Yes
BCAM	1408	5.0865	0.530917	Yes
ASAP3	1431	5.03457	0.534824	Yes
LAD1	1526	4.84866	0.535856	Yes
GPRC5C	1708	4.47692	0.533276	Yes
GMPR	1997	4.0293	0.526264	Yes
VSTM4	2025	3.97357	0.528986	Yes
TSPAN7	2037	3.95993	0.532295	Yes
TNNT3	2040	3.95757	0.535939	Yes
OLFML2A	2069	3.91924	0.538573	Yes
SEMA6B	2102	3.87168	0.541011	Yes
TNNT2	2119	3.85244	0.544032	Yes
TMEM132A	2128	3.83428	0.547335	Yes
FOLR1	2178	3.77401	0.549045	Yes
HRC	2210	3.73021	0.551388	Yes
MYOM3	2216	3.7259	0.554702	Yes
COBL	2245	3.6883	0.557118	Yes
FBXL22	2268	3.6709	0.559743	Yes
AFAP1L1	2323	3.6045	0.561106	Yes
VDR	2366	3.55091	0.562868	Yes
EFHD1	2379	3.53453	0.56574	Yes
KLHL40	2399	3.51771	0.568333	Yes
HSPB2	2579	3.31255	0.564735	No
CKB	2691	3.20773	0.563587	No
OBSCN	2765	3.12832	0.56379	No
APOE	2793	3.09806	0.565689	No
SRPK3	3017	2.91379	0.560066	No
SHD	3156	2.8138	0.557536	No
TNFAIP2	3376	2.64865	0.551813	No
ANKS1A	3496	2.57079	0.549767	No
CACNB1	3502	2.56147	0.551987	No
ACHE	3519	2.54631	0.55378	No
NEB	3564	2.52093	0.5545	No
C1orf105	3942	2.31757	0.542542	No
SMYD1	3954	2.31129	0.544301	No
MMP11	3993	2.29112	0.54503	No
JAM2	4057	2.24649	0.544779	No
TTN	4067	2.24078	0.546547	No
NPNT	4193	2.17005	0.5439	No
SYNPO2L	4292	2.12214	0.542219	No
MYH3	4303	2.11698	0.543834	No
CAV3	4327	2.09996	0.544945	No
MURC	4500	2.00508	0.54038	No
CHRD	4655	1.93763	0.536427	No
HES6	4738	1.89465	0.535133	No
IL32	4764	1.88023	0.535962	No
DPYSL5	4779	1.87524	0.5372	No
PDIA2	4918	1.81194	0.533728	No
BCAS1	5084	1.73371	0.529171	No
CLSTN2	5129	1.7171	0.529135	No
TNFRSF25	5614	1.52106	0.512416	No
ADAMTS10	5722	1.47794	0.509793	No
MYH1	5731	1.47414	0.510879	No
CACNA1S	5742	1.47153	0.511887	No
TM7SF2	5775	1.46148	0.51206	No
RYR1	6030	1.36479	0.503819	No
TMEM182	6202	1.30192	0.498631	No
LMOD2	6327	1.25668	0.495162	No
MYH13	6718	1.22474	0.48169	No
RARRES2	6781	1.22474	0.480516	No
MFAP4	7271	1.12322	0.463237	No
CHRND	8010	0.921268	0.436431	No
APOL4	8211	0.871658	0.429751	No
MYH6	8280	0.859347	0.428009	No
PTGES3L	8519	0.799578	0.419837	No
JPH2	8692	0.755138	0.414097	No
FAM65B	9014	0.672495	0.402693	No
HDAC9	9218	0.624419	0.395668	No
CTXN1	9331	0.595703	0.392029	No
DCLK1	9353	0.589145	0.391795	No
PKDCC	9381	0.580412	0.391328	No
MYH4	9458	0.558857	0.389004	No
DLL1	9589	0.526888	0.384624	No
CSDC2	9596	0.525699	0.384893	No
DERL3	9611	0.522104	0.384859	No
FNDC1	9640	0.51644	0.384295	No
FHOD3	9708	0.497835	0.38225	No
TRIM54	9722	0.492173	0.382225	No
CRIP1	10113	0.395405	0.367974	No
BCL2L11	10272	0.349826	0.362378	No
DEFB103A	12395	0	0.282813	No
DEFB103B	12396	0	0.282813	No
MYL3	16693	0	0.121733	No
SFRP4	17563	0	0.0891499	No
TMOD1	18570	-0.0233449	0.0514516	No
CARNS1	18745	-0.0645373	0.0449881	No
GYG2	18794	-0.0777423	0.0432613	No
TMEM119	19099	-0.155075	0.0320085	No
TNNC1	19225	-0.19181	0.0275018	No
COX6A2	19251	-0.19794	0.0267505	No
ACTA1	19654	-0.310002	0.0119687	No
FAM49A	19786	-0.347978	0.00738383	No
GRASP	19837	-0.363688	0.00585085	No
ADAMTS5	19888	-0.37935	0.00433258	No
SGCG	20005	-0.407457	0.000366044	No
MGP	20494	-0.53758	-0.0174265	No
UCP2	20507	-0.541505	-0.0173675	No
ACTN2	20659	-0.590877	-0.022474	No
HTRA3	20666	-0.592344	-0.0221423	No
LMOD3	20736	-0.611158	-0.0241551	No
TCAP	21026	-0.700596	-0.0343329	No
MYH2	21032	-0.702863	-0.0338598	No
CHRNG	21292	-0.780646	-0.0428375	No
PDZRN3	21315	-0.789606	-0.0429203	No
ACTA2	21626	-0.882241	-0.0537148	No
CD34	21852	-0.962856	-0.0612463	No
CEACAM19	21941	-0.988472	-0.063617	No
ANK2	21965	-0.998842	-0.0635407	No
NTF3	22022	-1.02529	-0.0646769	No
ITGB1BP2	22076	-1.04639	-0.0656808	No
LRRN1	22078	-1.04719	-0.0647342	No
STMN2	22479	-1.20987	-0.0785953	No
ARPP21	23413	-1.46759	-0.112199	No
GSG1	23534	-1.5376	-0.115254	No
MAPRE3	23593	-1.57204	-0.115951	No
OLFM2	23637	-1.60175	-0.116058	No
ENO3	23742	-1.66379	-0.118394	No
HSPB2-C11orf52	23900	-1.75672	-0.12263	No
HIST2H2BE	24078	-1.87789	-0.127502	No
TMEM8C	24154	-1.92354	-0.128506	No
TGFB3	24435	-2.14808	-0.136986	No
FHL1	24506	-2.20294	-0.137541	No
TNFAIP6	24722	-2.39403	-0.143352	No
MYL1	24964	-2.63516	-0.149912	No
C1S	25241	-3.0136	-0.157429	No
PRR5	25296	-3.11011	-0.156531	No
VCAM1	25516	-3.5403	-0.161415	No
LGR4	25538	-3.58223	-0.158836	No
MEF2C	25579	-3.66341	-0.156893	No
CCDC141	25639	-3.81012	-0.155525	No
HFE2	25675	-3.88506	-0.153186	No
SORBS2	25700	-3.93337	-0.150389	No
NTN4	25762	-4.07748	-0.148844	No
DHRS3	25778	-4.11326	-0.145541	No
HMGCS1	25789	-4.14056	-0.142025	No
FIBIN	25840	-4.29493	-0.139864	No
HS6ST2	25865	-4.36211	-0.136664	No
MMP1	25873	-4.40353	-0.132788	No
MYH8	25909	-4.48451	-0.129886	No
MYOG	25966	-4.68441	-0.127584	No
PIM1	25983	-4.73497	-0.123734	No
TPD52L1	25993	-4.75983	-0.119598	No
HIST1H2AC	25995	-4.76463	-0.115158	No
MAMDC2	26050	-4.99578	-0.112488	No
GATM	26100	-5.22948	-0.10941	No
AKAP6	26156	-5.47855	-0.106324	No
MYOZ2	26283	-6.14228	-0.105276	No
AHRR	26323	-6.36919	-0.100753	No
IL20RA	26348	-6.51453	-0.0955306	No
LURAP1L	26413	-7.01197	-0.0913406	No
STAC3	26450	-7.27817	-0.0858506	No
COL5A3	26495	-7.72899	-0.0802369	No
NFATC4	26530	-8.13938	-0.0738626	No
PALMD	26540	-8.28308	-0.0664158	No
EGLN3	26589	-9.03903	-0.0597209	No
LRIG1	26592	-9.06691	-0.0512751	No
ZNF106	26600	-9.15955	-0.0429296	No
KLHL41	26640	-9.71503	-0.035262	No
SIPA1L2	26675	-10.2664	-0.0268888	No
RBFOX1	26697	-11.0015	-0.0173372	No
DTNA	26740	-12.805	-0.00687824	No
VGLL2	26746	-12.9047	0.00506179	No

## Sheet: CASZ1b regulated RB1 targets
GENE SYMBOL	RANK IN GENE LIST	RANK T SCORE	RUNNING ES	CORE ENRICHMENT
HIP1R	29	28.8813	0.0422955	No
H19	250	12.4726	0.0527768	No
AHCY	585	8.23248	0.0526116	No
CDC6	873	6.62017	0.051788	No
BRCA2	960	6.30205	0.0580279	No
FAM13B	1111	5.81398	0.0611334	No
BTBD1	1142	5.72172	0.0686026	No
MRE11A	1238	5.46345	0.0732451	No
CDC25C	1360	5.17223	0.0764746	No
TULP4	1919	4.15212	0.0617759	No
GAS6	2004	4.01253	0.0646517	No
ID4	2474	3.42873	0.0522056	No
PRIM1	2616	3.27524	0.0518352	No
CSE1L	2627	3.26674	0.0563671	No
WAC	2642	3.2559	0.0607326	No
PABPC4	2688	3.21178	0.0638688	No
TRIM37	3082	2.86247	0.0534235	No
OTUD4	3282	2.72124	0.0500449	No
TRIM59	3343	2.67066	0.0518054	No
IPO5	3397	2.63482	0.0537747	No
MCM4	3479	2.58664	0.0546212	No
ADSL	3563	2.52139	0.0552945	No
NIPBL	3662	2.4553	0.0553058	No
EPHX1	3771	2.40772	0.0548705	No
MCM3	4065	2.24096	0.0472436	No
COX6B2	4134	2.20321	0.0480018	No
NAV2	4262	2.1371	0.046447	No
HDAC2	4364	2.07324	0.0457719	No
CDC45	5073	1.74239	0.0218256	No
TGDS	5081	1.73589	0.0241705	No
SASS6	5149	1.70704	0.0242209	No
EPB41L4A-AS1	5294	1.64984	0.0212964	No
YLPM1	5302	1.64785	0.023509	No
NAP1L1	5370	1.62359	0.0234341	No
CEBPZ	5373	1.62325	0.0257974	No
ARCN1	5428	1.59916	0.0261735	No
RBBP4	5431	1.59859	0.0284998	No
H2AFV	5861	1.42943	0.0145512	No
ASF1B	6003	1.3741	0.0113251	No
ANLN	6090	1.34194	0.0101142	No
DTL	6190	1.30694	0.008363	No
RAD51AP1	6260	1.28468	0.00770393	No
KANK3	6338	1.25426	0.00669902	No
SLC39A6	6383	1.24064	0.00691178	No
ZNF808	6414	1.22882	0.00763205	No
FAS	6933	1.20957	-0.00998597	No
HELB	7014	1.19041	-0.0111994	No
IGF1R	7023	1.18645	-0.0097173	No
E2F1	7068	1.17256	-0.00960681	No
TK1	7131	1.15533	-0.0101975	No
LAGE3	7476	1.06702	-0.0215013	No
MCM7	7555	1.04115	-0.0228639	No
PSPC1	7571	1.03555	-0.0218712	No
CHAF1B	7609	1.02169	-0.0217247	No
RFC5	7613	1.02032	-0.0203046	No
RFC4	7852	0.958024	-0.0277951	No
RAD51	7891	0.946431	-0.0277991	No
BANF1	7908	0.941726	-0.0269848	No
MTCP1	8385	0.831339	-0.0435952	No
TYMS	8393	0.828977	-0.0426126	No
BUB1	8474	0.809859	-0.0443976	No
PTGIS	8733	0.740592	-0.0529651	No
RCL1	9374	0.58204	-0.0761031	No
UBE2S	9439	0.565801	-0.0776544	No
ANP32B	9483	0.553828	-0.0784358	No
EI24	9524	0.543089	-0.0791208	No
GCLC	9530	0.541158	-0.0784955	No
DCTPP1	9717	0.49464	-0.0847311	No
PRPF19	9824	0.467936	-0.0880052	No
PPP5C	9905	0.447655	-0.0903343	No
PDIA3	10170	0.378911	-0.0996702	No
CDCA7L	10407	0.316862	-0.108049	No
CDK2	10669	0.250287	-0.117465	No
MAD2L1	10910	0.189997	-0.126185	No
HNRNPC	11293	0.100766	-0.140366	No
PTGER4	11381	0.0826264	-0.143506	No
PRADC1	11400	0.0774376	-0.144065	No
MDM2	11444	0.0676991	-0.145576	No
RAD21	11568	0.0348287	-0.150139	No
MYH11	11706	0.0028628	-0.155275	No
CCK	12096	0	-0.16987	No
CRABP1	12254	0	-0.17576	No
CXCL1	12325	0	-0.178386	No
PTPRVP	17397	0	-0.368646	No
RAMP3	17410	0	-0.369097	No
TNRC6A	18567	-0.0229378	-0.412434	No
GSK3A	18867	-0.0955513	-0.423509	No
PLK1	18899	-0.103321	-0.424517	No
PENK	18935	-0.114217	-0.425659	No
PRDX2	18977	-0.126072	-0.427008	No
POLA1	19404	-0.241183	-0.442629	No
TOPBP1	19472	-0.260899	-0.44475	No
IDH2	19528	-0.276299	-0.446399	No
LUC7L3	19563	-0.286822	-0.447244	No
IQGAP3	19603	-0.298101	-0.448259	No
ETFB	19715	-0.324816	-0.451936	No
CDT1	19808	-0.354009	-0.454856	No
TFDP1	19952	-0.394096	-0.459629	No
SCOC	20051	-0.42018	-0.462675	No
HMGB2	20099	-0.435914	-0.463784	No
SRSF2	20102	-0.436634	-0.463203	No
FBLN1	20381	-0.510022	-0.472867	No
HAS1	20565	-0.56198	-0.478889	No
KIF2A	20566	-0.562203	-0.478044	No
CASP8AP2	20567	-0.562674	-0.477199	No
EREG	20604	-0.574449	-0.477687	No
CENPK	20680	-0.598012	-0.479602	No
UBE2T	20797	-0.62888	-0.48301	No
SET	20830	-0.641353	-0.483247	No
CDH2	21196	-0.754361	-0.495809	No
MKI67	21212	-0.757557	-0.495233	No
DYNLL2	21282	-0.777965	-0.496654	No
CBX6	21293	-0.78177	-0.495855	No
H2AFX	21535	-0.84841	-0.503622	No
ZMYND11	21571	-0.865316	-0.503636	No
MIS18BP1	21747	-0.918542	-0.508822	No
LSM3	21781	-0.931555	-0.50866	No
CD34	21852	-0.962856	-0.509841	No
ILF3	21942	-0.988837	-0.511694	No
KIF22	22007	-1.01788	-0.512567	No
HAUS3	22070	-1.04457	-0.513324	No
DOHH	22198	-1.08824	-0.516454	No
OGT	22322	-1.14416	-0.51935	No
NASP	22399	-1.17813	-0.520432	No
VAMP5	22415	-1.18531	-0.519214	No
SAE1	22418	-1.18649	-0.517507	No
MCM5	22990	-1.259	-0.537039	Yes
TIMM8A	23003	-1.26372	-0.535591	Yes
SMAD6	23023	-1.27108	-0.534395	Yes
NOP58	23059	-1.28564	-0.533777	Yes
TARDBP	23099	-1.30214	-0.533284	Yes
IL1R1	23130	-1.31714	-0.532431	Yes
NAA10	23174	-1.33568	-0.532038	Yes
ALAD	23266	-1.38293	-0.533375	Yes
DTYMK	23267	-1.38371	-0.531296	Yes
PRRX2	23368	-1.44497	-0.532878	Yes
HAT1	23383	-1.45229	-0.531222	Yes
KIAA1524	23425	-1.47156	-0.530549	Yes
CDCA3	23443	-1.48389	-0.528958	Yes
ANAPC5	23550	-1.54684	-0.530612	Yes
SLC12A2	23563	-1.55433	-0.528727	Yes
ST3GAL4	23578	-1.56377	-0.526903	Yes
RBMX	23617	-1.58786	-0.525944	Yes
TMEM106C	23682	-1.62851	-0.525899	Yes
HSPD1	23868	-1.74015	-0.530226	Yes
H2AFZ	23920	-1.77158	-0.529478	Yes
TSC22D1	24079	-1.87849	-0.532585	Yes
CKS1B	24081	-1.881	-0.529797	Yes
CENPA	24120	-1.9019	-0.528365	Yes
SFPQ	24130	-1.9096	-0.525835	Yes
PERP	24171	-1.93658	-0.524426	Yes
ORC6	24178	-1.94004	-0.521737	Yes
C4orf27	24205	-1.96004	-0.519769	Yes
BIRC5	24237	-1.98479	-0.51795	Yes
IFI27	24252	-1.99297	-0.515482	Yes
CKAP2	24271	-2.00848	-0.51314	Yes
STMN1	24274	-2.01329	-0.510191	Yes
DLGAP5	24354	-2.07196	-0.510043	Yes
CKS2	24383	-2.1026	-0.507935	Yes
PTGES3	24384	-2.10343	-0.504775	Yes
RFC1	24525	-2.22007	-0.506693	Yes
FAM64A	24583	-2.26206	-0.505434	Yes
RRM2	24586	-2.26368	-0.502108	Yes
XPO1	24619	-2.29531	-0.499861	Yes
IFRD2	24723	-2.39447	-0.500129	Yes
FUBP1	24741	-2.41597	-0.497138	Yes
RBL1	24771	-2.43152	-0.494573	Yes
ANAPC11	24828	-2.48892	-0.492935	Yes
KIF4A	24862	-2.52366	-0.490383	Yes
TIPARP	24905	-2.56948	-0.488099	Yes
AURKA	24986	-2.6613	-0.487103	Yes
ECT2	25053	-2.74877	-0.48545	Yes
NSMCE4A	25117	-2.82944	-0.483564	Yes
LSM4	25170	-2.89923	-0.48116	Yes
HNRNPR	25219	-2.97368	-0.478494	Yes
DNAJC9	25240	-3.01333	-0.474718	Yes
KIAA0101	25285	-3.08846	-0.471729	Yes
RANBP1	25299	-3.11391	-0.467539	Yes
CDCA5	25339	-3.18799	-0.464214	Yes
HMGN1	25387	-3.26872	-0.461067	Yes
LMO7	25421	-3.35356	-0.457268	Yes
E2F8	25463	-3.43765	-0.453642	Yes
CCNF	25488	-3.49106	-0.449299	Yes
SMC3	25499	-3.50513	-0.444409	Yes
NEK2	25542	-3.58964	-0.440592	Yes
CDK1	25561	-3.63955	-0.435801	Yes
CCNB2	25615	-3.76	-0.432141	Yes
RACGAP1	25666	-3.87248	-0.4282	Yes
CDKN3	25746	-4.03702	-0.4251	Yes
PCNA	25759	-4.07314	-0.419432	Yes
HMGA2	25766	-4.08936	-0.413514	Yes
CBX5	25829	-4.25161	-0.409454	Yes
CPSF2	25885	-4.43027	-0.404863	Yes
KIF11	25890	-4.43785	-0.398346	Yes
GREM2	25991	-4.75642	-0.394954	Yes
GMNN	26031	-4.90929	-0.389042	Yes
PSIP1	26033	-4.92222	-0.381686	Yes
KIF23	26037	-4.94092	-0.374377	Yes
DLX1	26046	-4.98534	-0.367188	Yes
NUCKS1	26098	-5.21858	-0.361263	Yes
TRIP13	26106	-5.24191	-0.353651	Yes
PTMA	26161	-5.50508	-0.347408	Yes
DEK	26201	-5.69153	-0.340322	Yes
SEMA3C	26205	-5.72125	-0.33184	Yes
SMC2	26242	-5.89852	-0.324331	Yes
NQO1	26272	-6.07048	-0.3163	Yes
PRC1	26278	-6.12125	-0.307293	Yes
CRIP2	26328	-6.39857	-0.29952	Yes
WWTR1	26358	-6.60497	-0.290686	Yes
KITLG	26386	-6.79228	-0.281496	Yes
HMGB3	26411	-7.00285	-0.271877	Yes
KLF10	26414	-7.02052	-0.261407	Yes
NUSAP1	26424	-7.08882	-0.251096	Yes
TIPIN	26428	-7.11624	-0.240519	Yes
KIF2C	26472	-7.52966	-0.230822	Yes
S100A3	26492	-7.70878	-0.219955	Yes
DSTN	26503	-7.8766	-0.208499	Yes
FIGNL1	26535	-8.22601	-0.197305	Yes
GCLM	26543	-8.29782	-0.185103	Yes
KIF20A	26619	-9.39908	-0.173799	Yes
COL6A3	26666	-10.0996	-0.160354	Yes
CCNB1	26668	-10.1297	-0.145175	Yes
PARP1	26679	-10.4648	-0.129831	Yes
KPNA2	26755	-13.3119	-0.112648	Yes
TMPO	26759	-13.3875	-0.092651	Yes
CCNA2	26775	-14.1222	-0.0720004	Yes
VCAN	26797	-14.9662	-0.050307	Yes
BRCA1	26828	-17.343	-0.0253811	Yes
CAV1	26836	-18.1957	0.00168862	Yes

## Sheet: CASZ1b regulated E2F targets
GENE SYMBOL	RANK IN GENE LIST	RANK T SCORE	RUNNING ES	CORE ENRICHMENT
PRIM1	2616	3.27524	-0.076778	No
MCM3	4065	2.24096	-0.116568	No
DNA2	4730	1.89804	-0.129307	No
ASF1B	6003	1.3741	-0.168022	No
ANLN	6090	1.34194	-0.162737	No
DUT	6893	1.22006	-0.184909	No
TOP2A	7121	1.15666	-0.186052	No
TK1	7131	1.15533	-0.179078	No
MCM7	7555	1.04115	-0.188256	No
RRM1	7717	0.997517	-0.187946	No
RAD51	7891	0.946431	-0.188406	No
TYMS	8393	0.828977	-0.201834	No
BUB1	8474	0.809859	-0.199692	No
RPA1	9336	0.593966	-0.228023	No
DCTPP1	9717	0.49464	-0.239057	No
FEN1	10333	0.335421	-0.259856	No
CDK2	10669	0.250287	-0.270758	No
LBR	10778	0.220515	-0.273388	No
EZH2	18967	-0.122953	-0.57778	No
CCNE1	19804	-0.353312	-0.606702	No
CDT1	19808	-0.354009	-0.604575	No
SGOL1	20066	-0.425384	-0.611462	No
HMGB2	20099	-0.435914	-0.609897	No
UBE2T	20797	-0.62888	-0.631895	No
MKI67	21212	-0.757557	-0.642532	No
LIG1	22947	-1.23838	-0.699325	No
STMN1	24274	-2.01329	-0.736008	Yes
RB1	24411	-2.13055	-0.727597	Yes
CDKN2C	24456	-2.16492	-0.715541	Yes
RFC3	24517	-2.21139	-0.703786	Yes
RRM2	24586	-2.26368	-0.691999	Yes
NCAPH	25086	-2.7917	-0.692935	Yes
AURKB	25150	-2.87403	-0.6771	Yes
CDC20	25335	-3.18214	-0.663826	Yes
PTTG1	25365	-3.23215	-0.644458	Yes
NDC80	25437	-3.38063	-0.625716	Yes
E2F8	25463	-3.43765	-0.6049	Yes
CDK1	25561	-3.63955	-0.585489	Yes
CCNB2	25615	-3.76	-0.563676	Yes
PCNA	25759	-4.07314	-0.543237	Yes
TRIP13	26106	-5.24191	-0.522969	Yes
SMC2	26242	-5.89852	-0.490683	Yes
DBF4	26263	-6.0272	-0.453296	Yes
PRC1	26278	-6.12125	-0.415091	Yes
HMGB3	26411	-7.00285	-0.375707	Yes
NUSAP1	26424	-7.08882	-0.331306	Yes
CDCA7	26562	-8.50552	-0.282601	Yes
SLBP	26586	-8.96052	-0.226768	Yes
CCNB1	26668	-10.1297	-0.165701	Yes
KPNA2	26755	-13.3119	-0.0846868	Yes
CCNA2	26775	-14.1222	0.00395062	Yes
