# Supplementary material for: CASZ1 induces skeletal muscle and rhabdomyosarcoma differentiation through a feed-forward loop with MYOD and MYOG
Source: Nat Commun. 2020 Feb 14;11:911. doi: 10.1038/s41467-020-14684-4 (PMC7021771; doi:10.1038/s41467-020-14684-4)
Supplement: Supplementary file 11 — Supplementary Data 8 [file 41467_2020_14684_MOESM11_ESM.xlsx]

## Sheet: C2C12 c2.all positive
NAME	SIZE	ES	NES	NOM p-val	FDR q-val	FWER p-val	RANK AT MAX
KUNINGER_IGF1_VS_PDGFB_TARGETS_UP	75	0.817547	3.17488	0	0	0	588
DELASERNA_MYOD_TARGETS_UP	79	0.751277	2.91662	0	0	0	1210
REN_ALVEOLAR_RHABDOMYOSARCOMA_UP	82	0.727538	2.87542	0	0	0	1211
RICKMAN_HEAD_AND_NECK_CANCER_F	40	0.741762	2.51384	0	0	0	496
CHEMELLO_SOLEUS_VS_EDL_MYOFIBERS_DN	17	0.88365	2.49167	0	0	0	403
DAVICIONI_TARGETS_OF_PAX_FOXO1_FUSIONS_DN	56	0.677206	2.48679	0	0	0	781
AFFAR_YY1_TARGETS_UP	151	0.565657	2.44227	0	0	0	1635
YAO_TEMPORAL_RESPONSE_TO_PROGESTERONE_CLUSTER_0	65	0.63959	2.43226	0	0	0	2029
ZHANG_TLX_TARGETS_60HR_UP	251	0.516777	2.37713	0	0	0	2192
WANG_NFKB_TARGETS	20	0.819612	2.37199	0	0	0	476
REACTOME_STRIATED_MUSCLE_CONTRACTION	23	0.786712	2.33821	0	0	0	474
HUMMERICH_BENIGN_SKIN_TUMOR_DN	15	0.849928	2.28472	0	0.000227433	0.003	1095
YAUCH_HEDGEHOG_SIGNALING_PARACRINE_DN	131	0.538245	2.26305	0	0.000347717	0.005	1111
ZHANG_TLX_TARGETS_UP	99	0.534147	2.19143	0	0.000829507	0.013	1885
DAIRKEE_CANCER_PRONE_RESPONSE_E2	27	0.698556	2.18734	0	0.000834187	0.014	397
DAIRKEE_CANCER_PRONE_RESPONSE_BPA	50	0.601178	2.17637	0	0.00105814	0.019	424
REACTOME_MYOGENESIS	25	0.706858	2.17473	0	0.00104772	0.02	1972
CHEMELLO_SOLEUS_VS_EDL_MYOFIBERS_UP	28	0.702182	2.16923	0	0.00108687	0.021	169
MARTENS_TRETINOIN_RESPONSE_UP	298	0.455971	2.14133	0	0.00187938	0.039	1728
EBAUER_MYOGENIC_TARGETS_OF_PAX3_FOXO1_FUSION	46	0.615394	2.13812	0	0.00187513	0.041	920
KEGG_CARDIAC_MUSCLE_CONTRACTION	49	0.602103	2.13644	0	0.00182885	0.042	1038
TSENG_IRS1_TARGETS_DN	117	0.506739	2.11946	0	0.00247565	0.06	1309
CHIANG_LIVER_CANCER_SUBCLASS_PROLIFERATION_DN	82	0.536336	2.11605	0	0.00244537	0.062	2726
KEGG_DILATED_CARDIOMYOPATHY	64	0.555684	2.11104	0	0.00249194	0.065	1025
KEGG_HYPERTROPHIC_CARDIOMYOPATHY_HCM	63	0.556755	2.07726	0	0.00371136	0.099	1025
FRASOR_RESPONSE_TO_ESTRADIOL_DN	69	0.540454	2.0657	0	0.00428913	0.119	1535
KATSANOU_ELAVL1_TARGETS_UP	122	0.494578	2.04813	0	0.00545143	0.152	1215
EBAUER_TARGETS_OF_PAX3_FOXO1_FUSION_UP	153	0.468422	2.03082	0	0.00717115	0.198	1381
KEGG_CALCIUM_SIGNALING_PATHWAY	108	0.497898	2.01661	0	0.00828391	0.228	2614
DAVICIONI_PAX_FOXO1_SIGNATURE_IN_ARMS_DN	18	0.712972	2.01335	0	0.00842433	0.24	202
MIKKELSEN_ES_LCP_WITH_H3K4ME3	69	0.515327	2.00697	0	0.00930156	0.272	1089
RUIZ_TNC_TARGETS_UP	125	0.47756	1.99506	0	0.0107152	0.315	2343
KOHOUTEK_CCNT1_TARGETS	35	0.585278	1.98202	0	0.0125384	0.367	2872
PEDERSEN_METASTASIS_BY_ERBB2_ISOFORM_6	17	0.716217	1.97721	0	0.0129571	0.388	655
MIKKELSEN_IPS_LCP_WITH_H3K4ME3	97	0.483105	1.94543	0	0.018933	0.532	1677
KEGG_METABOLISM_OF_XENOBIOTICS_BY_CYTOCHROME_P450	27	0.624662	1.94378	0	0.0187552	0.539	771
WIERENGA_STAT5A_TARGETS_UP	146	0.448137	1.9347	0	0.0202542	0.577	1757
WIERENGA_STAT5A_TARGETS_GROUP1	96	0.481225	1.9297	0	0.0211808	0.603	1535
CROMER_METASTASIS_DN	68	0.503863	1.92637	0	0.0214899	0.621	786
HUMMERICH_SKIN_CANCER_PROGRESSION_DN	90	0.482248	1.92489	0	0.0211314	0.625	962
KEGG_DRUG_METABOLISM_CYTOCHROME_P450	28	0.60015	1.90876	0	0.025603	0.699	771
ZHANG_TLX_TARGETS_36HR_UP	200	0.420248	1.90192	0	0.0269942	0.726	2218
CHYLA_CBFA2T3_TARGETS_DN	150	0.441592	1.90047	0	0.0268253	0.732	2841
LI_CISPLATIN_RESISTANCE_DN	18	0.663908	1.89747	0.00204082	0.0272099	0.743	496
MORI_SMALL_PRE_BII_LYMPHOCYTE_UP	64	0.510638	1.89732	0	0.026625	0.743	968
KEGG_ARRHYTHMOGENIC_RIGHT_VENTRICULAR_CARDIOMYOPATHY_ARVC	54	0.518852	1.89658	0.00190476	0.0262011	0.745	1025
JAEGER_METASTASIS_DN	130	0.450678	1.88838	0	0.028425	0.777	1839
LEE_CALORIE_RESTRICTION_MUSCLE_UP	33	0.573943	1.88803	0.00414079	0.0279442	0.778	669
KEGG_TIGHT_JUNCTION	98	0.469425	1.88352	0	0.0288309	0.794	1455
LEE_AGING_NEOCORTEX_DN	54	0.515956	1.87643	0	0.0304569	0.823	544
REACTOME_GROWTH_HORMONE_RECEPTOR_SIGNALING	19	0.658242	1.87268	0	0.0312611	0.837	739
MCBRYAN_PUBERTAL_BREAST_3_4WK_DN	27	0.605594	1.86846	0.00201613	0.0322459	0.852	972
BIOCARTA_AGR_PATHWAY	30	0.572271	1.8544	0.00204499	0.0374124	0.893	914
GARGALOVIC_RESPONSE_TO_OXIDIZED_PHOSPHOLIPIDS_RED_DN	17	0.655637	1.8389	0.00623701	0.0438301	0.923	2396
BOYAULT_LIVER_CANCER_SUBCLASS_G3_DN	34	0.563408	1.83842	0	0.043375	0.923	1066
DAIRKEE_CANCER_PRONE_RESPONSE_BPA_E2	107	0.446613	1.83669	0	0.0436234	0.926	588
KEGG_HISTIDINE_METABOLISM	20	0.622002	1.83045	0.00394477	0.0459671	0.935	401
MIKKELSEN_MEF_ICP_WITH_H3K27ME3	47	0.508262	1.82752	0.00372439	0.0466358	0.944	1704
VANDESLUIS_COMMD1_TARGETS_GROUP_3_DN	21	0.619729	1.81958	0.00384615	0.0502354	0.956	1247
TORCHIA_TARGETS_OF_EWSR1_FLI1_FUSION_UP	203	0.405123	1.81507	0	0.0517969	0.96	1750
PEREZ_TP53_AND_TP63_TARGETS	143	0.422345	1.81467	0	0.0511523	0.96	2311
REACTOME_CELL_CELL_COMMUNICATION	79	0.470043	1.81357	0	0.0510452	0.962	2293
RAMALHO_STEMNESS_DN	50	0.511262	1.81151	0.0019084	0.0511154	0.968	2887
FOSTER_KDM1A_TARGETS_UP	123	0.437571	1.81059	0	0.0508074	0.97	1727
KASLER_HDAC7_TARGETS_2_DN	28	0.580691	1.80836	0.00213675	0.0512086	0.97	930
HOSHIDA_LIVER_CANCER_SUBCLASS_S3	168	0.409573	1.80576	0	0.0518828	0.971	2061
BOYLAN_MULTIPLE_MYELOMA_D_CLUSTER_UP	24	0.59228	1.80501	0	0.0515623	0.972	337
LIM_MAMMARY_LUMINAL_MATURE_UP	75	0.464238	1.8003	0.00195695	0.053599	0.975	2654
ZAMORA_NOS2_TARGETS_DN	76	0.462566	1.79872	0.00196464	0.0536004	0.975	1130
BIOCARTA_CTCF_PATHWAY	18	0.638323	1.79563	0.00784314	0.0543538	0.975	2038
AIGNER_ZEB1_TARGETS	21	0.610297	1.79325	0.00604839	0.0547455	0.978	1837
IVANOVA_HEMATOPOIESIS_STEM_CELL_LONG_TERM	211	0.393815	1.78676	0	0.0579733	0.989	2106
ONGUSAHA_TP53_TARGETS	30	0.565724	1.78427	0.0118577	0.0586579	0.99	1169
KEGG_STARCH_AND_SUCROSE_METABOLISM	20	0.619506	1.78322	0.00775194	0.0584698	0.99	1787
HANSON_HRAS_SIGNALING_VIA_NFKB	16	0.652458	1.78083	0.00194175	0.058999	0.992	821
GOLUB_ALL_VS_AML_DN	18	0.630117	1.77976	0.00393701	0.0587865	0.992	1044
SAKAI_CHRONIC_HEPATITIS_VS_LIVER_CANCER_DN	25	0.581703	1.76864	0.00414938	0.0645926	0.995	761
GALINDO_IMMUNE_RESPONSE_TO_ENTEROTOXIN	69	0.457503	1.76214	0.00191939	0.0681496	0.996	2200
REACTOME_CELL_JUNCTION_ORGANIZATION	47	0.496343	1.75816	0.00185185	0.0699014	0.998	2024
CHANG_CORE_SERUM_RESPONSE_DN	165	0.39815	1.74933	0	0.0752267	1	1591
CHARAFE_BREAST_CANCER_LUMINAL_VS_MESENCHYMAL_UP	300	0.372592	1.74916	0	0.0744085	1	2000
ODONNELL_TARGETS_OF_MYC_AND_TFRC_UP	50	0.496123	1.74878	0.00385356	0.0738069	1	1155
MIKKELSEN_NPC_LCP_WITH_H3K4ME3	38	0.515677	1.74669	0.00591716	0.074286	1	563
RICKMAN_HEAD_AND_NECK_CANCER_E	26	0.570183	1.74144	0.00769231	0.0768166	1	1594
HUANG_DASATINIB_RESISTANCE_DN	53	0.480246	1.73874	0.00579151	0.0778817	1	1246
ANDERSEN_LIVER_CANCER_KRT19_DN	47	0.492356	1.73685	0.0078125	0.0784377	1	1280
MARTINEZ_TP53_TARGETS_UP	456	0.354856	1.73175	0	0.0811687	1	1113
ACOSTA_PROLIFERATION_INDEPENDENT_MYC_TARGETS_DN	79	0.441585	1.72679	0	0.0838302	1	2236
YANG_BREAST_CANCER_ESR1_UP	22	0.588732	1.72634	0.00206186	0.083161	1	3065
GAUSSMANN_MLL_AF4_FUSION_TARGETS_F_DN	29	0.547695	1.72494	0.00407332	0.0833175	1	621
DARWICHE_PAPILLOMA_RISK_HIGH_VS_LOW_DN	22	0.57811	1.72436	0.00561798	0.0828334	1	1940
WANG_BARRETTS_ESOPHAGUS_AND_ESOPHAGUS_CANCER_DN	25	0.554932	1.71923	0.011976	0.0858004	1	1810
ODONNELL_TFRC_TARGETS_UP	246	0.372151	1.71798	0	0.0859935	1	1553
MIKKELSEN_MEF_HCP_WITH_H3K27ME3	110	0.416721	1.71653	0	0.0861444	1	3744
KEGG_LYSOSOME	104	0.415102	1.71263	0.00186916	0.0886925	1	3196
MANALO_HYPOXIA_UP	179	0.381798	1.71262	0.00181159	0.0877779	1	1675
KEGG_LEUKOCYTE_TRANSENDOTHELIAL_MIGRATION	72	0.449046	1.71063	0	0.0884834	1	1664
BIOCARTA_UCALPAIN_PATHWAY	17	0.613819	1.7065	0.0125261	0.0910199	1	508
KEGG_EPITHELIAL_CELL_SIGNALING_IN_HELICOBACTER_PYLORI_INFECTION	55	0.468064	1.70236	0.00201613	0.0938231	1	1083
LIEN_BREAST_CARCINOMA_METAPLASTIC_VS_DUCTAL_DN	55	0.470501	1.7019	0.0019685	0.0933057	1	2278

## Sheet: C2C12 c2.all negative
NAME	SIZE	ES	NES	NOM p-val	FDR q-val	FWER p-val	RANK AT MAX
KOBAYASHI_EGFR_SIGNALING_24HR_DN	233	-0.668642	-3.12233	0	0	0	2640
ZHANG_TLX_TARGETS_DN	85	-0.763096	-3.04649	0	0	0	2310
GOBERT_OLIGODENDROCYTE_DIFFERENTIATION_UP	500	-0.599313	-3.03242	0	0	0	2553
ROSTY_CERVICAL_CANCER_PROLIFERATION_CLUSTER	126	-0.700737	-3.0324	0	0	0	2402
ZHANG_TLX_TARGETS_60HR_DN	254	-0.654594	-3.03054	0	0	0	2508
ZHANG_TLX_TARGETS_36HR_DN	173	-0.675828	-3.01129	0	0	0	2357
BURTON_ADIPOGENESIS_3	98	-0.725911	-2.97882	0	0	0	2129
SOTIRIOU_BREAST_CANCER_GRADE_1_VS_3_UP	136	-0.681938	-2.95242	0	0	0	2282
DUTERTRE_ESTRADIOL_RESPONSE_24HR_UP	288	-0.613541	-2.92271	0	0	0	2916
CHANG_CYCLING_GENES	130	-0.664797	-2.87182	0	0	0	2307
KONG_E2F3_TARGETS	92	-0.703645	-2.85303	0	0	0	2099
FLORIO_NEOCORTEX_BASAL_RADIAL_GLIA_DN	160	-0.646698	-2.84505	0	0	0	2541
REACTOME_CELL_CYCLE	363	-0.576867	-2.84452	0	0	0	2594
GRAHAM_CML_DIVIDING_VS_NORMAL_QUIESCENT_UP	159	-0.642234	-2.82683	0	0	0	2542
CROONQUIST_IL6_DEPRIVATION_DN	92	-0.685415	-2.82673	0	0	0	2218
PUJANA_XPRSS_INT_NETWORK	154	-0.62646	-2.80273	0	0	0	2400
BERENJENO_TRANSFORMED_BY_RHOA_UP	498	-0.554881	-2.80051	0	0	0	2056
REACTOME_TELOMERE_MAINTENANCE	62	-0.739123	-2.79727	0	0	0	2492
REACTOME_DEPOSITION_OF_NEW_CENPA_CONTAINING_NUCLEOSOMES_AT_THE_CENTROMERE	49	-0.774046	-2.7962	0	0	0	2256
ZHOU_CELL_CYCLE_GENES_IN_IR_RESPONSE_6HR	79	-0.713502	-2.79437	0	0	0	2307
GRAHAM_NORMAL_QUIESCENT_VS_NORMAL_DIVIDING_DN	78	-0.716012	-2.79227	0	0	0	2542
MANALO_HYPOXIA_DN	264	-0.587524	-2.78706	0	0	0	2615
ZHOU_CELL_CYCLE_GENES_IN_IR_RESPONSE_24HR	115	-0.659871	-2.7863	0	0	0	2610
REACTOME_MEIOTIC_RECOMBINATION	63	-0.721058	-2.7699	0	0	0	2492
MARKEY_RB1_ACUTE_LOF_UP	215	-0.600085	-2.76734	0	0	0	2082
REACTOME_CHROMOSOME_MAINTENANCE	97	-0.676965	-2.7561	0	0	0	2256
KAMMINGA_EZH2_TARGETS	40	-0.780093	-2.73233	0	0	0	2244
REACTOME_RNA_POL_I_PROMOTER_OPENING	44	-0.768271	-2.71746	0	0	0	2087
FOURNIER_ACINAR_DEVELOPMENT_LATE_2	249	-0.571233	-2.70147	0	0	0	2542
MISSIAGLIA_REGULATED_BY_METHYLATION_DN	110	-0.63747	-2.68612	0	0	0	2257
WHITEFORD_PEDIATRIC_CANCER_MARKERS	106	-0.650939	-2.68251	0	0	0	2146
KANG_DOXORUBICIN_RESISTANCE_UP	49	-0.74029	-2.68202	0	0	0	2067
HOFFMANN_LARGE_TO_SMALL_PRE_BII_LYMPHOCYTE_UP	148	-0.613311	-2.67969	0	0	0	2541
SONG_TARGETS_OF_IE86_CMV_PROTEIN	58	-0.723913	-2.67941	0	0	0	2539
KEGG_SYSTEMIC_LUPUS_ERYTHEMATOSUS	67	-0.700958	-2.67536	0	0	0	2087
PUJANA_BRCA2_PCC_NETWORK	365	-0.546108	-2.67042	0	0	0	2523
FUJII_YBX1_TARGETS_DN	184	-0.589689	-2.66886	0	0	0	2626
REACTOME_CELL_CYCLE_MITOTIC	292	-0.556659	-2.65236	0	0	0	2594
REACTOME_PACKAGING_OF_TELOMERE_ENDS	35	-0.779202	-2.64992	0	0	0	2087
SENGUPTA_NASOPHARYNGEAL_CARCINOMA_UP	240	-0.560634	-2.64852	0	0	0	2508
CROONQUIST_NRAS_SIGNALING_DN	70	-0.680168	-2.64695	0	0	0	2067
WINNEPENNINCKX_MELANOMA_METASTASIS_UP	144	-0.602869	-2.64592	0	0	0	3520
FERREIRA_EWINGS_SARCOMA_UNSTABLE_VS_STABLE_UP	136	-0.614892	-2.64537	0	0	0	2282
RUIZ_TNC_TARGETS_DN	128	-0.622939	-2.64495	0	0	0	2698
REACTOME_DNA_REPLICATION	179	-0.583009	-2.64059	0	0	0	2594
REACTOME_MITOTIC_M_M_G1_PHASES	160	-0.595385	-2.62474	0	0	0	2274
REACTOME_RNA_POL_I_TRANSCRIPTION	67	-0.670462	-2.62443	0	0	0	2492
MORI_LARGE_PRE_BII_LYMPHOCYTE_UP	79	-0.657355	-2.62148	0	0	0	2541
KAUFFMANN_MELANOMA_RELAPSE_UP	58	-0.696261	-2.59681	0	0	0	1141
PYEON_HPV_POSITIVE_TUMORS_UP	65	-0.666554	-2.59267	0	0	0	2400
FISCHER_G1_S_CELL_CYCLE	174	-0.572704	-2.58796	0	0	0	2504
LE_EGR2_TARGETS_UP	96	-0.630038	-2.57822	0	0	0	2082
PUJANA_BREAST_CANCER_WITH_BRCA1_MUTATED_UP	52	-0.712784	-2.57715	0	0	0	2874
PUJANA_BRCA_CENTERED_NETWORK	113	-0.608249	-2.57349	0	0	0	2904
VILLANUEVA_LIVER_CANCER_KRT19_UP	135	-0.589621	-2.57284	0	0	0	3197
REN_BOUND_BY_E2F	58	-0.688898	-2.57235	0	0	0	1893
REACTOME_MEIOSIS	84	-0.641066	-2.56901	0	0	0	2492
SARRIO_EPITHELIAL_MESENCHYMAL_TRANSITION_UP	160	-0.581656	-2.56372	0	0	0	2093
KAUFFMANN_DNA_REPLICATION_GENES	132	-0.594535	-2.55752	0	0	0	2721
REACTOME_AMYLOIDS	49	-0.69339	-2.54195	0	0	0	2492
REACTOME_ACTIVATION_OF_THE_PRE_REPLICATIVE_COMPLEX	29	-0.791153	-2.5376	0	1.81649e-05	0.001	1489
REACTOME_ACTIVATION_OF_ATR_IN_RESPONSE_TO_REPLICATION_STRESS	35	-0.755551	-2.53237	0	1.78719e-05	0.001	1108
BASAKI_YBX1_TARGETS_UP	250	-0.544341	-2.52727	0	1.75882e-05	0.001	2615
BENPORATH_PROLIFERATION	129	-0.5867	-2.52011	0	1.73134e-05	0.001	2719
REACTOME_DNA_STRAND_ELONGATION	30	-0.775815	-2.51451	0	1.70471e-05	0.001	2395
FEVR_CTNNB1_TARGETS_DN	470	-0.498015	-2.50642	0	1.67888e-05	0.001	2658
REACTOME_TRANSPORT_OF_MATURE_TRANSCRIPT_TO_CYTOPLASM	51	-0.676717	-2.48878	0	1.65382e-05	0.001	2396
DAUER_STAT3_TARGETS_DN	34	-0.758345	-2.47428	0	1.6295e-05	0.001	1224
REACTOME_G2_M_CHECKPOINTS	41	-0.704572	-2.46949	0	1.60588e-05	0.001	1489
ISHIDA_E2F_TARGETS	50	-0.67728	-2.45373	0	1.58294e-05	0.001	2035
ZHANG_INTERFERON_RESPONSE	16	-0.880943	-2.45025	0	3.13961e-05	0.002	862
MITSIADES_RESPONSE_TO_APLIDIN_DN	226	-0.52295	-2.44946	0	3.096e-05	0.002	2542
CHANG_CORE_SERUM_RESPONSE_UP	189	-0.537004	-2.44698	0	3.05359e-05	0.002	2783
REACTOME_MITOTIC_G1_G1_S_PHASES	124	-0.572968	-2.44415	0	3.01233e-05	0.002	2133
SHEDDEN_LUNG_CANCER_POOR_SURVIVAL_A6	394	-0.499618	-2.44413	0	2.97216e-05	0.002	2542
REACTOME_MEIOTIC_SYNAPSIS	52	-0.678524	-2.43153	0	2.93305e-05	0.002	2087
BIOCARTA_MCM_PATHWAY	17	-0.873265	-2.42833	0	2.89496e-05	0.002	1108
BLUM_RESPONSE_TO_SALIRASIB_DN	318	-0.502557	-2.4225	0	2.85785e-05	0.002	2256
MORI_IMMATURE_B_LYMPHOCYTE_DN	86	-0.60582	-2.41219	0	2.82167e-05	0.002	2541
RHODES_UNDIFFERENTIATED_CANCER	64	-0.640457	-2.41199	0	2.7864e-05	0.002	2671
NAKAMURA_ADIPOGENESIS_LATE_DN	31	-0.725969	-2.40931	0	2.752e-05	0.002	620
WONG_EMBRYONIC_STEM_CELL_CORE	318	-0.501067	-2.4071	0	2.71844e-05	0.002	2608
ODONNELL_TFRC_TARGETS_DN	103	-0.585886	-2.39824	0	2.68569e-05	0.002	2340
ABRAMSON_INTERACT_WITH_AIRE	42	-0.692875	-2.39619	0	2.65372e-05	0.002	2504
REACTOME_PROCESSING_OF_CAPPED_INTRON_CONTAINING_PRE_MRNA	132	-0.550605	-2.37666	0	5.16292e-05	0.004	2976
EGUCHI_CELL_CYCLE_RB1_TARGETS	23	-0.795745	-2.37623	0	5.10289e-05	0.004	2082
REACTOME_MITOTIC_PROMETAPHASE	80	-0.601985	-2.37384	0	6.32569e-05	0.005	2274
REACTOME_ANTIVIRAL_MECHANISM_BY_IFN_STIMULATED_GENES	61	-0.623727	-2.37174	0	6.25381e-05	0.005	2865
ODONNELL_TARGETS_OF_MYC_AND_TFRC_DN	40	-0.673033	-2.3712	0	6.18354e-05	0.005	2045
LEE_EARLY_T_LYMPHOCYTE_UP	83	-0.5931	-2.36496	0	7.36277e-05	0.006	3430
KEGG_DNA_REPLICATION	35	-0.712943	-2.36265	0	7.28186e-05	0.006	2756
YU_MYC_TARGETS_UP	38	-0.699552	-2.36141	0	7.20271e-05	0.006	2165
LINDGREN_BLADDER_CANCER_CLUSTER_3_UP	273	-0.502847	-2.36008	0	8.33669e-05	0.007	2545
WU_APOPTOSIS_BY_CDKN1A_VIA_TP53	51	-0.652327	-2.35577	0	8.248e-05	0.007	1991
REACTOME_G1_S_TRANSITION	102	-0.570784	-2.3553	0	8.16118e-05	0.007	2244
LY_AGING_OLD_DN	53	-0.638528	-2.3553	0	8.07617e-05	0.007	1883
OXFORD_RALA_OR_RALB_TARGETS_UP	45	-0.653412	-2.34745	0	9.16457e-05	0.008	2050
REACTOME_S_PHASE	103	-0.560409	-2.34161	0	9.07105e-05	0.008	3392
ZAMORA_NOS2_TARGETS_UP	61	-0.617603	-2.34131	0	8.97942e-05	0.008	1389
MUELLER_PLURINET	275	-0.495362	-2.34044	0	8.88963e-05	0.008	2932

## Sheet: SMS-CTR c2.all positive
NAME	SIZE	ES	NES	NOM p-val	FDR q-val	FWER p-val	RANK AT MAX
MIKKELSEN_ES_ICP_WITH_H3K27ME3	39	0.795379	1.84917	0	0.074649	0.091	1296
DELASERNA_MYOD_TARGETS_UP	86	0.697621	1.81575	0.00130378	0.107775	0.243	2380
CLIMENT_BREAST_CANCER_COPY_NUMBER_UP	23	0.802357	1.72024	0.00153139	0.582488	0.915	3633
GU_PDEF_TARGETS_DN	39	0.736709	1.71894	0.00138889	0.449156	0.919	846
MIKKELSEN_NPC_HCP_WITH_H3K4ME3_AND_H3K27ME3	202	0.608158	1.71445	0	0.387971	0.931	3341
PLASARI_TGFB1_TARGETS_1HR_UP	33	0.747251	1.69918	0	0.420568	0.965	1648
MEISSNER_NPC_HCP_WITH_H3K4ME2_AND_H3K27ME3	338	0.575152	1.69517	0	0.387002	0.972	4251
NIKOLSKY_BREAST_CANCER_20Q11_AMPLICON	28	0.77417	1.68728	0.00294551	0.390399	0.983	4185
LEE_LIVER_CANCER_CIPROFIBRATE_DN	66	0.67322	1.67664	0.00273973	0.414317	0.989	515
MEISSNER_NPC_HCP_WITH_H3K4ME3_AND_H3K27ME3	137	0.61248	1.66944	0.00251256	0.419067	0.996	3341
KUNINGER_IGF1_VS_PDGFB_TARGETS_UP	78	0.646076	1.66135	0.00136986	0.433372	1	2268
KUROZUMI_RESPONSE_TO_ONCOCYTIC_VIRUS_AND_CYCLIC_RGD	20	0.80349	1.65934	0.00448431	0.409498	1	4
PLASARI_TGFB1_TARGETS_10HR_UP	196	0.580704	1.65154	0	0.424338	1	2131
REACTOME_ACTIVATION_OF_NMDA_RECEPTOR_UPON_GLUTAMATE_BINDING_AND_POSTSYNAPTIC_EVENTS	37	0.712238	1.64411	0.0028777	0.440821	1	2316
NUTT_GBM_VS_AO_GLIOMA_DN	44	0.694757	1.64279	0.00421941	0.418662	1	2519
REACTOME_POST_NMDA_RECEPTOR_ACTIVATION_EVENTS	33	0.721816	1.63512	0.0046083	0.439194	1	2316
LEE_DOUBLE_POLAR_THYMOCYTE	25	0.762718	1.62935	0.00714286	0.452282	1	1308
INGA_TP53_TARGETS	16	0.81547	1.62922	0.00474683	0.427967	1	1689
KEGG_INTESTINAL_IMMUNE_NETWORK_FOR_IGA_PRODUCTION	41	0.69744	1.62792	0.00143678	0.412563	1	2034
BIOCARTA_CREB_PATHWAY	27	0.736206	1.61347	0.0075643	0.47711	1	931
MODY_HIPPOCAMPUS_POSTNATAL	62	0.640056	1.61119	0.00265604	0.469572	1	3729
KYNG_ENVIRONMENTAL_STRESS_RESPONSE_NOT_BY_4NQO_IN_WS	37	0.695413	1.60487	0.0057554	0.488472	1	3775
YANG_BREAST_CANCER_ESR1_LASER_UP	33	0.710538	1.59754	0.00888889	0.512897	1	3929
REACTOME_TRAFFICKING_OF_AMPA_RECEPTORS	27	0.736805	1.58966	0.0057554	0.544192	1	4420
KIM_BIPOLAR_DISORDER_OLIGODENDROCYTE_DENSITY_CORR_DN	82	0.615306	1.58819	0.00399467	0.532433	1	2594
WIERENGA_STAT5A_TARGETS_GROUP1	127	0.576356	1.58679	0.00124844	0.520932	1	4751
RICKMAN_HEAD_AND_NECK_CANCER_F	53	0.641542	1.57828	0.00542005	0.556323	1	1869
KEGG_REGULATION_OF_AUTOPHAGY	34	0.69016	1.57703	0.00870827	0.54459	1	5419
RASHI_NFKB1_TARGETS	19	0.766001	1.57019	0.0124031	0.571244	1	1879
LEE_LIVER_CANCER_DENA_DN	74	0.613948	1.56721	0.0105402	0.572783	1	3863
SAKAI_TUMOR_INFILTRATING_MONOCYTES_UP	27	0.714879	1.55277	0.0234261	0.656799	1	2064
GRAESSMANN_APOPTOSIS_BY_SERUM_DEPRIVATION_DN	223	0.53795	1.54923	0	0.662683	1	2975
ABRAHAM_ALPC_VS_MULTIPLE_MYELOMA_UP	26	0.708527	1.54486	0.0123077	0.674235	1	1201
PID_RAC1_REG_PATHWAY	38	0.674393	1.54458	0.011544	0.65644	1	3001
KEGG_OLFACTORY_TRANSDUCTION	381	0.519463	1.54384	0	0.643181	1	6749
BURTON_ADIPOGENESIS_PEAK_AT_8HR	39	0.667142	1.54282	0.0155587	0.632736	1	2366
MIKKELSEN_ES_LCP_WITH_H3K4ME3	126	0.56631	1.54195	0.00487211	0.622293	1	3807
RICKMAN_HEAD_AND_NECK_CANCER_D	33	0.681345	1.54154	0.0220264	0.608999	1	2178
ZHANG_TLX_TARGETS_36HR_UP	216	0.53357	1.54033	0.00115875	0.601616	1	3771
MARTENS_BOUND_BY_PML_RARA_FUSION	431	0.514102	1.53981	0	0.590189	1	4289
REACTOME_CREB_PHOSPHORYLATION_THROUGH_THE_ACTIVATION_OF_RAS	27	0.710021	1.53693	0.0266272	0.595021	1	4461
NIKOLSKY_BREAST_CANCER_17Q11_Q21_AMPLICON	130	0.564043	1.53622	0.00617284	0.585602	1	4758
BHAT_ESR1_TARGETS_VIA_AKT1_UP	267	0.528467	1.53595	0	0.574008	1	3875
PID_DELTA_NP63_PATHWAY	47	0.642379	1.53133	0.0128388	0.591402	1	2366
YU_MYC_TARGETS_DN	48	0.637126	1.52897	0.0131004	0.594467	1	3017
SWEET_KRAS_ONCOGENIC_SIGNATURE	89	0.583874	1.52749	0.0078534	0.591652	1	2928
RAY_TUMORIGENESIS_BY_ERBB2_CDC25A_DN	152	0.551428	1.52683	0.00246609	0.58347	1	2504
MCCLUNG_COCAINE_REWARD_5D	78	0.592606	1.52559	0.00791557	0.578577	1	3311
ZHAN_MULTIPLE_MYELOMA_CD1_DN	44	0.643266	1.5228	0.00980392	0.584072	1	1796
VANDESLUIS_COMMD1_TARGETS_GROUP_3_UP	84	0.584368	1.52078	0.00796813	0.585583	1	3018
CHARAFE_BREAST_CANCER_LUMINAL_VS_MESENCHYMAL_UP	428	0.509072	1.52065	0	0.575021	1	5150
MIZUSHIMA_AUTOPHAGOSOME_FORMATION	18	0.741895	1.51982	0.0279938	0.569039	1	3944
MIKKELSEN_NPC_HCP_WITH_H3K27ME3	333	0.51244	1.51885	0	0.564648	1	4835
SHEN_SMARCA2_TARGETS_DN	330	0.516057	1.51677	0.00109649	0.567116	1	4591
REACTOME_PEPTIDE_CHAIN_ELONGATION	85	0.581346	1.51564	0.0127226	0.56422	1	5841
VALK_AML_CLUSTER_7	27	0.682796	1.51549	0.0143062	0.554888	1	4443
HENDRICKS_SMARCA4_TARGETS_UP	54	0.619553	1.51524	0.0194715	0.546772	1	1457
STEIN_ESRRA_TARGETS_RESPONSIVE_TO_ESTROGEN_UP	29	0.669823	1.51347	0.0323054	0.547723	1	1762
REACTOME_SRP_DEPENDENT_COTRANSLATIONAL_PROTEIN_TARGETING_TO_MEMBRANE	107	0.571405	1.51197	0.00127877	0.547099	1	5858
MISSIAGLIA_REGULATED_BY_METHYLATION_UP	120	0.554937	1.5092	0.00625782	0.554194	1	3442
BEIER_GLIOMA_STEM_CELL_UP	35	0.654332	1.5066	0.0178571	0.560464	1	1835
ZWANG_EGF_INTERVAL_DN	196	0.530685	1.50383	0	0.566883	1	3899
KIM_HYPOXIA	25	0.680197	1.50268	0.0336257	0.565027	1	2553
RIGGINS_TAMOXIFEN_RESISTANCE_UP	65	0.585605	1.50121	0.0121786	0.564872	1	1672
VARELA_ZMPSTE24_TARGETS_UP	38	0.653998	1.5006	0.0263543	0.559907	1	2160
PEREZ_TP53_AND_TP63_TARGETS	195	0.529844	1.50026	0.00230415	0.553442	1	2127
ZHANG_TLX_TARGETS_UP	107	0.564844	1.49825	0.00655308	0.557191	1	3771
ASTON_MAJOR_DEPRESSIVE_DISORDER_DN	152	0.539621	1.49824	0.00738007	0.549088	1	3659
YORDY_RECIPROCAL_REGULATION_BY_ETS1_AND_SP100_UP	18	0.725994	1.49757	0.0379147	0.54463	1	1825
MIKKELSEN_IPS_LCP_WITH_H3K4ME3	157	0.536387	1.49419	0.00606796	0.556774	1	4053
GAUSSMANN_MLL_AF4_FUSION_TARGETS_E_DN	21	0.722279	1.49401	0.0259542	0.549856	1	2404
WANG_ADIPOGENIC_GENES_REPRESSED_BY_SIRT1	25	0.695164	1.49296	0.0341246	0.548004	1	3661
LIM_MAMMARY_LUMINAL_MATURE_UP	106	0.552605	1.49117	0.00864197	0.550071	1	3481
AMIT_EGF_RESPONSE_480_HELA	156	0.536484	1.49	0.00598802	0.548917	1	2561
ZEMBUTSU_SENSITIVITY_TO_CISPLATIN	18	0.724532	1.48988	0.0333863	0.542206	1	3183
OSADA_ASCL1_TARGETS_UP	44	0.623159	1.48782	0.023743	0.546466	1	1012
EBAUER_TARGETS_OF_PAX3_FOXO1_FUSION_DN	48	0.616007	1.48524	0.0264706	0.553292	1	2305
NING_CHRONIC_OBSTRUCTIVE_PULMONARY_DISEASE_UP	150	0.531907	1.48428	0.00245098	0.551332	1	4654
VANTVEER_BREAST_CANCER_METASTASIS_UP	54	0.603666	1.47851	0.0211864	0.576862	1	3340
BIOCARTA_P53HYPOXIA_PATHWAY	21	0.707427	1.47834	0.0365297	0.570594	1	3755
REACTOME_TRANSLATION	144	0.530016	1.47818	0.0108959	0.564596	1	5858
MURAKAMI_UV_RESPONSE_6HR_DN	20	0.709893	1.47677	0.0245399	0.565544	1	3859
DACOSTA_ERCC3_ALLELE_XPCS_VS_TTD_UP	27	0.670447	1.47614	0.0308642	0.562273	1	2681
SUH_COEXPRESSED_WITH_ID1_AND_ID2_UP	18	0.724703	1.47601	0.0351759	0.556276	1	561
REACTOME_MAPK_TARGETS_NUCLEAR_EVENTS_MEDIATED_BY_MAP_KINASES	30	0.668557	1.47459	0.0293663	0.557656	1	2872
PID_ARF6_DOWNSTREAM_PATHWAY	15	0.758775	1.47288	0.0341085	0.561204	1	3350
BRACHAT_RESPONSE_TO_METHOTREXATE_UP	23	0.692136	1.47214	0.0471976	0.558707	1	1030
WINTER_HYPOXIA_UP	88	0.558236	1.47071	0.0105541	0.560123	1	2827
ACEVEDO_LIVER_TUMOR_VS_NORMAL_ADJACENT_TISSUE_DN	259	0.502941	1.46771	0	0.569883	1	5153
REACTOME_ANTIGEN_ACTIVATES_B_CELL_RECEPTOR_LEADING_TO_GENERATION_OF_SECOND_MESSENGERS	29	0.662016	1.46718	0.0413589	0.566649	1	3923
OXFORD_RALA_OR_RALB_TARGETS_DN	23	0.677975	1.46594	0.0445765	0.567043	1	2517
REACTOME_3_UTR_MEDIATED_TRANSLATIONAL_REGULATION	105	0.552734	1.46499	0.0114358	0.566205	1	6390
COATES_MACROPHAGE_M1_VS_M2_DN	72	0.570741	1.46412	0.014157	0.565201	1	3260
REACTOME_GENERATION_OF_SECOND_MESSENGER_MOLECULES	23	0.684904	1.46254	0.0329041	0.567956	1	5424
REACTOME_NEUROTRANSMITTER_RECEPTOR_BINDING_AND_DOWNSTREAM_TRANSMISSION_IN_THE_POSTSYNAPTIC_CELL	134	0.535721	1.4603	0.0157959	0.574415	1	4627
KEGG_RIBOSOME	86	0.566954	1.4601	0.0116429	0.569602	1	8885
IGLESIAS_E2F_TARGETS_DN	15	0.739702	1.45924	0.0528634	0.568522	1	4042
ZHAN_MULTIPLE_MYELOMA_CD2_DN	46	0.61018	1.45854	0.0380818	0.566507	1	5191
HOFMANN_MYELODYSPLASTIC_SYNDROM_LOW_RISK_UP	22	0.697448	1.45812	0.0449612	0.563206	1	3687
MOOTHA_GLYCOLYSIS	20	0.701419	1.45554	0.0373832	0.571172	1	3661

## Sheet: SMS-CTR c2.all negative
NAME	SIZE	ES	NES	NOM p-val	FDR q-val	FWER p-val	RANK AT MAX
TURASHVILI_BREAST_LOBULAR_CARCINOMA_VS_LOBULAR_NORMAL_DN	74	-0.727269	-2.1636	0	0	0	1046
TURASHVILI_BREAST_LOBULAR_CARCINOMA_VS_DUCTAL_NORMAL_UP	68	-0.740342	-2.15892	0	0	0	948
CLASPER_LYMPHATIC_VESSELS_DURING_METASTASIS_DN	36	-0.804498	-2.08569	0	0.00163325	0.003	1062
BROWNE_HCMV_INFECTION_20HR_DN	98	-0.658715	-2.03566	0	0.00656078	0.016	1748
ISHIDA_E2F_TARGETS	51	-0.748745	-2.03115	0	0.006209	0.019	2609
LAIHO_COLORECTAL_CANCER_SERRATED_UP	107	-0.644882	-2.02662	0	0.00517417	0.019	2941
ROSTY_CERVICAL_CANCER_PROLIFERATION_CLUSTER	135	-0.617677	-2.0193	0	0.00513127	0.022	3833
BURTON_ADIPOGENESIS_3	99	-0.641876	-2.01144	0	0.00531105	0.026	2921
PICCALUGA_ANGIOIMMUNOBLASTIC_LYMPHOMA_UP	196	-0.596649	-1.99394	0	0.00763667	0.041	1514
WHITEFORD_PEDIATRIC_CANCER_MARKERS	114	-0.63775	-1.98842	0	0.00737527	0.044	3077
PIEPOLI_LGI1_TARGETS_UP	15	-0.915433	-1.95904	0	0.0125039	0.081	1625
BROWNE_HCMV_INFECTION_10HR_DN	55	-0.687303	-1.93703	0	0.0174605	0.122	2164
SOTIRIOU_BREAST_CANCER_GRADE_1_VS_3_UP	144	-0.604392	-1.93439	0	0.0168758	0.128	3786
RADAEVA_RESPONSE_TO_IFNA1_UP	50	-0.685453	-1.89732	0	0.0309343	0.239	2769
GARGALOVIC_RESPONSE_TO_OXIDIZED_PHOSPHOLIPIDS_TURQUOISE_DN	50	-0.70114	-1.89713	0	0.0289763	0.24	3306
PLASARI_TGFB1_TARGETS_10HR_DN	238	-0.544434	-1.89586	0	0.0277769	0.244	1751
NABA_BASEMENT_MEMBRANES	40	-0.711731	-1.89133	0	0.0288376	0.264	1121
ZHOU_CELL_CYCLE_GENES_IN_IR_RESPONSE_24HR	121	-0.605859	-1.88806	0	0.0291544	0.279	3154
NABA_COLLAGENS	44	-0.702633	-1.88803	0	0.02762	0.279	728
ONDER_CDH1_TARGETS_2_UP	240	-0.548923	-1.88601	0	0.0268975	0.286	2193
MARKEY_RB1_ACUTE_LOF_UP	229	-0.53893	-1.88156	0	0.0283376	0.311	3893
FARMER_BREAST_CANCER_CLUSTER_4	19	-0.831733	-1.87909	0	0.0278649	0.317	1061
NAKAMURA_CANCER_MICROENVIRONMENT_DN	44	-0.695473	-1.87847	0	0.0269403	0.321	3284
ZHOU_CELL_CYCLE_GENES_IN_IR_RESPONSE_6HR	81	-0.626809	-1.87616	0	0.0267105	0.33	3060
SCHUETZ_BREAST_CANCER_DUCTAL_INVASIVE_UP	330	-0.522857	-1.87411	0	0.0266326	0.339	1642
ZHAN_MULTIPLE_MYELOMA_PR_UP	44	-0.696951	-1.87303	0	0.0262373	0.347	3543
GRAHAM_CML_DIVIDING_VS_NORMAL_QUIESCENT_DN	91	-0.613759	-1.86483	0	0.0294638	0.396	2805
TANG_SENESCENCE_TP53_TARGETS_DN	57	-0.653118	-1.8537	0	0.0336139	0.459	3154
HERNANDEZ_MITOTIC_ARREST_BY_DOCETAXEL_1_DN	36	-0.711686	-1.84507	0	0.0380048	0.515	2112
GUENTHER_GROWTH_SPHERICAL_VS_ADHERENT_DN	26	-0.765063	-1.84171	0.00295858	0.0388203	0.528	1422
COLIN_PILOCYTIC_ASTROCYTOMA_VS_GLIOBLASTOMA_DN	28	-0.753561	-1.83973	0	0.0387298	0.535	707
TONKS_TARGETS_OF_RUNX1_RUNX1T1_FUSION_HSC_UP	178	-0.543181	-1.82844	0	0.0442726	0.595	1995
MATTHEWS_AP1_TARGETS	17	-0.826538	-1.82159	0.00297619	0.0480615	0.635	895
WENG_POR_TARGETS_LIVER_UP	41	-0.6695	-1.81644	0	0.0503186	0.659	2565
KONG_E2F3_TARGETS	95	-0.583603	-1.80199	0	0.0600569	0.727	2675
SEITZ_NEOPLASTIC_TRANSFORMATION_BY_8P_DELETION_UP	73	-0.601352	-1.79443	0	0.064787	0.763	2833
CROMER_TUMORIGENESIS_UP	61	-0.622912	-1.79294	0	0.0641371	0.768	1234
TONKS_TARGETS_OF_RUNX1_RUNX1T1_FUSION_SUSTAINDED_IN_ERYTHROCYTE_UP	43	-0.665942	-1.7911	0.00348432	0.0638212	0.776	2282
CHESLER_BRAIN_HIGHEST_GENETIC_VARIANCE	32	-0.70852	-1.78923	0.00321543	0.0635807	0.782	3972
LU_TUMOR_ANGIOGENESIS_UP	25	-0.745042	-1.78073	0	0.0694296	0.821	1212
KORKOLA_TERATOMA_UP	16	-0.804019	-1.77309	0.00285714	0.074599	0.848	954
GENTILE_UV_RESPONSE_CLUSTER_D4	54	-0.624606	-1.76695	0	0.0788379	0.874	2264
LIAO_HAVE_SOX4_BINDING_SITES	40	-0.66747	-1.76594	0.00309598	0.0778026	0.876	1015
FUJII_YBX1_TARGETS_UP	39	-0.660103	-1.76531	0	0.076701	0.879	1748
SENGUPTA_NASOPHARYNGEAL_CARCINOMA_UP	279	-0.502642	-1.76492	0	0.0755105	0.882	1717
TING_SILENCED_BY_DICER	30	-0.70024	-1.76452	0.00314465	0.0741147	0.882	2241
LY_AGING_OLD_DN	55	-0.628097	-1.76426	0	0.0727841	0.882	2963
LY_AGING_MIDDLE_DN	16	-0.811447	-1.75565	0.00283286	0.0800999	0.905	1548
TURASHVILI_BREAST_DUCTAL_CARCINOMA_VS_DUCTAL_NORMAL_UP	43	-0.663765	-1.751	0.00369004	0.0831686	0.912	728
BEGUM_TARGETS_OF_PAX3_FOXO1_FUSION_UP	60	-0.616849	-1.75061	0	0.0818302	0.913	2955
ROZANOV_MMP14_TARGETS_SUBSET	31	-0.708541	-1.75008	0.00931677	0.0808687	0.915	1523
NAKAMURA_TUMOR_ZONE_PERIPHERAL_VS_CENTRAL_UP	273	-0.503479	-1.74989	0	0.0794075	0.915	2896
VECCHI_GASTRIC_CANCER_ADVANCED_VS_EARLY_UP	166	-0.530083	-1.7489	0	0.0790866	0.92	1523
LI_WILMS_TUMOR_VS_FETAL_KIDNEY_2_DN	51	-0.627022	-1.74726	0.00344828	0.0789874	0.924	1284
BECKER_TAMOXIFEN_RESISTANCE_UP	50	-0.628038	-1.74439	0	0.0806468	0.931	3110
DELACROIX_RAR_TARGETS_DN	24	-0.737709	-1.74349	0.00900901	0.0801763	0.932	2247
LINDGREN_BLADDER_CANCER_HIGH_RECURRENCE	48	-0.626989	-1.74132	0	0.0808933	0.935	1662
UZONYI_RESPONSE_TO_LEUKOTRIENE_AND_THROMBIN	36	-0.655803	-1.73475	0.00340136	0.0871664	0.95	1110
CHARAFE_BREAST_CANCER_LUMINAL_VS_BASAL_DN	430	-0.478165	-1.73331	0	0.0872971	0.952	1790
PLASARI_TGFB1_SIGNALING_VIA_NFIC_1HR_UP	33	-0.691433	-1.72915	0	0.0900288	0.961	2855
REACTOME_CHOLESTEROL_BIOSYNTHESIS	21	-0.733799	-1.72881	0.00294985	0.0890927	0.963	2565
MORI_LARGE_PRE_BII_LYMPHOCYTE_UP	83	-0.570877	-1.72766	0	0.0887927	0.964	2802
KEGG_SMALL_CELL_LUNG_CANCER	83	-0.576707	-1.72425	0	0.0910976	0.971	1362
SIMBULAN_PARP1_TARGETS_DN	17	-0.78539	-1.72307	0.00847458	0.0908546	0.972	1548
TAKEDA_TARGETS_OF_NUP98_HOXA9_FUSION_6HR_UP	82	-0.562843	-1.71696	0	0.095554	0.978	2597
ZHU_CMV_ALL_DN	126	-0.542461	-1.71321	0	0.0982204	0.985	1704
NIELSEN_LIPOSARCOMA_DN	19	-0.763912	-1.71298	0.0146628	0.0970708	0.985	1278
WANG_IMMORTALIZED_BY_HOXA9_AND_MEIS1_DN	23	-0.717895	-1.71194	0.0152905	0.09693	0.985	1718
WHITFIELD_CELL_CYCLE_G2	169	-0.516417	-1.71062	0	0.0969964	0.987	2618
HERNANDEZ_ABERRANT_MITOSIS_BY_DOCETACEL_4NM_UP	23	-0.720371	-1.70601	0.00306748	0.100312	0.99	1612
ZHU_CMV_24_HR_DN	89	-0.558531	-1.70255	0	0.102383	0.992	1514
SENESE_HDAC1_AND_HDAC2_TARGETS_DN	215	-0.489138	-1.7003	0	0.103779	0.994	2061
REACTOME_COLLAGEN_FORMATION	54	-0.605021	-1.69862	0	0.104718	0.995	728
ROZANOV_MMP14_TARGETS_UP	254	-0.483182	-1.69823	0	0.103919	0.995	1745
GEORGANTAS_HSC_MARKERS	67	-0.58759	-1.69787	0	0.102776	0.995	2805
AKL_HTLV1_INFECTION_UP	24	-0.700392	-1.69529	0.0220386	0.103907	0.996	109
PRAMOONJAGO_SOX4_TARGETS_DN	49	-0.620059	-1.69517	0.0035461	0.102601	0.996	2646
GEISS_RESPONSE_TO_DSRNA_UP	37	-0.639029	-1.69369	0.00967742	0.10292	0.996	2830
PID_SYNDECAN_1_PATHWAY	46	-0.624982	-1.69241	0	0.103189	0.997	1010
KIM_LRRC3B_TARGETS	23	-0.714369	-1.68452	0.0153374	0.111233	1	2631
GAUSSMANN_MLL_AF4_FUSION_TARGETS_C_DN	18	-0.738148	-1.68437	0.0111421	0.10994	1	3479
AZARE_NEOPLASTIC_TRANSFORMATION_BY_STAT3_UP	117	-0.535481	-1.68393	0	0.109077	1	1704
BIOCARTA_CERAMIDE_PATHWAY	22	-0.71865	-1.6836	0.0030303	0.108137	1	3749
MIYAGAWA_TARGETS_OF_EWSR1_ETS_FUSIONS_DN	205	-0.493534	-1.68049	0	0.110681	1	1732
CHARAFE_BREAST_CANCER_LUMINAL_VS_MESENCHYMAL_DN	441	-0.457237	-1.67987	0	0.110049	1	1795
LEE_EARLY_T_LYMPHOCYTE_UP	101	-0.537621	-1.67927	0	0.109473	1	3470
KOBAYASHI_EGFR_SIGNALING_24HR_DN	241	-0.479176	-1.67453	0	0.113084	1	3557
BHAT_ESR1_TARGETS_NOT_VIA_AKT1_DN	85	-0.552088	-1.67405	0.00414938	0.11232	1	1356
GREENBAUM_E2A_TARGETS_UP	32	-0.669643	-1.67404	0.00925926	0.111058	1	3458
LEE_LIVER_CANCER_MYC_E2F1_UP	56	-0.593402	-1.67281	0	0.111336	1	1344
BOQUEST_STEM_CELL_CULTURED_VS_FRESH_UP	411	-0.460106	-1.67124	0	0.112056	1	2529
SCHMIDT_POR_TARGETS_IN_LIMB_BUD_UP	25	-0.681308	-1.66986	0.0108108	0.112296	1	2565
CHANG_CYCLING_GENES	141	-0.508712	-1.66641	0	0.115098	1	3595
VERNELL_RETINOBLASTOMA_PATHWAY_UP	67	-0.57126	-1.66612	0.00353357	0.114133	1	3673
BASAKI_YBX1_TARGETS_UP	277	-0.476788	-1.66472	0	0.114482	1	2945
WEST_ADRENOCORTICAL_TUMOR_MARKERS_UP	21	-0.71112	-1.66465	0.0181269	0.113341	1	3759
CHIANG_LIVER_CANCER_SUBCLASS_INTERFERON_UP	26	-0.679761	-1.6631	0.0110193	0.113966	1	3320
VERRECCHIA_RESPONSE_TO_TGFB1_C2	25	-0.68702	-1.66217	0.0240964	0.113985	1	857
MISSIAGLIA_REGULATED_BY_METHYLATION_DN	115	-0.529256	-1.66112	0	0.114187	1	3956
REACTOME_GRB2_EVENTS_IN_ERBB2_SIGNALING	22	-0.712952	-1.66029	0.003125	0.113995	1	1322
