# Supplementary material for: CASZ1 induces skeletal muscle and rhabdomyosarcoma differentiation through a feed-forward loop with MYOD and MYOG
Source: Nat Commun. 2020 Feb 14;11:911. doi: 10.1038/s41467-020-14684-4 (PMC7021771; doi:10.1038/s41467-020-14684-4)
Supplement: Supplementary file 12 — Supplementary Data 9 [file 41467_2020_14684_MOESM12_ESM.xlsx]

## Sheet: CASZ1 ChIPseq in Ctrl cells
Chr	Start	End	Peak Score	Annotation	Distance to TSS	Nearest PromoterID	Entrez ID	Nearest Unigene	Nearest Refseq	Nearest Ensembl	Gene Name	Gene Alias	Gene Description	Gene Type
chr19	4328343	4328710	556	intron (NM_001013841, intron 6 of 12)	10321	NM_001013841	55620	Hs.194385	NM_017720	ENSG00000178078	STAP2	BKS	signal transducing adaptor family member 2	protein-coding
chr17	80550690	80551219	536	intron (NM_004514, intron 8 of 8)	55457	NM_019613	56270	Hs.132161	NM_019613	ENSG00000141580	WDR45B	WDR45L|WIPI-3|WIPI3	WD repeat domain 45B	protein-coding
chrY	10029504	10029698	502	Intergenic	281194	NR_001540	252955	Hs.522846	NR_001540	ENSG00000239225	TTTY23	NCRNA00148|TTTY23B	testis-specific transcript, Y-linked 23 (non-protein coding)	ncRNA
chr10	129020867	129020944	457	intron (NM_001380, intron 27 of 51)	-26483	NM_001039762	642938	Hs.613882	NM_001039762	ENSG00000188916	FAM196A	C10orf141|INSYN2	family with sequence similarity 196 member A	protein-coding
chr11	126384699	126384791	436	intron (NM_032531, intron 4 of 16)	108668	NM_001254759	6484	Hs.591947	NM_006278	ENSG00000110080	ST3GAL4	CGS23|NANTA3|SAT3|SIAT4|SIAT4C|ST3GalIV|STZ	ST3 beta-galactoside alpha-2,3-sialyltransferase 4	protein-coding
chr6	160521755	160521831	431	intron (NM_000876, intron 45 of 47)	7679	NR_003288	729603	Hs.674810	NR_003288	ENSG00000213073	LOC729603	-	calcineurin like EF-hand protein 1 pseudogene	pseudo
chr1	143282200	143282267	394	Intergenic	-79994	NR_110761	102723769	Hs.652926	NR_110761		LOC102723769	-	uncharacterized LOC102723769	ncRNA
chr1	62390872	62390943	391	intron (NM_176877, intron 26 of 42)	-153551	NR_036058	100422902		NR_036058	ENSG00000263908	MIR3116-1	-	microRNA 3116-1	ncRNA
chr4	49512184	49512392	374	Intergenic	523629	NM_001286791	80157	Hs.479703	NM_025087	ENSG00000109182	CWH43	CWH43-C	cell wall biogenesis 43 C-terminal homolog	protein-coding
chr12	66451375	66451442	357	Intergenic	-33902	NR_106722	102464827		NR_106722	ENSG00000276878	MIR6074	hsa-mir-6074	microRNA 6074	ncRNA
chr22	18721378	18721442	352	promoter-TSS (NR_136561)	-17	NR_136561	642643		NR_136561	ENSG00000182824	LINC01662	-	long intergenic non-protein coding RNA 1662	ncRNA
chr22	20326350	20326411	309	Intergenic	-2140	NR_136572	101927859		NR_136572		LOC101927859	-	uncharacterized LOC101927859	ncRNA
chr2	133020080	133020195	309	Intergenic	-4595	NR_027020	554226	Hs.380689	NR_027019	ENSG00000163046	ANKRD30BL	ANKRD30BP3|NCRNA00164	ankyrin repeat domain 30B like	pseudo
chr4	82515380	82515441	308	Intergenic	-122328	NM_152545	153020	Hs.591696	NM_152545	ENSG00000138670	RASGEF1B	GPIG4	RasGEF domain family member 1B	protein-coding
chr15	77910876	77910942	297	intron (NM_001301195, intron 3 of 3)	13960	NM_032808	84894	Hs.656765	NM_032808	ENSG00000169783	LINGO1	LERN1|LRRN6A|UNQ201	leucine rich repeat and Ig domain containing 1	protein-coding
chr1	16893455	16893857	286	intron (NM_017940, intron 25 of 28)	18247	NR_037446	100500876		NR_037446	ENSG00000263811	MIR3675	-	microRNA 3675	ncRNA
chr3	75798994	75799058	271	intron (NM_001324028, intron 2 of 5)	11595	NR_036235	100422955		NR_036235	ENSG00000266396	MIR4273	-	microRNA 4273	ncRNA
chr7	107410630	107410706	269	intron (NM_000111, intron 18 of 20)	-25642	NR_144537	101927974	Hs.432792	NR_144536		LOC101927974	-	uncharacterized LOC101927974	ncRNA
chr21	9939021	9939084	259	intron (NR_038329, intron 2 of 2)	29542	NR_038328	100132288	Hs.487562	NM_174948	ENSG00000188681	TEKT4P2	MAFIPL|TEKT4P	tektin 4 pseudogene 2	pseudo
chr1	16891934	16892056	248	intron (NM_017940, intron 27 of 28)	16586	NR_037446	100500876		NR_037446	ENSG00000263811	MIR3675	-	microRNA 3675	ncRNA
chr18	14822948	14823011	247	intron (NM_001145029, intron 26 of 35)	-7186	NR_036153	100422907		NR_036153	ENSG00000265499	MIR3156-2	-	microRNA 3156-2	ncRNA
chrX	78455903	78455967	245	Intergenic	29466	NM_032553	84636	Hs.326713	NM_032553	ENSG00000147138	GPR174	FKSG79|GPCR17|LYPSR3	G protein-coupled receptor 174	protein-coding
chr1	15358028	15358093	240	intron (NM_001017999, intron 2 of 7)	85645	NM_001017999	23254	Hs.368823	NM_015209	ENSG00000189337	KAZN	KAZ	kazrin, periplakin interacting protein	protein-coding
chr4	184320285	184320352	229	Intergenic	-45426	NM_001317343	55602	Hs.592508	NM_017632	ENSG00000168564	CDKN2AIP	CARF	CDKN2A interacting protein	protein-coding
chr6	105368645	105368721	229	Intergenic	19719	NR_046407	100113403	Hs.649249	NR_046407	ENSG00000203809	LIN28B-AS1	C6orf220|LINC00577|dJ439I14.1	LIN28B antisense RNA 1	ncRNA
chr11	70042467	70042532	222	Intergenic	-6770	NM_003824	8772	Hs.86131	NM_003824	ENSG00000168040	FADD	GIG3|MORT1	Fas associated via death domain	protein-coding
chr9	66858540	66858601	220	Intergenic	-64397	NR_121570	101928381	Hs.708686	NR_121570		LOC101928381	-	uncharacterized LOC101928381	ncRNA
chr1	16892145	16892278	217	exon (NM_017940, exon 27 of 29)	16802	NR_037446	100500876		NR_037446	ENSG00000263811	MIR3675	-	microRNA 3675	ncRNA
chr7	10079	10140	199	Intergenic	139329	NR_134325	102723672	Hs.605204	NR_134325		LOC102723672	-	uncharacterized LOC102723672	ncRNA
chr8	110706537	110706602	199	Intergenic	-2549	NM_001099744	55638	Hs.390738	NM_017786	ENSG00000147642	SYBU	GOLSYN|OCSYN|SNPHL	syntabulin	protein-coding
chr4	49514544	49514626	199	Intergenic	525926	NM_001286791	80157	Hs.479703	NM_025087	ENSG00000109182	CWH43	CWH43-C	cell wall biogenesis 43 C-terminal homolog	protein-coding
chr1	142854918	142854988	197	Intergenic	-141348	NR_046228	100874392	Hs.648245	NR_046228		ANKRD20A12P	-	ankyrin repeat domain 20 family member A12, pseudogene	pseudo
chr1	143282712	143282779	196	Intergenic	-80506	NR_110761	102723769	Hs.652926	NR_110761		LOC102723769	-	uncharacterized LOC102723769	ncRNA
chr3	75800599	75800666	195	intron (NM_001324028, intron 2 of 5)	13201	NR_036235	100422955		NR_036235	ENSG00000266396	MIR4273	-	microRNA 4273	ncRNA
chr10	86456897	86456959	194	Intergenic	271990	NM_001284242	54462	Hs.461988	NM_018999	ENSG00000107771	CCSER2	FAM190B|Gcap14|KIAA1128|bA486O22.1	coiled-coil serine rich protein 2	protein-coding
chr22	18878473	18878621	189	intron (NR_136571, intron 1 of 11)	3397	NR_136571	100996432	Hs.631668	NR_136571		LINC01663	-	long intergenic non-protein coding RNA 1663	ncRNA
chrX	39969916	39969978	185	intron (NM_001123384, intron 1 of 13)	-13228	NM_001123385	54880	Hs.659681	NM_017745	ENSG00000183337	BCOR	ANOP2|MAA2|MCOPS2	BCL6 corepressor	protein-coding
chr18	15238317	15238385	184	Intergenic	87567	NR_027417	644669	Hs.579474	NR_027417	ENSG00000215512	LOC644669	-	ankyrin repeat domain 30B pseudogene	pseudo
chr19	7515534	7515723	179	intron (NM_015318, intron 6 of 20)	11054	NM_001130955	23370	Hs.465761	NM_015318	ENSG00000104880	ARHGEF18	P114-RhoGEF	Rho/Rac guanine nucleotide exchange factor 18	protein-coding
chr4	190198727	190198804	177	Intergenic	-381995	NR_121679	101928971	Hs.519164	NR_121679	ENSG00000250739	LINC01262	TCONS_l2_00021807	long intergenic non-protein coding RNA 1262	ncRNA
chr20	32815937	32815998	172	Intergenic	-32204	NM_001672	434	Hs.659995	NM_001672	ENSG00000101440	ASIP	AGSW|AGTI|AGTIL|ASP|SHEP9	agouti signaling protein	protein-coding
chr21	9696387	9696451	172	Intergenic	-129413	NR_037421	100500862		NR_037421	ENSG00000275708	MIR3648-1	MIR3648|hsa-mir-3648-1	microRNA 3648-1	ncRNA
chr19	7515237	7515420	171	intron (NM_015318, intron 6 of 20)	10754	NM_001130955	23370	Hs.465761	NM_015318	ENSG00000104880	ARHGEF18	P114-RhoGEF	Rho/Rac guanine nucleotide exchange factor 18	protein-coding
chr22	51082099	51082354	164	Intergenic	-15625	NM_000487	410	Hs.88251	NM_000487	ENSG00000100299	ARSA	MLD	arylsulfatase A	protein-coding
chr10	135500690	135500872	160	Intergenic	-60482	NM_001080998	441581	Hs.690471	NM_001080998	ENSG00000225899	FRG2B	-	FSHD region gene 2 family member B	protein-coding
chr3	75799784	75799847	158	intron (NM_001324028, intron 2 of 5)	12384	NR_036235	100422955		NR_036235	ENSG00000266396	MIR4273	-	microRNA 4273	ncRNA
chrY	13479590	13479657	157	Intergenic	1053766	NR_033667	352887	Hs.546221	NR_033667	ENSG00000206159	GYG2P1	GYG2P	glycogenin 2 pseudogene 1	pseudo
chr4	49309367	49309431	156	Intergenic	320740	NM_001286791	80157	Hs.479703	NM_025087	ENSG00000109182	CWH43	CWH43-C	cell wall biogenesis 43 C-terminal homolog	protein-coding
chr10	42651864	42651932	156	Intergenic	211595	NR_024380	441666	Hs.255729	NR_024380	ENSG00000215146	LOC441666	-	zinc finger protein 91 pseudogene	pseudo
chr18	15235484	15235548	156	Intergenic	90402	NR_027417	644669	Hs.579474	NR_027417	ENSG00000215512	LOC644669	-	ankyrin repeat domain 30B pseudogene	pseudo
chr20	29634720	29634784	153	TTS (NR_003579)	3386	NR_045115	140678	Hs.653099	NR_045115		MLLT10P1	MLLT10L|bA348I14.3	myeloid/lymphoid or mixed-lineage leukemia; translocated to, 10 pseudogene 1	pseudo
chr10	130262637	130262844	152	Intergenic	178526	NR_120619	101927381	Hs.523342	NR_120619	ENSG00000280953	LINC01163	TCONS_00017722	long intergenic non-protein coding RNA 1163	ncRNA
chr4	190200919	190201116	149	Intergenic	-379743	NR_121679	101928971	Hs.519164	NR_121679	ENSG00000250739	LINC01262	TCONS_l2_00021807	long intergenic non-protein coding RNA 1262	ncRNA
chrY	13340587	13340713	146	Intergenic	1192739	NR_033667	352887	Hs.546221	NR_033667	ENSG00000206159	GYG2P1	GYG2P	glycogenin 2 pseudogene 1	pseudo
chr19	24140577	24140644	142	Intergenic	42926	NM_001244038	730087	Hs.655305	NM_001190829	ENSG00000213967	ZNF726	-	zinc finger protein 726	protein-coding
chr1	240348263	240348324	141	intron (NM_001305424, intron 4 of 18)	93108	NM_001305424	56776	Hs.24889	NM_020066	ENSG00000155816	FMN2	-	formin 2	protein-coding
chr3	75800780	75800848	139	intron (NM_001324028, intron 2 of 5)	13383	NR_036235	100422955		NR_036235	ENSG00000266396	MIR4273	-	microRNA 4273	ncRNA
chrY	59363256	59363317	139	Intergenic	-2432	NR_110561	727856	Hs.740212	NR_110561		DDX11L16	-	DEAD/H-box helicase 11 like 16	pseudo
chr4	49200586	49200651	139	Intergenic	211959	NM_001286791	80157	Hs.479703	NM_025087	ENSG00000109182	CWH43	CWH43-C	cell wall biogenesis 43 C-terminal homolog	protein-coding
chr1	210827252	210827329	139	intron (NM_001122834, intron 11 of 11)	324650	NM_001170580	55733	Hs.58650	NM_018194	ENSG00000054392	HHAT	MART2|SKI1|Skn	hedgehog acyltransferase	protein-coding
chr14	35025428	35025489	138	Intergenic	-16515	NM_018453	55837	Hs.433269	NM_018453	ENSG00000129518	EAPP	BM036|C14orf11	E2F associated phosphoprotein	protein-coding
chr12	2364966	2365229	138	intron (NM_001129830, intron 3 of 47)	-13845	NR_046769	100874370	Hs.653548	NR_046769		CACNA1C-IT3	-	CACNA1C intronic transcript 3	ncRNA
chr18	110677	110927	138	intron (NR_033770, intron 1 of 4)	1537	NR_107045	102466878		NR_107045	ENSG00000277521	MIR8078	hsa-mir-8078	microRNA 8078	ncRNA
chr21	41750473	41750534	133	intron (NM_001389, intron 3 of 32)	-4507	NR_038896	100506492	Hs.667053	NR_038896	ENSG00000235123	DSCAM-AS1	M41	DSCAM antisense RNA 1	ncRNA
chr10	127574628	127574700	132	Intergenic	-4780	NM_018180	55760	Hs.370292	NM_018180	ENSG00000089876	DHX32	DDX32|DHLP1	DEAH-box helicase 32 (putative)	protein-coding
chr21	9938684	9938745	132	intron (NR_038329, intron 2 of 2)	29880	NR_038328	100132288	Hs.487562	NM_174948	ENSG00000188681	TEKT4P2	MAFIPL|TEKT4P	tektin 4 pseudogene 2	pseudo
chrY	13480259	13480386	131	Intergenic	1053067	NR_033667	352887	Hs.546221	NR_033667	ENSG00000206159	GYG2P1	GYG2P	glycogenin 2 pseudogene 1	pseudo
chrY	13467333	13467447	131	Intergenic	1065999	NR_033667	352887	Hs.546221	NR_033667	ENSG00000206159	GYG2P1	GYG2P	glycogenin 2 pseudogene 1	pseudo
chrY	13466734	13466923	130	Intergenic	1066561	NR_033667	352887	Hs.546221	NR_033667	ENSG00000206159	GYG2P1	GYG2P	glycogenin 2 pseudogene 1	pseudo
chr3	75802774	75802840	129	intron (NM_001324028, intron 2 of 5)	15376	NR_036235	100422955		NR_036235	ENSG00000266396	MIR4273	-	microRNA 4273	ncRNA
chr1	142656653	142656714	129	Intergenic	56922	NR_046228	100874392	Hs.648245	NR_046228		ANKRD20A12P	-	ankyrin repeat domain 20 family member A12, pseudogene	pseudo
chrY	13464961	13465105	129	Intergenic	1068356	NR_033667	352887	Hs.546221	NR_033667	ENSG00000206159	GYG2P1	GYG2P	glycogenin 2 pseudogene 1	pseudo
chr22	29516031	29516410	129	intron (NM_032045, intron 3 of 9)	47154	NM_001039570	83999	Hs.229335	NM_032045	ENSG00000183762	KREMEN1	KREMEN|KRM1	kringle containing transmembrane protein 1	protein-coding
chr12	75944402	75944536	128	Intergenic	-39051	NM_007043	11103	Hs.645517	NM_007043	ENSG00000111615	KRR1	HRB2|RIP-1	KRR1, small subunit processome component homolog	protein-coding
chrY	13485611	13485737	125	Intergenic	1047715	NR_033667	352887	Hs.546221	NR_033667	ENSG00000206159	GYG2P1	GYG2P	glycogenin 2 pseudogene 1	pseudo
chr21	9685597	9685723	125	Intergenic	-140172	NR_037421	100500862		NR_037421	ENSG00000275708	MIR3648-1	MIR3648|hsa-mir-3648-1	microRNA 3648-1	ncRNA
chr6	6657969	6658041	125	Intergenic	-34946	NR_026970	285780	Hs.655737	NM_173675	ENSG00000216863	LY86-AS1	LY86-AS|LY86AS	LY86 antisense RNA 1	ncRNA
chr22	18360259	18360327	122	intron (NM_001136004, intron 17 of 21)	29359	NM_001136004	57553	Hs.528024	NM_015241	ENSG00000243156	MICAL3	MICAL-3	microtubule associated monooxygenase, calponin and LIM domain containing 3	protein-coding
chr9	68712818	68712904	121	Intergenic	-13605	NR_136306	102725126	Hs.231861	NR_136306		LOC102725126	-	FSHD region gene 1 pseudogene	pseudo
chr20	29652097	29652167	121	Intergenic	-13994	NR_045115	140678	Hs.653099	NR_045115		MLLT10P1	MLLT10L|bA348I14.3	myeloid/lymphoid or mixed-lineage leukemia; translocated to, 10 pseudogene 1	pseudo
chrY	9956729	9956845	120	Intergenic	208380	NR_001540	252955	Hs.522846	NR_001540	ENSG00000239225	TTTY23	NCRNA00148|TTTY23B	testis-specific transcript, Y-linked 23 (non-protein coding)	ncRNA
chr1	143281764	143281849	119	Intergenic	-79567	NR_110761	102723769	Hs.652926	NR_110761		LOC102723769	-	uncharacterized LOC102723769	ncRNA
chr16	24766782	24766861	118	intron (NM_001330520, intron 3 of 23)	25772	NM_014494	27327	Hs.655057	NM_014494	ENSG00000090905	TNRC6A	CAGH26|GW1|GW182|TNRC6	trinucleotide repeat containing 6A	protein-coding
chr1	142655983	142656149	118	Intergenic	57539	NR_046228	100874392	Hs.648245	NR_046228		ANKRD20A12P	-	ankyrin repeat domain 20 family member A12, pseudogene	pseudo
chr3	75698725	75698786	118	Intergenic	-14726	NR_037925	647476	Hs.274541	NR_037925		FRG2EP	-	FSHD region gene 2 family member E, pseudogene	pseudo
chr11	585370	585625	117	intron (NM_020901, intron 3 of 17)	9051	NM_001286581	57661	Hs.325838	NM_020901	ENSG00000070047	PHRF1	PPP1R125|RNF221	PHD and ring finger domains 1	protein-coding
chr4	38563885	38563946	115	Intergenic	-39114	NR_110951	101928776	Hs.586147	NR_110951	ENSG00000249534	LINC01258	-	long intergenic non-protein coding RNA 1258	ncRNA
chr4	190908618	190908762	112	Intergenic	39722	NM_001005217	448831	Hs.626907	NM_001005217	ENSG00000205097	FRG2	FRG2A	FSHD region gene 2	protein-coding
chr20	29582817	29582953	111	Intergenic	-12522	NR_133643	105379478	Hs.98121	NR_133643		LINC01598	-	long intergenic non-protein coding RNA 1598	ncRNA
chrY	58993919	58993983	110	Intergenic	-106452	NM_005840	10251	Hs.381912	NM_005840	ENSG00000168939	SPRY3	spry-3	sprouty RTK signaling antagonist 3	protein-coding
chr16	26207843	26207904	108	Intergenic	171315	NR_036146	100422923		NR_036146	ENSG00000265005	MIR548W	-	microRNA 548w	ncRNA
chr14	55117508	55117569	105	intron (NM_015589, intron 1 of 11)	83208	NM_001161576	23034	Hs.98259	NM_015589	ENSG00000020577	SAMD4A	SAMD4|SMAUG|SMAUG1|SMG|SMGA	sterile alpha motif domain containing 4A	protein-coding
chr1	148009400	148009476	104	intron (NM_001037501, intron 15 of 19)	15292	NR_104086	101954277		NR_104086	ENSG00000275538	RNVU1-19	RNU1-126|RNU1-147|RNVU1-13|vU1.13|vU1.19	RNA, variant U1 small nuclear 19	snRNA
chr6	143168230	143168316	103	intron (NM_006734, intron 1 of 9)	98065	NM_006734	3097	Hs.510172	NM_006734	ENSG00000010818	HIVEP2	HIV-EP2|MBP-2|MIBP1|MRD43|SHN2|ZAS2|ZNF40B	human immunodeficiency virus type I enhancer binding protein 2	protein-coding
chr4	190823289	190823350	102	Intergenic	20649	NR_132380	105377617	Hs.662618	NR_132380	ENSG00000250666	LINC01596	-	long intergenic non-protein coding RNA 1596	ncRNA
chr15	32612988	32613062	102	Intergenic	82468	NM_001282493	653125		NM_001282493	ENSG00000249931	GOLGA8K	-	golgin A8 family member K	protein-coding
chr19	34882917	34882978	102	intron (NM_001329911, intron 9 of 17)	-12356	NM_032346	84306	Hs.515344	NM_032346	ENSG00000126249	PDCD2L	-	programmed cell death 2 like	protein-coding
chr2	223313569	223313719	102	intron (NM_001320833, intron 2 of 5)	24418	NM_001320833	130367	Hs.210043	NM_152386	ENSG00000163082	SGPP2	SPP2|SPPase2	sphingosine-1-phosphate phosphatase 2	protein-coding
chr4	190817493	190817574	101	Intergenic	14863	NR_132380	105377617	Hs.662618	NR_132380	ENSG00000250666	LINC01596	-	long intergenic non-protein coding RNA 1596	ncRNA
chrY	13481501	13481582	100	Intergenic	1051848	NR_033667	352887	Hs.546221	NR_033667	ENSG00000206159	GYG2P1	GYG2P	glycogenin 2 pseudogene 1	pseudo
chr17	19091418	19091492	99	Intergenic	-25518	NM_001291904	79999	Hs.677375	NM_024934	ENSG00000197665	LOC79999	-	uncharacterized LOC79999	protein-coding
chr15	98607147	98607208	96	Intergenic	24805	NR_120325	101927332		NR_120325		LINC01582	-	long intergenic non-protein coding RNA 1582	ncRNA
chr3	75698550	75698641	96	Intergenic	-14886	NR_037925	647476	Hs.274541	NR_037925		FRG2EP	-	FSHD region gene 2 family member E, pseudogene	pseudo
chr7	102500106	102500167	95	intron (NM_001111038, intron 16 of 18)	-53208	NM_001031692	10234	Hs.567412	NM_005824	ENSG00000128606	LRRC17	P37NB	leucine rich repeat containing 17	protein-coding
chr4	49284349	49284413	94	Intergenic	295722	NM_001286791	80157	Hs.479703	NM_025087	ENSG00000109182	CWH43	CWH43-C	cell wall biogenesis 43 C-terminal homolog	protein-coding
chr1	145219179	145219286	93	intron (NM_203458, intron 1 of 4)	10119	NM_203458	388677	Hs.655156	NM_203458	ENSG00000264343	NOTCH2NL	N2N	notch 2 N-terminal like	protein-coding
chr3	75802531	75802635	93	intron (NM_001324028, intron 2 of 5)	15152	NR_036235	100422955		NR_036235	ENSG00000266396	MIR4273	-	microRNA 4273	ncRNA
chr3	75802357	75802418	92	intron (NM_001324028, intron 2 of 5)	14956	NR_036235	100422955		NR_036235	ENSG00000266396	MIR4273	-	microRNA 4273	ncRNA
chr4	124476428	124476499	92	Intergenic	-97477	NR_027105	285419	Hs.535763	NR_027105	ENSG00000249464	LINC01091	-	long intergenic non-protein coding RNA 1091	ncRNA
chr6	129812721	129812785	92	intron (NM_000426, intron 56 of 64)	218617	NM_033515	93663	Hs.486458	NM_033515	ENSG00000146376	ARHGAP18	MacGAP|SENEX|bA307O14.2	Rho GTPase activating protein 18	protein-coding
chr22	18359777	18359855	91	intron (NM_001136004, intron 17 of 21)	29836	NM_001136004	57553	Hs.528024	NM_015241	ENSG00000243156	MICAL3	MICAL-3	microtubule associated monooxygenase, calponin and LIM domain containing 3	protein-coding
chr19	7515816	7515951	90	intron (NM_015318, intron 6 of 20)	11309	NM_001130955	23370	Hs.465761	NM_015318	ENSG00000104880	ARHGEF18	P114-RhoGEF	Rho/Rac guanine nucleotide exchange factor 18	protein-coding
chr5	157841464	157841541	89	Intergenic	-4721	NR_109888	101927697	Hs.483960	NR_109888	ENSG00000276778	LOC101927697	-	uncharacterized LOC101927697	ncRNA
chr14	33015580	33015641	89	exon (NM_004274, exon 4 of 14)	217131	NM_004274	9472	Hs.509083	NM_004274	ENSG00000151320	AKAP6	ADAP100|ADAP6|AKAP100|PRKA6|mAKAP	A-kinase anchoring protein 6	protein-coding
chr6	130396350	130396447	89	intron (NM_001346550, intron 12 of 21)	55609	NM_001346550	84456	Hs.658051	NM_032438	ENSG00000198945	L3MBTL3	MBT-1|MBT1	l(3)mbt-like 3 (Drosophila)	protein-coding
chr8	58721215	58721278	89	Intergenic	62538	NR_134276	286178	Hs.255156	NR_134276	ENSG00000254139	LOC286178	-	uncharacterized LOC286178	ncRNA
chr16	25850076	25850243	86	intron (NM_006040, intron 1 of 1)	146812	NM_006040	9951	Hs.655275	NM_006040	ENSG00000182601	HS3ST4	3-OST-4|30ST4|3OST4|h3-OST-4	heparan sulfate-glucosamine 3-sulfotransferase 4	protein-coding
chr9	68425703	68425797	85	Intergenic	-10362	NR_039688	100616184		NR_039688	ENSG00000276029	MIR4477A	-	microRNA 4477a	ncRNA
chr5	176018824	176018920	84	intron (NM_017675, intron 30 of 31)	18259	NM_052899	114787	Hs.150549	NM_052899	ENSG00000169258	GPRIN1	GRIN1	G protein regulated inducer of neurite outgrowth 1	protein-coding
chr6	133617507	133617624	84	intron (NM_001301013, intron 2 of 19)	54928	NM_001301013	2070	Hs.596680	NM_004100	ENSG00000112319	EYA4	CMD1J|DFNA10	EYA transcriptional coactivator and phosphatase 4	protein-coding
chr9	68424572	68424715	82	Intergenic	-9255	NR_039688	100616184		NR_039688	ENSG00000276029	MIR4477A	-	microRNA 4477a	ncRNA
chr4	191043971	191044102	82	Intergenic	58379	NR_121644	100419743		NR_121644	ENSG00000281591	DBET	DBE-T|DUX4L30	D4Z4 binding element transcript (non-protein coding)	ncRNA
chr1	142653540	142653633	77	Intergenic	60019	NR_046228	100874392	Hs.648245	NR_046228		ANKRD20A12P	-	ankyrin repeat domain 20 family member A12, pseudogene	pseudo
chrY	9944584	9944695	77	Intergenic	196232	NR_001540	252955	Hs.522846	NR_001540	ENSG00000239225	TTTY23	NCRNA00148|TTTY23B	testis-specific transcript, Y-linked 23 (non-protein coding)	ncRNA
chr5	158126977	158127075	75	intron (NM_182708, intron 14 of 14)	-290245	NR_109888	101927697	Hs.483960	NR_109888	ENSG00000276778	LOC101927697	-	uncharacterized LOC101927697	ncRNA
chr1	16892404	16892509	74	intron (NM_017940, intron 26 of 28)	17047	NR_037446	100500876		NR_037446	ENSG00000263811	MIR3675	-	microRNA 3675	ncRNA
chr21	9936328	9936389	73	intron (NR_038329, intron 2 of 2)	32236	NR_038328	100132288	Hs.487562	NM_174948	ENSG00000188681	TEKT4P2	MAFIPL|TEKT4P	tektin 4 pseudogene 2	pseudo
chrY	9964227	9964302	72	Intergenic	215857	NR_001540	252955	Hs.522846	NR_001540	ENSG00000239225	TTTY23	NCRNA00148|TTTY23B	testis-specific transcript, Y-linked 23 (non-protein coding)	ncRNA

## Sheet: CASZ1 ChIPseq in Dox+ cells
Chr	Start	End	Peak Score	Annotation	Distance to TSS	Nearest PromoterID	Entrez ID	Nearest Unigene	Nearest Refseq	Nearest Ensembl	Gene Name	Gene Alias	Gene Description	Gene Type
chr10	2154052	2154627	1979	Intergenic	-36056	NR_106720	102465944		NR_106720	ENSG00000278069	MIR6072	hsa-mir-6072	microRNA 6072	ncRNA
chr4	124753210	124754236	1891	intron (NR_027105, intron 3 of 4)	58304	NR_027106	285419	Hs.535763	NR_027105	ENSG00000249464	LINC01091	-	long intergenic non-protein coding RNA 1091	ncRNA
chr2	138829749	138830426	1720	Intergenic	-29367	NR_135526	105373635		NR_135526	ENSG00000224231	LINC01832	-	long intergenic non-protein coding RNA 1832	ncRNA
chr5	80050691	80051284	1720	intron (NM_002439, intron 12 of 23)	-100187	NM_001290354	1719	Hs.592364	NM_000791	ENSG00000228716	DHFR	DHFRP1|DYR	dihydrofolate reductase	protein-coding
chr14	61397789	61398394	1684	intron (NM_002431, intron 7 of 7)	49706	NM_020810	57570	Hs.380159	NM_020810	ENSG00000126814	TRMT5	COXPD26|KIAA1393|TRM5	tRNA methyltransferase 5	protein-coding
chr19	4328345	4328708	1648	intron (NM_001013841, intron 6 of 12)	10321	NM_001013841	55620	Hs.194385	NM_017720	ENSG00000178078	STAP2	BKS	signal transducing adaptor family member 2	protein-coding
chr12	63096276	63096968	1414	intron (NM_020700, intron 6 of 9)	99156	NR_029661	406891		NR_029661	ENSG00000199179	MIRLET7I	LET7I|MIRNLET7I|hsa-let-7i|let-7i	microRNA let-7i	ncRNA
chr4	124537996	124540138	1373	Intergenic	-34873	NR_027105	285419	Hs.535763	NR_027105	ENSG00000249464	LINC01091	-	long intergenic non-protein coding RNA 1091	ncRNA
chr1	33899143	33899760	1339	Intergenic	-38781	NM_145238	7579	Hs.442705	NM_145238	ENSG00000121903	ZSCAN20	KOX29|ZFP-31|ZNF31|ZNF360	zinc finger and SCAN domain containing 20	protein-coding
chr1	90868507	90869106	1305	Intergenic	313988	NM_020063	343472	Hs.451956	NM_020063	ENSG00000143032	BARHL2	-	BarH like homeobox 2	protein-coding
chr7	37071057	37072318	1305	intron (NM_001206482, intron 15 of 21)	34286	NR_104120	100861514	Hs.627775	NR_104120	ENSG00000224101	ELMO1-AS1	-	ELMO1 antisense RNA 1	ncRNA
chr10	93412002	93412618	1292	Intergenic	-19452	NM_005398	5507	Hs.303090	NM_005398	ENSG00000119938	PPP1R3C	PPP1R5|PTG	protein phosphatase 1 regulatory subunit 3C	protein-coding
chr10	104040282	104041060	1289	intron (NM_001199379, intron 3 of 39)	35416	NM_004193	8729	Hs.290243	NM_004193	ENSG00000107862	GBF1	ARF1GEF	golgi brefeldin A resistant guanine nucleotide exchange factor 1	protein-coding
chr14	35015886	35016816	1288	Intergenic	-7408	NM_001318916	55837	Hs.433269	NM_018453	ENSG00000129518	EAPP	BM036|C14orf11	E2F associated phosphoprotein	protein-coding
chr15	85956188	85957086	1248	intron (NM_007200, intron 1 of 36)	32790	NM_006738	11214	Hs.459211	NM_006738	ENSG00000170776	AKAP13	AKAP-13|AKAP-Lbc|ARHGEF13|BRX|HA-3|Ht31|LBC|PRKA13|PROTO-LB|PROTO-LBC|c-lbc|p47	A-kinase anchoring protein 13	protein-coding
chr2	39922531	39923865	1241	intron (NM_152390, intron 1 of 3)	30163	NM_152390	130733	Hs.40808	NM_152390	ENSG00000152154	TMEM178A	TMEM178	transmembrane protein 178A	protein-coding
chr6	143167864	143168498	1218	intron (NM_006734, intron 1 of 9)	98157	NM_006734	3097	Hs.510172	NM_006734	ENSG00000010818	HIVEP2	HIV-EP2|MBP-2|MIBP1|MRD43|SHN2|ZAS2|ZNF40B	human immunodeficiency virus type I enhancer binding protein 2	protein-coding
chr12	76371405	76372244	1210	Intergenic	53732	NM_007350	22822	Hs.602085	NM_007350	ENSG00000139289	PHLDA1	DT1P1B11|PHRIP|TDAG51	pleckstrin homology like domain family A member 1	protein-coding
chr15	60684891	60686012	1208	intron (NM_001136015, intron 1 of 13)	4734	NM_004039	302	Hs.511605	NM_004039	ENSG00000182718	ANXA2	ANX2|ANX2L4|CAL1H|HEL-S-270|LIP2|LPC2|LPC2D|P36|PAP-IV	annexin A2	protein-coding
chr15	98536520	98537070	1199	Intergenic	32862	NM_183376	91947	Hs.6093	NM_183376	ENSG00000140450	ARRDC4	-	arrestin domain containing 4	protein-coding
chr12	18905300	18906179	1198	Intergenic	14694	NM_033328	93661	Hs.131288	NM_033328	ENSG00000177938	CAPZA3	CAPPA3|Gsg3|HEL-S-86	capping actin protein of muscle Z-line alpha subunit 3	protein-coding
chr12	14410434	14411779	1189	Intergenic	-107460	NM_001286515	55729	Hs.504856	NM_018179	ENSG00000171681	ATF7IP	AM|ATF-IP|MCAF|MCAF1|p621	activating transcription factor 7 interacting protein	protein-coding
chr5	80922316	80922702	1155	intron (NM_012446, intron 3 of 16)	124563	NM_001345886	23635	Hs.102735	NM_012446	ENSG00000145687	SSBP2	HSPC116|SOSS-B2	single stranded DNA binding protein 2	protein-coding
chr8	129984601	129985951	1155	Intergenic	268210	NR_033916	728724	Hs.49902	NR_033916	ENSG00000250400	LINC00977	-	long intergenic non-protein coding RNA 977	ncRNA
chr1	120601781	120602389	1143	intron (NM_024408, intron 1 of 33)	10232	NM_024408	4853	Hs.487360	NM_024408	ENSG00000134250	NOTCH2	AGS2|HJCYS|hN2	notch 2	protein-coding
chr6	130065500	130066259	1136	Intergenic	-34509	NM_033515	93663	Hs.486458	NM_033515	ENSG00000146376	ARHGAP18	MacGAP|SENEX|bA307O14.2	Rho GTPase activating protein 18	protein-coding
chr4	16142337	16143178	1135	Intergenic	-57134	NM_001145848	8842	Hs.614734	NM_006017	ENSG00000007062	PROM1	AC133|CD133|CORD12|MCDR2|MSTP061|PROML1|RP41|STGD4	prominin 1	protein-coding
chr15	33390374	33391161	1131	intron (NM_001277313, intron 4 of 20)	-30534	NM_001103184	342184	Hs.657649	NM_198500	ENSG00000248905	FMN1	FMN|LD	formin 1	protein-coding
chr5	83545626	83546128	1131	intron (NM_005711, intron 2 of 10)	134808	NM_005711	10085	Hs.482730	NM_005711	ENSG00000164176	EDIL3	DEL1	EGF like repeats and discoidin domains 3	protein-coding
chr8	80875679	80876475	1106	intron (NM_014018, intron 2 of 2)	66429	NM_014018	28957	Hs.521124	NM_014018	ENSG00000147586	MRPS28	HSPC007|MRP-S28|MRP-S35|MRPS35	mitochondrial ribosomal protein S28	protein-coding
chr1	233248563	233249623	1090	intron (NM_014801, intron 21 of 33)	162505	NR_138027	84284	Hs.642715	NM_032324	ENSG00000135778	NTPCR	C1orf57|HCR-NTPase	nucleoside-triphosphatase, cancer-related	protein-coding
chr1	184085434	184085894	1075	Intergenic	64879	NM_001300766	116461	Hs.548197	NM_052965	ENSG00000198860	TSEN15	C1orf19|PCH2F|sen15	tRNA splicing endonuclease subunit 15	protein-coding
chr8	118725450	118726165	1074	Intergenic	192855	NM_001282986	90390	Hs.492612	NM_080651	ENSG00000164758	MED30	MED30S|THRAP6|TRAP25	mediator complex subunit 30	protein-coding
chr9	118434909	118435722	1074	Intergenic	71203	NR_109805	101928775	Hs.522362	NR_109805	ENSG00000228714	LOC101928775	-	uncharacterized LOC101928775	ncRNA
chr4	124339599	124339999	1071	Intergenic	19154	NM_005841	10252	Hs.744854	NM_005841	ENSG00000164056	SPRY1	hSPRY1	sprouty RTK signaling antagonist 1	protein-coding
chr11	9587339	9588011	1066	Intergenic	-7553	NM_003390	7465	Hs.249441	NM_003390	ENSG00000166483	WEE1	WEE1A|WEE1hu	WEE1 G2 checkpoint kinase	protein-coding
chr21	36628754	36629317	1058	Intergenic	-207440	NM_001754	861	Hs.149261	NM_001754	ENSG00000159216	RUNX1	AML1|AML1-EVI-1|AMLCR1|CBF2alpha|CBFA2|EVI-1|PEBP2aB|PEBP2alpha	runt related transcription factor 1	protein-coding
chr14	22627001	22627393	1058	Intergenic	430946	NM_001344	1603	Hs.82890	NM_001344	ENSG00000129562	DAD1	OST2	defender against cell death 1	protein-coding
chr20	12093968	12094995	1058	Intergenic	195968	NM_001282554	22903	Hs.709366	NM_014962	ENSG00000132640	BTBD3	dJ742J24.1	BTB domain containing 3	protein-coding
chr10	128086504	128087097	1056	Intergenic	-9673	NM_001288974	8038	Hs.594351	NM_003474	ENSG00000148848	ADAM12	ADAM12-OT1|CAR10|MCMP|MCMPMltna|MLTN|MLTNA	ADAM metallopeptidase domain 12	protein-coding
chr10	114846974	114847623	1031	intron (NM_001146285, intron 4 of 12)	42184	NR_132769	106635520		NR_132769		SNORA87	-	small nucleolar RNA, H/ACA box 87	snoRNA
chr5	157567212	157567633	1028	Intergenic	269359	NR_109888	101927697	Hs.483960	NR_109888	ENSG00000276778	LOC101927697	-	uncharacterized LOC101927697	ncRNA
chr2	150504991	150505652	1026	intron (NR_110240, intron 1 of 2)	-60991	NM_015702	27249	Hs.5324	NM_015702	ENSG00000168288	MMADHC	C2orf25|CL25022|cblD	methylmalonic aciduria and homocystinuria, cblD type	protein-coding
chr1	61803516	61804181	1022	intron (NM_001145511, intron 4 of 10)	-84658	NR_104180	645030	Hs.632410	NR_104180	ENSG00000237853	NFIA-AS1	-	NFIA antisense RNA 1	ncRNA
chr5	89940825	89941390	1010	intron (NR_003149, intron 15 of 89)	86490	NM_032119	84059	Hs.591777	NM_032119	ENSG00000164199	ADGRV1	FEB4|GPR98|MASS1|USH2B|USH2C|VLGR1|VLGR1b	adhesion G protein-coupled receptor V1	protein-coding
chr8	106185273	106185663	1010	Intergenic	-145679	NM_012082	23414	Hs.431009	NM_012082	ENSG00000169946	ZFPM2	DIH3|FOG2|SRXY9|ZC2HC11B|ZNF89B|hFOG-2	zinc finger protein, FOG family member 2	protein-coding
chr1	169281272	169281721	1010	intron (NM_197972, intron 3 of 11)	-55621	NM_001320972	8548	Hs.130746	NM_003666	ENSG00000117475	BLZF1	GOLGIN-45|JEM-1|JEM-1s|JEM1	basic leucine zipper nuclear factor 1	protein-coding
chr15	96100460	96101058	1008	Intergenic	124437	NR_027132	145820	Hs.652702	NR_027132	ENSG00000259134	LINC00924	-	long intergenic non-protein coding RNA 924	ncRNA
chr14	35024863	35025638	1007	Intergenic	-16307	NM_001318916	55837	Hs.433269	NM_018453	ENSG00000129518	EAPP	BM036|C14orf11	E2F associated phosphoprotein	protein-coding
chr3	154788582	154789233	994	Intergenic	-8529	NM_000902	4311	Hs.307734	NM_000902	ENSG00000196549	MME	CALLA|CD10|CMT2T|NEP|SCA43|SFE	membrane metalloendopeptidase	protein-coding
chr7	81314288	81314827	994	intron (NR_126025, intron 1 of 10)	6165	NR_126025	100128317	Hs.571267	NR_126025	ENSG00000233491	LOC100128317	-	uncharacterized LOC100128317	ncRNA
chr2	75303219	75303762	988	intron (NM_015727, intron 2 of 3)	-14449	NR_049796	100846995		NR_049796	ENSG00000263909	MIR5000	-	microRNA 5000	ncRNA
chr1	176486484	176487085	978	intron (NM_020318, intron 1 of 22)	54477	NM_020318	60676	Hs.187284	NM_020318	ENSG00000116183	PAPPA2	PAPP-A2|PAPP-E|PAPPE|PLAC3	pappalysin 2	protein-coding
chr2	40661926	40662780	978	intron (NM_001112802, intron 1 of 7)	-4909	NM_001112800	6546	Hs.31961	NM_021097	ENSG00000183023	SLC8A1	NCX1	solute carrier family 8 member A1	protein-coding
chr15	57537266	57537631	978	intron (NM_001306220, intron 5 of 11)	25793	NM_207040	6938	Hs.511504	NM_003205	ENSG00000140262	TCF12	CRS3|HEB|HTF4|HsT17266|TCF-12|bHLHb20	transcription factor 12	protein-coding
chr2	55130903	55131838	975	intron (NM_001039753, intron 23 of 40)	106100	NM_007008	57142	Hs.637850	NM_007008	ENSG00000115310	RTN4	ASY|NI220/250|NOGO|NOGO-A|NOGOC|NSP|NSP-CL|Nbla00271|Nbla10545|Nogo-B|Nogo-C|RTN-X|RTN4-A|RTN4-B1|RTN4-B2|RTN4-C	reticulon 4	protein-coding
chr7	29415092	29416289	963	intron (NM_001293069, intron 4 of 13)	-103638	NM_001293076	1124	Hs.654611	NM_004067	ENSG00000106069	CHN2	ARHGAP3|BCH|CHN2-3|RHOGAP3	chimerin 2	protein-coding
chr1	210612213	210613240	962	intron (NM_001122834, intron 7 of 11)	110086	NM_001170580	55733	Hs.58650	NM_018194	ENSG00000054392	HHAT	MART2|SKI1|Skn	hedgehog acyltransferase	protein-coding
chr7	115911986	115912670	961	Intergenic	14390	NR_130923	102724434	Hs.667624	NR_130921	ENSG00000237870	LOC102724434	-	uncharacterized LOC102724434	ncRNA
chr12	95108005	95108443	961	Intergenic	-63886	NM_020698	57458	Hs.370410	NM_020698	ENSG00000057704	TMCC3	-	transmembrane and coiled-coil domain family 3	protein-coding
chr12	16684461	16685145	947	Intergenic	73510	NM_001243611	55885	Hs.504908	NM_018640	ENSG00000048540	LMO3	RBTN3|RBTNL2|RHOM3|Rhom-3	LIM domain only 3	protein-coding
chr6	132443947	132444408	946	Intergenic	-7774	NR_039673	100616191		NR_039673	ENSG00000265669	MIR548AJ1	-	microRNA 548aj-1	ncRNA
chr15	36720271	36721111	946	Intergenic	-151113	NM_001321756	84529	Hs.48348	NM_032499	ENSG00000186073	C15orf41	HH114	chromosome 15 open reading frame 41	protein-coding
chr1	108479080	108480124	946	intron (NM_006113, intron 1 of 26)	-27463	NR_046653	100873946	Hs.568676	NR_046653	ENSG00000230489	VAV3-AS1	-	VAV3 antisense RNA 1	ncRNA
chr6	140085676	140086081	946	Intergenic	-6332	NR_038399	100132735	Hs.62646	NR_038399		LOC100132735	-	uncharacterized LOC100132735	ncRNA
chr5	158050959	158051374	946	Intergenic	-214385	NR_109888	101927697	Hs.483960	NR_109888	ENSG00000276778	LOC101927697	-	uncharacterized LOC101927697	ncRNA
chr6	130004893	130005528	937	intron (NM_033515, intron 1 of 14)	26160	NM_033515	93663	Hs.486458	NM_033515	ENSG00000146376	ARHGAP18	MacGAP|SENEX|bA307O14.2	Rho GTPase activating protein 18	protein-coding
chr12	76099623	76100139	932	Intergenic	-194463	NM_007043	11103	Hs.645517	NM_007043	ENSG00000111615	KRR1	HRB2|RIP-1	KRR1, small subunit processome component homolog	protein-coding
chr5	97645464	97646339	931	Intergenic	-459098	NM_001012761	285704	Hs.526902	NM_173670	ENSG00000174136	RGMB	DRAGON	repulsive guidance molecule family member b	protein-coding
chr8	102773118	102773690	930	intron (NM_001040625, intron 4 of 6)	30035	NM_032041	83988	Hs.492427	NM_032041	ENSG00000104490	NCALD	-	neurocalcin delta	protein-coding
chr20	19796210	19796572	928	Intergenic	-70774	NM_001242581	54453	Hs.472270	NM_018993	ENSG00000132669	RIN2	MACS|RASSF4	Ras and Rab interactor 2	protein-coding
chr8	102257615	102258043	926	Intergenic	-39537	NM_001267709	51123	Hs.374485	NM_016096	ENSG00000120963	ZNF706	HSPC038|PNAS-106|PNAS-113	zinc finger protein 706	protein-coding
chr15	89461833	89462473	925	Intergenic	-5453	NM_001310319	4240	Hs.3745	NM_005928	ENSG00000140545	MFGE8	BA46|EDIL1|HMFG|HsT19888|MFG-E8|MFGM|OAcGD3S|SED1|SPAG10|hP47	milk fat globule-EGF factor 8 protein	protein-coding
chr9	89164205	89164693	921	Intergenic	-195047	NM_024617	79670	Hs.597057	NM_024617	ENSG00000083223	ZCCHC6	PAPD6|TUT7	zinc finger CCHC-type containing 6	protein-coding
chr2	37995636	37996358	919	Intergenic	60857	NR_110011	101929559	Hs.468200	NR_110011	ENSG00000237803	LINC00211	NCRNA00211	long intergenic non-protein coding RNA 211	ncRNA
chr2	38013978	38014934	918	Intergenic	42398	NR_110011	101929559	Hs.468200	NR_110011	ENSG00000237803	LINC00211	NCRNA00211	long intergenic non-protein coding RNA 211	ncRNA
chr15	64813869	64814423	918	intron (NM_015042, intron 1 of 8)	22527	NM_015042	23060	Hs.595451	NM_015042	ENSG00000180357	ZNF609	-	zinc finger protein 609	protein-coding
chr6	45413465	45413987	915	intron (NM_001015051, intron 5 of 7)	23412	NM_001278478	860	Hs.535845	NM_004348	ENSG00000124813	RUNX2	AML3|CBF-alpha-1|CBFA1|CCD|CCD1|CLCD|OSF-2|OSF2|PEA2aA|PEBP2aA	runt related transcription factor 2	protein-coding
chr8	131314680	131315379	915	intron (NM_001247996, intron 4 of 30)	-6250	NR_002765	29065	Hs.639318	NR_002765		ASAP1-IT1	ASAP1-IT|ASAP1IT|ASAP1IT1|DDEF1IT1|HSPC054|NCRNA00050	ASAP1 intronic transcript 1	ncRNA
chr1	145219032	145219616	915	intron (NM_203458, intron 1 of 4)	10211	NM_203458	388677	Hs.655156	NM_203458	ENSG00000264343	NOTCH2NL	N2N	notch 2 N-terminal like	protein-coding
chr5	57154533	57155173	914	Intergenic	40136	NR_109900	101928539	Hs.639385	NR_109900	ENSG00000249584	LOC101928539	-	uncharacterized LOC101928539	ncRNA
chr9	119606439	119607271	912	intron (NM_014010, intron 10 of 21)	157274	NM_012210	22954	Hs.591910	NM_012210	ENSG00000119401	TRIM32	BBS11|HT2A|LGMD2H|TATIP	tripartite motif containing 32	protein-coding
chr14	68604428	68604980	910	intron (NM_001321809, intron 7 of 11)	314395	NM_001321815	5890	Hs.172587	NM_002877	ENSG00000182185	RAD51B	R51H2|RAD51L1|REC2	RAD51 paralog B	protein-coding
chr4	124365370	124365960	903	Intergenic	45020	NM_005841	10252	Hs.744854	NM_005841	ENSG00000164056	SPRY1	hSPRY1	sprouty RTK signaling antagonist 1	protein-coding
chr7	55132547	55133892	902	intron (NM_001346941, intron 1 of 21)	-44291	NM_001346900	1956	Hs.488293	NM_005228	ENSG00000146648	EGFR	ERBB|ERBB1|HER1|NISBD2|PIG61|mENA	epidermal growth factor receptor	protein-coding
chr6	131254772	131255242	901	intron (NM_001135555, intron 3 of 14)	66900	NM_001252660	2037	Hs.486470	NM_001431	ENSG00000079819	EPB41L2	4.1-G|4.1G	erythrocyte membrane protein band 4.1 like 2	protein-coding
chr3	111487322	111487962	901	intron (NM_001134437, intron 1 of 17)	36315	NM_001134437	90102	Hs.603252	NM_145753	ENSG00000144824	PHLDB2	LL5b|LL5beta	pleckstrin homology like domain family B member 2	protein-coding
chr8	81962868	81963490	901	intron (NM_018440, intron 2 of 8)	61124	NM_018440	55824	Hs.266175	NM_018440	ENSG00000076641	PAG1	CBP|PAG	phosphoprotein membrane anchor with glycosphingolipid microdomains 1	protein-coding
chr5	57137450	57137975	900	Intergenic	57277	NR_109900	101928539	Hs.639385	NR_109900	ENSG00000249584	LOC101928539	-	uncharacterized LOC101928539	ncRNA
chr8	106081927	106082388	899	Intergenic	-248990	NM_012082	23414	Hs.431009	NM_012082	ENSG00000169946	ZFPM2	DIH3|FOG2|SRXY9|ZC2HC11B|ZNF89B|hFOG-2	zinc finger protein, FOG family member 2	protein-coding
chr7	83671483	83671902	899	intron (NM_006080, intron 6 of 16)	152525	NM_006080	10371	Hs.252451	NM_006080	ENSG00000075213	SEMA3A	COLL1|HH16|Hsema-I|Hsema-III|SEMA1|SEMAD|SEMAIII|SEMAL|SemD|coll-1	semaphorin 3A	protein-coding
chr5	155906822	155907251	898	intron (NM_001128209, intron 2 of 7)	153269	NM_172244	6444	Hs.387207	NM_000337	ENSG00000170624	SGCD	35DAG|CMD1L|DAGD|SG-delta|SGCDP|SGD	sarcoglycan delta	protein-coding
chr1	204476066	204476434	897	Intergenic	-9257	NM_001278519	4194	Hs.497492	NM_002393	ENSG00000198625	MDM4	HDMX|MDMX|MRP1	MDM4, p53 regulator	protein-coding
chr8	13224161	13224922	896	intron (NM_024767, intron 4 of 4)	-90484	NM_001316668	10395	Hs.134296	NM_006094	ENSG00000164741	DLC1	ARHGAP7|HP|STARD12|p122-RhoGAP	DLC1 Rho GTPase activating protein	protein-coding
chr10	65028519	65029214	894	non-coding (NR_134512, exon 1 of 22)	117	NM_001322254	221037	Hs.413416	NM_004241	ENSG00000171988	JMJD1C	KDM3C|TRIP-8|TRIP8	jumonji domain containing 1C	protein-coding
chr2	29970836	29971369	892	intron (NM_004304, intron 1 of 28)	173375	NM_004304	238	Hs.654469	NM_004304	ENSG00000171094	ALK	CD246|NBLST3	anaplastic lymphoma receptor tyrosine kinase	protein-coding
chr12	106327739	106328792	889	Intergenic	205546	NM_014840	9891	Hs.524692	NM_014840	ENSG00000074590	NUAK1	ARK5	NUAK family kinase 1	protein-coding
chr7	46850893	46851972	884	Intergenic	-114712	NR_134575	730338	Hs.640207	NR_134575	ENSG00000233539	LOC730338	-	uncharacterized LOC730338	ncRNA
chr6	132655341	132655897	883	intron (NM_015529, intron 4 of 11)	67054	NM_015529	26002	Hs.6909	NM_015529	ENSG00000079931	MOXD1	MOX|PRO5780|dJ248E1.1	monooxygenase DBH like 1	protein-coding
chr9	117657070	117657784	883	intron (NM_001252290, intron 4 of 4)	35448	NM_001244	944	Hs.494901	NM_001244	ENSG00000106952	TNFSF8	CD153|CD30L|CD30LG|TNLG3A	tumor necrosis factor superfamily member 8	protein-coding
chr15	96816862	96817363	882	intron (NR_102743, intron 5 of 7)	-52045	NM_001145155	7026	Hs.347991	NM_021005	ENSG00000185551	NR2F2	ARP1|CHTD4|COUPTFB|COUPTFII|NF-E3|NR2F1|SVP40|TFCOUP2	nuclear receptor subfamily 2 group F member 2	protein-coding
chr7	126341106	126341434	881	intron (NM_001127323, intron 7 of 10)	356968	NR_030323	693177		NR_030323	ENSG00000207692	MIR592	MIRN592|hsa-mir-592|mir-592	microRNA 592	ncRNA
chr8	122586675	122587063	879	Intergenic	-64717	NR_002835	594842	Hs.668686	NR_002835		HAS2-AS1	HAS2-AS|HAS2AS|HASNT|NCRNA00077	HAS2 antisense RNA 1	ncRNA
chr16	15111076	15111411	878	exon (NM_001285445, exon 10 of 22)	38693	NM_001270766	123803	Hs.592045	NM_173474	ENSG00000157045	NTAN1	PNAA|PNAD	N-terminal asparagine amidase	protein-coding
chr5	90609996	90610524	876	promoter-TSS (NR_103548)	-41	NR_103549	100505994	Hs.628363	NR_103548	ENSG00000248323	LUCAT1	SCAL1	lung cancer associated transcript 1 (non-protein coding)	ncRNA
chr16	15684438	15685316	872	Intergenic	20075	NR_106761	102465252		NR_106761	ENSG00000166783	MIR6506	hsa-mir-6506	microRNA 6506	ncRNA
chr2	37812385	37813183	870	Intergenic	86558	NM_001270438	10602	Hs.369574	NM_006449	ENSG00000163171	CDC42EP3	BORG2|CEP3|UB1	CDC42 effector protein 3	protein-coding
chr11	85429931	85430773	868	promoter-TSS (NM_206930)	41	NM_001162952	54843	Hs.369520	NM_032379	ENSG00000137501	SYTL2	CHR11SYT|EXO4|PPP1R151|SGA72M|SLP2|SLP2A	synaptotagmin like 2	protein-coding
chr5	88608812	88609190	868	intron (NR_136219, intron 7 of 9)	-409079	NM_001193347	4208	Hs.649965	NM_002397	ENSG00000081189	MEF2C	C5DELq14.3|DEL5q14.3	myocyte enhancer factor 2C	protein-coding
chr7	81302272	81302748	868	intron (NR_126025, intron 1 of 10)	18212	NR_126025	100128317	Hs.571267	NR_126025	ENSG00000233491	LOC100128317	-	uncharacterized LOC100128317	ncRNA
chr6	70627699	70628372	868	intron (NM_001858, intron 4 of 50)	51587	NM_001858	1310	Hs.444842	NM_001858	ENSG00000082293	COL19A1	COL9A1L|D6S228E	collagen type XIX alpha 1 chain	protein-coding
chr1	184082344	184083106	867	Intergenic	61940	NM_001300766	116461	Hs.548197	NM_052965	ENSG00000198860	TSEN15	C1orf19|PCH2F|sen15	tRNA splicing endonuclease subunit 15	protein-coding
chr1	144036615	144037263	865	Intergenic	-109872	NM_001278267	100288142	Hs.445080	NM_001278267	ENSG00000162825	NBPF20	-	neuroblastoma breakpoint family member 20	protein-coding
chr1	184087057	184087789	865	Intergenic	66638	NM_001300766	116461	Hs.548197	NM_052965	ENSG00000198860	TSEN15	C1orf19|PCH2F|sen15	tRNA splicing endonuclease subunit 15	protein-coding
chr6	143175682	143176519	864	intron (NM_006734, intron 1 of 9)	90238	NM_006734	3097	Hs.510172	NM_006734	ENSG00000010818	HIVEP2	HIV-EP2|MBP-2|MIBP1|MRD43|SHN2|ZAS2|ZNF40B	human immunodeficiency virus type I enhancer binding protein 2	protein-coding
chr7	129381533	129382099	862	intron (NM_001040110, intron 10 of 10)	28516	NR_029614	406958		NR_029614	ENSG00000207990	MIR182	MIRN182|miRNA182|mir-182	microRNA 182	ncRNA
chr10	102650043	102651218	861	Intergenic	-21696	NM_001243770	55719	Hs.447458	NM_018121	ENSG00000119906	SLF2	C10orf6|FAM178A	SMC5-SMC6 complex localization factor 2	protein-coding
chr5	141870627	141871512	860	Intergenic	122657	NM_033137	2246	Hs.483635	NM_000800	ENSG00000113578	FGF1	AFGF|ECGF|ECGF-beta|ECGFA|ECGFB|FGF-1|FGF-alpha|FGFA|GLIO703|HBGF-1|HBGF1	fibroblast growth factor 1	protein-coding
chr14	34824794	34825321	859	Intergenic	106411	NM_138288	171546	Hs.740577	NM_138288	ENSG00000165389	SPTSSA	C14orf147|SSSPTA	serine palmitoyltransferase small subunit A	protein-coding
chr8	136357227	136358574	857	Intergenic	111526	NR_120395	286094	Hs.440978	NR_026706	ENSG00000254083	LINC01591	-	long intergenic non-protein coding RNA 1591	ncRNA
chr6	144587215	144587810	854	Intergenic	-25361	NM_007124	7402	Hs.133135	NM_007124	ENSG00000152818	UTRN	DMDL|DRP|DRP1	utrophin	protein-coding
chr14	45247818	45248465	852	Intergenic	-118366	NM_001017923	122525	Hs.82098	NM_001017923	ENSG00000179476	C14orf28	DRIP-1|DRIP1|c14_5270	chromosome 14 open reading frame 28	protein-coding
chr2	40629069	40629516	852	intron (NM_021097, intron 1 of 9)	28152	NM_001112801	6546	Hs.31961	NM_021097	ENSG00000183023	SLC8A1	NCX1	solute carrier family 8 member A1	protein-coding
chr7	95865476	95866365	852	intron (NM_014251, intron 3 of 17)	-16852	NR_030322	693176		NR_030322	ENSG00000208025	MIR591	MIRN591|hsa-mir-591	microRNA 591	ncRNA
chr6	145047288	145047699	852	intron (NM_007124, intron 52 of 73)	320702	NR_132778	106635530		NR_132778		SNORA98	-	small nucleolar RNA, H/ACA box 98	snoRNA
chr6	132523673	132524044	852	Intergenic	68740	NR_038981	100507254	Hs.103070	NR_038981		LINC01013	-	long intergenic non-protein coding RNA 1013	ncRNA
chr2	28940189	28940862	850	Intergenic	-34089	NM_206876	5500	Hs.702907	NM_002709	ENSG00000213639	PPP1CB	HEL-S-80p|PP-1B|PP1B|PP1beta|PPP1CD	protein phosphatase 1 catalytic subunit beta	protein-coding
chr1	182721068	182722117	849	Intergenic	-36992	NM_001200050	80896	Hs.496969	NM_030769	ENSG00000135838	NPL	C112|C1orf13|NAL|NPL1	N-acetylneuraminate pyruvate lyase	protein-coding
chr7	129995886	129996511	847	intron (NM_001127441, intron 6 of 13)	10770	NR_133928	105375504	Hs.436058	NR_133928		LOC105375504	-	uncharacterized LOC105375504	ncRNA
chr10	32229738	32230072	847	Intergenic	-12101	NM_018287	94134	Hs.499264	NM_018287	ENSG00000165322	ARHGAP12	-	Rho GTPase activating protein 12	protein-coding
chr5	64438383	64438772	846	Intergenic	339170	NR_135689	11174	Hs.482291	NM_197941	ENSG00000049192	ADAMTS6	ADAM-TS 6|ADAM-TS6|ADAMTS-6	ADAM metallopeptidase with thrombospondin type 1 motif 6	protein-coding
chr12	92756759	92757782	846	Intergenic	-58037	NR_027932	574028	Hs.730377	NM_001025233	ENSG00000257127	CLLU1	-	chronic lymphocytic leukemia up-regulated 1	protein-coding
chr1	113065114	113065768	843	TTS (NM_001308264)	14071	NM_024494	7482	Hs.258575	NM_004185	ENSG00000134245	WNT2B	WNT13	Wnt family member 2B	protein-coding
chr3	16515750	16516206	843	intron (NM_015150, intron 2 of 9)	39244	NM_015150	23180	Hs.98910	NM_015150	ENSG00000131378	RFTN1	MIG2|PIB10|PIG9|RAFTLIN	raftlin, lipid raft linker 1	protein-coding
chr14	32978795	32979430	842	intron (NM_004274, intron 2 of 13)	180633	NM_004274	9472	Hs.509083	NM_004274	ENSG00000151320	AKAP6	ADAP100|ADAP6|AKAP100|PRKA6|mAKAP	A-kinase anchoring protein 6	protein-coding
chr1	119046655	119047335	841	Intergenic	-319147	NM_206996	200162	Hs.528821	NM_206996	ENSG00000155761	SPAG17	CT143|PF6	sperm associated antigen 17	protein-coding
chr8	23310070	23310571	840	intron (NM_004901, intron 1 of 12)	4924	NM_004901	9583	Hs.444389	NM_004901	ENSG00000197217	ENTPD4	LALP70|LAP70|LYSAL1|NTPDase-4|UDPase	ectonucleoside triphosphate diphosphohydrolase 4	protein-coding
chr8	135943380	135944076	840	Intergenic	81550	NR_125427	101927845	Hs.559609	NR_125427	ENSG00000251218	LOC101927845	-	uncharacterized LOC101927845	ncRNA
chr4	124542348	124542818	837	Intergenic	-31357	NR_027105	285419	Hs.535763	NR_027105	ENSG00000249464	LINC01091	-	long intergenic non-protein coding RNA 1091	ncRNA
chr2	222864548	222865394	837	Intergenic	-297895	NM_153038	151278	Hs.350729	NM_153038	ENSG00000163081	CCDC140	-	coiled-coil domain containing 140	protein-coding
chr2	23040126	23040462	837	Intergenic	280943	NR_110577	102723362	Hs.502887	NR_110577	ENSG00000233587	LINC01884	-	long intergenic non-protein coding RNA 1884	ncRNA
chr13	50975075	50975800	835	intron (NR_109974, intron 3 of 6)	126148	NR_125753	103689915	Hs.722230	NR_125753	ENSG00000229323	DLEU1-AS1	LINC01308	DLEU1 antisense RNA 1	ncRNA
chr7	83306466	83306776	834	Intergenic	-28142	NM_012431	9723	Hs.528721	NM_012431	ENSG00000170381	SEMA3E	M-SEMAH|M-SemaK|SEMAH|coll-5	semaphorin 3E	protein-coding
chr5	142356987	142357896	833	intron (NM_015071, intron 11 of 22)	-108966	NR_046680	100874239	Hs.570896	NR_046680	ENSG00000226272	ARHGAP26-AS1	-	ARHGAP26 antisense RNA 1	ncRNA
chr8	118681940	118682319	831	Intergenic	149177	NM_001282986	90390	Hs.492612	NM_080651	ENSG00000164758	MED30	MED30S|THRAP6|TRAP25	mediator complex subunit 30	protein-coding
chr7	40611443	40611914	831	intron (NM_001193313, intron 12 of 13)	407859	NR_110831	101928744	Hs.639767	NR_110831	ENSG00000232458	LINC01450	-	long intergenic non-protein coding RNA 1450	ncRNA
chr10	100006531	100007562	829	TTS (NM_032211)	20961	NM_032211	84171	Hs.306814	NM_032211	ENSG00000138131	LOXL4	LOXC	lysyl oxidase like 4	protein-coding
chr8	23210984	23212251	829	intron (NM_002318, intron 3 of 13)	17896	NR_038323	100507156	Hs.661130	NR_038323	ENSG00000253837	LOC100507156	-	uncharacterized LOC100507156	ncRNA
chr5	75987269	75987608	828	intron (NM_001285462, intron 18 of 23)	-20790	NR_028375	100302746		NR_028375		NCRUPAR	NCRNA00193|ncR-uPAR	non-protein coding RNA, upstream of F2R/PAR1	ncRNA
chr15	39505388	39506212	827	Intergenic	-37070	NM_001302797	400360	Hs.376109	NM_207445		C15orf54	-	chromosome 15 open reading frame 54	ncRNA
chr5	86596623	86596954	826	intron (NM_022650, intron 1 of 24)	22657	NR_130929	644285	Hs.709256	NR_130929		LOC644285	-	uncharacterized LOC644285	ncRNA
chr7	90254904	90255237	825	intron (NM_001287135, intron 2 of 14)	29394	NM_001287135	5218	Hs.258576	NM_012395	ENSG00000058091	CDK14	PFTAIRE1|PFTK1	cyclin dependent kinase 14	protein-coding
chr12	31902000	31902595	825	Intergenic	-20189	NM_001278412	196394	Hs.585084	NM_001113402	ENSG00000151743	AMN1	-	antagonist of mitotic exit network 1 homolog	protein-coding
chr1	76845180	76845715	822	intron (NM_152996, intron 2 of 4)	305058	NM_001160011	256435	Hs.337040	NM_152996	ENSG00000184005	ST6GALNAC3	PRO7177|SIAT7C|ST6GALNACIII|STY	ST6 N-acetylgalactosaminide alpha-2,6-sialyltransferase 3	protein-coding
chr8	113628759	113629090	822	intron (NM_052900, intron 21 of 68)	-26798	NR_031745	100302225		NR_031745	ENSG00000238399	MIR2053	hsa-mir-2053	microRNA 2053	ncRNA
chr4	124508988	124510436	822	Intergenic	-64228	NR_027105	285419	Hs.535763	NR_027105	ENSG00000249464	LINC01091	-	long intergenic non-protein coding RNA 1091	ncRNA
chr9	117926800	117927212	820	intron (NM_017418, intron 1 of 7)	22909	NM_017418	50514	Hs.148841	NM_017418	ENSG00000173077	2019-12-01	CTS9	deleted in esophageal cancer 1	protein-coding
chr1	42421098	42422063	820	intron (NR_038261, intron 1 of 3)	-37084	NR_038260	59269	Hs.403972	NM_024503	ENSG00000127124	HIVEP3	KBP-1|KBP1|KRC|SHN3|Schnurri-3|ZAS3|ZNF40C	human immunodeficiency virus type I enhancer binding protein 3	protein-coding
chr10	91087669	91088273	814	intron (NM_001549, intron 1 of 1)	395	NM_001549	3437	Hs.47338	NM_001549	ENSG00000119917	IFIT3	CIG-49|GARG-49|IFI60|IFIT4|IRG2|ISG60|P60|RIG-G|cig41	interferon induced protein with tetratricopeptide repeats 3	protein-coding
chr4	77703047	77703472	813	3' UTR (NM_020859, exon 11 of 11)	115743	NM_001029870	345079	Hs.257292	NM_001029870	ENSG00000186212	SOWAHB	ANKRD56	sosondowah ankyrin repeat domain family member B	protein-coding
chr14	56023889	56024413	808	Intergenic	22659	NR_027123	100129075	Hs.633724	NR_027123	ENSG00000186615	KTN1-AS1	C14orf33|MYCLo-3	KTN1 antisense RNA 1	ncRNA
chr20	11772540	11773142	806	Intergenic	78522	NR_110635	728450	Hs.560990	NR_110635	ENSG00000228422	LINC00687	C20orf61|dJ1012F16.1	long intergenic non-protein coding RNA 687	ncRNA
chr12	29896757	29897137	806	intron (NM_175861, intron 5 of 17)	39796	NM_001193451	83857	Hs.401954	NM_175861	ENSG00000133687	TMTC1	ARG99|OLF|TMTC1A	transmembrane and tetratricopeptide repeat containing 1	protein-coding
chr3	115778356	115778934	806	intron (NM_002338, intron 2 of 6)	-300226	NR_109998	101926903	Hs.26479	NR_109998	ENSG00000240922	LSAMP-AS1	-	LSAMP antisense RNA 1	ncRNA
chr7	80571494	80571903	806	Intergenic	-23031	NM_006379	10512	Hs.269109	NM_006379	ENSG00000075223	SEMA3C	SEMAE|SemE	semaphorin 3C	protein-coding
chr2	37858504	37858839	806	Intergenic	40671	NM_001270438	10602	Hs.369574	NM_006449	ENSG00000163171	CDC42EP3	BORG2|CEP3|UB1	CDC42 effector protein 3	protein-coding
chr4	149236180	149236551	806	intron (NM_000901, intron 2 of 8)	127307	NM_000901	4306	Hs.163924	NM_000901	ENSG00000151623	NR3C2	MCR|MLR|MR|NR3C2VIT	nuclear receptor subfamily 3 group C member 2	protein-coding
chr9	82005153	82005587	806	Intergenic	-181318	NR_104239	7091	Hs.444213	NM_007005	ENSG00000106829	TLE4	BCE-1|BCE1|E(spI)|ESG|ESG4|GRG4|Grg-4	transducin like enhancer of split 4	protein-coding
chr7	31642529	31643174	802	intron (NM_001257968, intron 9 of 14)	50235	NM_194300	223075	Hs.224269	NM_194300	ENSG00000180347	CCDC129	-	coiled-coil domain containing 129	protein-coding
chr1	17222367	17223207	801	Intergenic	-6626	NR_135059	105376805	Hs.465405	NR_135056	ENSG00000238142	LOC105376805	-	uncharacterized LOC105376805	ncRNA
chr15	96102945	96103439	798	Intergenic	126870	NR_027132	145820	Hs.652702	NR_027132	ENSG00000259134	LINC00924	-	long intergenic non-protein coding RNA 924	ncRNA
chr8	16970637	16971198	798	intron (NM_181723, intron 11 of 14)	-42919	NM_016353	51201	Hs.728241	NM_016353	ENSG00000104219	ZDHHC2	DHHC2|ZNF372	zinc finger DHHC-type containing 2	protein-coding
chr11	40350760	40351116	791	intron (NM_020929, intron 2 of 4)	-36258	NR_047674	57689	Hs.745123	NM_020929	ENSG00000148948	LRRC4C	NGL-1|NGL1	leucine rich repeat containing 4C	protein-coding
chr1	60144439	60144894	791	intron (NM_001278224, intron 8 of 9)	54302	NR_039861	100616409		NR_039861	ENSG00000266150	MIR4711	-	microRNA 4711	ncRNA
chr14	36560305	36560795	791	intron (NR_073454, intron 1 of 2)	20917	NR_073454	101101773	Hs.640678	NR_073454	ENSG00000257585	LINC00609	-	long intergenic non-protein coding RNA 609	ncRNA
chr3	154950245	154950723	791	Intergenic	-8250	NR_125399	101928190	Hs.121410	NR_125399	ENSG00000241336	LINC01487	-	long intergenic non-protein coding RNA 1487	ncRNA
chr12	24222820	24223183	791	intron (NM_152989, intron 4 of 17)	-119035	NM_001261415	6660	Hs.434948	NM_006940	ENSG00000134532	SOX5	L-SOX5|L-SOX5B|L-SOX5F|LAMSHF	SRY-box 5	protein-coding
chr4	114389383	114389964	791	intron (NM_001321576, intron 14 of 17)	293410	NM_001321590	817	Hs.144114	NM_001221	ENSG00000145349	CAMK2D	CAMKD	calcium/calmodulin dependent protein kinase II delta	protein-coding
chr14	51897370	51897722	791	Intergenic	-58293	NM_001042481	122786	Hs.434914	NM_152330	ENSG00000139926	FRMD6	C14orf31|EX1|Willin|c14_5320	FERM domain containing 6	protein-coding
chr3	177063101	177063787	791	Intergenic	51214	NR_047465	100820709	Hs.518409	NR_047465	ENSG00000203645	LINC00501	-	long intergenic non-protein coding RNA 501	ncRNA
chr15	49217848	49218488	790	intron (NM_203349, intron 1 of 11)	37473	NM_203349	399694	Hs.642615	NM_203349	ENSG00000185634	SHC4	RaLP|SHCD	SHC adaptor protein 4	protein-coding
chr12	90647471	90647973	790	Intergenic	-39373	NR_135018	105369893	Hs.577777	NR_135018		LOC105369893	-	uncharacterized LOC105369893	ncRNA
chr13	20993766	20994595	790	intron (NM_015974, intron 5 of 7)	13805	NR_039721	100616304		NR_039721	ENSG00000263978	MIR4499	-	microRNA 4499	ncRNA
chr1	198904625	198905013	788	intron (NR_040073, intron 1 of 2)	1739	NR_040073	100131234	Hs.711077	NR_040073		MIR181A1HG	-	MIR181A1 host gene	ncRNA
chr19	32989346	32990148	787	Intergenic	-82347	NM_004708	9141	Hs.443831	NM_004708	ENSG00000105185	PDCD5	TFAR19	programmed cell death 5	protein-coding
chr7	102515797	102516900	786	intron (NM_001111038, intron 16 of 18)	-36996	NM_001031692	10234	Hs.567412	NM_005824	ENSG00000128606	LRRC17	P37NB	leucine rich repeat containing 17	protein-coding
chr2	13793095	13793433	784	Intergenic	-646126	NR_038434	100506474	Hs.242196	NR_038434	ENSG00000225649	LOC100506474	-	uncharacterized LOC100506474	ncRNA
chr7	92384127	92385017	783	intron (NM_001145306, intron 3 of 7)	78659	NM_001259	1021	Hs.119882	NM_001259	ENSG00000105810	CDK6	MCPH12|PLSTIRE	cyclin dependent kinase 6	protein-coding
chr20	19766804	19767332	781	Intergenic	-100097	NM_001242581	54453	Hs.472270	NM_018993	ENSG00000132669	RIN2	MACS|RASSF4	Ras and Rab interactor 2	protein-coding
chr9	114688658	114689300	778	intron (NM_003358, intron 5 of 8)	-5401	NR_039814	100616114		NR_039814	ENSG00000266315	MIR4668	mir-4668	microRNA 4668	ncRNA
chr17	57863878	57864212	777	intron (NM_030938, intron 7 of 11)	-54582	NR_029493	406991	Hs.444569	NR_029493	ENSG00000062716	MIR21	MIRN21|hsa-mir-21|miR-21|miRNA21	microRNA 21	ncRNA
chr4	177191821	177192182	776	Intergenic	-1628	NM_080874	140458	Hs.591712	NM_080874	ENSG00000164122	ASB5	ASB-5	ankyrin repeat and SOCS box containing 5	protein-coding
chr4	13922549	13922943	776	intron (NR_121681, intron 3 of 3)	-190846	NR_033931	152742	Hs.135435	NR_033931	ENSG00000248698	LINC01085	-	long intergenic non-protein coding RNA 1085	ncRNA
chr13	47789836	47790307	776	Intergenic	-318860	NM_001165947	3356	Hs.72630	NM_000621	ENSG00000102468	HTR2A	5-HT2A|HTR2	5-hydroxytryptamine receptor 2A	protein-coding
chr2	218016211	218016991	776	Intergenic	-130855	NR_133642	105373877		NR_133642		DIRC3-AS1	-	DIRC3 antisense RNA 1	ncRNA
chr15	89694219	89694594	775	intron (NM_152924, intron 3 of 10)	63025	NM_152924	11057	Hs.122337	NM_007011	ENSG00000140526	ABHD2	HS1-2|LABH2|PHPS1-2	abhydrolase domain containing 2	protein-coding
chr7	105415861	105416895	775	intron (NM_152749, intron 3 of 3)	-96730	NM_001318229	222255	Hs.745056	NM_020725	ENSG00000146776	ATXN7L1	ATXN7L4	ataxin 7 like 1	protein-coding
chr17	64455890	64456311	774	intron (NM_002737, intron 2 of 16)	-43128	NR_110822	101928001	Hs.650730	NR_110822		PRKCA-AS1	-	PRKCA antisense RNA 1	ncRNA
chr8	67035944	67036850	774	Intergenic	-2881	NM_184086	84675	Hs.85524	NM_033058	ENSG00000147573	TRIM55	MURF-2|RNF29|muRF2	tripartite motif containing 55	protein-coding
chr12	63118709	63119233	773	intron (NM_020700, intron 5 of 9)	121505	NR_029661	406891		NR_029661	ENSG00000199179	MIRLET7I	LET7I|MIRNLET7I|hsa-let-7i|let-7i	microRNA let-7i	ncRNA
chr13	24722863	24723357	772	intron (NM_001286792, intron 3 of 14)	-11745	NM_001166271	221178	Hs.434298	NM_153023	ENSG00000182957	SPATA13	ARHGEF29|ASEF2	spermatogenesis associated 13	protein-coding
chr10	116474030	116474529	771	intron (NM_001322885, intron 1 of 20)	-29865	NM_001003408	3983	Hs.438236	NM_002313	ENSG00000099204	ABLIM1	ABLIM|LIMAB1|LIMATIN|abLIM-1	actin binding LIM protein 1	protein-coding
chr13	27197342	27198111	769	intron (NM_001291965, intron 2 of 9)	65886	NM_006646	10810	Hs.618732	NM_006646	ENSG00000132970	WASF3	Brush-1|SCAR3|WAVE3	WAS protein family member 3	protein-coding
chr15	98774975	98775896	766	Intergenic	-143453	NR_120325	101927332		NR_120325		LINC01582	-	long intergenic non-protein coding RNA 1582	ncRNA
chr9	89356217	89357102	763	Intergenic	205445	NM_002048	2619	Hs.65029	NM_002048	ENSG00000180447	GAS1	-	growth arrest specific 1	protein-coding
chr13	80356686	80357426	763	Intergenic	-21465	NR_125785	102724076	Hs.208617	NR_125785	ENSG00000229011	LINC01038	-	long intergenic non-protein coding RNA 1038	ncRNA
chr7	20258927	20259963	763	intron (NR_134569, intron 3 of 3)	2245	NR_134568	100506098	Hs.59203	NR_134567	ENSG00000233834	LOC100506098	-	uncharacterized LOC100506098	ncRNA
chr15	98721182	98721612	763	Intergenic	-89415	NR_120325	101927332		NR_120325		LINC01582	-	long intergenic non-protein coding RNA 1582	ncRNA
chr5	142286523	142287166	761	intron (NM_015071, intron 8 of 22)	-38369	NR_046680	100874239	Hs.570896	NR_046680	ENSG00000226272	ARHGAP26-AS1	-	ARHGAP26 antisense RNA 1	ncRNA
chr12	66305115	66305461	761	intron (NM_001300918, intron 3 of 4)	-29341	NM_001292023	100129940	Hs.685856	NM_001292023	ENSG00000197301	LOC100129940	-	uncharacterized LOC100129940	protein-coding
chr5	117889329	117889715	761	intron (NR_104610, intron 1 of 9)	8290	NR_104610	101927280	Hs.543951	NR_104610		HRAT56	-	heart tissue-associated transcript 56	ncRNA
chr5	14433303	14433753	760	intron (NM_007118, intron 34 of 56)	-148363	NM_019018	54491	Hs.155085	NM_019018	ENSG00000145569	FAM105A	NET20	family with sequence similarity 105 member A	protein-coding
chr6	133930745	133931132	759	intron (NR_109982, intron 4 of 8)	-211347	NR_027030	154089	Hs.126165	NR_027030		LINC01312	-	long intergenic non-protein coding RNA 1312	ncRNA
chr20	16508620	16509050	757	intron (NM_001199865, intron 2 of 24)	45244	NM_024704	55614	Hs.101774	NM_024704	ENSG00000089177	KIF16B	C20orf23|KISC20ORF|SNX23	kinesin family member 16B	protein-coding
chr12	66286373	66287218	757	intron (NM_001300918, intron 3 of 4)	-10848	NM_001292023	100129940	Hs.685856	NM_001292023	ENSG00000197301	LOC100129940	-	uncharacterized LOC100129940	protein-coding
chr7	80788739	80789079	754	Intergenic	-240242	NM_006379	10512	Hs.269109	NM_006379	ENSG00000075223	SEMA3C	SEMAE|SemE	semaphorin 3C	protein-coding
chr6	143223807	143224117	754	intron (NM_006734, intron 1 of 9)	42376	NM_006734	3097	Hs.510172	NM_006734	ENSG00000010818	HIVEP2	HIV-EP2|MBP-2|MIBP1|MRD43|SHN2|ZAS2|ZNF40B	human immunodeficiency virus type I enhancer binding protein 2	protein-coding
chr10	127702031	127702472	753	3' UTR (NM_001288973, exon 23 of 23)	-40409	NR_102707	101410540	Hs.557889	NR_102707	ENSG00000233409	FANK1-AS1	-	FANK1 antisense RNA 1	ncRNA
chr17	80550624	80551250	752	intron (NM_004514, intron 8 of 8)	55474	NM_019613	56270	Hs.132161	NM_019613	ENSG00000141580	WDR45B	WDR45L|WIPI-3|WIPI3	WD repeat domain 45B	protein-coding
chr20	30400034	30400608	752	Intergenic	-6857	NM_033118	85366	Hs.86092	NM_033118	ENSG00000101306	MYLK2	KMLC|MLCK|MLCK2|skMLCK	myosin light chain kinase 2	protein-coding
chr10	106568942	106569893	752	intron (NM_014978, intron 1 of 26)	-143443	NR_104028	100505890	Hs.348526	NR_104028	ENSG00000226387	SORCS3-AS1	-	SORCS3 antisense RNA 1	ncRNA
chr20	19808859	19809593	750	Intergenic	-57939	NM_001242581	54453	Hs.472270	NM_018993	ENSG00000132669	RIN2	MACS|RASSF4	Ras and Rab interactor 2	protein-coding
chr13	50819069	50819607	749	intron (NR_109974, intron 2 of 6)	73184	NR_002183	145165	Hs.511834	NM_153290		ST13P4	FAM10A4|FAM10A4P	suppression of tumorigenicity 13 (colon carcinoma) (Hsp70 interacting protein) pseudogene 4	pseudo
chr21	30476690	30477778	748	intron (NM_001286634, intron 5 of 7)	12659	NM_001286619	56911	Hs.222802	NM_020152	ENSG00000156265	MAP3K7CL	C21orf7|HC21ORF7|TAK1L|TAKL|TAKL-1|TAKL-2|TAKL-4	MAP3K7 C-terminal like	protein-coding
chr12	20365618	20366108	746	Intergenic	-156316	NM_000921	5139	Hs.386791	NM_000921	ENSG00000172572	PDE3A	CGI-PDE|CGI-PDE A|CGI-PDE-A|HTNB	phosphodiesterase 3A	protein-coding
chr15	98674941	98675567	746	Intergenic	-43272	NR_120325	101927332		NR_120325		LINC01582	-	long intergenic non-protein coding RNA 1582	ncRNA
chr2	161593217	161593648	746	Intergenic	-243114	NM_016836	5937	Hs.470412	NM_002897	ENSG00000153250	RBMS1	C2orf12|HCC-4|MSSP|MSSP-1|MSSP-2|MSSP-3|SCR2|YC1	RNA binding motif single stranded interacting protein 1	protein-coding
chr10	108791697	108793187	746	intron (NM_001013031, intron 1 of 26)	132024	NM_001206572	114815	Hs.591915	NM_052918	ENSG00000108018	SORCS1	hSorCS	sortilin related VPS10 domain containing receptor 1	protein-coding
chr15	56332308	56333366	746	Intergenic	-46893	NM_001329212	4734	Hs.1565	NM_006154	ENSG00000069869	NEDD4	NEDD4-1|RPF1	neural precursor cell expressed, developmentally down-regulated 4, E3 ubiquitin protein ligase	protein-coding
chr12	41880455	41880801	746	intron (NM_013377, intron 1 of 7)	49087	NM_013377	29951	Hs.380044	NM_013377	ENSG00000165966	PDZRN4	LNX4|SAMCAP3L	PDZ domain containing ring finger 4	protein-coding
chr1	176612752	176613186	746	intron (NM_020318, intron 3 of 22)	180662	NM_020318	60676	Hs.187284	NM_020318	ENSG00000116183	PAPPA2	PAPP-A2|PAPP-E|PAPPE|PLAC3	pappalysin 2	protein-coding
chr10	53976680	53977041	746	intron (NM_006258, intron 9 of 17)	97028	NR_038277	100506939	Hs.584791	NR_038277		PRKG1-AS1	-	PRKG1 antisense RNA 1	ncRNA
chr7	35793787	35794507	746	TTS (NR_120511)	38100	NR_108082	100506725	Hs.304253	NR_108082	ENSG00000227544	LOC100506725	-	uncharacterized LOC100506725	ncRNA
chr6	131981197	131981768	746	intron (NM_005021, intron 6 of 24)	23107	NR_133007	5169	Hs.486489	NM_005021	ENSG00000154269	ENPP3	B10|CD203c|NPP3|PD-IBETA|PDNP3	ectonucleotide pyrophosphatase/phosphodiesterase 3	protein-coding
chr2	66532612	66533313	746	Intergenic	52498	NR_039938	100616464		NR_039938	ENSG00000264525	MIR4778	-	microRNA 4778	ncRNA
chr14	61669650	61670537	745	Intergenic	78437	NM_001017970	161291	Hs.146180	NM_001017970	ENSG00000182107	TMEM30B	CDC50B	transmembrane protein 30B	protein-coding
chr2	217970371	217970962	740	Intergenic	-176790	NR_133642	105373877		NR_133642		DIRC3-AS1	-	DIRC3 antisense RNA 1	ncRNA
chr10	93348988	93349675	740	intron (NR_024467, intron 1 of 4)	21886	NR_024467	100188947	Hs.535293	NR_024467		HECTD2-AS1	-	HECTD2 antisense RNA 1	ncRNA
chr10	35484493	35485208	740	promoter-TSS (NM_182723)	20	NM_182724	1390	Hs.200250	NM_001881	ENSG00000095794	CREM	CREM-2|ICER|hCREM-2	cAMP responsive element modulator	protein-coding
chr1	94244068	94245883	739	intron (NM_001261408, intron 2 of 13)	-67413	NR_030621	100126348		NR_030621	ENSG00000211575	MIR760	MIRN760|hsa-mir-760|mir-760	microRNA 760	ncRNA
chr4	124399970	124400401	739	Intergenic	79540	NM_005841	10252	Hs.744854	NM_005841	ENSG00000164056	SPRY1	hSPRY1	sprouty RTK signaling antagonist 1	protein-coding
chr5	58421141	58421813	738	intron (NM_001165899, intron 7 of 16)	-86138	NM_001197222	5144	Hs.117545	NM_006203	ENSG00000113448	PDE4D	ACRDYS2|DPDE3|HSPDE4D|PDE43|PDE4DN2|STRK1	phosphodiesterase 4D	protein-coding
chr16	24712157	24713059	738	Intergenic	-28441	NM_001330520	27327	Hs.655057	NM_014494	ENSG00000090905	TNRC6A	CAGH26|GW1|GW182|TNRC6	trinucleotide repeat containing 6A	protein-coding
chr16	24320572	24321161	736	intron (NM_006539, intron 1 of 3)	53992	NM_006539	10368	Hs.7235	NM_006539	ENSG00000006116	CACNG3	-	calcium voltage-gated channel auxiliary subunit gamma 3	protein-coding
chr12	14537824	14538357	735	promoter-TSS (NM_181352)	92	NM_181352	55729	Hs.504856	NM_018179	ENSG00000171681	ATF7IP	AM|ATF-IP|MCAF|MCAF1|p621	activating transcription factor 7 interacting protein	protein-coding
chr5	89936186	89936546	735	intron (NR_003149, intron 11 of 89)	81749	NM_032119	84059	Hs.591777	NM_032119	ENSG00000164199	ADGRV1	FEB4|GPR98|MASS1|USH2B|USH2C|VLGR1|VLGR1b	adhesion G protein-coupled receptor V1	protein-coding
chr6	134154916	134155567	734	intron (NR_027030, intron 1 of 2)	12956	NR_027030	154089	Hs.126165	NR_027030		LINC01312	-	long intergenic non-protein coding RNA 1312	ncRNA
chr1	16840013	16840811	732	Intergenic	-21216	NR_023386	114819	Hs.597881	NR_023386	ENSG00000080947	CROCCP3	CROCCL2|dJ798A10.2	ciliary rootlet coiled-coil, rootletin pseudogene 3	pseudo
chr1	176484389	176485121	731	intron (NM_020318, intron 1 of 22)	52448	NM_020318	60676	Hs.187284	NM_020318	ENSG00000116183	PAPPA2	PAPP-A2|PAPP-E|PAPPE|PLAC3	pappalysin 2	protein-coding
chr10	104615730	104616195	731	intron (NM_001136200, intron 1 of 4)	1995	NM_001136200	119032	Hs.34492	NM_144591	ENSG00000166275	BORCS7	C10orf32	BLOC-1 related complex subunit 7	protein-coding
chr13	80510222	80511339	731	Intergenic	64059	NR_120413	101927195	Hs.342412	NR_120413	ENSG00000229175	LINC00382	TCONS_00021500	long intergenic non-protein coding RNA 382	ncRNA
chr10	93373156	93374063	731	Intergenic	-2392	NR_024467	100188947	Hs.535293	NR_024467		HECTD2-AS1	-	HECTD2 antisense RNA 1	ncRNA
chr21	39669127	39669617	731	intron (NM_170736, intron 2 of 2)	25030	NM_170737	3772	Hs.411299	NM_002243	ENSG00000157551	KCNJ15	IRKK|KIR1.3|KIR4.2	potassium voltage-gated channel subfamily J member 15	protein-coding
chr15	39547882	39548369	731	Intergenic	5255	NM_207445	400360	Hs.376109	NM_207445		C15orf54	-	chromosome 15 open reading frame 54	ncRNA
chr2	37617447	37617996	730	Intergenic	45968	NM_012413	25797	Hs.79033	NM_012413	ENSG00000115828	QPCT	GCT|QC|sQC	glutaminyl-peptide cyclotransferase	protein-coding
chr8	20040513	20041068	729	promoter-TSS (NM_001135691)	-73	NM_001142324	6570	Hs.158322	NM_003053	ENSG00000036565	SLC18A1	CGAT|VAT1|VMAT1	solute carrier family 18 member A1	protein-coding
chr8	127386493	127388228	729	Intergenic	49620	NR_125421	101927657	Hs.552133	NR_125421	ENSG00000244791	LOC101927657	-	uncharacterized LOC101927657	ncRNA
chr11	57545958	57546491	728	intron (NM_001085467, intron 1 of 16)	16990	NM_001085461	1500	Hs.166011	NM_001331	ENSG00000198561	CTNND1	CAS|CTNND|P120CAS|P120CTN|p120|p120(CAS)|p120(CTN)	catenin delta 1	protein-coding
chr13	53503984	53504514	726	Intergenic	-81474	NM_002590	5100	Hs.19492	NM_002590	ENSG00000136099	PCDH8	ARCADLIN|PAPC	protocadherin 8	protein-coding
chr8	61705192	61705802	726	intron (NM_017780, intron 3 of 37)	51679	NM_001316690	55636	Hs.20395	NM_017780	ENSG00000171316	CHD7	CRG|HH5|IS3|KAL5	chromodomain helicase DNA binding protein 7	protein-coding
chr11	113255324	113255639	726	Intergenic	-3032	NM_178510	255239	Hs.448473	NM_178510	ENSG00000170209	ANKK1	PKK2	ankyrin repeat and kinase domain containing 1	protein-coding
chr5	14035833	14036524	725	Intergenic	-91589	NM_001369	1767	Hs.212360	NM_001369	ENSG00000039139	DNAH5	CILD3|DNAHC5|HL1|KTGNR|PCD	dynein axonemal heavy chain 5	protein-coding
chr8	70693233	70693614	725	intron (NM_030958, intron 2 of 9)	51981	NM_001146009	81796	Hs.152460	NM_030958	ENSG00000137571	SLCO5A1	OATP-J|OATP-RP4|OATP5A1|OATPJ|OATPRP4|SLC21A15	solute carrier organic anion transporter family member 5A1	protein-coding
chr7	91065938	91066332	723	Intergenic	172352	NM_003505	8321	Hs.94234	NM_003505	ENSG00000157240	FZD1	-	frizzled class receptor 1	protein-coding
chr5	78614728	78615097	723	intron (NM_152405, intron 10 of 10)	82987	NM_152405	133746	Hs.482605	NM_152405	ENSG00000152409	JMY	WHAMM2|WHDC1L3	junction mediating and regulatory protein, p53 cofactor	protein-coding
chr12	63114319	63114988	722	intron (NM_020700, intron 5 of 9)	117187	NR_029661	406891		NR_029661	ENSG00000199179	MIRLET7I	LET7I|MIRNLET7I|hsa-let-7i|let-7i	microRNA let-7i	ncRNA
chr5	98098834	98099405	721	Intergenic	-5880	NM_001012761	285704	Hs.526902	NM_173670	ENSG00000174136	RGMB	DRAGON	repulsive guidance molecule family member b	protein-coding
chr14	68911512	68911957	721	intron (NM_001321809, intron 9 of 11)	183770	NR_135816	100996664		NR_135816		LOC100996664	-	uncharacterized LOC100996664	ncRNA
chr1	220991806	220992515	721	Intergenic	-10437	NR_110797	101929730	Hs.398159	NR_110797	ENSG00000238078	LINC01352	-	long intergenic non-protein coding RNA 1352	ncRNA
chr8	6539949	6540241	719	intron (NR_125386, intron 1 of 4)	25635	NR_125386	100507530	Hs.490892	NR_125386		MCPH1-AS1	-	MCPH1 antisense RNA 1	ncRNA
chr1	183971161	183971629	719	intron (NM_001303421, intron 1 of 11)	35509	NM_015101	23127	Hs.387995	NM_015101	ENSG00000198756	COLGALT2	C1orf17|GLT25D2	collagen beta(1-O)galactosyltransferase 2	protein-coding
chr3	190284032	190284761	716	intron (NM_001167931, intron 3 of 11)	52556	NM_002182	3556	Hs.478673	NM_002182	ENSG00000196083	IL1RAP	C3orf13|IL-1RAcP|IL1R3	interleukin 1 receptor accessory protein	protein-coding
chr8	24079738	24080149	716	Intergenic	-71610	NM_014265	10863	Hs.174030	NM_014265	ENSG00000042980	ADAM28	ADAM 28|MDC-L|MDCL|eMDC II|eMDCII	ADAM metallopeptidase domain 28	protein-coding
chr15	96807632	96808596	716	intron (NR_125738, intron 2 of 4)	-61043	NM_001145155	7026	Hs.347991	NM_021005	ENSG00000185551	NR2F2	ARP1|CHTD4|COUPTFB|COUPTFII|NF-E3|NR2F1|SVP40|TFCOUP2	nuclear receptor subfamily 2 group F member 2	protein-coding
chr8	129799772	129800306	715	Intergenic	-223114	NR_121673	101927774	Hs.628730	NR_121672		LINC00824	LINC01263	long intergenic non-protein coding RNA 824	ncRNA
chr8	107072129	107073069	714	intron (NR_125796, intron 1 of 7)	132	NR_125797	102723356	Hs.571413	NR_125796		ZFPM2-AS1	-	ZFPM2 antisense RNA 1	ncRNA
chr20	33908201	33908874	714	intron (NM_001184977, intron 5 of 7)	-28312	NM_178468	128876	Hs.592149	NM_178468	ENSG00000125998	FAM83C	C20orf128|dJ614O4.7	family with sequence similarity 83 member C	protein-coding
chr7	95178955	95179983	714	Intergenic	46456	NM_002612	5166	Hs.8364	NM_002612	ENSG00000004799	PDK4	-	pyruvate dehydrogenase kinase 4	protein-coding
chr13	26496573	26497165	714	intron (NM_016529, intron 33 of 36)	128329	NM_001007538	387914	Hs.433791	NM_001007538	ENSG00000180730	SHISA2	C13orf13|PRO28631|TMEM46|WGAR9166|bA398O19.2|hShisa	shisa family member 2	protein-coding
chr10	29947721	29948663	712	intron (NM_003174, intron 2 of 35)	-24291	NM_021738	6840	Hs.499209	NM_003174	ENSG00000197321	SVIL	-	supervillin	protein-coding
chr8	72268796	72269187	712	promoter-TSS (NM_172058)	-67	NM_172060	2138	Hs.444971	NM_000503	ENSG00000104313	EYA1	BOP|BOR|BOS1|OFC1	EYA transcriptional coactivator and phosphatase 1	protein-coding
chr7	133716960	133717480	709	intron (NM_021807, intron 17 of 17)	-94885	NM_144648	136332	Hs.149774	NM_144648	ENSG00000155530	LRGUK	CFAP246	leucine rich repeats and guanylate kinase domain containing	protein-coding
chr15	93173318	93173828	708	exon (NM_207446, exon 2 of 3)	25458	NM_207446	400451	Hs.27373	NM_207446	ENSG00000185442	FAM174B	-	family with sequence similarity 174 member B	protein-coding
chr1	117398484	117398950	708	Intergenic	-53828	NM_020440	5738	Hs.418093	NM_020440	ENSG00000134247	PTGFRN	CD315|CD9P-1|EWI-F|FPRP|SMAP-6	prostaglandin F2 receptor inhibitor	protein-coding
chr6	143206232	143206844	707	intron (NM_006734, intron 1 of 9)	59800	NM_006734	3097	Hs.510172	NM_006734	ENSG00000010818	HIVEP2	HIV-EP2|MBP-2|MIBP1|MRD43|SHN2|ZAS2|ZNF40B	human immunodeficiency virus type I enhancer binding protein 2	protein-coding
chr7	51417792	51418328	707	Intergenic	-33502	NM_001346442	23242	Hs.99141	NM_015198	ENSG00000106078	COBL	-	cordon-bleu WH2 repeat protein	protein-coding
chr12	46867465	46867782	701	intron (NR_125380, intron 3 of 3)	89733	NR_125381	100288798	Hs.525922	NR_125377		LOC100288798	-	uncharacterized LOC100288798	ncRNA
chr8	29412876	29413656	701	Intergenic	192359	NR_026765	619351	Hs.566911	NR_026765	ENSG00000251191	LINC00589	C8orf75	long intergenic non-protein coding RNA 589	ncRNA
chr2	12936636	12937185	701	Intergenic	59417	NR_036072	100422986		NR_036072	ENSG00000264370	MIR3125	mir-3125	microRNA 3125	ncRNA
chr2	206449673	206450733	701	intron (NM_205863, intron 21 of 21)	-97021	NM_003872	8828	Hs.471200	NM_003872	ENSG00000118257	NRP2	NP2|NPN2|PRO2714|VEGF165R2	neuropilin 2	protein-coding
chr13	52659566	52659903	701	intron (NM_199289, intron 16 of 21)	-43297	NR_110306	101929657	Hs.637461	NR_110306	ENSG00000273523	LOC101929657	-	uncharacterized LOC101929657	ncRNA
chr1	224730362	224731644	701	intron (NM_001322304, intron 2 of 6)	-73176	NR_136287	149111	Hs.731723	NM_152495	ENSG00000143786	CNIH3	CNIH-3	cornichon family AMPA receptor auxiliary protein 3	protein-coding
chr7	83097593	83098161	701	intron (NM_001178129, intron 3 of 16)	172870	NM_001178129	9723	Hs.528721	NM_012431	ENSG00000170381	SEMA3E	M-SEMAH|M-SemaK|SEMAH|coll-5	semaphorin 3E	protein-coding
chr7	92438940	92439422	701	intron (NM_001145306, intron 2 of 7)	24050	NM_001259	1021	Hs.119882	NM_001259	ENSG00000105810	CDK6	MCPH12|PLSTIRE	cyclin dependent kinase 6	protein-coding
chr12	31358949	31359515	701	Intergenic	-118018	NR_026806	79857	Hs.534485	NM_024799	ENSG00000177340	FLJ13224	-	uncharacterized LOC79857	ncRNA
chr10	128038888	128039429	700	intron (NM_003474, intron 1 of 22)	37969	NM_021641	8038	Hs.594351	NM_003474	ENSG00000148848	ADAM12	ADAM12-OT1|CAR10|MCMP|MCMPMltna|MLTN|MLTNA	ADAM metallopeptidase domain 12	protein-coding
chr9	118016976	118017488	699	intron (NM_017418, intron 2 of 7)	113135	NM_017418	50514	Hs.148841	NM_017418	ENSG00000173077	2019-12-01	CTS9	deleted in esophageal cancer 1	protein-coding
chr5	8829057	8829913	699	Intergenic	-10359	NR_109932	101929284	Hs.403715	NR_109932		LOC101929284	-	uncharacterized LOC101929284	ncRNA
chr20	52515714	52516599	699	Intergenic	-23908	NR_002189	391257	Hs.449977	NR_002189		SUMO1P1	PIC1L|UBL2|UBL6	SUMO1 pseudogene 1	pseudo
chr10	93100432	93101270	697	intron (NR_024467, intron 4 of 4)	-69191	NM_173497	143279	Hs.596096	NM_173497	ENSG00000165338	HECTD2	-	HECT domain E3 ubiquitin protein ligase 2	protein-coding
chr8	29614278	29614588	695	intron (NR_125814, intron 1 of 3)	8608	NR_125816	101929450	Hs.512440	NR_125814	ENSG00000253490	LINC02099	-	long intergenic non-protein coding RNA 2099	ncRNA
chr13	24612566	24613572	694	intron (NM_001286792, intron 3 of 14)	59304	NM_001286792	221178	Hs.434298	NM_153023	ENSG00000182957	SPATA13	ARHGEF29|ASEF2	spermatogenesis associated 13	protein-coding
chr1	145195773	145196246	693	intron (NM_001277444, intron 21 of 25)	-13104	NM_203458	388677	Hs.655156	NM_203458	ENSG00000264343	NOTCH2NL	N2N	notch 2 N-terminal like	protein-coding
chr13	52922274	52922589	692	Intergenic	14001	NR_120400	103191607		NR_120400	ENSG00000271564	LOC103191607	-	uncharacterized LOC103191607	ncRNA
chr9	89775027	89775759	690	TTS (NM_001001709)	11834	NM_001001709	401535	Hs.657740	NM_001001709		C9orf170	-	chromosome 9 open reading frame 170	protein-coding
chr17	62703168	62703762	689	Intergenic	-45079	NM_022739	64750	Hs.515011	NM_022739	ENSG00000108854	SMURF2	-	SMAD specific E3 ubiquitin protein ligase 2	protein-coding
chr2	218027210	218027782	687	Intergenic	-119960	NR_133642	105373877		NR_133642		DIRC3-AS1	-	DIRC3 antisense RNA 1	ncRNA
chr2	147595441	147595828	686	Intergenic	251009	NR_026904	728773	Hs.334462	NR_026904		PABPC1P2	PABP2|PABP4|PABPCP2|PABPCP4	poly(A) binding protein cytoplasmic 1 pseudogene 2	pseudo
chr7	13781711	13782113	686	Intergenic	244227	NM_001163152	2115	Hs.22634	NM_004956	ENSG00000006468	ETV1	ER81	ETS variant 1	protein-coding
chr1	185452778	185453506	686	Intergenic	144478	NR_110793	101929093	Hs.535227	NR_110793	ENSG00000228309	LINC01350	GS1-204I12.1	long intergenic non-protein coding RNA 1350	ncRNA
chr5	42595750	42596079	686	intron (NM_001242460, intron 1 of 7)	29948	NM_001242460	2690	Hs.125180	NM_000163	ENSG00000112964	GHR	GHBP|GHIP	growth hormone receptor	protein-coding
chr17	69434734	69435365	686	Intergenic	-236729	NR_104152	101928165	Hs.407613	NR_104152	ENSG00000260785	CASC17	LINC00600	cancer susceptibility candidate 17 (non-protein coding)	ncRNA
chr15	62939488	62940104	686	intron (NM_015059, intron 1 of 55)	286	NM_015059	83660	Hs.569438	NM_015059	ENSG00000171914	TLN2	ILWEQ	talin 2	protein-coding
chr12	11951819	11952442	686	intron (NM_001987, intron 2 of 7)	149342	NM_001987	2120	Hs.504765	NM_001987	ENSG00000139083	ETV6	TEL|TEL/ABL|THC5	ETS variant 6	protein-coding
chr6	105774020	105774543	686	intron (NM_002726, intron 9 of 14)	76718	NM_002726	5550	Hs.436564	NM_002726	ENSG00000085377	PREP	PE|PEP	prolyl endopeptidase	protein-coding
chr2	6326677	6327410	685	Intergenic	188511	NR_110251	101929390	Hs.434407	NR_110251	ENSG00000227007	LINC01247	-	long intergenic non-protein coding RNA 1247	ncRNA
chr7	127876835	127877452	684	Intergenic	-4188	NM_000230	3952	Hs.194236	NM_000230	ENSG00000174697	LEP	LEPD|OB|OBS	leptin	protein-coding
chr8	118575551	118576220	684	Intergenic	42933	NM_001282986	90390	Hs.492612	NM_080651	ENSG00000164758	MED30	MED30S|THRAP6|TRAP25	mediator complex subunit 30	protein-coding
chr8	69615660	69616167	684	intron (NM_052958, intron 8 of 13)	-372187	NR_038877	286189	Hs.593427	NR_038877	ENSG00000248801	C8orf34-AS1	-	C8orf34 antisense RNA 1	ncRNA
chr7	107334625	107335223	683	exon (NM_000441, exon 11 of 21)	-32681	NR_028137	286002	Hs.512611	NR_028137		SLC26A4-AS1	-	SLC26A4 antisense RNA 1	ncRNA
chr7	51346491	51346842	683	intron (NM_001287438, intron 1 of 7)	37892	NM_015198	23242	Hs.99141	NM_015198	ENSG00000106078	COBL	-	cordon-bleu WH2 repeat protein	protein-coding
chr1	68169808	68170385	682	3' UTR (NM_018841, exon 4 of 4)	19236	NM_001924	1647	Hs.80409	NM_001924	ENSG00000116717	GADD45A	DDIT1|GADD45	growth arrest and DNA damage inducible alpha	protein-coding
chr1	39864296	39864661	681	intron (NM_012090, intron 52 of 92)	-10698	NM_015038	643314	Hs.658760	NM_015038	ENSG00000127603	KIAA0754	-	KIAA0754	protein-coding
chr13	31551694	31552442	681	Intergenic	45234	NM_152325	122046	Hs.124463	NM_152325	ENSG00000175664	TEX26	C13orf26	testis expressed 26	protein-coding
chr4	15696872	15697690	680	Intergenic	-7292	NM_004334	683	Hs.720344	NM_004334	ENSG00000109743	BST1	CD157	bone marrow stromal cell antigen 1	protein-coding
chr12	13359051	13359828	680	intron (NM_001423, intron 1 of 4)	9837	NM_001423	2012	Hs.719042	NM_001423	ENSG00000134531	EMP1	CL-20|EMP-1|TMP	epithelial membrane protein 1	protein-coding
chr6	132452823	132453503	680	Intergenic	-1955	NR_038981	100507254	Hs.103070	NR_038981		LINC01013	-	long intergenic non-protein coding RNA 1013	ncRNA
chr1	68000398	68000724	679	Intergenic	-104438	NM_001018069	26135	Hs.530412	NM_015640	ENSG00000142864	SERBP1	CGI-55|CHD3IP|HABP4L|PAI-RBP1|PAIRBP1	SERPINE1 mRNA binding protein 1	protein-coding
chr1	39644166	39644535	678	intron (NM_012090, intron 1 of 92)	94511	NM_012090	23499	Hs.472475	NM_012090	ENSG00000127603	MACF1	ABP620|ACF7|MACF|OFC4	microtubule-actin crosslinking factor 1	protein-coding
chr2	100590778	100591636	677	intron (NM_001025108, intron 6 of 23)	130838	NM_001025108	3899	Hs.444414	NM_002285	ENSG00000144218	AFF3	LAF4|MLLT2-like	AF4/FMR2 family member 3	protein-coding
chr8	17465402	17466218	677	intron (NM_006207, intron 3 of 6)	31868	NM_006207	5157	Hs.458573	NM_006207	ENSG00000104213	PDGFRL	PDGRL|PRLTS	platelet derived growth factor receptor like	protein-coding
chr2	45355607	45356405	676	Intergenic	-119464	NM_016932	10736	Hs.101937	NM_016932	ENSG00000170577	SIX2	-	SIX homeobox 2	protein-coding
chr12	51465444	51465828	675	intron (NM_030809, intron 3 of 4)	11801	NR_045072	81566	Hs.524425	NM_030809	ENSG00000110925	CSRNP2	C12orf2|C12orf22|FAM130A1|PPP1R72|TAIP-12	cysteine and serine rich nuclear protein 2	protein-coding
chr7	69399184	69400057	675	intron (NM_015570, intron 2 of 18)	335715	NM_001127231	26053	Hs.21631	NM_015570	ENSG00000158321	AUTS2	FBRSL2|MRD26	autism susceptibility candidate 2	protein-coding
chr1	181063697	181064362	674	Intergenic	6391	NM_016545	51278	Hs.15725	NM_016545	ENSG00000162783	IER5	SBBI48	immediate early response 5	protein-coding
chr6	144585373	144585743	673	Intergenic	-27315	NM_007124	7402	Hs.133135	NM_007124	ENSG00000152818	UTRN	DMDL|DRP|DRP1	utrophin	protein-coding
chr2	76705786	76706110	671	Intergenic	-507143	NR_110284	101927907	Hs.382185	NR_110284	ENSG00000234653	LOC101927907	-	uncharacterized LOC101927907	ncRNA
chr16	15657551	15658026	671	intron (NM_001142469, intron 2 of 5)	47164	NR_106761	102465252		NR_106761	ENSG00000166783	MIR6506	hsa-mir-6506	microRNA 6506	ncRNA
chr9	83797334	83797966	671	Intergenic	506800	NM_001303104	7088	Hs.197320	NM_005077	ENSG00000196781	TLE1	ESG|ESG1|GRG1	transducin like enhancer of split 1	protein-coding
chr1	172715276	172715733	671	Intergenic	87356	NM_001302746	356	Hs.2007	NM_000639	ENSG00000117560	FASLG	ALPS1B|APT1LG1|APTL|CD178|CD95-L|CD95L|FASL|TNFSF6|TNLG1A	Fas ligand	protein-coding
chr1	221483550	221483911	671	Intergenic	25908	NR_024236	400804	Hs.722626	NR_024236	ENSG00000234754	C1orf140	-	uncharacterized LOC400804	ncRNA
chr5	73359753	73360068	671	Intergenic	244240	NR_105009	102503429	Hs.519391	NR_105009	ENSG00000248942	LINC01335	-	long intergenic non-protein coding RNA 1335	ncRNA
chr1	67526478	67527081	671	Intergenic	-6699	NM_015139	23169	Hs.213642	NM_015139	ENSG00000116704	SLC35D1	UGTREL7	solute carrier family 35 member D1	protein-coding
chr7	106464150	106465345	671	Intergenic	-40976	NM_001282427	5294	Hs.32942	NM_002649	ENSG00000105851	PIK3CG	PI3CG|PI3K|PI3Kgamma|PIK3|p110gamma|p120-PI3K	phosphatidylinositol-4,5-bisphosphate 3-kinase catalytic subunit gamma	protein-coding
chr16	25849926	25850391	671	intron (NM_006040, intron 1 of 1)	146811	NM_006040	9951	Hs.655275	NM_006040	ENSG00000182601	HS3ST4	3-OST-4|30ST4|3OST4|h3-OST-4	heparan sulfate-glucosamine 3-sulfotransferase 4	protein-coding
chr1	98789407	98790025	671	Intergenic	113449	NR_046088	729987	Hs.683961	NR_046088	ENSG00000226053	LINC01776	-	long intergenic non-protein coding RNA 1776	ncRNA
chr7	112121924	112122237	670	intron (NM_182597, intron 1 of 3)	1014	NM_182597	286006	Hs.396189	NM_182597	ENSG00000181016	LSMEM1	C7orf53	leucine rich single-pass membrane protein 1	protein-coding
chr14	69060402	69061220	670	intron (NM_001321818, intron 10 of 10)	34693	NR_135816	100996664		NR_135816		LOC100996664	-	uncharacterized LOC100996664	ncRNA
chr7	31472576	31473028	670	Intergenic	-80883	NM_001257967	223075	Hs.224269	NM_194300	ENSG00000180347	CCDC129	-	coiled-coil domain containing 129	protein-coding
chr8	23779872	23780756	668	Intergenic	-67994	NM_003155	6781	Hs.25590	NM_003155	ENSG00000159167	STC1	STC	stanniocalcin 1	protein-coding
chr8	20163760	20164593	668	Intergenic	30892	NR_047509	100874051	Hs.385799	NR_047509	ENSG00000253733	LZTS1-AS1	-	LZTS1 antisense RNA 1	ncRNA
chr13	41163798	41164168	667	intron (NM_002015, intron 1 of 2)	76751	NM_002015	2308	Hs.370666	NM_002015	ENSG00000150907	FOXO1	FKH1|FKHR|FOXO1A	forkhead box O1	protein-coding
chr1	165924191	165924761	667	Intergenic	47318	NR_037431	100500832		NR_037431	ENSG00000143179	MIR3658	-	microRNA 3658	ncRNA
chr1	120623799	120624427	667	Intergenic	-11796	NM_001200001	4853	Hs.487360	NM_024408	ENSG00000134250	NOTCH2	AGS2|HJCYS|hN2	notch 2	protein-coding
chr1	108404668	108405083	667	intron (NM_006113, intron 2 of 26)	-34970	NR_107006	102465839		NR_107006	ENSG00000275455	MIR7852	hsa-mir-7852	microRNA 7852	ncRNA
chr8	127845510	127846716	665	Intergenic	-179286	NR_045262	100750225	Hs.571530	NR_045262	ENSG00000253438	PCAT1	PCA1|PCAT-1	prostate cancer associated transcript 1 (non-protein coding)	ncRNA
chr8	29705494	29706090	665	Intergenic	-19772	NR_125817	101929470	Hs.204721	NR_125817	ENSG00000248964	LOC101929470	-	uncharacterized LOC101929470	ncRNA
chr8	18814908	18815478	664	intron (NM_015310, intron 1 of 15)	56003	NM_015310	23362	Hs.434255	NM_015310	ENSG00000156011	PSD3	EFA6D|EFA6R|HCA67	pleckstrin and Sec7 domain containing 3	protein-coding
chr1	68118527	68118947	664	Intergenic	-32123	NM_001199741	1647	Hs.80409	NM_001924	ENSG00000116717	GADD45A	DDIT1|GADD45	growth arrest and DNA damage inducible alpha	protein-coding
chr12	93293085	93293693	663	intron (NM_003566, intron 1 of 28)	29718	NM_003566	8411	Hs.567367	NM_003566	ENSG00000102189	EEA1	MST105|MSTP105|ZFYVE2	early endosome antigen 1	protein-coding
chr14	68205718	68206168	663	Intergenic	37340	NM_152443	145226	Hs.415322	NM_152443	ENSG00000139988	RDH12	LCA13|RP53|SDR7C2	retinol dehydrogenase 12 (all-trans/9-cis/11-cis)	protein-coding
chr15	60666564	60667205	662	intron (NM_001002857, intron 4 of 13)	23301	NM_004039	302	Hs.511605	NM_004039	ENSG00000182718	ANXA2	ANX2|ANX2L4|CAL1H|HEL-S-270|LIP2|LPC2|LPC2D|P36|PAP-IV	annexin A2	protein-coding
chr10	69856924	69857238	660	Intergenic	-8793	NR_045662	84665	Hs.55205	NM_032578	ENSG00000138347	MYPN	CMD1DD|CMH22|MYOP|RCM4	myopalladin	protein-coding
chr5	151087177	151087568	660	Intergenic	-20757	NM_001309444	6678	Hs.111779	NM_003118	ENSG00000113140	SPARC	BM-40|OI17|ON	secreted protein acidic and cysteine rich	protein-coding
chr4	10764116	10764643	657	Intergenic	-77993	NM_052964	116449	Hs.678910	NM_052964	ENSG00000109684	CLNK	MIST	cytokine dependent hematopoietic cell linker	protein-coding
chr8	72869970	72870337	657	intron (NR_033652, intron 2 of 4)	-113422	NM_005098	9242	Hs.442619	NM_005098	ENSG00000178860	MSC	ABF-1|ABF1|MYOR|bHLHa22	musculin	protein-coding
chr4	27156327	27156738	657	Intergenic	-62569	NR_125921	101929199	Hs.570815	NR_125921	ENSG00000249699	LOC101929199	-	uncharacterized LOC101929199	ncRNA
chr11	13853199	13853708	657	Intergenic	92957	NR_135052	101928132	Hs.568970	NR_135052	ENSG00000254438	LOC101928132	-	uncharacterized LOC101928132	ncRNA
chr5	53997027	53997350	657	intron (NR_104658, intron 1 of 2)	1964	NR_104659	102467080	Hs.637409	NR_104658		LOC102467080	-	uncharacterized LOC102467080	ncRNA
chr7	80352095	80352431	657	Intergenic	76294	NM_001289908	948	Hs.120949	NM_000072	ENSG00000135218	CD36	BDPLT10|CHDS7|FAT|GP3B|GP4|GPIV|PASIV|SCARB3	CD36 molecule	protein-coding
chr14	70465476	70466610	657	intron (NM_001034852, intron 7 of 11)	80891	NM_182936	6547	Hs.337696	NM_033262	ENSG00000100678	SLC8A3	NCX3	solute carrier family 8 member A3	protein-coding
chr8	130895921	130896412	656	intron (NR_046359, intron 4 of 14)	55952	NM_016623	51571	Hs.126941	NM_016623	ENSG00000153310	FAM49B	BM-009|L1	family with sequence similarity 49 member B	protein-coding
chr10	65459918	65460246	656	Intergenic	-178247	NM_001322258	221037	Hs.413416	NM_004241	ENSG00000171988	JMJD1C	KDM3C|TRIP-8|TRIP8	jumonji domain containing 1C	protein-coding
chr14	53477658	53478242	655	Intergenic	-60135	NM_001134999	10979	Hs.509343	NM_006832	ENSG00000073712	FERMT2	KIND2|MIG2|PLEKHC1|UNC112|UNC112B|mig-2	fermitin family member 2	protein-coding
chr10	72027062	72027629	654	intron (NM_022146, intron 1 of 3)	16105	NM_022146	64106	Hs.302026	NM_022146	ENSG00000148734	NPFFR1	GPR147|NPFF1|NPFF1R1|OT7T022	neuropeptide FF receptor 1	protein-coding
chr15	99846301	99846639	653	intron (NR_135759, intron 4 of 7)	48740	NR_073383	7190	Hs.656611	NR_073383	ENSG00000259706	HSP90B2P	GRP94P1|GRP94b|HSP|HSPCP2|TRA1P1|TRAP1	heat shock protein 90 beta family member 2, pseudogene	pseudo
chr5	140900862	140901426	652	intron (NM_001314007, intron 27 of 28)	32336	NM_032407	56097	Hs.368160	NM_018929	ENSG00000240764	PCDHGC5	PCDH-GAMMA-C5	protocadherin gamma subfamily C, 5	protein-coding
chr17	19091322	19091944	652	Intergenic	-25696	NM_001291905	388436	Hs.677375	NM_001291905	ENSG00000281856	LOC388436	-	uncharacterized protein ENSP00000382042	protein-coding
chr15	93808181	93808871	650	Intergenic	-176083	NM_020211	56963	Hs.271277	NM_020211	ENSG00000182175	RGMA	RGM	repulsive guidance molecule family member a	protein-coding
chr10	112389590	112389980	649	Intergenic	-14370	NM_001134363	282996	Hs.116630	NM_001134363	ENSG00000203867	RBM20	-	RNA binding motif protein 20	protein-coding
chr1	149223341	149224230	649	Intergenic	-63345	NR_111933	388692	Hs.271249	NM_001013644		LOC388692	-	uncharacterized LOC388692	ncRNA
chr9	112578415	112579186	649	intron (NM_001037293, intron 2 of 6)	36223	NM_147150	445815	Hs.591908	NM_007203	ENSG00000157654	PALM2-AKAP2	AKAP2	PALM2-AKAP2 readthrough	protein-coding
chr20	11215795	11216265	648	Intergenic	38001	NR_038972	339593	Hs.434320	NR_038972		LOC339593	-	uncharacterized LOC339593	ncRNA
chr3	115509642	115509970	644	Intergenic	167655	NM_001130064	2596	Hs.134974	NM_002045	ENSG00000172020	GAP43	B-50|PP46	growth associated protein 43	protein-coding
chr1	144010575	144010961	644	Intergenic	-95921	NR_144320	728833	Hs.535577	NM_207418	ENSG00000215784	FAM72D	GCUD2	family with sequence similarity 72 member D	protein-coding
chr7	48124416	48125044	643	Intergenic	-3470	NM_001287426	7378	Hs.488240	NM_003364	ENSG00000183696	UPP1	UDRPASE|UP|UPASE|UPP	uridine phosphorylase 1	protein-coding
chr7	149630798	149631495	643	Intergenic	-60195	NR_027040	401431	Hs.556998	NM_001008745	ENSG00000204934	ATP6V0E2-AS1	-	ATP6V0E2 antisense RNA 1	ncRNA
chr13	26482298	26483005	643	intron (NM_016529, intron 33 of 36)	142547	NM_001007538	387914	Hs.433791	NM_001007538	ENSG00000180730	SHISA2	C13orf13|PRO28631|TMEM46|WGAR9166|bA398O19.2|hShisa	shisa family member 2	protein-coding
chr4	124521146	124521554	643	Intergenic	-52590	NR_027105	285419	Hs.535763	NR_027105	ENSG00000249464	LINC01091	-	long intergenic non-protein coding RNA 1091	ncRNA
chr14	44785892	44786452	643	Intergenic	190327	NM_032135	84075	Hs.307086	NM_032135	ENSG00000189139	FSCB	C14orf155	fibrous sheath CABYR binding protein	protein-coding
chr13	76799891	76800397	642	Intergenic	349122	NR_126373	104326189	Hs.671216	NR_126373	ENSG00000223458	LMO7DN-IT1	C13orf45-IT1|TCONS_00021569	LMO7DN intronic transcript 1	ncRNA
chr7	91522013	91522400	642	Intergenic	-12172	NM_001301135	7978	Hs.532216	NM_006980	ENSG00000127989	MTERF1	MTERF	mitochondrial transcription termination factor 1	protein-coding
chr5	126705497	126705830	642	exon (NM_001308119, exon 6 of 15)	79207	NM_001308121	84466	Hs.438709	NM_032446	ENSG00000145794	MEGF10	EMARDD	multiple EGF like domains 10	protein-coding
chr13	49174814	49175413	642	Intergenic	-20076	NR_051983	100129597	Hs.175225	NR_051983	ENSG00000233610	LINC00462	-	long intergenic non-protein coding RNA 462	ncRNA
chr15	38509542	38510345	642	Intergenic	-35109	NM_152594	161742	Hs.525781	NM_152594	ENSG00000166068	SPRED1	NFLS|PPP1R147|hSpred1|spred-1	sprouty related EVH1 domain containing 1	protein-coding
chr5	157883701	157884075	641	Intergenic	-47107	NR_109888	101927697	Hs.483960	NR_109888	ENSG00000276778	LOC101927697	-	uncharacterized LOC101927697	ncRNA
chr7	67420014	67420518	641	Intergenic	-64974	NR_120514	102723427	Hs.583491	NR_120514	ENSG00000225209	LOC102723427	-	uncharacterized LOC102723427	ncRNA
chr20	39636884	39637482	640	intron (NM_001318196, intron 2 of 2)	-20275	NM_003286	7150	Hs.472737	NM_003286	ENSG00000198900	TOP1	TOPI	topoisomerase (DNA) I	protein-coding
chr5	73335723	73336252	639	Intergenic	226644	NM_001244364	64283	Hs.482521	NM_001080479	ENSG00000214944	ARHGEF28	RGNEF|RIP2|p190RHOGEF	Rho guanine nucleotide exchange factor 28	protein-coding
chr2	98614276	98614863	639	Intergenic	-2215	NM_015348	23505	Hs.469376	NM_015348	ENSG00000075568	TMEM131	CC28|PRO1048|RW1|YR-23	transmembrane protein 131	protein-coding
chr11	47152080	47152600	637	intron (NM_001003678, intron 3 of 8)	46336	NM_032389	84364	Hs.436204	NM_032389	ENSG00000149182	ARFGAP2	IRZ|NBLA10535|ZFP289|ZNF289	ADP ribosylation factor GTPase activating protein 2	protein-coding
chr10	92680809	92681434	637	promoter-TSS (NM_014391)	-89	NM_014391	27063	Hs.448589	NM_014391	ENSG00000148677	ANKRD1	ALRP|C-193|CARP|CVARP|MCARP|bA320F15.2	ankyrin repeat domain 1	protein-coding
chr1	164580866	164582031	636	intron (NM_001204963, intron 2 of 8)	52851	NM_002585	5087	Hs.557097	NM_002585	ENSG00000185630	PBX1	-	PBX homeobox 1	protein-coding
chr8	135904944	135905521	636	Intergenic	43054	NR_125427	101927845	Hs.559609	NR_125427	ENSG00000251218	LOC101927845	-	uncharacterized LOC101927845	ncRNA
chr10	50413270	50413656	635	Intergenic	-17018	NM_001288743	170371	Hs.385493	NM_001010863	ENSG00000204161	C10orf128	-	chromosome 10 open reading frame 128	protein-coding
chr7	126229317	126230019	635	intron (NM_001127323, intron 8 of 10)	468570	NR_030323	693177		NR_030323	ENSG00000207692	MIR592	MIRN592|hsa-mir-592|mir-592	microRNA 592	ncRNA
chr9	89161523	89162330	634	Intergenic	-192524	NM_024617	79670	Hs.597057	NM_024617	ENSG00000083223	ZCCHC6	PAPD6|TUT7	zinc finger CCHC-type containing 6	protein-coding
chr2	218142375	218142942	632	Intergenic	-4798	NR_133642	105373877		NR_133642		DIRC3-AS1	-	DIRC3 antisense RNA 1	ncRNA
chr11	57543581	57544096	631	intron (NM_001085467, intron 1 of 16)	14604	NM_001085461	1500	Hs.166011	NM_001331	ENSG00000198561	CTNND1	CAS|CTNND|P120CAS|P120CTN|p120|p120(CAS)|p120(CTN)	catenin delta 1	protein-coding
chr2	224590139	224590631	630	Intergenic	111934	NR_110905	130340	Hs.632555	NM_178814	ENSG00000152056	AP1S3	PSORS15	adaptor related protein complex 1 sigma 3 subunit	protein-coding
chr20	11881755	11882196	630	intron (NM_001282550, intron 1 of 4)	8834	NM_001282550	22903	Hs.709366	NM_014962	ENSG00000132640	BTBD3	dJ742J24.1	BTB domain containing 3	protein-coding
chr12	835515	835947	630	Intergenic	-26358	NM_014823	65125	Hs.744906	NM_014823	ENSG00000060237	WNK1	HSAN2|HSN2|KDP|PPP1R167|PRKWNK1|PSK|p65	WNK lysine deficient protein kinase 1	protein-coding
chr6	143123250	143123652	628	intron (NM_006734, intron 2 of 9)	142887	NM_006734	3097	Hs.510172	NM_006734	ENSG00000010818	HIVEP2	HIV-EP2|MBP-2|MIBP1|MRD43|SHN2|ZAS2|ZNF40B	human immunodeficiency virus type I enhancer binding protein 2	protein-coding
chr4	23958561	23958938	628	intron (NM_001330752, intron 2 of 13)	-67049	NM_013261	10891	Hs.527078	NM_013261	ENSG00000109819	PPARGC1A	LEM6|PGC-1(alpha)|PGC-1alpha|PGC-1v|PGC1|PGC1A|PPARGC1	PPARG coactivator 1 alpha	protein-coding
chr5	71673722	71674160	628	Intergenic	57747	NM_001284403	79810	Hs.126906	NM_024754	ENSG00000049883	PTCD2	-	pentatricopeptide repeat domain 2	protein-coding
chr9	16521981	16522539	628	intron (NM_001317939, intron 4 of 6)	-245949	NR_073471	100129385	Hs.586441	NM_001271829	ENSG00000205549	C9orf92	Em:AL513424.1	chromosome 9 open reading frame 92	protein-coding
chr7	134354640	134355210	628	intron (NM_001724, intron 2 of 2)	23394	NM_001724	669	Hs.198365	NM_001724	ENSG00000172331	BPGM	DPGM	bisphosphoglycerate mutase	protein-coding
chr5	68220314	68220883	628	Intergenic	105156	NR_130778	101928885	Hs.630474	NR_130778		LOC101928885	-	uncharacterized LOC101928885	ncRNA
chr13	73842520	73843179	628	Intergenic	209919	NM_001730	688	Hs.508234	NM_001730	ENSG00000102554	KLF5	BTEB2|CKLF|IKLF	Kruppel like factor 5	protein-coding
chr15	90945530	90945914	628	intron (NM_003870, intron 2 of 37)	14249	NM_003870	8826	Hs.430551	NM_003870	ENSG00000140575	IQGAP1	HUMORFA01|SAR1|p195	IQ motif containing GTPase activating protein 1	protein-coding
chr14	47834351	47834881	628	intron (NM_001113498, intron 1 of 16)	-22167	NM_182830	161357	Hs.436380	NM_182830	ENSG00000139915	MDGA2	MAMDC1|c14_5286	MAM domain containing glycosylphosphatidylinositol anchor 2	protein-coding
chr5	78203094	78204616	628	intron (NM_198709, intron 5 of 7)	77911	NM_198709	411	Hs.149103	NM_000046	ENSG00000113273	ARSB	ASB|G4S|MPS6	arylsulfatase B	protein-coding
chr15	33418345	33419275	625	intron (NM_001277313, intron 4 of 20)	-58577	NM_001103184	342184	Hs.657649	NM_198500	ENSG00000248905	FMN1	FMN|LD	formin 1	protein-coding
chr8	107218523	107219160	625	Intergenic	-63565	NM_018002	55074	Hs.127286	NM_018002	ENSG00000164830	OXR1	Nbla00307|TLDC3	oxidation resistance 1	protein-coding
chr2	37815538	37816041	624	Intergenic	83553	NM_001270438	10602	Hs.369574	NM_006449	ENSG00000163171	CDC42EP3	BORG2|CEP3|UB1	CDC42 effector protein 3	protein-coding
chr2	159810420	159810844	622	Intergenic	-14514	NM_001145909	85461	Hs.61590	NM_033394	ENSG00000115183	TANC1	ROLSB|TANC	tetratricopeptide repeat, ankyrin repeat and coiled-coil containing 1	protein-coding
chr12	831579	831978	621	Intergenic	-30311	NM_014823	65125	Hs.744906	NM_014823	ENSG00000060237	WNK1	HSAN2|HSN2|KDP|PPP1R167|PRKWNK1|PSK|p65	WNK lysine deficient protein kinase 1	protein-coding
chr17	70403501	70404110	620	intron (NR_036488, intron 3 of 3)	64853	NR_135222	146795	Hs.651743	NR_135222	ENSG00000264026	LINC02003	-	long intergenic non-protein coding RNA 2003	ncRNA
chr2	47425965	47426704	620	intron (NR_110208, intron 4 of 4)	-22259	NM_001305625	805	Hs.468442	NM_001743	ENSG00000143933	CALM2	CAMII|LQT15|PHKD|PHKD2|caM	calmodulin 2	protein-coding
chr9	89470052	89470404	619	Intergenic	91876	NM_002048	2619	Hs.65029	NM_002048	ENSG00000180447	GAS1	-	growth arrest specific 1	protein-coding
chr12	16081331	16081668	618	intron (NM_015954, intron 1 of 8)	17393	NM_015954	51071	Hs.39429	NM_015954	ENSG00000023697	DERA	CGI-26|DEOC	deoxyribose-phosphate aldolase	protein-coding
chr2	38054695	38055713	618	intron (NR_110012, intron 3 of 3)	1650	NR_110011	101929559	Hs.468200	NR_110011	ENSG00000237803	LINC00211	NCRNA00211	long intergenic non-protein coding RNA 211	ncRNA
chr15	82314228	82314949	617	Intergenic	23896	NM_032246	84206	Hs.104744	NM_032246	ENSG00000183496	MEX3B	MEX-3B|RKHD3|RNF195	mex-3 RNA binding family member B	protein-coding
chr10	99599786	99600519	616	intron (NR_108035, intron 1 of 2)	9403	NR_108035	100505561	Hs.351904	NR_108035	ENSG00000227356	LINC00866	-	long intergenic non-protein coding RNA 866	ncRNA
chr10	86184524	86184890	615	promoter-TSS (NM_001284242)	12	NM_001284243	54462	Hs.461988	NM_018999	ENSG00000107771	CCSER2	FAM190B|Gcap14|KIAA1128|bA486O22.1	coiled-coil serine rich protein 2	protein-coding
chr3	11632876	11633358	614	intron (NM_001128219, intron 2 of 4)	-9252	NM_001128220	9686	Hs.740389	NM_014667	ENSG00000144560	VGLL4	VGL-4	vestigial like family member 4	protein-coding
chr4	24069092	24070224	614	intron (NM_001330752, intron 2 of 13)	-177958	NM_013261	10891	Hs.527078	NM_013261	ENSG00000109819	PPARGC1A	LEM6|PGC-1(alpha)|PGC-1alpha|PGC-1v|PGC1|PGC1A|PPARGC1	PPARG coactivator 1 alpha	protein-coding
chr2	100279163	100279506	613	intron (NM_001025108, intron 11 of 23)	-172816	NR_135649	51455	Hs.443077	NM_016316	ENSG00000135945	REV1	AIBP80|REV1L	REV1, DNA directed polymerase	protein-coding
chr20	5345717	5346135	613	Intergenic	-48548	NM_144773	128674	Hs.375029	NM_144773	ENSG00000101292	PROKR2	GPR73L1|GPR73b|GPRg2|HH3|KAL3|PKR2|dJ680N4.3	prokineticin receptor 2	protein-coding
chr7	126124210	126124510	613	intron (NM_001127323, intron 9 of 10)	573878	NR_030323	693177		NR_030323	ENSG00000207692	MIR592	MIRN592|hsa-mir-592|mir-592	microRNA 592	ncRNA
chr7	89466850	89467183	613	Intergenic	-281698	NR_003551	442523	Hs.406964	NR_003551	ENSG00000235436	DPY19L2P4	-	DPY19L2 pseudogene 4	pseudo
chr2	106072152	106072885	613	Intergenic	-17288	NM_001318897	2274	Hs.443687	NM_001450	ENSG00000115641	FHL2	AAG11|DRAL|FHL-2|SLIM-3|SLIM3	four and a half LIM domains 2	protein-coding
chr4	23947083	23947649	613	intron (NM_001330752, intron 2 of 13)	-55666	NM_013261	10891	Hs.527078	NM_013261	ENSG00000109819	PPARGC1A	LEM6|PGC-1(alpha)|PGC-1alpha|PGC-1v|PGC1|PGC1A|PPARGC1	PPARG coactivator 1 alpha	protein-coding
chr11	20044231	20044588	613	intron (NM_001111019, intron 1 of 27)	307	NM_001111019	89797	Hs.64341	NM_145117	ENSG00000166833	NAV2	HELAD1|POMFIL2|RAINB1|STEERIN2|UNC53H2	neuron navigator 2	protein-coding
chr5	88568096	88568487	613	intron (NR_136219, intron 7 of 9)	-368369	NM_001193347	4208	Hs.649965	NM_002397	ENSG00000081189	MEF2C	C5DELq14.3|DEL5q14.3	myocyte enhancer factor 2C	protein-coding
chr6	132259149	132259534	613	Intergenic	13177	NM_001901	1490	Hs.410037	NM_001901	ENSG00000118523	CTGF	CCN2|HCS24|IGFBP8|NOV2	connective tissue growth factor	protein-coding
chr5	52218234	52218565	612	intron (NM_181501, intron 17 of 28)	-66757	NR_073103	3673	Hs.482077	NM_002203	ENSG00000164171	ITGA2	BR|CD49B|GPIa|HPA-5|VLA-2|VLAA2	integrin subunit alpha 2	protein-coding
chr6	114316072	114316415	612	intron (NR_125845, intron 3 of 9)	-23884	NM_001527	3066	Hs.3352	NM_001527	ENSG00000196591	HDAC2	HD2|RPD3|YAF1	histone deacetylase 2	protein-coding
chr12	94990149	94990722	612	intron (NM_020698, intron 1 of 3)	19492	NM_001301036	57458	Hs.370410	NM_020698	ENSG00000057704	TMCC3	-	transmembrane and coiled-coil domain family 3	protein-coding
chr7	128955786	128956141	611	intron (NM_001130720, intron 1 of 16)	-52001	NM_001130723	23382	Hs.600789	NM_015328	ENSG00000158467	AHCYL2	ADOHCYASE3|IRBIT2	adenosylhomocysteinase like 2	protein-coding
chr8	128911090	128912058	611	intron (NR_003367, intron 2 of 8)	49395	NR_103558	641384	Hs.629674	NM_001037234	ENSG00000280055	TMEM75	-	transmembrane protein 75	ncRNA
chr19	57568288	57569067	611	Intergenic	-62832	NM_020903	57663	Hs.515632	NM_020903	ENSG00000131864	USP29	HOM-TES-84/86	ubiquitin specific peptidase 29	protein-coding
chr2	43553663	43554045	611	intron (NR_144316, intron 29 of 36)	99504	NR_027251	100129726	Hs.194480	NM_178529	ENSG00000279873	LINC01126	-	long intergenic non-protein coding RNA 1126	ncRNA
chr6	168408193	168408598	610	Intergenic	-10158	NM_005355	3834	Hs.150013	NM_005355	ENSG00000125337	KIF25	KNSL3	kinesin family member 25	protein-coding
chr4	124476298	124477153	609	Intergenic	-97215	NR_027105	285419	Hs.535763	NR_027105	ENSG00000249464	LINC01091	-	long intergenic non-protein coding RNA 1091	ncRNA
chr17	64463082	64463472	609	intron (NM_002737, intron 2 of 16)	-50305	NR_110822	101928001	Hs.650730	NR_110822		PRKCA-AS1	-	PRKCA antisense RNA 1	ncRNA
chr2	38689315	38689816	609	intron (NR_110259, intron 4 of 4)	53317	NR_110259	101929596	Hs.537341	NR_110259		LOC101929596	-	uncharacterized LOC101929596	ncRNA
chr9	114803999	114804479	608	exon (NM_022486, exon 16 of 17)	109859	NR_039814	100616114		NR_039814	ENSG00000266315	MIR4668	mir-4668	microRNA 4668	ncRNA
chr4	124570458	124571125	608	Intergenic	-3149	NR_027105	285419	Hs.535763	NR_027105	ENSG00000249464	LINC01091	-	long intergenic non-protein coding RNA 1091	ncRNA
chr5	78429252	78429779	608	Intergenic	21911	NM_001713	635	Hs.80756	NM_001713	ENSG00000145692	BHMT	BHMT1|HEL-S-61p	betaine--homocysteine S-methyltransferase	protein-coding
chr4	7830010	7830421	607	intron (NM_001134647, intron 6 of 17)	74398	NR_026892	84740	Hs.663029	NM_032654	ENSG00000272620	AFAP1-AS1	AFAP1-AS|AFAP1AS	AFAP1 antisense RNA 1	ncRNA
chr13	27034764	27035204	607	Intergenic	-96856	NM_001291965	10810	Hs.618732	NM_006646	ENSG00000132970	WASF3	Brush-1|SCAR3|WAVE3	WAS protein family member 3	protein-coding
chr20	48388798	48389262	605	Intergenic	-40220	NR_048537	23315	Hs.444202	NM_015266	ENSG00000197818	SLC9A8	NHE-8|NHE8	solute carrier family 9 member A8	protein-coding
chr8	80712699	80713272	604	intron (NR_125410, intron 3 of 3)	32608	NR_125410	101927067	Hs.144030	NR_125410	ENSG00000272138	LINC01607	-	long intergenic non-protein coding RNA 1607	ncRNA
chr8	141714431	141715220	604	intron (NM_001316342, intron 24 of 32)	-69179	NM_012154	27161	Hs.743313	NM_012154	ENSG00000123908	AGO2	EIF2C2|Q10	argonaute 2, RISC catalytic component	protein-coding
chr14	69181595	69182251	603	Intergenic	78708	NM_004926	677	Hs.85155	NM_004926	ENSG00000185650	ZFP36L1	BRF1|Berg36|ERF-1|ERF1|RNF162B|TIS11B|cMG1	ZFP36 ring finger protein like 1	protein-coding
chr7	42286571	42287520	602	Intergenic	-10427	NM_000168	2737	Hs.21509	NM_000168	ENSG00000106571	GLI3	ACLS|GCPS|GLI3-190|GLI3FL|PAP-A|PAPA|PAPA1|PAPB|PHS|PPDIV	GLI family zinc finger 3	protein-coding
chr1	214620157	214620777	602	intron (NM_005401, intron 3 of 18)	104557	NM_005401	5784	Hs.193557	NM_005401	ENSG00000152104	PTPN14	PEZ|PTP36	protein tyrosine phosphatase, non-receptor type 14	protein-coding
chr13	77077478	77078318	602	Intergenic	382642	NM_138444	115207	Hs.644125	NM_138444	ENSG00000178695	KCTD12	C13orf2|PFET1|PFETIN	potassium channel tetramerization domain containing 12	protein-coding
chr5	92498092	92498403	602	Intergenic	408802	NR_109825	441094	Hs.457407	NR_015369	ENSG00000237187	NR2F1-AS1	-	NR2F1 antisense RNA 1	ncRNA
chr15	90541481	90541942	602	Intergenic	-3012	NM_198526	374655	Hs.459311	NM_198526	ENSG00000140548	ZNF710	-	zinc finger protein 710	protein-coding
chr15	63220498	63221417	601	Intergenic	104801	NR_029709	406965		NR_029709	ENSG00000211137	MIR190A	MIR190|MIRN190|hsa-mir-190a|miR-190|mir-190a	microRNA 190a	ncRNA
chr5	148381571	148382052	600	3' UTR (NM_024577, exon 17 of 17)	60926	NM_024577	79628	Hs.483784	NM_024577	ENSG00000169247	SH3TC2	CMT4C|MNMN	SH3 domain and tetratricopeptide repeats 2	protein-coding
chr4	26085553	26085938	599	Intergenic	169931	NM_001145432	389203	Hs.479386	NM_001145432	ENSG00000250317	SMIM20	C4orf52|MITRAC7	small integral membrane protein 20	protein-coding
chr3	189042314	189042929	599	Intergenic	-84238	NR_046722	100874027	Hs.616080	NR_046722	ENSG00000230115	TPRG1-AS2	-	TPRG1 antisense RNA 2	ncRNA
chr12	76065981	76066335	599	Intergenic	-160740	NM_007043	11103	Hs.645517	NM_007043	ENSG00000111615	KRR1	HRB2|RIP-1	KRR1, small subunit processome component homolog	protein-coding
chr2	227568239	227568548	599	Intergenic	-44884	NR_049887	100847053		NR_049887	ENSG00000263363	MIR5702	-	microRNA 5702	ncRNA
chr12	69400879	69401244	599	Intergenic	-44041	NM_001874	1368	Hs.654387	NM_001874	ENSG00000135678	CPM	-	carboxypeptidase M	protein-coding
chr5	115987999	115988406	599	Intergenic	-77580	NM_020796	57556	Hs.156967	NM_020681	ENSG00000092421	SEMA6A	HT018|SEMA|SEMA6A1|SEMAQ|VIA	semaphorin 6A	protein-coding
chr9	39551586	39551971	599	Intergenic	-87252	NR_003528	401509	Hs.449445	NM_001032297		ZNF658B	-	zinc finger protein 658B (pseudogene)	pseudo
chr2	12638535	12639179	599	intron (NR_110196, intron 4 of 5)	-218141	NM_021643	28951	Hs.467751	NM_021643	ENSG00000071575	TRIB2	C5FW|GS3955|TRB2	tribbles pseudokinase 2	protein-coding
chr7	34026749	34027296	599	intron (NM_133468, intron 7 of 15)	82499	NM_133468	168667	Hs.660998	NM_133468	ENSG00000164619	BMPER	CRIM3|CV-2|CV2	BMP binding endothelial regulator	protein-coding
chr17	53471586	53471928	599	exon (NM_012329, exon 7 of 7)	27584	NM_012329	23531	Hs.463483	NM_012329	ENSG00000108960	MMD	MMA|MMD1|PAQR11	monocyte to macrophage differentiation associated	protein-coding
chr8	109960909	109961391	599	Intergenic	-138503	NM_003301	7201	Hs.3022	NM_003301	ENSG00000174417	TRHR	TRH-R	thyrotropin releasing hormone receptor	protein-coding
chr2	39869296	39869823	598	Intergenic	-23079	NM_001167959	130733	Hs.40808	NM_152390	ENSG00000152154	TMEM178A	TMEM178	transmembrane protein 178A	protein-coding
chr2	37788807	37789259	595	Intergenic	110309	NM_001270438	10602	Hs.369574	NM_006449	ENSG00000163171	CDC42EP3	BORG2|CEP3|UB1	CDC42 effector protein 3	protein-coding
chr5	58423448	58423839	595	intron (NM_001165899, intron 7 of 16)	-88304	NM_001197222	5144	Hs.117545	NM_006203	ENSG00000113448	PDE4D	ACRDYS2|DPDE3|HSPDE4D|PDE43|PDE4DN2|STRK1	phosphodiesterase 4D	protein-coding
chr2	43269097	43269531	595	Intergenic	-2632	NR_110585	102723854	Hs.570165	NR_110585	ENSG00000231826	LINC01819	-	long intergenic non-protein coding RNA 1819	ncRNA
chr1	43938144	43938874	592	Intergenic	-18849	NM_001330526	81888	Hs.709864	NM_031207	ENSG00000178922	HYI	HT036	hydroxypyruvate isomerase (putative)	protein-coding
chr6	90007488	90008801	592	intron (NM_002043, intron 2 of 8)	16874	NM_002043	2570	Hs.379330	NM_002043	ENSG00000111886	GABRR2	-	gamma-aminobutyric acid type A receptor rho2 subunit	protein-coding
chr11	8938809	8939379	592	intron (NM_001206646, intron 4 of 4)	6355	NR_045417	56672	Hs.131180	NM_020642	ENSG00000166452	AKIP1	BCA3|C11orf17	A-kinase interacting protein 1	protein-coding
chr11	36170982	36171797	591	intron (NM_174902, intron 4 of 5)	-71938	NR_135064	101928510	Hs.675857	NR_135064		LOC101928510	-	uncharacterized LOC101928510	ncRNA
chr12	66088802	66089755	590	Intergenic	-53126	NR_120433	100507065	Hs.591038	NR_120431		LOC100507065	-	uncharacterized LOC100507065	ncRNA
chr2	54629234	54629806	590	Intergenic	-53934	NM_003128	6711	Hs.503178	NM_003128	ENSG00000115306	SPTBN1	ELF|HEL102|SPTB2|betaSpII	spectrin beta, non-erythrocytic 1	protein-coding
chr1	68354046	68354766	590	intron (NR_040077, intron 1 of 9)	-55251	NM_018841	55970	Hs.431101	NM_018841	ENSG00000172380	GNG12	-	G protein subunit gamma 12	protein-coding
chr8	20186428	20187374	590	Intergenic	53617	NR_047509	100874051	Hs.385799	NR_047509	ENSG00000253733	LZTS1-AS1	-	LZTS1 antisense RNA 1	ncRNA
chr20	10963336	10963688	590	Intergenic	-73592	NR_109866	101929413	Hs.385604	NR_109866	ENSG00000232900	LOC101929413	-	uncharacterized LOC101929413	ncRNA
chr20	10501744	10502210	589	intron (NM_001009608, intron 2 of 7)	86026	NM_001009608	128710	Hs.668782	NM_001009608	ENSG00000149346	SLX4IP	C20orf94|bA204H22.1|bA254M13.1|dJ1099D15.3	SLX4 interacting protein	protein-coding
chr6	143014081	143014620	589	Intergenic	-55324	NR_027312	153910	Hs.350819	NR_027311	ENSG00000236366	LOC153910	-	uncharacterized LOC153910	ncRNA
chr5	92262925	92263556	588	Intergenic	643809	NR_109825	441094	Hs.457407	NR_015369	ENSG00000237187	NR2F1-AS1	-	NR2F1 antisense RNA 1	ncRNA
chr2	24944333	24944726	588	intron (NM_147223, intron 12 of 21)	-71455	NR_136183	79172	Hs.731569	NM_024322	ENSG00000138092	CENPO	CENP-O|ICEN-36|MCM21R	centromere protein O	protein-coding
chr1	167684149	167684912	588	Intergenic	-6657	NM_001146191	9019	Hs.493919	NM_003953	ENSG00000197965	MPZL1	MPZL1b|PZR|PZR1b|PZRa|PZRb	myelin protein zero like 1	protein-coding
chr3	181930275	181930673	587	Intergenic	260322	NR_104146	100996490	Hs.606987	NR_104146	ENSG00000242512	LINC01206	-	long intergenic non-protein coding RNA 1206	ncRNA
chr14	62013737	62014461	587	intron (NM_006255, intron 12 of 13)	22813	NR_110417	101927780	Hs.254789	NR_110416	ENSG00000250548	LOC101927780	-	uncharacterized LOC101927780	ncRNA
chr12	94910427	94911309	585	Intergenic	-44697	NR_049885	100847031		NR_049885	ENSG00000266099	MIR5700	-	microRNA 5700	ncRNA
chr3	16106217	16106972	585	Intergenic	-109235	NM_001319051	117248	Hs.411308	NM_054110	ENSG00000131386	GALNT15	GALNACT15|GALNT13|GALNT7|GALNTL2|PIH5|pp-GalNAc-T15	polypeptide N-acetylgalactosaminyltransferase 15	protein-coding
chr15	99717033	99717336	585	intron (NM_001288616, intron 7 of 11)	71898	NM_015286	23336	Hs.207106	NM_015286	ENSG00000182253	SYNM	DMN|SYN	synemin	protein-coding
chr4	108979898	108980202	585	intron (NM_001130714, intron 9 of 9)	54230	NM_001331027	3033	Hs.438289	NM_005327	ENSG00000138796	HADH	HAD|HADH1|HADHSC|HCDH|HHF4|MSCHAD|SCHAD	hydroxyacyl-CoA dehydrogenase	protein-coding
chr4	74606185	74606503	585	5' UTR (NM_000584, exon 1 of 4)	121	NM_000584	3576	Hs.624	NM_000584	ENSG00000169429	CXCL8	GCP-1|GCP1|IL8|LECT|LUCT|LYNAP|MDNCF|MONAP|NAF|NAP-1|NAP1	C-X-C motif chemokine ligand 8	protein-coding
chrY	20210591	20211313	585	Intergenic	73284	NM_001001722	203611	Hs.532657	NM_001001722	ENSG00000129873	CDY2B	CDY	chromodomain Y-linked 2B	protein-coding
chr2	13823013	13823373	585	Intergenic	-676055	NR_038434	100506474	Hs.242196	NR_038434	ENSG00000225649	LOC100506474	-	uncharacterized LOC100506474	ncRNA
chr5	123996908	123997563	585	intron (NM_020747, intron 2 of 8)	83570	NM_020747	57507	Hs.266616	NM_020747	ENSG00000168916	ZNF608	NY-REN-36	zinc finger protein 608	protein-coding
chr17	70330292	70330860	585	Intergenic	-8376	NR_135222	146795	Hs.651743	NR_135222	ENSG00000264026	LINC02003	-	long intergenic non-protein coding RNA 2003	ncRNA
chr15	92058252	92059063	585	Intergenic	52088	NR_110106	101926928	Hs.638788	NR_110106	ENSG00000258551	CRAT37	-	cervical cancer-associated transcript 37	ncRNA
chr18	33215000	33215523	585	Intergenic	-19272	NM_020474	2589	Hs.514806	NM_020474	ENSG00000141429	GALNT1	GALNAC-T1	polypeptide N-acetylgalactosaminyltransferase 1	protein-coding
chr8	50969057	50969524	585	intron (NM_001321777, intron 1 of 15)	-107401	NM_001321778	54212	Hs.584914	NM_018967	ENSG00000147481	SNTG1	G1SYN|SYN4	syntrophin gamma 1	protein-coding
chr8	25642696	25643118	585	Intergenic	259733	NM_022659	64641	Hs.491292	NM_022659	ENSG00000221818	EBF2	COE2|EBF-2|O/E-3|OE-3	early B-cell factor 2	protein-coding
chr6	143192996	143193915	585	intron (NM_006734, intron 1 of 9)	72883	NM_006734	3097	Hs.510172	NM_006734	ENSG00000010818	HIVEP2	HIV-EP2|MBP-2|MIBP1|MRD43|SHN2|ZAS2|ZNF40B	human immunodeficiency virus type I enhancer binding protein 2	protein-coding
chr2	216393346	216393631	584	Intergenic	75058	NR_110607	102724849	Hs.116161	NR_110607	ENSG00000225166	LOC102724849	-	uncharacterized LOC102724849	ncRNA
chr9	83989202	83990361	582	Intergenic	314669	NM_001303104	7088	Hs.197320	NM_005077	ENSG00000196781	TLE1	ESG|ESG1|GRG1	transducin like enhancer of split 1	protein-coding
chr20	11247899	11248333	581	non-coding (NR_038972, exon 2 of 2)	5915	NR_038972	339593	Hs.434320	NR_038972		LOC339593	-	uncharacterized LOC339593	ncRNA
chr10	44796520	44797003	581	Intergenic	8563	NM_001258000	100130539	Hs.694626	NM_001258000	ENSG00000277288	C10orf142	-	chromosome 10 open reading frame 142	protein-coding
chr8	97456510	97456997	581	Intergenic	-49129	NM_002998	6383	Hs.1501	NM_002998	ENSG00000169439	SDC2	CD362|HSPG|HSPG1|SYND2	syndecan 2	protein-coding
chr2	38013181	38013542	581	Intergenic	43493	NR_110011	101929559	Hs.468200	NR_110011	ENSG00000237803	LINC00211	NCRNA00211	long intergenic non-protein coding RNA 211	ncRNA
chr1	183914512	183914869	580	exon (NM_015101, exon 9 of 12)	92214	NM_015101	23127	Hs.387995	NM_015101	ENSG00000198756	COLGALT2	C1orf17|GLT25D2	collagen beta(1-O)galactosyltransferase 2	protein-coding
chr12	51765198	51765751	580	intron (NM_007210, intron 4 of 11)	-19627	NM_001258401	9498	Hs.4749	NM_004858	ENSG00000050438	SLC4A8	NBC3|NDCBE	solute carrier family 4 member 8	protein-coding
chr7	71098450	71099005	580	intron (NM_022479, intron 6 of 10)	-325971	NR_037477	100500836		NR_037477	ENSG00000265878	MIR3914-1	-	microRNA 3914-1	ncRNA
chr1	244113415	244113854	579	intron (NR_033883, intron 1 of 11)	32930	NR_033883	339529	Hs.209374	NR_033883	ENSG00000226828	LOC339529	-	uncharacterized LOC339529	ncRNA
chr2	5619668	5620115	579	Intergenic	211359	NR_110580	102723818	Hs.128107	NR_110580		LINC01248	-	long intergenic non-protein coding RNA 1248	ncRNA
chr5	77881943	77882552	578	intron (NM_005779, intron 2 of 4)	62401	NM_005779	10184	Hs.79299	NM_005779	ENSG00000145685	LHFPL2	-	lipoma HMGIC fusion partner-like 2	protein-coding
chr2	61935055	61935557	578	Intergenic	145972	NR_037710	84140	Hs.440466	NM_032180	ENSG00000170264	FAM161A	RP28	family with sequence similarity 161 member A	protein-coding
chr1	232070499	232071019	577	intron (NR_126441, intron 1 of 3)	9179	NR_126441	104472714		NR_126441	ENSG00000226758	DISC1-IT1	-	DISC1 intronic transcript 1	ncRNA
chr2	224413960	224414406	577	Intergenic	53034	NM_003469	7857	Hs.516726	NM_003469	ENSG00000171951	SCG2	CHGC|EM66|SN|SgII	secretogranin II	protein-coding
chr2	38046235	38046890	576	Intergenic	10292	NR_110011	101929559	Hs.468200	NR_110011	ENSG00000237803	LINC00211	NCRNA00211	long intergenic non-protein coding RNA 211	ncRNA
chr8	130694070	130694631	576	Intergenic	-1865	NR_130917	137196	Hs.679457	NR_130917	ENSG00000229140	CCDC26	RAM	CCDC26 long non-coding RNA	ncRNA
chr2	112732655	112733201	576	exon (NM_006343, exon 7 of 19)	76737	NM_006343	10461	Hs.306178	NM_006343	ENSG00000153208	MERTK	MER|RP38|Tyro12|c-Eyk|c-mer	MER proto-oncogene, tyrosine kinase	protein-coding
chr17	10287292	10287822	574	intron (NR_125367, intron 1 of 10)	1108	NR_125367	100128560	Hs.661174	NR_125367		MYHAS	-	myosin heavy chain gene cluster antisense RNA	ncRNA
chr6	143037223	143037765	573	Intergenic	-78468	NR_027312	153910	Hs.350819	NR_027311	ENSG00000236366	LOC153910	-	uncharacterized LOC153910	ncRNA
chr8	90623832	90624352	570	Intergenic	145847	NR_125822	101929709	Hs.651324	NR_125822	ENSG00000251136	LOC101929709	-	uncharacterized LOC101929709	ncRNA
chr3	170468964	170469972	570	intron (NR_135556, intron 5 of 5)	118577	NM_001320451	200916	Hs.380933	NM_001099645	ENSG00000163584	RPL22L1	-	ribosomal protein L22 like 1	protein-coding
chr1	77225618	77226000	570	Intergenic	-107284	NM_001320274	81849	Hs.149201	NM_030965	ENSG00000117069	ST6GALNAC5	SIAT7-E|SIAT7E|ST6GalNAcV	ST6 N-acetylgalactosaminide alpha-2,6-sialyltransferase 5	protein-coding
chr4	129449982	129450646	570	Intergenic	101143	NR_125882	100507487	Hs.549644	NR_125882	ENSG00000251432	LOC100507487	-	uncharacterized LOC100507487	ncRNA
chr2	69259480	69259814	570	intron (NM_018153, intron 1 of 12)	19371	NM_053034	84168	Hs.165859	NM_018153	ENSG00000169604	ANTXR1	ATR|GAPO|TEM8	anthrax toxin receptor 1	protein-coding
chr5	73419053	73419474	570	Intergenic	184887	NR_105009	102503429	Hs.519391	NR_105009	ENSG00000248942	LINC01335	-	long intergenic non-protein coding RNA 1335	ncRNA
chr20	9119911	9121233	570	intron (NM_001172646, intron 1 of 37)	70871	NM_001172646	5332	Hs.472101	NM_000933	ENSG00000101333	PLCB4	ARCND2|PI-PLC	phospholipase C beta 4	protein-coding
chr1	177953323	177953635	570	Intergenic	-14429	NM_033127	89866	Hs.149540	NM_033127	ENSG00000120341	SEC16B	LZTR2|PGPR-p117|RGPR|SEC16S	SEC16 homolog B, endoplasmic reticulum export factor	protein-coding
chr11	102473843	102474538	570	intron (NM_004771, intron 6 of 9)	21873	NM_004771	9313	Hs.591946	NM_004771	ENSG00000137674	MMP20	AI2A2|MMP-20	matrix metallopeptidase 20	protein-coding
chr6	73831194	73831676	570	intron (NM_001160130, intron 8 of 12)	21802	NR_046621	100873997	Hs.741819	NR_046621	ENSG00000229154	KCNQ5-AS1	-	KCNQ5 antisense RNA 1	ncRNA
chr3	159547399	159547710	570	intron (NM_001197113, intron 5 of 10)	-10096	NM_001197109	29970	Hs.134665	NM_014575	ENSG00000151967	SCHIP1	SCHIP-1	schwannomin interacting protein 1	protein-coding
chr2	45469478	45470073	570	intron (NR_033831, intron 1 of 5)	12305	NR_033831	400952	Hs.468368	NR_033831	ENSG00000205054	LINC01121	UNQ6975	long intergenic non-protein coding RNA 1121	ncRNA
chr7	41955991	41956542	570	Intergenic	-213560	NM_002192	3624	Hs.28792	NM_002192	ENSG00000122641	INHBA	EDF|FRP	inhibin beta A subunit	protein-coding
chr9	84174412	84175248	570	Intergenic	129620	NM_001303104	7088	Hs.197320	NM_005077	ENSG00000196781	TLE1	ESG|ESG1|GRG1	transducin like enhancer of split 1	protein-coding
chr12	5695322	5695733	569	intron (NM_001278596, intron 21 of 25)	92229	NM_002527	4908	Hs.99171	NM_002527	ENSG00000185652	NTF3	HDNF|NGF-2|NGF2|NT-3|NT3	neurotrophin 3	protein-coding
chr8	102149161	102149829	569	Intergenic	68465	NM_016096	51123	Hs.374485	NM_016096	ENSG00000120963	ZNF706	HSPC038|PNAS-106|PNAS-113	zinc finger protein 706	protein-coding
chr20	49057028	49057723	567	Intergenic	-69483	NM_001278618	5770	Hs.417549	NM_002827	ENSG00000196396	PTPN1	PTP1B	protein tyrosine phosphatase, non-receptor type 1	protein-coding
chr2	173117956	173118365	567	Intergenic	150426	NR_126376	104326193	Hs.600690	NR_126376	ENSG00000236651	DLX2-AS1	TCONS_00003049	DLX2 antisense RNA 1 (head to head)	ncRNA
chr8	69672110	69672482	566	intron (NM_052958, intron 10 of 13)	344129	NR_039986	100505718	Hs.122386	NR_039986	ENSG00000253658	LINC01592	-	long intergenic non-protein coding RNA 1592	ncRNA
chr1	118364257	118364785	565	Intergenic	107781	NM_017686	54834	Hs.310809	NM_017686	ENSG00000196505	GDAP2	MACROD3	ganglioside induced differentiation associated protein 2	protein-coding
chr8	23269024	23269310	564	Intergenic	-7445	NM_002318	4017	Hs.626637	NM_002318	ENSG00000134013	LOXL2	LOR2|WS9-14	lysyl oxidase like 2	protein-coding
chr6	134673220	134673665	564	Intergenic	-34246	NM_001143676	6446	Hs.510078	NM_005627	ENSG00000118515	SGK1	SGK	serum/glucocorticoid regulated kinase 1	protein-coding
chr15	93064843	93065173	564	Intergenic	50101	NM_001301106	145858	Hs.367879	NM_153040		C15orf32	-	chromosome 15 open reading frame 32	protein-coding
chr5	73331424	73331914	564	Intergenic	222326	NM_001244364	64283	Hs.482521	NM_001080479	ENSG00000214944	ARHGEF28	RGNEF|RIP2|p190RHOGEF	Rho guanine nucleotide exchange factor 28	protein-coding
chr5	159743036	159743370	564	intron (NR_131769, intron 1 of 7)	-3596	NM_001308173	79616	Hs.14070	NM_024565	ENSG00000135083	CCNJL	-	cyclin J like	protein-coding
chr8	121945952	121946301	564	Intergenic	-121817	NM_021021	6641	Hs.46701	NM_021021	ENSG00000172164	SNTB1	59-DAP|A1B|BSYN2|DAPA1B|SNT2|SNT2B1|TIP-43	syntrophin beta 1	protein-coding
chr8	130017391	130017725	564	Intergenic	235928	NR_033916	728724	Hs.49902	NR_033916	ENSG00000250400	LINC00977	-	long intergenic non-protein coding RNA 977	ncRNA
chr1	87239626	87240256	564	Intergenic	69688	NM_001206652	51100	Hs.136309	NM_016009	ENSG00000097033	SH3GLB1	Bif-1|CGI-61|PPP1R70|dJ612B15.2	SH3 domain containing GRB2 like endophilin B1	protein-coding
chr11	57546827	57547145	564	intron (NM_001085467, intron 1 of 16)	17752	NM_001085461	1500	Hs.166011	NM_001331	ENSG00000198561	CTNND1	CAS|CTNND|P120CAS|P120CTN|p120|p120(CAS)|p120(CTN)	catenin delta 1	protein-coding
chr5	75996824	75997611	563	intron (NM_001285462, intron 22 of 23)	-11011	NR_028375	100302746		NR_028375		NCRUPAR	NCRNA00193|ncR-uPAR	non-protein coding RNA, upstream of F2R/PAR1	ncRNA
chr19	31869124	31869867	563	Intergenic	-29064	NR_138034	57616	Hs.278436	NM_020856	ENSG00000121297	TSHZ3	TSH3|ZNF537	teashirt zinc finger homeobox 3	protein-coding
chr10	69913256	69913637	562	intron (NR_045663, intron 6 of 17)	44256	NR_045663	84665	Hs.55205	NM_032578	ENSG00000138347	MYPN	CMD1DD|CMH22|MYOP|RCM4	myopalladin	protein-coding
chr15	71035229	71035593	561	intron (NM_018003, intron 1 of 18)	20439	NM_018003	55075	Hs.108049	NM_018003	ENSG00000137831	UACA	NUCLING	uveal autoantigen with coiled-coil domains and ankyrin repeats	protein-coding
chr3	183172980	183173298	561	non-coding (NR_038301, exon 4 of 4)	7700	NR_038301	100505687	Hs.551751	NR_038301	ENSG00000240024	LINC00888	-	long intergenic non-protein coding RNA 888	ncRNA
chr2	69370982	69371431	561	intron (NM_053034, intron 12 of 14)	40392	NR_036073	100423030		NR_036073	ENSG00000266649	MIR3126	mir-3126	microRNA 3126	ncRNA
chr2	17981114	17981829	560	Intergenic	-16315	NM_001105569	343930	Hs.705359	NM_001105569	ENSG00000151379	MSGN1	MSOG|pMsgn1	mesogenin 1	protein-coding
chr11	92738430	92738840	560	Intergenic	35846	NM_005959	4544	Hs.569039	NM_005959	ENSG00000134640	MTNR1B	FGQTL2|MEL-1B-R|MT2	melatonin receptor 1B	protein-coding
chr6	108012324	108013059	559	Intergenic	40909	NM_001286409	256380	Hs.486109	NM_198081	ENSG00000146285	SCML4	dJ47M23.1	sex comb on midleg-like 4 (Drosophila)	protein-coding
chr2	28022018	28022981	559	intron (NM_022128, intron 7 of 7)	27915	NM_145330	9553	Hs.515879	NM_004891	ENSG00000243147	MRPL33	C2orf1|L33mt|MRP-L33|RPL33L	mitochondrial ribosomal protein L33	protein-coding
chr10	95761886	95762387	558	intron (NM_016341, intron 1 of 32)	8390	NM_001288989	51196	Hs.655033	NM_016341	ENSG00000138193	PLCE1	NPHS3|PLCE|PPLC	phospholipase C epsilon 1	protein-coding
chr7	80790283	80791439	558	Intergenic	-242194	NM_006379	10512	Hs.269109	NM_006379	ENSG00000075223	SEMA3C	SEMAE|SemE	semaphorin 3C	protein-coding
chr11	8008462	8008918	558	promoter-TSS (NM_003754)	-177	NM_003754	8665	Hs.516023	NM_003754	ENSG00000175390	EIF3F	EIF3S5|eIF3-p47	eukaryotic translation initiation factor 3 subunit F	protein-coding
chr12	63187720	63188053	558	intron (NM_020700, intron 3 of 9)	140779	NM_020700	57460	Hs.435479	NM_020700	ENSG00000111110	PPM1H	ARHCL1|NERPP-2C|URCC2	protein phosphatase, Mg2+/Mn2+ dependent 1H	protein-coding
chr13	77029873	77030568	556	Intergenic	430320	NM_138444	115207	Hs.644125	NM_138444	ENSG00000178695	KCTD12	C13orf2|PFET1|PFETIN	potassium channel tetramerization domain containing 12	protein-coding
chrY	26172055	26172706	556	Intergenic	21781	NM_004680	9085	Hs.159281	NM_004680	ENSG00000172288	CDY1	CDY|CDY1A	chromodomain Y-linked 1	protein-coding
chr2	218235027	218235500	556	intron (NR_026597, intron 8 of 12)	87807	NR_133642	105373877		NR_133642		DIRC3-AS1	-	DIRC3 antisense RNA 1	ncRNA
chr7	82779553	82780035	556	intron (NM_014510, intron 2 of 19)	12403	NM_033026	27445	Hs.12376	NM_014510	ENSG00000186472	PCLO	ACZ|PCH3	piccolo presynaptic cytomatrix protein	protein-coding
chr3	156252962	156253797	556	intron (NM_172159, intron 13 of 13)	18535	NM_001308205	6747	Hs.518346	NM_007107	ENSG00000114850	SSR3	TRAPG	signal sequence receptor subunit 3	protein-coding
chr10	108850813	108851183	556	intron (NM_001013031, intron 1 of 26)	73468	NM_001206572	114815	Hs.591915	NM_052918	ENSG00000108018	SORCS1	hSorCS	sortilin related VPS10 domain containing receptor 1	protein-coding
chr8	31677592	31677993	556	intron (NM_013962, intron 1 of 4)	180524	NM_013962	3084	Hs.453951	NM_004495	ENSG00000157168	NRG1	ARIA|GGF|GGF2|HGL|HRG|HRG1|HRGA|MST131|MSTP131|NDF|NRG1-IT2|SMDF	neuregulin 1	protein-coding
chr1	79545501	79545955	556	Intergenic	-73233	NM_022159	64123	Hs.132314	NM_022159	ENSG00000162618	ADGRL4	ELTD1|ETL|KPG_003	adhesion G protein-coupled receptor L4	protein-coding
chr1	84569073	84569398	556	intron (NM_002731, intron 1 of 9)	25577	NM_002731	5567	Hs.487325	NM_002731	ENSG00000142875	PRKACB	PKA C-beta|PKACB	protein kinase cAMP-activated catalytic subunit beta	protein-coding
chr5	157817335	157817977	556	intron (NR_109888, intron 1 of 6)	19125	NR_109888	101927697	Hs.483960	NR_109888	ENSG00000276778	LOC101927697	-	uncharacterized LOC101927697	ncRNA
chr12	15782100	15782418	556	intron (NM_004447, intron 18 of 20)	82981	NM_030670	5800	Hs.160871	NM_002848	ENSG00000151490	PTPRO	GLEPP1|NPHS6|PTP-OC|PTP-U2|PTPROT|PTPU2|R-PTP-O	protein tyrosine phosphatase, receptor type O	protein-coding
chr14	30194177	30194636	556	intron (NM_001330069, intron 2 of 18)	202493	NM_002742	5587	Hs.508999	NM_002742	ENSG00000184304	PRKD1	PKC-MU|PKCM|PKD|PRKCM	protein kinase D1	protein-coding
chr5	158751142	158751750	556	intron (NM_002187, intron 2 of 7)	6035	NM_002187	3593	Hs.674	NM_002187	ENSG00000113302	IL12B	CLMF|CLMF2|IL-12B|IMD28|IMD29|NKSF|NKSF2	interleukin 12B	protein-coding
chr5	37668648	37669032	556	intron (NM_001345998, intron 10 of 17)	166084	NM_001278098	2668	Hs.248114	NM_000514	ENSG00000168621	GDNF	ATF|ATF1|ATF2|HFB1-GDNF|HSCR3	glial cell derived neurotrophic factor	protein-coding
chr15	87406478	87406777	556	intron (NM_152336, intron 23 of 24)	-69484	NR_135682	105370954	Hs.668501	NR_135682	ENSG00000259636	LOC105370954	-	uncharacterized LOC105370954	ncRNA
chr17	14047096	14047396	556	intron (NM_001303, intron 4 of 6)	-74471	NR_049718	100874058	Hs.720411	NR_049718	ENSG00000236088	COX10-AS1	COX10-AS|COX10AS	COX10 antisense RNA 1	ncRNA
chr10	128065548	128066277	556	intron (NM_003474, intron 1 of 22)	11215	NM_021641	8038	Hs.594351	NM_003474	ENSG00000148848	ADAM12	ADAM12-OT1|CAR10|MCMP|MCMPMltna|MLTN|MLTNA	ADAM metallopeptidase domain 12	protein-coding
chr2	221720050	221720411	556	Intergenic	716848	NM_001304537	2043	Hs.371218	NM_004438	ENSG00000116106	EPHA4	HEK8|SEK|TYRO1	EPH receptor A4	protein-coding
chr7	148469683	148470131	556	intron (NM_003592, intron 9 of 21)	73974	NM_003592	8454	Hs.146806	NM_003592	ENSG00000055130	CUL1	-	cullin 1	protein-coding
chr10	104086700	104087078	556	intron (NM_001199379, intron 3 of 39)	-66978	NM_001288724	4791	Hs.73090	NM_002502	ENSG00000077150	NFKB2	CVID10|H2TF1|LYT-10|LYT10|NF-kB2|p100|p49/p100|p52	nuclear factor kappa B subunit 2	protein-coding
chr15	85590480	85590823	556	intron (NM_002605, intron 1 of 21)	65446	NM_002605	5151	Hs.9333	NM_002605	ENSG00000073417	PDE8A	HsT19550	phosphodiesterase 8A	protein-coding
chr7	46017655	46018215	554	Intergenic	-57064	NM_000598	3486	Hs.450230	NM_000598	ENSG00000146674	IGFBP3	BP-53|IBP3	insulin like growth factor binding protein 3	protein-coding
chr1	86072683	86073320	554	Intergenic	26557	NM_001554	3491	Hs.8867	NM_001554	ENSG00000142871	CYR61	CCN1|GIG1|IGFBP10	cysteine rich angiogenic inducer 61	protein-coding
chr9	86726592	86726941	553	Intergenic	48408	NR_110995	101927575	Hs.459826	NR_110995	ENSG00000227463	LOC101927575	-	uncharacterized LOC101927575	ncRNA
chr2	65597774	65598340	552	intron (NM_181784, intron 1 of 5)	-4126	NM_001128210	200734	Hs.59332	NM_181784	ENSG00000198369	SPRED2	Spred-2	sprouty related EVH1 domain containing 2	protein-coding
chr17	20388307	20388651	551	Intergenic	-17631	NM_001042685	284194	Hs.462402	NM_001042685	ENSG00000170298	LGALS9B	-	galectin 9B	protein-coding
chr17	18965220	18965932	551	Intergenic	-15211	NM_001330148	10750	Hs.567416	NM_006613	ENSG00000154016	GRAP	-	GRB2-related adaptor protein	protein-coding
chr1	183911977	183912524	549	intron (NM_001303421, intron 10 of 11)	94654	NM_015101	23127	Hs.387995	NM_015101	ENSG00000198756	COLGALT2	C1orf17|GLT25D2	collagen beta(1-O)galactosyltransferase 2	protein-coding
chr2	45465107	45465939	549	intron (NR_033831, intron 1 of 5)	16557	NR_033831	400952	Hs.468368	NR_033831	ENSG00000205054	LINC01121	UNQ6975	long intergenic non-protein coding RNA 1121	ncRNA
chr5	96314837	96315518	549	exon (NM_005575, exon 2 of 18)	21021	NM_175920	4012	Hs.527199	NM_005575	ENSG00000113441	LNPEP	CAP|IRAP|P-LAP|PLAP	leucyl and cystinyl aminopeptidase	protein-coding
chr1	230456441	230456946	549	TTS (NM_001258311)	104981	NM_001258311	79605	Hs.520463	NM_024554	ENSG00000177614	PGBD5	-	piggyBac transposable element derived 5	protein-coding
chr14	62028364	62029009	548	non-coding (NR_110416, exon 4 of 5)	8226	NR_110417	101927780	Hs.254789	NR_110416	ENSG00000250548	LOC101927780	-	uncharacterized LOC101927780	ncRNA
chr1	211209838	211211051	548	intron (NM_172362, intron 5 of 10)	97013	NM_002238	3756	Hs.553187	NM_002238	ENSG00000143473	KCNH1	EAG|EAG1|Kv10.1|TMBTS|ZLS1|h-eag|hEAG1	potassium voltage-gated channel subfamily H member 1	protein-coding
chr20	48391567	48392283	547	Intergenic	-37325	NR_048537	23315	Hs.444202	NM_015266	ENSG00000197818	SLC9A8	NHE-8|NHE8	solute carrier family 9 member A8	protein-coding
chr2	148109848	148110341	546	Intergenic	-491992	NM_001278579	92	Hs.470174	NM_001616	ENSG00000121989	ACVR2A	ACTRII|ACVR2	activin A receptor type 2A	protein-coding
chr6	71958110	71958518	546	Intergenic	-39831	NM_024576	79627	Hs.648434	NM_024576	ENSG00000119900	OGFRL1	dJ331H24.1	opioid growth factor receptor like 1	protein-coding
chr1	221099272	221100077	546	Intergenic	-46192	NR_046901	100873924	Hs.645593	NR_046901	ENSG00000257551	HLX-AS1	-	HLX antisense RNA 1	ncRNA
chr10	112400913	112401329	546	Intergenic	-3034	NM_001134363	282996	Hs.116630	NM_001134363	ENSG00000203867	RBM20	-	RNA binding motif protein 20	protein-coding
chr12	92860049	92860879	546	promoter-TSS (NR_144532)	9	NR_144532	100507616	Hs.339918	NR_144532		LOC100507616	-	uncharacterized LOC100507616	ncRNA
chr12	13250981	13252185	545	intron (NM_001206842, intron 1 of 5)	-2843	NM_031289	83445	Hs.240053	NM_031289	ENSG00000111305	GSG1	-	germ cell associated 1	protein-coding
chr10	127887723	127888233	545	intron (NM_003474, intron 3 of 22)	189149	NM_021641	8038	Hs.594351	NM_003474	ENSG00000148848	ADAM12	ADAM12-OT1|CAR10|MCMP|MCMPMltna|MLTN|MLTNA	ADAM metallopeptidase domain 12	protein-coding
chr5	157038555	157039513	545	Intergenic	-36203	NM_033274	8728	Hs.483944	NM_023038	ENSG00000135074	ADAM19	FKSG34|MADDAM|MLTNB	ADAM metallopeptidase domain 19	protein-coding
chr1	210566502	210567456	545	intron (NM_001170564, intron 4 of 9)	64339	NM_001170580	55733	Hs.58650	NM_018194	ENSG00000054392	HHAT	MART2|SKI1|Skn	hedgehog acyltransferase	protein-coding
chr12	2353200	2353898	545	intron (NM_001129830, intron 3 of 47)	-20902	NR_046578	100874234	Hs.372570	NR_046578	ENSG00000256025	CACNA1C-AS4	-	CACNA1C antisense RNA 4	ncRNA
chr10	85743061	85743985	544	Intergenic	-155662	NM_014394	27069	Hs.352656	NM_014394	ENSG00000165678	GHITM	DERP2|HSPC282|MICS1|My021|PTD010|TMBIM5	growth hormone inducible transmembrane protein	protein-coding
chr15	90943764	90944516	543	intron (NM_003870, intron 2 of 37)	12667	NM_003870	8826	Hs.430551	NM_003870	ENSG00000140575	IQGAP1	HUMORFA01|SAR1|p195	IQ motif containing GTPase activating protein 1	protein-coding
chr5	81461717	81462041	542	intron (NM_001131028, intron 5 of 8)	112356	NM_001025	6228	Hs.527193	NM_001025	ENSG00000186468	RPS23	S23	ribosomal protein S23	protein-coding
chr5	154461943	154462638	542	Intergenic	68975	NM_001099293	285643	Hs.567824	NM_001099293	ENSG00000226650	KIF4B	-	kinesin family member 4B	protein-coding
chr4	30804210	30804758	542	intron (NM_032457, intron 1 of 2)	82447	NM_002589	5099	Hs.479439	NM_002589	ENSG00000169851	PCDH7	BH-Pcdh|BHPCDH|PPP1R120	protocadherin 7	protein-coding
chr9	86141789	86142207	542	intron (NM_001244959, intron 1 of 14)	11350	NM_001244959	257019	Hs.127535	NM_174938	ENSG00000172159	FRMD3	4.1O|EPB41L4O|EPB41LO|P410	FERM domain containing 3	protein-coding
chr12	69799251	69799611	542	Intergenic	45941	NM_001300950	8089	Hs.4029	NM_006530	ENSG00000127337	YEATS4	4930573H17Rik|B230215M10Rik|GAS41|NUBI-1|YAF9	YEATS domain containing 4	protein-coding
chr9	16626556	16627233	542	intron (NM_001317940, intron 2 of 5)	243892	NM_001317940	54796	Hs.656581	NM_017637	ENSG00000173068	BNC2	BSN2	basonuclin 2	protein-coding
chr2	5390515	5391004	542	Intergenic	440491	NR_110580	102723818	Hs.128107	NR_110580		LINC01248	-	long intergenic non-protein coding RNA 1248	ncRNA
chr6	142737353	142737649	542	intron (NM_001032394, intron 19 of 24)	114445	NM_001032394	57211	Hs.743302	NM_020455	ENSG00000112414	ADGRG6	APG1|DREG|GPR126|LCCS9|PR126|PS1TP2|VIGR	adhesion G protein-coupled receptor G6	protein-coding
chr3	159572259	159572672	542	intron (NM_001197109, intron 1 of 6)	14815	NM_001197109	29970	Hs.134665	NM_014575	ENSG00000151967	SCHIP1	SCHIP-1	schwannomin interacting protein 1	protein-coding
chr12	94179056	94179422	542	intron (NM_001320100, intron 2 of 2)	-47640	NR_110093	101928731	Hs.659971	NR_110092	ENSG00000258274	LOC101928731	-	uncharacterized LOC101928731	ncRNA
chr1	168592394	168592800	542	Intergenic	46886	NM_002995	6375	Hs.546295	NM_002995	ENSG00000143184	XCL1	ATAC|LPTN|LTN|SCM-1|SCM-1a|SCM1|SCM1A|SCYC1	X-C motif chemokine ligand 1	protein-coding
chr17	54759373	54759791	541	Intergenic	88522	NM_005450	9241	Hs.248201	NM_005450	ENSG00000183691	NOG	SYM1|SYNS1|SYNS1A	noggin	protein-coding
chr7	102632214	102632888	541	intron (NM_001111038, intron 6 of 18)	79207	NM_005824	10234	Hs.567412	NM_005824	ENSG00000128606	LRRC17	P37NB	leucine rich repeat containing 17	protein-coding
chr7	91806757	91807111	541	intron (NR_122110, intron 2 of 2)	-12344	NM_001161528	401387	Hs.671729	NM_001045475	ENSG00000240720	LRRD1	-	leucine rich repeats and death domain containing 1	protein-coding
chr1	210614316	210614837	540	intron (NM_001122834, intron 7 of 11)	111936	NM_001170580	55733	Hs.58650	NM_018194	ENSG00000054392	HHAT	MART2|SKI1|Skn	hedgehog acyltransferase	protein-coding
chr6	143228632	143228986	539	intron (NM_006734, intron 1 of 9)	37529	NM_006734	3097	Hs.510172	NM_006734	ENSG00000010818	HIVEP2	HIV-EP2|MBP-2|MIBP1|MRD43|SHN2|ZAS2|ZNF40B	human immunodeficiency virus type I enhancer binding protein 2	protein-coding
chr20	5747962	5748699	539	intron (NM_001303477, intron 2 of 3)	17297	NM_001303477	149840	Hs.529340	NM_152504	ENSG00000171984	C20orf196	-	chromosome 20 open reading frame 196	protein-coding
chr1	205263558	205264071	539	Intergenic	27105	NM_030952	81788	Hs.497512	NM_030952	ENSG00000163545	NUAK2	SNARK	NUAK family kinase 2	protein-coding
chr12	125401663	125402279	538	Intergenic	1878	NR_049820	100847004		NR_049820	ENSG00000265345	MIR5188	mir-5188	microRNA 5188	ncRNA
chr1	234859746	234860292	538	intron (NR_038856, intron 1 of 2)	230	NR_038856	100506810	Hs.586634	NR_038856	ENSG00000227630	LINC01132	-	long intergenic non-protein coding RNA 1132	ncRNA
chr13	23277919	23278409	537	Intergenic	194156	NR_033774	646201	Hs.729338	NR_033774		BASP1P1	-	brain abundant, membrane attached signal protein 1 pseudogene 1	pseudo
chr15	98663715	98664142	536	Intergenic	-31946	NR_120325	101927332		NR_120325		LINC01582	-	long intergenic non-protein coding RNA 1582	ncRNA
chr20	30286807	30287419	536	intron (NR_134257, intron 1 of 2)	-22197	NR_131907	103021294		NR_131907	ENSG00000281376	ABALON	INXS	apoptotic BCL2L1-antisense long non-coding RNA	ncRNA
chr10	92781952	92782555	535	Intergenic	-10670	NR_134319	105378430	Hs.512240	NR_134319		LOC105378430	-	uncharacterized LOC105378430	ncRNA
chr7	28397768	28398502	535	intron (NM_182899, intron 1 of 9)	-54009	NM_182898	9586	Hs.437075	NM_004904	ENSG00000146592	CREB5	CRE-BPA|CREB-5	cAMP responsive element binding protein 5	protein-coding
chr12	59271034	59271459	535	exon (NM_153377, exon 15 of 19)	42081	NM_001136051	121227	Hs.253736	NM_153377	ENSG00000139263	LRIG3	LIG3	leucine rich repeats and immunoglobulin like domains 3	protein-coding
chr1	143962746	143963559	535	Intergenic	-48305	NR_144320	728833	Hs.535577	NM_207418	ENSG00000215784	FAM72D	GCUD2	family with sequence similarity 72 member D	protein-coding
chr2	112252402	112252947	534	promoter-TSS (NR_136162)	64	NR_136164	541471	Hs.560805	NR_015395	ENSG00000172965	MIR4435-2HG	AGD2|AK001796|LINC00978|MIR4435-1HG	MIR4435-2 host gene	ncRNA
chr7	107577965	107578323	534	intron (NM_002291, intron 25 of 33)	46592	NM_001289751	1738	Hs.131711	NM_000108	ENSG00000091140	DLD	DLDD|DLDH|E3|GCSL|LAD|PHE3	dihydrolipoamide dehydrogenase	protein-coding
chr10	131293852	131294375	533	intron (NM_002412, intron 1 of 4)	28665	NM_002412	4255	Hs.501522	NM_002412	ENSG00000170430	MGMT	-	O-6-methylguanine-DNA methyltransferase	protein-coding
chr2	47998295	47998647	532	Intergenic	-11750	NM_001281492	2956	Hs.445052	NM_000179	ENSG00000116062	MSH6	GTBP|GTMBP|HNPCC5|HSAP|p160	mutS homolog 6	protein-coding
chr22	30602939	30603370	532	Intergenic	39686	NM_001257135	3976	Hs.2250	NM_002309	ENSG00000128342	LIF	CDF|DIA|HILDA|MLPLI	leukemia inhibitory factor	protein-coding
chr9	70884517	70884874	528	intron (NM_201453, intron 9 of 14)	27834	NM_201453	445571	Hs.645337	NM_201453	ENSG00000196873	CBWD3	bA561O23.1	COBW domain containing 3	protein-coding
chr11	12714996	12715750	528	intron (NM_021961, intron 2 of 12)	19404	NM_021961	7003	Hs.655331	NM_021961	ENSG00000187079	TEAD1	AA|NTEF-1|REF1|TCF-13|TCF13|TEAD-1|TEF-1	TEA domain transcription factor 1	protein-coding
chr14	58894030	58894755	528	promoter-TSS (NR_130751)	-2	NM_001329945	9786	Hs.232532	NM_014749	ENSG00000100578	KIAA0586	JBTS23|SRTD14|Talpid3	KIAA0586	protein-coding
chr8	124006614	124007535	528	Intergenic	47589	NM_001330601	79139	Hs.241576	NM_024295	ENSG00000136986	DERL1	DER-1|DER1|derlin-1	derlin 1	protein-coding
chr3	177552770	177553085	528	intron (NR_110826, intron 1 of 2)	18274	NR_110826	102724550	Hs.570526	NR_110826	ENSG00000231574	LINC02015	KCCAT211	long intergenic non-protein coding RNA 2015	ncRNA
chr1	101096567	101096995	528	intron (NR_038914, intron 3 of 4)	15779	NR_038914	100128787	Hs.536050	NR_038914		LINC01349	-	long intergenic non-protein coding RNA 1349	ncRNA
chr12	13678561	13679927	528	Intergenic	-149565	NR_036555	283422	Hs.448717	NM_182558	ENSG00000180861	LINC01559	C12orf36	long intergenic non-protein coding RNA 1559	ncRNA
chr11	106353657	106353979	528	Intergenic	231684	NR_120551	101928535	Hs.409078	NR_120551	ENSG00000254811	LOC101928535	-	uncharacterized LOC101928535	ncRNA
chr1	85794654	85795096	528	intron (NM_001330655, intron 4 of 5)	-52288	NM_001320715	8915	Hs.193516	NM_003921	ENSG00000142867	BCL10	CARMEN|CIPER|CLAP|IMD37|c-E10|mE10	B-cell CLL/lymphoma 10	protein-coding
chr21	35899050	35899546	528	promoter-TSS (NM_203418)	10	NM_001331016	1827	Hs.282326	NM_004414	ENSG00000159200	RCAN1	ADAPT78|CSP1|DSC1|DSCR1|MCIP1|RCN1	regulator of calcineurin 1	protein-coding
chr6	161740315	161740639	528	Intergenic	-45370	NM_020133	56895	Hs.353175	NM_020133	ENSG00000026652	AGPAT4	1-AGPAT4|LPAAT-delta|dJ473J16.2	1-acylglycerol-3-phosphate O-acyltransferase 4	protein-coding
chr8	80864797	80865610	528	intron (NM_014018, intron 2 of 2)	77303	NM_014018	28957	Hs.521124	NM_014018	ENSG00000147586	MRPS28	HSPC007|MRP-S28|MRP-S35|MRPS35	mitochondrial ribosomal protein S28	protein-coding
chr11	27231049	27231623	528	intron (NR_125766, intron 2 of 4)	8979	NR_125768	103695435	Hs.196133	NR_125766	ENSG00000254560	BBOX1-AS1	-	BBOX1 antisense RNA 1	ncRNA
chr12	19018157	19018506	528	Intergenic	127286	NM_033328	93661	Hs.131288	NM_033328	ENSG00000177938	CAPZA3	CAPPA3|Gsg3|HEL-S-86	capping actin protein of muscle Z-line alpha subunit 3	protein-coding
chrY	26189369	26189677	528	Intergenic	4638	NM_004680	9085	Hs.159281	NM_004680	ENSG00000172288	CDY1	CDY|CDY1A	chromodomain Y-linked 1	protein-coding
chr4	183288348	183288711	528	intron (NM_001080477, intron 3 of 27)	123945	NM_001080477	55714	Hs.130438	NM_001080477	ENSG00000218336	TENM3	MCOPCB9|ODZ3|TNM3|Ten-m3|ten-3	teneurin transmembrane protein 3	protein-coding
chr12	45628345	45628666	528	intron (NM_001025356, intron 1 of 19)	-18716	NR_037144	51054	Hs.233495	NM_015899	ENSG00000134297	PLEKHA8P1	PLEKHA9	pleckstrin homology domain containing A8 pseudogene 1	pseudo
chr8	29761097	29761546	527	Intergenic	-17708	NR_024473	286135	Hs.376840	NR_024473	ENSG00000253279	FAM183CP	-	family with sequence similarity 183 member C, pseudogene	ncRNA
chr5	135393672	135394720	527	intron (NM_000358, intron 12 of 16)	22091	NR_030583	100126299		NR_030583	ENSG00000270123	VTRNA2-1	CBL-3|CBL3|MIR886|MIRN886|VTRNA2|hsa-mir-886|hvg-5|nc886|svtRNA2-1a	vault RNA 2-1	ncRNA
chr5	90607008	90608297	527	intron (NR_103549, intron 2 of 2)	2567	NR_103548	100505994	Hs.628363	NR_103548	ENSG00000248323	LUCAT1	SCAL1	lung cancer associated transcript 1 (non-protein coding)	ncRNA
chr6	132600811	132601228	525	Intergenic	121654	NM_015529	26002	Hs.6909	NM_015529	ENSG00000079931	MOXD1	MOX|PRO5780|dJ248E1.1	monooxygenase DBH like 1	protein-coding
chr5	56790366	56790926	524	Intergenic	-12010	NM_001017992	345651	Hs.482167	NM_001017992	ENSG00000169067	ACTBL2	ACT	actin, beta like 2	protein-coding
chr1	68788821	68789496	524	Intergenic	-90874	NM_024911	79971	Hs.647659	NM_024911	ENSG00000116729	WLS	C1orf139|EVI|GPR177|MRP|mig-14	wntless Wnt ligand secretion mediator	protein-coding
chr15	89710544	89711503	523	intron (NM_152924, intron 5 of 10)	53899	NM_000326	6017	Hs.1933	NM_000326	ENSG00000140522	RLBP1	CRALBP	retinaldehyde binding protein 1	protein-coding
chr6	37105147	37105846	523	Intergenic	-32426	NM_001243186	5292	Hs.81170	NM_002648	ENSG00000137193	PIM1	PIM	Pim-1 proto-oncogene, serine/threonine kinase	protein-coding
chr13	31403252	31403914	522	Intergenic	26240	NR_047012	100874158	Hs.577982	NR_047012	ENSG00000237879	LINC00398	-	long intergenic non-protein coding RNA 398	ncRNA
chr15	93473697	93474381	522	intron (NM_001042572, intron 5 of 12)	26410	NR_036136	100422995		NR_036136	ENSG00000173575	MIR3175	mir-3175	microRNA 3175	ncRNA
chr2	69481018	69481357	522	Intergenic	133199	NM_002056	2673	Hs.580300	NM_002056	ENSG00000198380	GFPT1	CMS12|CMSTA1|GFA|GFAT|GFAT 1|GFAT1|GFAT1m|GFPT|GFPT1L|MSLG	glutamine--fructose-6-phosphate transaminase 1	protein-coding
chr2	218143801	218144561	521	Intergenic	-3275	NR_133642	105373877		NR_133642		DIRC3-AS1	-	DIRC3 antisense RNA 1	ncRNA
chr15	97108569	97108879	521	Intergenic	216160	NR_102754	100652749	Hs.303588	NR_102753	ENSG00000259282	SPATA8-AS1	-	SPATA8 antisense RNA 1 (head to head)	ncRNA
chr5	172883683	172884901	520	Intergenic	109834	NR_107023	102465862		NR_107023	ENSG00000274994	MIR8056	hsa-mir-8056	microRNA 8056	ncRNA
chr2	133081637	133081970	520	Intergenic	17086	NM_001304449	646915		NM_001304449		ZNF806	-	zinc finger protein 806	protein-coding
chr8	23655711	23656725	520	Intergenic	56102	NM_003155	6781	Hs.25590	NM_003155	ENSG00000159167	STC1	STC	stanniocalcin 1	protein-coding
chr10	92690869	92691405	520	Intergenic	-10105	NM_014391	27063	Hs.448589	NM_014391	ENSG00000148677	ANKRD1	ALRP|C-193|CARP|CVARP|MCARP|bA320F15.2	ankyrin repeat domain 1	protein-coding
chr4	124337237	124337570	520	Intergenic	16758	NM_005841	10252	Hs.744854	NM_005841	ENSG00000164056	SPRY1	hSPRY1	sprouty RTK signaling antagonist 1	protein-coding
chr1	183994105	183994788	519	intron (NM_001303421, intron 1 of 11)	12458	NM_015101	23127	Hs.387995	NM_015101	ENSG00000198756	COLGALT2	C1orf17|GLT25D2	collagen beta(1-O)galactosyltransferase 2	protein-coding
chr7	67378632	67378962	519	Intergenic	-106443	NR_120514	102723427	Hs.583491	NR_120514	ENSG00000225209	LOC102723427	-	uncharacterized LOC102723427	ncRNA
chr17	54855239	54855624	519	Intergenic	55825	NM_001085430	339210	Hs.658949	NM_001085430	ENSG00000214226	C17orf67	-	chromosome 17 open reading frame 67	protein-coding
chr13	39404532	39405117	519	intron (NM_207361, intron 6 of 23)	143651	NM_207361	341640	Hs.253994	NM_207361	ENSG00000150893	FREM2	-	FRAS1 related extracellular matrix protein 2	protein-coding
chr10	127836839	127837188	518	intron (NM_001288973, intron 4 of 22)	-175171	NR_102707	101410540	Hs.557889	NR_102707	ENSG00000233409	FANK1-AS1	-	FANK1 antisense RNA 1	ncRNA
chr3	99764488	99764928	518	intron (NM_001042459, intron 1 of 4)	-47649	NR_031662	100313938		NR_031662	ENSG00000221369	MIR548G	MIRN548G|hsa-mir-548g	microRNA 548g	ncRNA
chr9	89755344	89755888	518	Intergenic	-7943	NM_001001709	401535	Hs.657740	NM_001001709		C9orf170	-	chromosome 9 open reading frame 170	protein-coding
chr8	104220036	104220484	518	intron (NM_001024372, intron 1 of 1)	-35892	NR_109954	100499183	Hs.654812	NR_034092	ENSG00000247081	BAALC-AS1	-	BAALC antisense RNA 1	ncRNA
chr8	10657053	10657666	518	intron (NM_001284356, intron 5 of 5)	25594	NR_031711	100302166		NR_031711	ENSG00000283210	MIR1322	MIRN1322|hsa-mir-1322	microRNA 1322	ncRNA
chr6	133753062	133753834	517	intron (NM_001301013, intron 3 of 19)	190811	NM_001301012	2070	Hs.596680	NM_004100	ENSG00000112319	EYA4	CMD1J|DFNA10	EYA transcriptional coactivator and phosphatase 4	protein-coding
chr9	67026567	67027296	517	intron (NR_046175, intron 2 of 3)	3260	NR_136299	101929583	Hs.404758	NR_136299		LOC101929583	-	methylenetetrahydrofolate dehydrogenase (NADP+ dependent) 1-like pseudogene	pseudo
chr2	13024788	13025401	517	Intergenic	122044	NR_038434	100506474	Hs.242196	NR_038434	ENSG00000225649	LOC100506474	-	uncharacterized LOC100506474	ncRNA
chr11	122619680	122620020	517	intron (NM_032873, intron 1 of 13)	-89356	NM_019604	56253	Hs.159523	NM_019604	ENSG00000109943	CRTAM	CD355	cytotoxic and regulatory T-cell molecule	protein-coding
chr8	80673056	80673491	515	Intergenic	5437	NM_001282851	23462	Hs.234434	NM_012258	ENSG00000164683	HEY1	BHLHb31|CHF2|HERP2|HESR1|HRT-1|OAF1|hHRT1	hes related family bHLH transcription factor with YRPW motif 1	protein-coding
chr8	136282026	136282453	514	intron (NR_120396, intron 1 of 4)	35865	NR_120395	286094	Hs.440978	NR_026706	ENSG00000254083	LINC01591	-	long intergenic non-protein coding RNA 1591	ncRNA
chr12	106100461	106100933	514	intron (NR_110111, intron 1 of 1)	145	NR_110111	101929110	Hs.145944	NR_110108	ENSG00000257859	CASC18	-	cancer susceptibility candidate 18 (non-protein coding)	ncRNA
chr11	131934825	131935278	514	intron (NM_001144058, intron 1 of 7)	154339	NM_001144058	50863	Hs.504352	NM_016522	ENSG00000182667	NTM	HNT|IGLON2|NTRI	neurotrimin	protein-coding
chr18	70042856	70043355	514	Intergenic	168618	NM_182511	147381	Hs.569851	NM_182511	ENSG00000141668	CBLN2	-	cerebellin 2 precursor	protein-coding
chr10	90463069	90463434	514	Intergenic	-21050	NM_001080518	643414	Hs.632092	NM_001080518	ENSG00000204021	LIPK	LIPL2|bA186O14.2	lipase family member K	protein-coding
chr7	24517257	24517752	514	Intergenic	-95461	NM_001303037	51678	Hs.533355	NM_016447	ENSG00000105926	MPP6	PALS2|VAM-1|VAM1|p55T	membrane palmitoylated protein 6	protein-coding
chr10	53973227	53973599	514	intron (NM_006258, intron 9 of 17)	100475	NR_038277	100506939	Hs.584791	NR_038277		PRKG1-AS1	-	PRKG1 antisense RNA 1	ncRNA
chr2	56395327	56395629	514	Intergenic	-15780	NM_001080433	114800	Hs.117136	NM_001080433	ENSG00000055813	CCDC85A	-	coiled-coil domain containing 85A	protein-coding
chr13	32717034	32717354	514	intron (NM_023037, intron 11 of 60)	-111418	NR_103839	100507099	Hs.536364	NR_103839		FRY-AS1	-	FRY antisense RNA 1	ncRNA
chr3	16006113	16006602	514	Intergenic	91079	NR_030289	693148		NR_030289	ENSG00000207815	MIR563	MIRN563|hsa-mir-563	microRNA 563	ncRNA
chr18	6747767	6748148	514	Intergenic	-18096	NR_134645	101927168	Hs.242240	NR_134645		LOC101927168	-	uncharacterized LOC101927168	ncRNA
chr1	221612706	221613071	514	Intergenic	-103250	NR_024236	400804	Hs.722626	NR_024236	ENSG00000234754	C1orf140	-	uncharacterized LOC400804	ncRNA
chr1	67041452	67041761	514	intron (NM_032291, intron 1 of 24)	41967	NM_032291	84251	Hs.132121	NM_032291	ENSG00000118473	SGIP1	-	SH3 domain GRB2 like endophilin interacting protein 1	protein-coding
chr14	30218490	30218841	514	intron (NM_001330069, intron 1 of 18)	178234	NM_002742	5587	Hs.508999	NM_002742	ENSG00000184304	PRKD1	PKC-MU|PKCM|PKD|PRKCM	protein kinase D1	protein-coding
chr5	158886942	158887391	514	intron (NR_027110, intron 2 of 6)	6118	NR_027110	285627	Hs.552766	NR_027110	ENSG00000253298	LINC01845	-	long intergenic non-protein coding RNA 1845	ncRNA
chr9	41696577	41696991	514	Intergenic	-87240	NR_003528	401509	Hs.449445	NM_001032297		ZNF658B	-	zinc finger protein 658B (pseudogene)	pseudo
chr5	97845731	97846285	514	Intergenic	-258991	NM_001012761	285704	Hs.526902	NM_173670	ENSG00000174136	RGMB	DRAGON	repulsive guidance molecule family member b	protein-coding
chr2	28178004	28178315	514	intron (NR_137440, intron 3 of 13)	-41075	NR_036230	100422965		NR_036230	ENSG00000265321	MIR4263	-	microRNA 4263	ncRNA
chr15	39463923	39464768	514	Intergenic	-78525	NM_001302797	400360	Hs.376109	NM_207445		C15orf54	-	chromosome 15 open reading frame 54	ncRNA
chr7	37107625	37107962	514	intron (NM_001206482, intron 15 of 21)	70392	NR_104120	100861514	Hs.627775	NR_104120	ENSG00000224101	ELMO1-AS1	-	ELMO1 antisense RNA 1	ncRNA
chr8	130328082	130328729	514	Intergenic	-74919	NR_033916	728724	Hs.49902	NR_033916	ENSG00000250400	LINC00977	-	long intergenic non-protein coding RNA 977	ncRNA
chr3	106861539	106862453	514	intron (NR_028303, intron 1 of 3)	97489	NR_028303	100302640	Hs.648607	NR_028303	ENSG00000242759	LINC00882	-	long intergenic non-protein coding RNA 882	ncRNA
chr10	75668703	75669251	514	TTS (NM_001001791)	-1882	NM_002658	5328	Hs.77274	NM_002658	ENSG00000122861	PLAU	ATF|BDPLT5|QPD|UPA|URK|u-PA	plasminogen activator, urokinase	protein-coding
chr1	206577231	206578221	514	intron (NM_001170637, intron 5 of 19)	20359	NR_120535	100996712	Hs.497575	NM_001271887		SRGAP2D	-	SLIT-ROBO Rho GTPase activating protein 2D (pseudogene)	pseudo
chr6	91078770	91079124	514	Intergenic	56486	NR_039671	100616109		NR_039671	ENSG00000266760	MIR4464	mir-4464	microRNA 4464	ncRNA
chr12	96068497	96068796	514	TTS (NR_077225)	25615	NR_077225	100132594	Hs.676211	NR_077225	ENSG00000257150	PGAM1P5	-	phosphoglycerate mutase 1 pseudogene 5	pseudo
chr8	130697873	130698240	513	Intergenic	-5571	NR_130917	137196	Hs.679457	NR_130917	ENSG00000229140	CCDC26	RAM	CCDC26 long non-coding RNA	ncRNA
chr13	47378536	47378981	513	Intergenic	-7391	NM_001984	2098	Hs.432491	NM_001984	ENSG00000139684	ESD	FGH	esterase D	protein-coding
chr2	55347847	55348331	512	intron (NM_001321904, intron 1 of 9)	16878	NM_001321904	57142	Hs.637850	NM_007008	ENSG00000115310	RTN4	ASY|NI220/250|NOGO|NOGO-A|NOGOC|NSP|NSP-CL|Nbla00271|Nbla10545|Nogo-B|Nogo-C|RTN-X|RTN4-A|RTN4-B1|RTN4-B2|RTN4-C	reticulon 4	protein-coding
chr15	98669536	98670386	512	Intergenic	-37979	NR_120325	101927332		NR_120325		LINC01582	-	long intergenic non-protein coding RNA 1582	ncRNA
chr7	44934498	44935101	512	Intergenic	-9815	NM_033224	5814	Hs.349150	NM_033224	ENSG00000146676	PURB	PURBETA	purine rich element binding protein B	protein-coding
chr5	150169797	150170310	512	intron (NM_032947, intron 1 of 1)	12545	NM_032947	85027	Hs.29444	NM_032947	ENSG00000256235	SMIM3	C5orf62|MST150|NID67	small integral membrane protein 3	protein-coding
chr19	31899164	31899653	512	Intergenic	-58977	NR_138034	57616	Hs.278436	NM_020856	ENSG00000121297	TSHZ3	TSH3|ZNF537	teashirt zinc finger homeobox 3	protein-coding
chr2	65593674	65594236	512	promoter-TSS (NM_001128210)	-24	NM_001128210	200734	Hs.59332	NM_181784	ENSG00000198369	SPRED2	Spred-2	sprouty related EVH1 domain containing 2	protein-coding
chr1	204475377	204475839	511	Intergenic	-9899	NM_001278519	4194	Hs.497492	NM_002393	ENSG00000198625	MDM4	HDMX|MDMX|MRP1	MDM4, p53 regulator	protein-coding
chr2	216483782	216484308	511	intron (NR_037195, intron 8 of 9)	-98721	NR_132383	105373869	Hs.152812	NR_132383		LINC01614	LCAL4	long intergenic non-protein coding RNA 1614	ncRNA
chr4	124485977	124486271	511	Intergenic	-87816	NR_027105	285419	Hs.535763	NR_027105	ENSG00000249464	LINC01091	-	long intergenic non-protein coding RNA 1091	ncRNA
chr2	98485708	98486210	511	intron (NM_015348, intron 4 of 40)	126395	NM_015348	23505	Hs.469376	NM_015348	ENSG00000075568	TMEM131	CC28|PRO1048|RW1|YR-23	transmembrane protein 131	protein-coding
chr11	13156877	13157340	511	Intergenic	126138	NM_001080521	644943	Hs.134650	NM_001080521	ENSG00000189431	RASSF10	-	Ras association domain family member 10	protein-coding
chr14	34965976	34966589	510	Intergenic	-34814	NM_138288	171546	Hs.740577	NM_138288	ENSG00000165389	SPTSSA	C14orf147|SSSPTA	serine palmitoyltransferase small subunit A	protein-coding
chr13	26306030	26306623	510	intron (NM_016529, intron 25 of 36)	263414	NM_001313741	51761	Hs.444957	NM_016529	ENSG00000132932	ATP8A2	ATP|ATPIB|CAMRQ4|IB|ML-1	ATPase phospholipid transporting 8A2	protein-coding
chr3	177058285	177058591	510	Intergenic	46208	NR_047465	100820709	Hs.518409	NR_047465	ENSG00000203645	LINC00501	-	long intergenic non-protein coding RNA 501	ncRNA
chr14	61592465	61593567	510	Intergenic	145051	NR_033344	145389	Hs.200738	NM_153811	ENSG00000139974	SLC38A6	NAT-1|SNAT6	solute carrier family 38 member 6	protein-coding
chr13	24230819	24231129	510	intron (NM_018647, intron 5 of 8)	77475	NM_001204458	55504	Hs.149168	NM_018647	ENSG00000127863	TNFRSF19	TAJ|TAJ-alpha|TRADE|TROY	TNF receptor superfamily member 19	protein-coding
chr4	25910075	25910854	509	Intergenic	-5350	NM_001145432	389203	Hs.479386	NM_001145432	ENSG00000250317	SMIM20	C4orf52|MITRAC7	small integral membrane protein 20	protein-coding
chr5	140904189	140904576	509	intron (NM_001079812, intron 25 of 26)	-33496	NR_038333	100505658	Hs.655458	NR_038333	ENSG00000246422	LOC100505658	-	uncharacterized LOC100505658	ncRNA
chr18	3179432	3179918	508	intron (NM_019856, intron 5 of 36)	40431	NM_019856	8736	Hs.464469	NM_003803	ENSG00000101605	MYOM1	SKELEMIN	myomesin 1	protein-coding
chr1	177178195	177178910	508	intron (NM_021165, intron 1 of 7)	38028	NM_021165	57795	Hs.495918	NM_021165	ENSG00000198797	BRINP2	DBCCR1L2|FAM5B	BMP/retinoic acid inducible neural specific 2	protein-coding
chr1	59892725	59893746	508	intron (NM_001244714, intron 3 of 13)	-88066	NM_001278224	55277	Hs.444301	NM_018291	ENSG00000172456	FGGY	-	FGGY carbohydrate kinase domain containing	protein-coding
chr8	121354363	121354902	508	exon (NM_021110, exon 44 of 48)	-103006	NM_022045	27085	Hs.657656	NM_022045	ENSG00000172167	MTBP	MDM2BP	MDM2 binding protein	protein-coding
chr15	65597238	65597806	508	Intergenic	-18341	NM_001316944	54956	Hs.30634	NM_017851	ENSG00000138617	PARP16	ARTD15|C15orf30|pART15	poly(ADP-ribose) polymerase family member 16	protein-coding
chr19	14250731	14251180	508	intron (NR_045214, intron 1 of 2)	2991	NR_045214	100507373	Hs.720437	NR_045214	ENSG00000267169	LOC100507373	-	uncharacterized LOC100507373	ncRNA
chr7	35635661	35636273	507	Intergenic	98805	NM_022373	64224	Hs.643051	NM_022373	ENSG00000122557	HERPUD2	-	HERPUD family member 2	protein-coding
chr7	46043501	46044212	506	Intergenic	-82985	NM_000598	3486	Hs.450230	NM_000598	ENSG00000146674	IGFBP3	BP-53|IBP3	insulin like growth factor binding protein 3	protein-coding
chr5	153666699	153667134	506	intron (NM_198321, intron 1 of 11)	-59750	NR_031626	100302181		NR_031626	ENSG00000221430	MIR1294	MIRN1294|hsa-mir-1294|mir-1294	microRNA 1294	ncRNA
chr2	33359195	33360089	506	promoter-TSS (NM_000627)	-22	NM_001166265	4052	Hs.619315	NM_000627	ENSG00000049323	LTBP1	-	latent transforming growth factor beta binding protein 1	protein-coding
chr7	13959819	13960236	506	intron (NM_004956, intron 9 of 13)	66112	NM_001163152	2115	Hs.22634	NM_004956	ENSG00000006468	ETV1	ER81	ETS variant 1	protein-coding
chr6	143174303	143174587	505	intron (NM_006734, intron 1 of 9)	91893	NM_006734	3097	Hs.510172	NM_006734	ENSG00000010818	HIVEP2	HIV-EP2|MBP-2|MIBP1|MRD43|SHN2|ZAS2|ZNF40B	human immunodeficiency virus type I enhancer binding protein 2	protein-coding
chr4	7873958	7874572	505	intron (NM_001134647, intron 1 of 17)	-66463	NM_203423	389199	Hs.375210	NM_203423		LOC389199	-	uncharacterized LOC389199	protein-coding
chr5	155902658	155903297	505	intron (NM_001128209, intron 2 of 7)	149210	NM_172244	6444	Hs.387207	NM_000337	ENSG00000170624	SGCD	35DAG|CMD1L|DAGD|SG-delta|SGCDP|SGD	sarcoglycan delta	protein-coding
chr10	114535699	114536087	504	intron (NM_001318205, intron 7 of 7)	-47362	NR_120684	103344931	Hs.458447	NR_120684	ENSG00000260917	LOC103344931	-	uncharacterized LOC103344931	ncRNA
chr14	23158449	23159055	504	Intergenic	-76979	NM_005015	5018	Hs.151134	NM_005015	ENSG00000155463	OXA1L	OXA1	OXA1L, mitochondrial inner membrane protein	protein-coding
chr3	177190934	177191454	504	intron (NR_047568, intron 1 of 3)	31485	NR_047568	100505566	Hs.581170	NR_047568		LINC00578	-	long intergenic non-protein coding RNA 578	ncRNA
chr10	128164724	128165314	504	intron (NM_001004298, intron 3 of 8)	44991	NM_001004298	118611	Hs.587663	NM_001004298	ENSG00000154493	C10orf90	FATS|bA422P15.2	chromosome 10 open reading frame 90	protein-coding
chr12	11967362	11967850	503	intron (NM_001987, intron 2 of 7)	164818	NM_001987	2120	Hs.504765	NM_001987	ENSG00000139083	ETV6	TEL|TEL/ABL|THC5	ETS variant 6	protein-coding
chr10	72424350	72424932	502	Intergenic	-7621	NM_139155	140766	Hs.352156	NM_080722	ENSG00000138316	ADAMTS14	-	ADAM metallopeptidase with thrombospondin type 1 motif 14	protein-coding
chr1	178614674	178614987	502	Intergenic	-32054	NR_039622	100616328		NR_039622	ENSG00000266417	MIR4424	-	microRNA 4424	ncRNA
chr5	124748416	124748757	501	Intergenic	-80368	NR_109887	101927460	Hs.407582	NR_109887	ENSG00000260192	LOC101927460	-	uncharacterized LOC101927460	ncRNA
chr12	89845592	89846083	501	intron (NR_037659, intron 10 of 11)	72746	NM_003774	8693	Hs.25130	NM_003774	ENSG00000257594	GALNT4	GALNAC-T4|GALNACT4	polypeptide N-acetylgalactosaminyltransferase 4	protein-coding
chr1	85960053	85960741	501	intron (NM_001134445, intron 2 of 6)	-29508	NM_012137	23576	Hs.713411	NM_012137	ENSG00000153904	DDAH1	DDAH|DDAH-1|DDAHI|HEL-S-16	dimethylarginine dimethylaminohydrolase 1	protein-coding
chr1	87661650	87662140	500	Intergenic	-16457	NM_001290053	101927844	Hs.694591	NM_001290053		LOC101927844	-	uncharacterized LOC101927844	protein-coding
chr10	65969350	65969711	500	Intergenic	-615755	NR_001446	305	Hs.591361	NR_001446		ANXA2P3	ANX2L3|ANX2P3|LIP2|LPC2C	annexin A2 pseudogene 3	pseudo
chr5	54198598	54199114	500	Intergenic	82558	NM_007036	11082	Hs.129944	NM_007036	ENSG00000164283	ESM1	endocan	endothelial cell specific molecule 1	protein-coding
chr6	56673616	56674115	500	intron (NM_001144769, intron 4 of 96)	34598	NM_183380	667	Hs.604915	NM_001723	ENSG00000151914	DST	BP240|BPA|BPAG1|CATX-15|CATX15|D6S1101|DMH|DT|EBSB2|HSAN6|MACF2	dystonin	protein-coding
chr12	45626585	45627055	500	intron (NM_001025356, intron 1 of 19)	-17031	NR_037144	51054	Hs.233495	NM_015899	ENSG00000134297	PLEKHA8P1	PLEKHA9	pleckstrin homology domain containing A8 pseudogene 1	pseudo
chr7	81679594	81679933	500	3' UTR (NM_001302890, exon 11 of 11)	41270	NR_110076	101927356	Hs.571348	NR_110076	ENSG00000223770	LOC101927356	-	uncharacterized LOC101927356	ncRNA
chr2	200945937	200946277	500	Intergenic	-125648	NR_109905	129450	Hs.204619	NM_152382	ENSG00000162971	TYW5	C2orf60|hTYW5	tRNA-yW synthesizing protein 5	protein-coding
chr2	12959023	12959566	500	Intergenic	81801	NR_036072	100422986		NR_036072	ENSG00000264370	MIR3125	mir-3125	microRNA 3125	ncRNA
chr20	12352405	12353071	500	Intergenic	454225	NM_001282554	22903	Hs.709366	NM_014962	ENSG00000132640	BTBD3	dJ742J24.1	BTB domain containing 3	protein-coding
chr15	98830125	98830500	500	Intergenic	-198330	NR_120325	101927332		NR_120325		LINC01582	-	long intergenic non-protein coding RNA 1582	ncRNA
chr2	146138144	146138493	500	Intergenic	712784	NR_033870	401014	Hs.742290	NR_033870	ENSG00000226674	TEX41	DKFZp686O1327|LINC00953	testis expressed 41 (non-protein coding)	ncRNA
chr2	172886949	172887324	500	intron (NM_001322279, intron 1 of 9)	22332	NM_199227	254042	Hs.298250	NM_199227	ENSG00000172878	METAP1D	MAP 1D|MAP1D|MetAP 1D|Metap1l	methionyl aminopeptidase type 1D, mitochondrial	protein-coding
chr3	46153793	46154356	500	Intergenic	-85095	NM_001024644	2829	Hs.128375	NM_005283	ENSG00000173578	XCR1	CCXCR1|GPR5	X-C motif chemokine receptor 1	protein-coding
chr11	27948470	27948993	500	Intergenic	-129631	NR_030341	693195		NR_030341	ENSG00000207874	MIR610	MIRN610|hsa-mir-610	microRNA 610	ncRNA
chr2	210808045	210808718	500	intron (NM_032504, intron 44 of 63)	-58908	NM_001278283	6120	Hs.282260	NM_006916	ENSG00000197713	RPE	RPE2-1	ribulose-5-phosphate-3-epimerase	protein-coding
chr2	228682649	228683308	500	TTS (NM_001130046)	4420	NM_001130046	6364	Hs.75498	NM_004591	ENSG00000115009	CCL20	CKb4|Exodus|LARC|MIP-3-alpha|MIP-3a|MIP3A|SCYA20|ST38	C-C motif chemokine ligand 20	protein-coding
chr4	77222621	77222980	500	intron (NM_001242939, intron 6 of 6)	-4379	NM_003943	8987	Hs.109590	NM_003943	ENSG00000118804	STBD1	GENEX3414|GENX-3414	starch binding domain 1	protein-coding
chr3	165557429	165557845	500	Intergenic	-2377	NR_137636	590	Hs.420483	NM_000055	ENSG00000114200	BCHE	CHE1|CHE2|E1	butyrylcholinesterase	protein-coding
chr11	1988724	1989440	500	Intergenic	18521	NR_132974	106635549		NR_132974		SNORD131	-	small nucleolar RNA, C/D box 131	snoRNA
chr15	39160512	39160947	500	Intergenic	171930	NM_207444	400359	Hs.448785	NM_207444	ENSG00000175779	C15orf53	-	chromosome 15 open reading frame 53	protein-coding
chr2	212792941	212793310	500	intron (NM_005235, intron 3 of 27)	497959	NR_031643	100313771		NR_031643	ENSG00000221782	MIR548F2	MIR548F-2|MIRN548F2|hsa-mir-548f-2	microRNA 548f-2	ncRNA
chr6	133285212	133285551	500	Intergenic	-123838	NR_026969	285735	Hs.407549	NM_001037231		LINC00326	NCRNA00326	long intergenic non-protein coding RNA 326	ncRNA
chr2	161693077	161693602	500	Intergenic	-300127	NM_133484	10010	Hs.132257	NM_004180	ENSG00000136560	TANK	I-TRAF|ITRAF|TRAF2	TRAF family member associated NFKB activator	protein-coding
chr12	10902631	10903076	500	promoter-TSS (NR_120463)	20	NR_120463	101928162	Hs.112950	NR_120463	ENSG00000256888	LOC101928162	-	uncharacterized LOC101928162	ncRNA
chr5	109236607	109237239	500	Intergenic	18040	NR_033175	100289673	Hs.368405	NR_033175		LINC01848	-	long intergenic non-protein coding RNA 1848	pseudo
chr12	1628398	1628712	499	Intergenic	18898	NR_028415	100292680	Hs.391695	NR_028415		LINC00942	-	long intergenic non-protein coding RNA 942	ncRNA
chr10	89605440	89606063	499	TTS (NR_028492)	17443	NM_001126049	100144748	Hs.559820	NM_001126049	ENSG00000227268	KLLN	CWS4|KILLIN	killin, p53-regulated DNA replication inhibitor	protein-coding
chr10	127844575	127844959	499	intron (NM_003474, intron 3 of 22)	-182925	NR_102707	101410540	Hs.557889	NR_102707	ENSG00000233409	FANK1-AS1	-	FANK1 antisense RNA 1	ncRNA
chr6	133452011	133452434	498	Intergenic	43003	NR_026969	285735	Hs.407549	NM_001037231		LINC00326	NCRNA00326	long intergenic non-protein coding RNA 326	ncRNA
chr10	105655141	105655774	498	intron (NM_024928, intron 7 of 9)	22588	NM_024928	79991	Hs.62314	NM_024928	ENSG00000107960	STN1	AAF-44|AAF44|OBFC1|RPA-32|bA541N10.2	STN1, CST complex subunit	protein-coding
chr7	43679440	43680178	498	intron (NM_018224, intron 5 of 5)	57117	NM_004760	9263	Hs.709489	NM_004760	ENSG00000164543	STK17A	DRAK1	serine/threonine kinase 17a	protein-coding
chr20	52352745	52353041	497	Intergenic	128000	NR_134576	105372672	Hs.259350	NR_134576	ENSG00000235415	LOC105372672	-	uncharacterized LOC105372672	ncRNA
chr3	99766344	99767040	497	intron (NM_001042459, intron 1 of 4)	-49633	NR_031662	100313938		NR_031662	ENSG00000221369	MIR548G	MIRN548G|hsa-mir-548g	microRNA 548g	ncRNA
chr7	95099794	95100131	496	Intergenic	-15251	NM_016116	51666	Hs.602765	NM_016116	ENSG00000005981	ASB4	ASB-4	ankyrin repeat and SOCS box containing 4	protein-coding
chr5	36156228	36156659	495	intron (NM_001243120, intron 2 of 7)	4298	NM_005983	6502	Hs.23348	NM_005983	ENSG00000145604	SKP2	FBL1|FBXL1|FLB1|p45	S-phase kinase associated protein 2	protein-coding
chr8	94849922	94850358	494	Intergenic	78207	NR_039602	100616169		NR_039602	ENSG00000264448	MIR378D2	mir-378d-2	microRNA 378d-2	ncRNA
chr20	48782428	48782944	494	Intergenic	-6421	NR_109943	101927541	Hs.570391	NR_109943	ENSG00000231742	LINC01273	-	long intergenic non-protein coding RNA 1273	ncRNA
chr2	6646092	6647006	494	Intergenic	127370	NR_110500	102800315	Hs.729713	NR_110498	ENSG00000236172	LINC01246	-	long intergenic non-protein coding RNA 1246	ncRNA
chr6	131248510	131248804	493	intron (NM_001135555, intron 3 of 14)	73250	NM_001252660	2037	Hs.486470	NM_001431	ENSG00000079819	EPB41L2	4.1-G|4.1G	erythrocyte membrane protein band 4.1 like 2	protein-coding
chr12	26163224	26163943	493	intron (NM_001164747, intron 2 of 5)	36895	NM_001164747	11228	Hs.696433	NM_007211	ENSG00000123094	RASSF8	C12orf2|HOJ1	Ras association domain family member 8	protein-coding
chr6	133255424	133256105	493	Intergenic	117406	NR_002436	594839	Hs.671378	NR_002436	ENSG00000200534	SNORA33	ACA33	small nucleolar RNA, H/ACA box 33	snoRNA
chr6	114053643	114054134	493	Intergenic	-82611	NR_125844	101927686	Hs.402044	NR_125844	ENSG00000230943	LOC101927686	-	uncharacterized LOC101927686	ncRNA
chr8	49502631	49503136	493	intron (NR_105002, intron 2 of 3)	-30080	NR_105004	101929217	Hs.547790	NR_105004	ENSG00000253455	LOC101929217	-	uncharacterized LOC101929217	ncRNA
chr6	137372952	137373398	493	Intergenic	-6858	NM_001278724	53832	Hs.445868	NM_014432	ENSG00000016402	IL20RA	CRF2-8|IL-20R-alpha|IL-20R1|IL-20RA	interleukin 20 receptor subunit alpha	protein-coding
chr4	170331988	170332287	493	intron (NM_001199399, intron 28 of 32)	-139888	NM_020870	57630	Hs.301804	NM_020870	ENSG00000154447	SH3RF1	POSH|RNF142|SH3MD2	SH3 domain containing ring finger 1	protein-coding
chr2	38049849	38050245	493	Intergenic	6807	NR_110011	101929559	Hs.468200	NR_110011	ENSG00000237803	LINC00211	NCRNA00211	long intergenic non-protein coding RNA 211	ncRNA
chr14	61719515	61719813	493	Intergenic	28866	NM_001017970	161291	Hs.146180	NM_001017970	ENSG00000182107	TMEM30B	CDC50B	transmembrane protein 30B	protein-coding
chr7	92392936	92393294	493	intron (NM_001145306, intron 3 of 7)	70116	NM_001259	1021	Hs.119882	NM_001259	ENSG00000105810	CDK6	MCPH12|PLSTIRE	cyclin dependent kinase 6	protein-coding
chr2	5593732	5594430	493	Intergenic	237169	NR_110580	102723818	Hs.128107	NR_110580		LINC01248	-	long intergenic non-protein coding RNA 1248	ncRNA
chr10	95751495	95752015	493	Intergenic	-1991	NM_016341	51196	Hs.655033	NM_016341	ENSG00000138193	PLCE1	NPHS3|PLCE|PPLC	phospholipase C epsilon 1	protein-coding
chr20	16595814	16596259	492	Intergenic	-41957	NM_001199866	55614	Hs.101774	NM_024704	ENSG00000089177	KIF16B	C20orf23|KISC20ORF|SNX23	kinesin family member 16B	protein-coding
chr10	29923723	29924051	492	promoter-TSS (NM_021738)	14	NM_021738	6840	Hs.499209	NM_003174	ENSG00000197321	SVIL	-	supervillin	protein-coding
chr2	23116678	23117394	492	Intergenic	357685	NR_110577	102723362	Hs.502887	NR_110577	ENSG00000233587	LINC01884	-	long intergenic non-protein coding RNA 1884	ncRNA
chr15	92972548	92973224	492	intron (NM_001330416, intron 1 of 4)	35746	NM_006011	8128	Hs.302341	NM_006011	ENSG00000140557	ST8SIA2	HsT19690|SIAT8-B|SIAT8B|ST8SIA-II|ST8SiaII|STX	ST8 alpha-N-acetyl-neuraminide alpha-2,8-sialyltransferase 2	protein-coding
chr15	98776991	98777486	492	Intergenic	-145256	NR_120325	101927332		NR_120325		LINC01582	-	long intergenic non-protein coding RNA 1582	ncRNA
chr15	53364179	53364717	492	Intergenic	-282239	NM_004498	3175	Hs.658573	NM_004498	ENSG00000169856	ONECUT1	HNF-6|HNF6|HNF6A	one cut homeobox 1	protein-coding
chr12	120729591	120731088	491	Intergenic	-9785	NM_012240	23409	Hs.50861	NM_012240	ENSG00000089163	SIRT4	SIR2L4	sirtuin 4	protein-coding
chr7	131962077	131962498	491	intron (NM_020911, intron 4 of 31)	16667	NR_134565	101928807	Hs.552131	NR_134565		LOC101928807	-	uncharacterized LOC101928807	ncRNA
chr2	228669722	228670246	491	Intergenic	-8574	NM_004591	6364	Hs.75498	NM_004591	ENSG00000115009	CCL20	CKb4|Exodus|LARC|MIP-3-alpha|MIP-3a|MIP3A|SCYA20|ST38	C-C motif chemokine ligand 20	protein-coding
chr6	117488806	117489539	491	Intergenic	-97549	NM_182645	245806	Hs.99324	NM_153453	ENSG00000170162	VGLL2	VGL2|VITO1	vestigial like family member 2	protein-coding
chr8	98446269	98446738	491	intron (NR_125390, intron 1 of 2)	12222	NR_125390	101927066	Hs.732112	NR_125390		LOC101927066	-	uncharacterized LOC101927066	ncRNA
chr14	61620130	61620553	490	Intergenic	128189	NM_001017970	161291	Hs.146180	NM_001017970	ENSG00000182107	TMEM30B	CDC50B	transmembrane protein 30B	protein-coding
chr4	38192263	38192861	490	Intergenic	70987	NM_001253915	23216	Hs.176503	NM_015173	ENSG00000065882	TBC1D1	TBC|TBC1	TBC1 domain family member 1	protein-coding
chr8	28569008	28570057	490	intron (NR_073468, intron 1 of 4)	10542	NR_073468	2137	Hs.491354	NM_001440	ENSG00000012232	EXTL3	BOTV|EXTL1L|EXTR1|REGR|RPR	exostosin like glycosyltransferase 3	protein-coding
chr6	139540426	139540909	490	Intergenic	72541	NM_153235	167838	Hs.535820	NM_153235	ENSG00000164440	TXLNB	C6orf198|LST001|MDP77|dJ522B19.2	taxilin beta	protein-coding
chr7	82188724	82189077	490	Intergenic	-115778	NM_001302890	781	Hs.282151	NM_000722	ENSG00000153956	CACNA2D1	CACNA2|CACNL2A|CCHL2A|LINC01112|lncRNA-N3	calcium voltage-gated channel auxiliary subunit alpha2delta 1	protein-coding
chr1	240405849	240406460	490	intron (NM_001305424, intron 7 of 18)	150969	NM_020066	56776	Hs.24889	NM_020066	ENSG00000155816	FMN2	-	formin 2	protein-coding
chr11	4903093	4903713	490	exon (NM_001004759, exon 1 of 1)	354	NM_001004759	401665	Hs.553804	NM_001004759	ENSG00000176900	OR51T1	OR11-26	olfactory receptor family 51 subfamily T member 1	protein-coding
chr3	112109938	112110784	490	Intergenic	58567	NM_001318830	4345	Hs.79015	NM_005944	ENSG00000091972	CD200	MOX1|MOX2|MRC|OX-2	CD200 molecule	protein-coding
chr2	37676822	37677773	490	Intergenic	105544	NM_012413	25797	Hs.79033	NM_012413	ENSG00000115828	QPCT	GCT|QC|sQC	glutaminyl-peptide cyclotransferase	protein-coding
chr7	30265372	30266029	490	Intergenic	-58223	NM_147128	223082	Hs.263912	NM_147128	ENSG00000180233	ZNRF2	RNF202	zinc and ring finger 2	protein-coding
chr9	84386377	84386839	490	intron (NR_109772, intron 3 of 3)	81980	NR_109772	101927502	Hs.528628	NR_109772	ENSG00000233926	LOC101927502	-	uncharacterized LOC101927502	ncRNA
chr7	133538469	133538869	489	intron (NM_021807, intron 11 of 17)	-29028	NR_120513	101928861	Hs.675747	NR_120513		LOC101928861	-	uncharacterized LOC101928861	ncRNA
chr2	86528912	86529468	488	intron (NM_001164730, intron 1 of 6)	35587	NM_001164731	65055	Hs.368884	NM_022912	ENSG00000068615	REEP1	C2orf23|HMN5B|SPG31|Yip2a	receptor accessory protein 1	protein-coding
chr17	54864344	54864796	487	Intergenic	46686	NM_001085430	339210	Hs.658949	NM_001085430	ENSG00000214226	C17orf67	-	chromosome 17 open reading frame 67	protein-coding
chr10	103769468	103769862	487	intron (NM_024541, intron 12 of 25)	46267	NM_024541	79591	Hs.16004	NM_024541	ENSG00000120029	C10orf76	-	chromosome 10 open reading frame 76	protein-coding
chr3	178811617	178811914	487	Intergenic	-22109	NM_022470	64393	Hs.371609	NM_022470	ENSG00000172667	ZMAT3	PAG608|WIG-1|WIG1	zinc finger matrin-type 3	protein-coding
chr15	57404321	57404795	487	intron (NM_001322156, intron 6 of 21)	-107070	NM_001306220	6938	Hs.511504	NM_003205	ENSG00000140262	TCF12	CRS3|HEB|HTF4|HsT17266|TCF-12|bHLHb20	transcription factor 12	protein-coding
chr9	82676615	82677248	487	Intergenic	86993	NR_121212	101927477	Hs.571630	NR_121212		LINC01507	XLOC_000303	long intergenic non-protein coding RNA 1507	ncRNA
chr6	130182060	130182760	487	promoter-TSS (NM_001010876)	6	NM_001010876	253582	Hs.448372	NM_001010876	ENSG00000203756	TMEM244	C6orf191|bA174C7.4	transmembrane protein 244	protein-coding
chr13	26551317	26551752	487	intron (NM_016529, intron 35 of 36)	73664	NM_001007538	387914	Hs.433791	NM_001007538	ENSG00000180730	SHISA2	C13orf13|PRO28631|TMEM46|WGAR9166|bA398O19.2|hShisa	shisa family member 2	protein-coding
chr4	22459762	22460254	487	intron (NM_145290, intron 3 of 18)	57669	NM_145290	166647	Hs.99195	NM_145290	ENSG00000152990	ADGRA3	GPR125|PGR21|TEM5L	adhesion G protein-coupled receptor A3	protein-coding
chr3	29964567	29964875	487	intron (NM_001003793, intron 10 of 14)	10926	NR_046556	100873977	Hs.581453	NR_046556	ENSG00000235593	RBMS3-AS1	-	RBMS3 antisense RNA 1	ncRNA
chr3	30230221	30230546	487	Intergenic	-254736	NR_046556	100873977	Hs.581453	NR_046556	ENSG00000235593	RBMS3-AS1	-	RBMS3 antisense RNA 1	ncRNA
chr3	159578460	159578954	487	intron (NM_001197109, intron 1 of 6)	21057	NM_001197109	29970	Hs.134665	NM_014575	ENSG00000151967	SCHIP1	SCHIP-1	schwannomin interacting protein 1	protein-coding
chr5	73528050	73528547	487	Intergenic	75852	NR_105009	102503429	Hs.519391	NR_105009	ENSG00000248942	LINC01335	-	long intergenic non-protein coding RNA 1335	ncRNA
chr8	59713904	59714434	487	Intergenic	-141765	NM_003580	8439	Hs.372000	NM_003580	ENSG00000035681	NSMAF	FAN|GRAMD5	neutral sphingomyelinase activation associated factor	protein-coding
chr12	83411863	83412261	487	intron (NM_152588, intron 8 of 11)	331128	NM_001320322	160335	Hs.577775	NM_152588	ENSG00000179104	TMTC2	IBDBP1	transmembrane and tetratricopeptide repeat containing 2	protein-coding
chr2	12493038	12493340	487	intron (NR_110196, intron 4 of 5)	153933	NR_037452	100500884		NR_037452	ENSG00000264089	MIR3681	-	microRNA 3681	ncRNA
chr4	129438849	129439555	487	intron (NR_125882, intron 8 of 8)	90031	NR_125882	100507487	Hs.549644	NR_125882	ENSG00000251432	LOC100507487	-	uncharacterized LOC100507487	ncRNA
chr5	114701894	114702348	487	Intergenic	-69663	NM_001040440	153733	Hs.436121	NM_152549	ENSG00000164221	CCDC112	MBC1	coiled-coil domain containing 112	protein-coding
chr5	124819900	124820235	487	Intergenic	-8887	NR_109887	101927460	Hs.407582	NR_109887	ENSG00000260192	LOC101927460	-	uncharacterized LOC101927460	ncRNA
chr4	99437193	99438185	487	intron (NM_005723, intron 1 of 7)	142123	NM_005723	10098	Hs.118118	NM_005723	ENSG00000168785	TSPAN5	NET-4|NET4|TM4SF9|TSPAN-5	tetraspanin 5	protein-coding
chr2	170370513	170370815	487	intron (NM_006063, intron 1 of 5)	4452	NM_006063	10324	Hs.50550	NM_006063	ENSG00000239474	KLHL41	KBTBD10|Krp1|SARCOSIN	kelch like family member 41	protein-coding
chr1	156634149	156634535	486	Intergenic	12847	NM_006617	10763	Hs.527971	NM_006617	ENSG00000132688	NES	Nbla00170	nestin	protein-coding
chr8	118677011	118677413	486	Intergenic	144260	NM_001282986	90390	Hs.492612	NM_080651	ENSG00000164758	MED30	MED30S|THRAP6|TRAP25	mediator complex subunit 30	protein-coding
chr7	24406426	24406985	486	Intergenic	82898	NM_000905	4852	Hs.1832	NM_000905	ENSG00000122585	NPY	PYY4	neuropeptide Y	protein-coding
chr6	3911882	3912606	485	Intergenic	62644	NM_012135	26240	Hs.140944	NM_012135	ENSG00000145945	FAM50B	D6S2654E|X5L	family with sequence similarity 50 member B	protein-coding
chr6	142734674	142735011	485	intron (NM_001032394, intron 17 of 24)	111786	NM_001032394	57211	Hs.743302	NM_020455	ENSG00000112414	ADGRG6	APG1|DREG|GPR126|LCCS9|PR126|PS1TP2|VIGR	adhesion G protein-coupled receptor G6	protein-coding
chr14	61150951	61151303	485	Intergenic	-34972	NM_005982	6495	Hs.633506	NM_005982	ENSG00000126778	SIX1	BOS3|DFNA23|TIP39	SIX homeobox 1	protein-coding
chr8	61861516	61861844	484	Intergenic	18627	NR_034003	100130298	Hs.636194	NR_034003		LOC100130298	-	hCG1816373-like	ncRNA
chr7	137663103	137663718	484	intron (NM_194071, intron 1 of 11)	23437	NM_001253775	64764	Hs.490273	NM_194071	ENSG00000182158	CREB3L2	BBF2H7	cAMP responsive element binding protein 3 like 2	protein-coding
chr15	99663841	99664578	483	intron (NM_145728, intron 3 of 4)	18923	NM_015286	23336	Hs.207106	NM_015286	ENSG00000182253	SYNM	DMN|SYN	synemin	protein-coding
chr4	40335670	40336324	483	Intergenic	-1349	NM_017581	55584	Hs.272278	NM_017581	ENSG00000174343	CHRNA9	HSA243342|NACHRA9	cholinergic receptor nicotinic alpha 9 subunit	protein-coding
chr2	66528128	66528721	483	Intergenic	57036	NR_039938	100616464		NR_039938	ENSG00000264525	MIR4778	-	microRNA 4778	ncRNA
chr15	93461180	93461446	483	intron (NM_001042572, intron 2 of 12)	13684	NR_036136	100422995		NR_036136	ENSG00000173575	MIR3175	mir-3175	microRNA 3175	ncRNA
chr16	15110067	15110712	482	intron (NM_001324020, intron 9 of 16)	39547	NM_001270766	123803	Hs.592045	NM_173474	ENSG00000157045	NTAN1	PNAA|PNAD	N-terminal asparagine amidase	protein-coding
chr5	98851576	98852002	482	Intergenic	-17905	NR_110562	102724855	Hs.519477	NR_110562		LINC02113	CTD-2151A2.1	long intergenic non-protein coding RNA 2113	ncRNA
chr5	71748281	71748855	482	intron (NM_152625, intron 3 of 4)	54681	NM_152625	167465	Hs.224794	NM_152625	ENSG00000178175	ZNF366	DCSCRIPT	zinc finger protein 366	protein-coding
chr10	17007971	17008636	482	intron (NM_001081, intron 31 of 66)	-148850	NM_152724	6251	Hs.524161	NM_012425	ENSG00000148484	RSU1	RSP-1	Ras suppressor protein 1	protein-coding
chr7	29074993	29075544	482	intron (NM_019029, intron 11 of 12)	55685	NR_038965	100506497	Hs.586328	NR_038965	ENSG00000272568	LOC100506497	-	uncharacterized LOC100506497	ncRNA
chr1	206485049	206485636	482	Intergenic	-30858	NM_001300952	23380	Hs.497575	NM_015326	ENSG00000266028	SRGAP2	ARHGAP34|FNBP2|SRGAP2A|SRGAP3	SLIT-ROBO Rho GTPase activating protein 2	protein-coding
chr11	121762834	121763179	482	Intergenic	207546	NR_029671	406911		NR_029671	ENSG00000207971	MIR125B1	MIRN125B1|mir-125b-1	microRNA 125b-1	ncRNA
chr12	98884737	98885127	482	intron (NR_038383, intron 3 of 3)	12701	NR_038383	643770	Hs.129589	NR_038383	ENSG00000245017	LOC643770	-	uncharacterized LOC643770	ncRNA
chr8	97458878	97459249	482	Intergenic	-46819	NM_002998	6383	Hs.1501	NM_002998	ENSG00000169439	SDC2	CD362|HSPG|HSPG1|SYND2	syndecan 2	protein-coding
chr6	142839342	142839852	481	Intergenic	119376	NR_027311	153910	Hs.350819	NR_027311	ENSG00000236366	LOC153910	-	uncharacterized LOC153910	ncRNA
chr4	109986049	109986473	480	intron (NM_001256074, intron 2 of 31)	237262	NR_045756	84570	Hs.658842	NM_032518	ENSG00000188517	COL25A1	AMY|CFEOM5|CLAC|CLAC-P|CLACP	collagen type XXV alpha 1 chain	protein-coding
chr3	182458479	182458837	480	Intergenic	-52633	NM_014616	23200	Hs.478429	NM_014616	ENSG00000058063	ATP11B	ATPIF|ATPIR	ATPase phospholipid transporting 11B (putative)	protein-coding
chr6	105774765	105775794	480	intron (NM_002726, intron 9 of 14)	75720	NM_002726	5550	Hs.436564	NM_002726	ENSG00000085377	PREP	PE|PEP	prolyl endopeptidase	protein-coding
chr2	55278225	55278622	480	promoter-TSS (NM_153828)	-470	NM_001321859	57142	Hs.637850	NM_007008	ENSG00000115310	RTN4	ASY|NI220/250|NOGO|NOGO-A|NOGOC|NSP|NSP-CL|Nbla00271|Nbla10545|Nogo-B|Nogo-C|RTN-X|RTN4-A|RTN4-B1|RTN4-B2|RTN4-C	reticulon 4	protein-coding
chr1	170131980	170132319	480	intron (NM_001136107, intron 2 of 3)	-11546	NR_036064	100422839		NR_036064	ENSG00000283340	MIR3119-1	-	microRNA 3119-1	ncRNA
chr7	138620263	138620728	480	intron (NM_020910, intron 1 of 19)	45569	NM_020910	57670	Hs.605380	NM_020910	ENSG00000122778	KIAA1549	-	KIAA1549	protein-coding
chr8	57819627	57820037	480	Intergenic	86598	NM_017813	54928	Hs.438689	NM_017813	ENSG00000104331	IMPAD1	GPAPP|IMP 3|IMP-3|IMPA3	inositol monophosphatase domain containing 1	protein-coding
chr15	95790401	95791062	479	Intergenic	79598	NR_034095	400456	Hs.536404	NR_034095	ENSG00000248441	LINC01197	-	long intergenic non-protein coding RNA 1197	ncRNA
chr7	50894457	50894841	479	Intergenic	-33490	NM_001001555	2887	Hs.164060	NM_005311	ENSG00000106070	GRB10	GRB-IR|Grb-10|IRBP|MEG1|RSS	growth factor receptor bound protein 10	protein-coding
chr10	129196885	129197218	479	intron (NM_001380, intron 38 of 51)	-150562	NM_001030013	594857	Hs.643423	NM_001030013	ENSG00000214285	NPS	-	neuropeptide S	protein-coding
chr6	134356770	134357591	479	intron (NM_145176, intron 1 of 4)	16609	NM_145176	154091	Hs.486508	NM_145176	ENSG00000146411	SLC2A12	GLUT12|GLUT8	solute carrier family 2 member 12	protein-coding
chr5	58332217	58332488	477	intron (NM_001165899, intron 8 of 16)	2987	NM_001197221	5144	Hs.117545	NM_006203	ENSG00000113448	PDE4D	ACRDYS2|DPDE3|HSPDE4D|PDE43|PDE4DN2|STRK1	phosphodiesterase 4D	protein-coding
chr5	77189265	77189738	477	intron (NR_105012, intron 1 of 1)	9021	NR_105012	101929154	Hs.252895	NR_105012		LOC101929154	-	uncharacterized LOC101929154	ncRNA
chr8	107869843	107870353	477	Intergenic	-87626	NM_139166	137735	Hs.374668	NM_139166	ENSG00000174429	ABRA	STARS	actin binding Rho activating protein	protein-coding
chr1	100150997	100151641	477	intron (NM_017734, intron 3 of 7)	-3292	NR_037516	100500863		NR_037516	ENSG00000207704	MIR548AA1	-	microRNA 548aa-1	ncRNA
chr1	221096286	221096640	477	Intergenic	-42981	NR_046901	100873924	Hs.645593	NR_046901	ENSG00000257551	HLX-AS1	-	HLX antisense RNA 1	ncRNA
chr10	75193266	75193842	477	promoter-TSS (NM_001024593)	-235	NM_001024593	118490	Hs.631823	NM_001024593	ENSG00000166343	MSS51	ZMYND17	MSS51 mitochondrial translational activator	protein-coding
chr12	120740080	120740501	477	intron (NM_012240, intron 1 of 3)	166	NM_012240	23409	Hs.50861	NM_012240	ENSG00000089163	SIRT4	SIR2L4	sirtuin 4	protein-coding
chr6	1131860	1132414	477	Intergenic	-30570	NR_027116	285768	Hs.209463	NR_027115		LINC01622	-	long intergenic non-protein coding RNA 1622	ncRNA
chr20	39631676	39632718	476	intron (NM_001318197, intron 1 of 3)	22796	NM_001318197	100128988	Hs.636443	NM_001318196		LOC100128988	-	uncharacterized LOC100128988	protein-coding
chr10	111103052	111103597	475	Intergenic	579680	NM_001324136	7511	Hs.390623	NM_020383	ENSG00000108039	XPNPEP1	APP1|SAMP|XPNPEP|XPNPEPL|XPNPEPL1	X-prolyl aminopeptidase 1	protein-coding
chr6	133873009	133873445	475	intron (NR_109982, intron 5 of 8)	-269058	NR_027030	154089	Hs.126165	NR_027030		LINC01312	-	long intergenic non-protein coding RNA 1312	ncRNA
chr6	1872879	1873357	475	intron (NM_001500, intron 7 of 10)	262437	NM_001453	2296	Hs.348883	NM_001453	ENSG00000054598	FOXC1	ARA|FKHL7|FREAC-3|FREAC3|IGDA|IHG1|IRID1|RIEG3	forkhead box C1	protein-coding
chr14	62004176	62004865	474	intron (NM_006255, intron 12 of 13)	32392	NR_110417	101927780	Hs.254789	NR_110416	ENSG00000250548	LOC101927780	-	uncharacterized LOC101927780	ncRNA
chr2	204596742	204597188	473	intron (NM_001243078, intron 2 of 2)	25767	NM_006139	940	Hs.443123	NM_006139	ENSG00000178562	CD28	Tp44	CD28 molecule	protein-coding
chr9	69654664	69655759	473	intron (NR_024443, intron 2 of 3)	3059	NR_136299	101929583	Hs.404758	NR_136299		LOC101929583	-	methylenetetrahydrofolate dehydrogenase (NADP+ dependent) 1-like pseudogene	pseudo
chr7	112635681	112635997	473	promoter-TSS (NR_110162)	-141	NR_110162	101928036	Hs.120006	NR_110162	ENSG00000234520	HRAT17	-	heart tissue-associated transcript 17	ncRNA
chr9	43507341	43507775	473	Intergenic	107969	NR_126166	100996582		NR_126166		FAM74A7	-	family with sequence similarity 74 member A7	ncRNA
chr7	107607209	107608035	473	intron (NM_002291, intron 13 of 33)	36182	NM_002291	3912	Hs.650585	NM_002291	ENSG00000091136	LAMB1	CLM|LIS5	laminin subunit beta 1	protein-coding
chr4	115304920	115305241	473	Intergenic	-214478	NM_001322113	7368	Hs.144197	NM_003360	ENSG00000174607	UGT8	CGT|UGT4	UDP glycosyltransferase 8	protein-coding
chr13	38230588	38231133	473	intron (NM_001135955, intron 6 of 11)	-57879	NM_001135935	10631	Hs.136348	NM_006475	ENSG00000133110	POSTN	OSF-2|OSF2|PDLPOSTN|PN	periostin	protein-coding
chr12	89453939	89454295	473	Intergenic	-40648	NR_038385	728084	Hs.132563	NR_038385	ENSG00000246363	LOC728084	-	uncharacterized LOC728084	ncRNA
chr16	71018568	71019339	473	intron (NM_001270974, intron 28 of 85)	-183892	NM_018052	55697	Hs.445061	NM_018052	ENSG00000103043	VAC14	ArPIKfyve|SNDC|TAX1BP2|TRX	Vac14, PIKFYVE complex component	protein-coding
chr6	142803966	142804510	473	Intergenic	154735	NR_027311	153910	Hs.350819	NR_027311	ENSG00000236366	LOC153910	-	uncharacterized LOC153910	ncRNA
chr14	59744815	59745175	473	intron (NM_014992, intron 1 of 24)	14836	NM_014992	23002	Hs.19156	NM_014992	ENSG00000100592	DAAM1	-	dishevelled associated activator of morphogenesis 1	protein-coding
chr16	49215437	49216090	473	Intergenic	99979	NM_004352	869	Hs.458423	NM_004352	ENSG00000102924	CBLN1	-	cerebellin 1 precursor	protein-coding
chr8	104384437	104384958	473	promoter-TSS (NM_001256099)	36	NM_001256099	115908	Hs.405614	NM_138455	ENSG00000164932	CTHRC1	-	collagen triple helix repeat containing 1	protein-coding
chr3	160587596	160587987	473	promoter-TSS (NR_134243)	-595	NR_134243	151742	Hs.389027	NM_139245	ENSG00000163590	PPM1L	PP2C-epsilon|PP2CE|PPM1-LIKE	protein phosphatase, Mg2+/Mn2+ dependent 1L	protein-coding
chr5	136222379	136222741	473	Intergenic	-241326	NR_134246	105379192	Hs.124611	NR_134246		LOC105379192	-	uncharacterized LOC105379192	ncRNA
chr4	149291012	149291447	473	intron (NM_000901, intron 2 of 8)	72443	NM_000901	4306	Hs.163924	NM_000901	ENSG00000151623	NR3C2	MCR|MLR|MR|NR3C2VIT	nuclear receptor subfamily 3 group C member 2	protein-coding
chr6	71744766	71745358	473	Intergenic	-78274	NM_080742	135152	Hs.713609	NM_080742	ENSG00000112309	B3GAT2	GLCATS	beta-1,3-glucuronyltransferase 2	protein-coding
chr16	31076211	31076906	473	promoter-TSS (NM_001172670)	-149	NM_001172670	79759	Hs.102928	NM_024706	ENSG00000167394	ZNF668	-	zinc finger protein 668	protein-coding
chr5	92414172	92414651	473	Intergenic	492638	NR_109825	441094	Hs.457407	NR_015369	ENSG00000237187	NR2F1-AS1	-	NR2F1 antisense RNA 1	ncRNA
chr1	81889796	81890100	473	Intergenic	133439	NR_125943	101927434	Hs.130394	NR_125943	ENSG00000234953	LOC101927434	-	uncharacterized LOC101927434	ncRNA
chr15	86037443	86037998	473	intron (NM_007200, intron 2 of 36)	113873	NM_006738	11214	Hs.459211	NM_006738	ENSG00000170776	AKAP13	AKAP-13|AKAP-Lbc|ARHGEF13|BRX|HA-3|Ht31|LBC|PRKA13|PROTO-LB|PROTO-LBC|c-lbc|p47	A-kinase anchoring protein 13	protein-coding
chrX	13416599	13416877	473	Intergenic	63378	NR_045260	100133123	Hs.449499	NR_045260	ENSG00000226985	LINC01203	-	long intergenic non-protein coding RNA 1203	ncRNA
chr1	42401846	42402212	473	intron (NR_038261, intron 1 of 3)	-17533	NR_038260	59269	Hs.403972	NM_024503	ENSG00000127124	HIVEP3	KBP-1|KBP1|KRC|SHN3|Schnurri-3|ZAS3|ZNF40C	human immunodeficiency virus type I enhancer binding protein 3	protein-coding
chr7	129106524	129107032	473	intron (NM_001134336, intron 16 of 19)	32504	NM_020704	57464	Hs.489988	NM_020704	ENSG00000128578	STRIP2	FAM40B|FAR11B	striatin interacting protein 2	protein-coding
chr4	14857711	14858422	473	intron (NR_126435, intron 2 of 6)	31727	NR_126435	201853	Hs.551051	NR_126435	ENSG00000248360	LINC00504	-	long intergenic non-protein coding RNA 504	ncRNA
chr10	78400388	78400813	473	Intergenic	-247202	NR_120655	101929328	Hs.664552	NR_120655	ENSG00000236467	KCNMA1-AS1	-	KCNMA1 antisense RNA 1	ncRNA
chr15	44394816	44395251	473	intron (NM_001286490, intron 1 of 15)	91611	NM_001286490	84978	Hs.578544	NM_032892	ENSG00000171877	FRMD5	-	FERM domain containing 5	protein-coding
chr11	127931312	127931764	473	Intergenic	460667	NM_005238	2113	Hs.369438	NM_005238	ENSG00000134954	ETS1	ETS-1|EWSR2|c-ets-1|p54	ETS proto-oncogene 1, transcription factor	protein-coding
chr3	152747074	152747513	473	Intergenic	-132708	NM_002886	5912	Hs.98643	NM_002886	ENSG00000181467	RAP2B	-	RAP2B, member of RAS oncogene family	protein-coding
chr4	186446080	186446453	473	exon (NM_001114107, exon 2 of 7)	10446	NM_014476	27295	Hs.701364	NM_014476	ENSG00000154553	PDLIM3	ALP	PDZ and LIM domain 3	protein-coding
chr9	15936413	15936799	473	intron (NM_173550, intron 25 of 25)	316499	NM_001271829	100129385	Hs.586441	NM_001271829	ENSG00000205549	C9orf92	Em:AL513424.1	chromosome 9 open reading frame 92	protein-coding
chr3	64174754	64175264	473	intron (NR_046702, intron 1 of 3)	1789	NR_046702	100874243	Hs.670840	NR_046702	ENSG00000226017	PRICKLE2-AS3	-	PRICKLE2 antisense RNA 3	ncRNA
chrY	27789747	27790426	473	Intergenic	21822	NM_001003894	253175	Hs.562095	NM_001003894	ENSG00000172352	CDY1B	CDY	chromodomain Y-linked 1B	protein-coding
chr4	127771567	127771853	473	Intergenic	-782377	NM_015693	27152	Hs.391481	NM_015693	ENSG00000164066	INTU	INT|PDZD6|PDZK6	inturned planar cell polarity protein	protein-coding
chr5	56783827	56784748	473	Intergenic	-5651	NM_001017992	345651	Hs.482167	NM_001017992	ENSG00000169067	ACTBL2	ACT	actin, beta like 2	protein-coding
chr8	61760834	61761258	472	intron (NM_017780, intron 23 of 37)	107228	NM_001316690	55636	Hs.20395	NM_017780	ENSG00000171316	CHD7	CRG|HH5|IS3|KAL5	chromodomain helicase DNA binding protein 7	protein-coding
chr7	31529488	31530006	472	Intergenic	-23938	NM_001257967	223075	Hs.224269	NM_194300	ENSG00000180347	CCDC129	-	coiled-coil domain containing 129	protein-coding
chr11	57352720	57353104	471	Intergenic	-12115	NM_000062	710	Hs.384598	NM_000062	ENSG00000149131	SERPING1	C1IN|C1INH|C1NH|HAE1|HAE2	serpin family G member 1	protein-coding
chr5	157878364	157878993	471	Intergenic	-41897	NR_109888	101927697	Hs.483960	NR_109888	ENSG00000276778	LOC101927697	-	uncharacterized LOC101927697	ncRNA
chr5	159276565	159277036	470	intron (NR_109891, intron 2 of 2)	21591	NR_109891	101927766	Hs.638568	NR_109891	ENSG00000253311	LINC01847	-	long intergenic non-protein coding RNA 1847	ncRNA
chr17	18966728	18967448	470	Intergenic	-16723	NM_001330148	10750	Hs.567416	NM_006613	ENSG00000154016	GRAP	-	GRB2-related adaptor protein	protein-coding
chr2	12295804	12296231	470	intron (NR_110196, intron 2 of 5)	-43239	NR_037452	100500884		NR_037452	ENSG00000264089	MIR3681	-	microRNA 3681	ncRNA
chr1	181065247	181066009	469	Intergenic	7990	NM_016545	51278	Hs.15725	NM_016545	ENSG00000162783	IER5	SBBI48	immediate early response 5	protein-coding
chr2	235591080	235591501	469	promoter-TSS (NR_132376)	-22	NR_132376	106144537	Hs.580616	NR_132376	ENSG00000280744	LINC01173	-	long intergenic non-protein coding RNA 1173	ncRNA
chr7	31412995	31413521	469	Intergenic	-32720	NM_022728	63974	Hs.45152	NM_022728	ENSG00000164600	NEUROD6	Atoh2|MATH2|Math-2|NEX1M|Nex1|bHLHa2	neuronal differentiation 6	protein-coding
chr16	72076054	72076642	468	Intergenic	-12143	NM_001318138	3240	Hs.513711	NM_005143	ENSG00000257017	HP	BP|HP2ALPHA2|HPA1S	haptoglobin	protein-coding
chr7	131644154	131644638	468	Intergenic	49417	NR_110836	101928782	Hs.571369	NR_110836	ENSG00000224865	LOC101928782	-	uncharacterized LOC101928782	ncRNA
chr4	78078026	78078384	468	promoter-TSS (NM_004354)	-152	NM_004354	901	Hs.740456	NM_004354	ENSG00000138764	CCNG2	-	cyclin G2	protein-coding
chr2	100305563	100306040	468	intron (NM_001025108, intron 10 of 23)	-199283	NR_135649	51455	Hs.443077	NM_016316	ENSG00000135945	REV1	AIBP80|REV1L	REV1, DNA directed polymerase	protein-coding
chr8	36999957	37000774	468	intron (NR_031672, intron 1 of 2).2	20894	NR_031672	100302233		NR_031672	ENSG00000221641	MIR1268A	MIR1268|MIRN1268|hsa-mir-1268|hsa-mir-1268a	microRNA 1268a	ncRNA
chr2	218196311	218196755	468	intron (NR_026597, intron 8 of 12)	49077	NR_133642	105373877		NR_133642		DIRC3-AS1	-	DIRC3 antisense RNA 1	ncRNA
chr13	42840625	42840949	467	Intergenic	-5502	NM_016248	11215	Hs.105105	NM_016248	ENSG00000023516	AKAP11	AKAP-11|AKAP220|PPP1R44|PRKA11	A-kinase anchoring protein 11	protein-coding
chr1	94018711	94019096	467	3' UTR (NM_001164473, exon 17 of 17)	31816	NM_001308251	8412	Hs.36958	NM_003567	ENSG00000137936	BCAR3	NSP2|SH2D3B	breast cancer anti-estrogen resistance 3	protein-coding
chr2	133561647	133561924	467	intron (NM_207481, intron 11 of 17)	-111345	NR_135572	101928185	Hs.680114	NR_135572	ENSG00000233729	LOC101928185	-	uncharacterized LOC101928185	ncRNA
chr14	70826330	70826679	466	promoter-TSS (NM_001204090)	-56	NM_016468	51241	Hs.709581	NM_016468	ENSG00000133983	COX16	C14orf112|HSPC203	COX16, cytochrome c oxidase assembly homolog	protein-coding
chr6	134237733	134238055	465	Intergenic	27634	NM_003206	6943	Hs.78061	NM_003206	ENSG00000118526	TCF21	POD1|bHLHa23	transcription factor 21	protein-coding
chr10	54009329	54009944	465	intron (NM_006258, intron 9 of 17)	64252	NR_038277	100506939	Hs.584791	NR_038277		PRKG1-AS1	-	PRKG1 antisense RNA 1	ncRNA
chr12	68286803	68287278	465	Intergenic	-35975	NR_120456	101927922	Hs.450769	NR_120456	ENSG00000255772	LINC01479	HRAT39	long intergenic non-protein coding RNA 1479	ncRNA
chr2	234912687	234913220	465	intron (NM_024080, intron 22 of 25)	-46393	NM_006944	6694	Hs.444488	NM_006944	ENSG00000072080	SPP2	SPP-24|SPP24	secreted phosphoprotein 2	protein-coding
chr14	54088158	54088690	465	Intergenic	326778	NR_049843	100847076		NR_049843	ENSG00000266431	MIR5580	-	microRNA 5580	ncRNA
chr2	12309223	12309745	464	intron (NR_110196, intron 3 of 5)	-29772	NR_037452	100500884		NR_037452	ENSG00000264089	MIR3681	-	microRNA 3681	ncRNA
chr8	6502104	6502836	464	3' UTR (NM_001322042, exon 15 of 15)	-22729	NR_107022	102465861		NR_107022	ENSG00000276580	MIR8055	hsa-mir-8055	microRNA 8055	ncRNA
chr10	60616331	60616610	464	Intergenic	141695	NR_027508	728640	Hs.729209	NR_027508		FAM133CP	-	family with sequence similarity 133, member A pseudogene	pseudo
chr12	9493012	9493596	464	Intergenic	-26756	NR_120479	101930452	Hs.734183	NR_120479	ENSG00000260423	LOC101930452	-	uncharacterized LOC101930452	ncRNA
chr3	69132018	69132308	464	Intergenic	-1927	NM_006407	10550	Hs.518060	NM_006407	ENSG00000144746	ARL6IP5	DERP11|GTRAP3-18|HSPC127|JWA|PRAF3|Yip6b|addicsin|hp22|jmx	ADP ribosylation factor like GTPase 6 interacting protein 5	protein-coding
chr7	36566433	36566903	463	intron (NM_001637, intron 19 of 20)	73058	NR_046764	100874264	Hs.690994	NR_046764	ENSG00000230539	AOAH-IT1	-	AOAH intronic transcript 1	ncRNA
chr9	82590797	82591158	463	intron (NR_121212, intron 2 of 4)	1039	NR_121212	101927477	Hs.571630	NR_121212		LINC01507	XLOC_000303	long intergenic non-protein coding RNA 1507	ncRNA
chr10	61296298	61296729	463	Intergenic	173136	NM_001323980	220963	Hs.499709	NM_194298	ENSG00000165449	SLC16A9	C10orf36|MCT9	solute carrier family 16 member 9	protein-coding
chr15	90075074	90075483	463	Intergenic	-8013	NR_027074	283761	Hs.459288	NR_027074		LINC00928	-	long intergenic non-protein coding RNA 928	ncRNA
chr6	133449114	133449694	462	Intergenic	40185	NR_026969	285735	Hs.407549	NM_001037231		LINC00326	NCRNA00326	long intergenic non-protein coding RNA 326	ncRNA
chr4	89658493	89659107	461	intron (NM_001015045, intron 14 of 17)	27860	NR_002806	285512	Hs.744957	NR_002806	ENSG00000248019	FAM13A-AS1	FAM13A1OS|FAM13AOS|NCRNA00039	FAM13A antisense RNA 1	ncRNA
chr15	99366331	99366941	461	intron (NM_000875, intron 2 of 20)	38981	NR_039864	100616432		NR_039864	ENSG00000264480	MIR4714	-	microRNA 4714	ncRNA
chr7	12755081	12755739	460	Intergenic	28499	NM_001195396	10124	Hs.245540	NM_005738	ENSG00000122644	ARL4A	ARL4	ADP ribosylation factor like GTPase 4A	protein-coding
chr6	142359956	142360634	459	Intergenic	49641	NM_002511	4829	Hs.552106	NM_002511	ENSG00000135577	NMBR	BB1|BB1R|NMB-R	neuromedin B receptor	protein-coding
chr5	88609613	88610425	459	intron (NR_136219, intron 7 of 9)	-410097	NM_001193347	4208	Hs.649965	NM_002397	ENSG00000081189	MEF2C	C5DELq14.3|DEL5q14.3	myocyte enhancer factor 2C	protein-coding
chr10	37014447	37014839	459	Intergenic	-400142	NM_052997	91074	Hs.373787	NM_052997	ENSG00000148513	ANKRD30A	NY-BR-1	ankyrin repeat domain 30A	protein-coding
chr7	84331241	84331698	459	Intergenic	169677	NR_110080	101927378	Hs.539042	NR_110079	ENSG00000235139	LOC101927378	-	uncharacterized LOC101927378	ncRNA
chr8	128010962	128011329	459	Intergenic	-14254	NR_045262	100750225	Hs.571530	NR_045262	ENSG00000253438	PCAT1	PCA1|PCAT-1	prostate cancer associated transcript 1 (non-protein coding)	ncRNA
chr14	43338931	43339269	459	Intergenic	1263041	NM_001330106	145581	Hs.136893	NM_152447	ENSG00000165379	LRFN5	C14orf146|FIGLER8|SALM5	leucine rich repeat and fibronectin type III domain containing 5	protein-coding
chrY	27772741	27773013	459	Intergenic	4613	NM_001003894	253175	Hs.562095	NM_001003894	ENSG00000172352	CDY1B	CDY	chromodomain Y-linked 1B	protein-coding
chr4	186841330	186841724	459	intron (NM_001270771, intron 1 of 23)	36343	NM_001270771	8470	Hs.481342	NM_003603	ENSG00000154556	SORBS2	ARGBP2|PRO0618	sorbin and SH3 domain containing 2	protein-coding
chr6	81348481	81348791	459	Intergenic	532309	NR_134945	594	Hs.654441	NM_000056	ENSG00000083123	BCKDHB	BCKDE1B|BCKDH E1-beta|E1B	branched chain keto acid dehydrogenase E1 subunit beta	protein-coding
chr12	18583428	18583793	459	intron (NM_004570, intron 17 of 31)	169136	NM_001288774	5288	Hs.22500	NM_004570	ENSG00000139144	PIK3C2G	PI3K-C2-gamma|PI3K-C2GAMMA	phosphatidylinositol-4-phosphate 3-kinase catalytic subunit type 2 gamma	protein-coding
chr11	19115564	19115955	459	Intergenic	-22933	NM_019028	54503	Hs.188569	NM_019028	ENSG00000177054	ZDHHC13	HIP14L|HIP3RP	zinc finger DHHC-type containing 13	protein-coding
chr10	78920594	78921059	459	intron (NM_001322832, intron 5 of 27)	20237	NR_120654	101929310	Hs.666457	NR_120654	ENSG00000225497	KCNMA1-AS2	-	KCNMA1 antisense RNA 2	ncRNA
chr11	91154812	91155228	459	Intergenic	-552650	NR_031663	100302228		NR_031663	ENSG00000221586	MIR1261	MIRN1261|hsa-mir-1261	microRNA 1261	ncRNA
chr4	80366507	80367044	459	Intergenic	-37403	NM_033214	2712	Hs.98008	NM_033214	ENSG00000196475	GK2	GKP2|GKTA	glycerol kinase 2	protein-coding
chr14	54097050	54097372	459	Intergenic	317991	NR_049843	100847076		NR_049843	ENSG00000266431	MIR5580	-	microRNA 5580	ncRNA
chr7	82201607	82201845	459	Intergenic	-128604	NM_001302890	781	Hs.282151	NM_000722	ENSG00000153956	CACNA2D1	CACNA2|CACNL2A|CCHL2A|LINC01112|lncRNA-N3	calcium voltage-gated channel auxiliary subunit alpha2delta 1	protein-coding
chr10	4705329	4705878	459	TTS (NR_015425)	7255	NR_015425	338588	Hs.121365	NR_015425		LINC00705	-	long intergenic non-protein coding RNA 705	ncRNA
chr9	112579846	112580385	459	intron (NM_001037293, intron 2 of 6)	37538	NM_147150	445815	Hs.591908	NM_007203	ENSG00000157654	PALM2-AKAP2	AKAP2	PALM2-AKAP2 readthrough	protein-coding
chr18	43382573	43383056	459	Intergenic	-22731	NM_213602	284266	Hs.287692	NM_213602	ENSG00000197046	SIGLEC15	CD33L3|HsT1361|SIGLEC-15	sialic acid binding Ig like lectin 15	protein-coding
chr11	13161709	13162760	459	Intergenic	131264	NM_001080521	644943	Hs.134650	NM_001080521	ENSG00000189431	RASSF10	-	Ras association domain family member 10	protein-coding
chr9	23686260	23686597	459	Intergenic	-14031	NR_121602	101929563	Hs.533220	NR_121602		LOC101929563	-	uncharacterized LOC101929563	ncRNA
chr8	16683502	16683970	459	Intergenic	175938	NM_019851	26281	Hs.199905	NM_019851	ENSG00000078579	FGF20	FGF-20|RHDA2	fibroblast growth factor 20	protein-coding
chr15	86043987	86044285	459	intron (NM_007200, intron 2 of 36)	-119045	NM_001270546	11214	Hs.459211	NM_006738	ENSG00000170776	AKAP13	AKAP-13|AKAP-Lbc|ARHGEF13|BRX|HA-3|Ht31|LBC|PRKA13|PROTO-LB|PROTO-LBC|c-lbc|p47	A-kinase anchoring protein 13	protein-coding
chr15	44303547	44304116	459	intron (NR_104455, intron 1 of 14)	-133462	NR_003571	728758	Hs.658099	NR_003571		PIN4P1	-	peptidylprolyl cis/trans isomerase, NIMA-interacting 4 pseudogene 1	pseudo
chr5	140940299	140940716	459	intron (NR_038333, intron 1 of 2)	2629	NR_038333	100505658	Hs.655458	NR_038333	ENSG00000246422	LOC100505658	-	uncharacterized LOC100505658	ncRNA
chr7	102553243	102553665	459	5' UTR (NM_001031692, exon 1 of 4)	110	NM_005824	10234	Hs.567412	NM_005824	ENSG00000128606	LRRC17	P37NB	leucine rich repeat containing 17	protein-coding
chr13	23895562	23896033	459	intron (NM_000231, intron 7 of 7)	53885	NM_001278055	26278	Hs.159492	NM_014363	ENSG00000151835	SACS	ARSACS|DNAJC29|PPP1R138|SPAX6	sacsin molecular chaperone	protein-coding
chr10	34817176	34817519	459	intron (NM_001184785, intron 2 of 24)	286906	NM_001184785	56288	Hs.131489	NM_019619	ENSG00000148498	PARD3	ASIP|Baz|PAR3|PAR3alpha|PARD-3|PARD3A|PPP1R118|SE2-5L16|SE2-5LT1|SE2-5T2	par-3 family cell polarity regulator	protein-coding
chr1	173238890	173239303	459	intron (NR_037845, intron 2 of 2)	-62644	NM_003326	7292	Hs.181097	NM_003326	ENSG00000117586	TNFSF4	CD134L|CD252|GP34|OX-40L|OX4OL|TNLG2B|TXGP1	tumor necrosis factor superfamily member 4	protein-coding
chr8	124298012	124298427	459	Intergenic	-10438	NR_037873	11244	Hs.521800	NM_007222	ENSG00000165156	ZHX1	-	zinc fingers and homeoboxes 1	protein-coding
chr10	32108418	32108738	459	intron (NM_018287, intron 12 of 19)	89276	NM_001270699	94134	Hs.499264	NM_018287	ENSG00000165322	ARHGAP12	-	Rho GTPase activating protein 12	protein-coding
chr7	69302350	69302695	459	intron (NM_015570, intron 1 of 18)	238617	NM_001127231	26053	Hs.21631	NM_015570	ENSG00000158321	AUTS2	FBRSL2|MRD26	autism susceptibility candidate 2	protein-coding
chr12	15756654	15756946	459	Intergenic	57522	NM_030670	5800	Hs.160871	NM_002848	ENSG00000151490	PTPRO	GLEPP1|NPHS6|PTP-OC|PTP-U2|PTPROT|PTPU2|R-PTP-O	protein tyrosine phosphatase, receptor type O	protein-coding
chr6	27447147	27447630	459	Intergenic	-6491	NM_007149	7738	Hs.158174	NM_007149	ENSG00000096654	ZNF184	kr-ZNF3	zinc finger protein 184	protein-coding
chr18	40194652	40194967	459	intron (NR_046174, intron 7 of 9)	428176	NR_046458	284260	Hs.652819	NR_046174	ENSG00000267586	LINC00907	-	long intergenic non-protein coding RNA 907	ncRNA
chr10	11077235	11077601	459	intron (NM_001326345, intron 1 of 13)	16699	NM_001326345	10659	Hs.309288	NM_006561	ENSG00000048740	CELF2	BRUNOL3|CELF-2|CUG-BP2|CUGBP2|ETR-3|ETR3|NAPOR	CUGBP, Elav-like family member 2	protein-coding
chr8	91683137	91683558	459	Intergenic	-25214	NM_001008495	169200	Hs.567759	NM_001008495	ENSG00000180694	TMEM64	-	transmembrane protein 64	protein-coding
chr10	91157788	91158314	459	intron (NM_001270930, intron 2 of 2)	5748	NM_001270929	3434	Hs.20315	NM_001548	ENSG00000185745	IFIT1	C56|G10P1|IFI-56|IFI-56K|IFI56|IFIT-1|IFNAI1|ISG56|P56|RNM561	interferon induced protein with tetratricopeptide repeats 1	protein-coding
chr8	16940555	16940882	459	intron (NM_181723, intron 5 of 14)	55971	NM_181723	286097	Hs.403594	NM_181723	ENSG00000155970	MICU3	EFHA2	mitochondrial calcium uptake family member 3	protein-coding
chr15	44205267	44205928	459	intron (NM_032892, intron 4 of 13)	-35228	NR_003571	728758	Hs.658099	NR_003571		PIN4P1	-	peptidylprolyl cis/trans isomerase, NIMA-interacting 4 pseudogene 1	pseudo
chr10	113516021	113517072	459	Intergenic	426991	NM_001244949	57678	Hs.42586	NM_020918	ENSG00000119927	GPAM	GPAT|GPAT1	glycerol-3-phosphate acyltransferase, mitochondrial	protein-coding
chr16	22798990	22799554	458	Intergenic	-26588	NM_006043	9956	Hs.115830	NM_006043	ENSG00000122254	HS3ST2	30ST2|3OST2	heparan sulfate-glucosamine 3-sulfotransferase 2	protein-coding
chr8	31685855	31686289	458	intron (NM_013962, intron 1 of 4)	188804	NM_013962	3084	Hs.453951	NM_004495	ENSG00000157168	NRG1	ARIA|GGF|GGF2|HGL|HRG|HRG1|HRGA|MST131|MSTP131|NDF|NRG1-IT2|SMDF	neuregulin 1	protein-coding
chr3	66101556	66101903	458	Intergenic	-17556	NM_173471	115286	Hs.379386	NM_173471	ENSG00000144741	SLC25A26	COXPD28|SAMC	solute carrier family 25 member 26	protein-coding
chr2	223618050	223618473	458	Intergenic	81804	NM_058165	116255	Hs.344090	NM_058165	ENSG00000124003	MOGAT1	DGAT2L|DGAT2L1|MGAT1	monoacylglycerol O-acyltransferase 1	protein-coding
chr12	76160642	76160959	458	Intergenic	-255382	NM_007043	11103	Hs.645517	NM_007043	ENSG00000111615	KRR1	HRB2|RIP-1	KRR1, small subunit processome component homolog	protein-coding
chr6	137283854	137284139	457	Intergenic	30372	NR_027994	100294720	Hs.520412	NR_027994	ENSG00000225391	NHEG1	-	neuroblastoma highly expressed 1	ncRNA
chr8	123971969	123972437	457	intron (NM_014943, intron 3 of 3)	82460	NM_001330601	79139	Hs.241576	NM_024295	ENSG00000136986	DERL1	DER-1|DER1|derlin-1	derlin 1	protein-coding
chr2	137084759	137085431	457	Intergenic	-209370	NM_003467	7852	Hs.593413	NM_003467	ENSG00000121966	CXCR4	CD184|D2S201E|FB22|HM89|HSY3RR|LAP-3|LAP3|LCR1|LESTR|NPY3R|NPYR|NPYRL|NPYY3R|WHIM|WHIMS	C-X-C motif chemokine receptor 4	protein-coding
chr7	111797160	111797518	457	intron (NM_014705, intron 1 of 51)	49123	NM_014705	9732	Hs.654652	NM_014705	ENSG00000128512	DOCK4	-	dedicator of cytokinesis 4	protein-coding
chr5	73338471	73339168	457	Intergenic	229476	NM_001244364	64283	Hs.482521	NM_001080479	ENSG00000214944	ARHGEF28	RGNEF|RIP2|p190RHOGEF	Rho guanine nucleotide exchange factor 28	protein-coding
chr5	93013103	93013485	456	intron (NM_032042, intron 10 of 10)	-56800	NR_031754	100313887		NR_031754	ENSG00000113391	MIR2277	mir-2277	microRNA 2277	ncRNA
chr7	73686836	73687379	456	Intergenic	-16698	NM_032421	7461	Hs.647018	NM_003388	ENSG00000106665	CLIP2	CLIP|CLIP-115|CYLN2|WBSCR3|WBSCR4|WSCR3|WSCR4	CAP-Gly domain containing linker protein 2	protein-coding
chr12	15432256	15433078	455	Intergenic	-42524	NM_002848	5800	Hs.160871	NM_002848	ENSG00000151490	PTPRO	GLEPP1|NPHS6|PTP-OC|PTP-U2|PTPROT|PTPU2|R-PTP-O	protein tyrosine phosphatase, receptor type O	protein-coding
chr3	149299503	149300005	455	intron (NM_015472, intron 2 of 6)	76058	NM_001168280	25937	Hs.477921	NM_015472	ENSG00000018408	WWTR1	TAZ	WW domain containing transcription regulator 1	protein-coding
chr2	101397055	101397476	455	Intergenic	-39348	NM_002518	4862	Hs.156832	NM_002518	ENSG00000170485	NPAS2	MOP4|PASD4|bHLHe9	neuronal PAS domain protein 2	protein-coding
chr7	92244905	92245516	455	intron (NM_001145306, intron 7 of 7)	-25502	NR_109929	257415	Hs.18564	NM_152789	ENSG00000234545	FAM133B	-	family with sequence similarity 133 member B	protein-coding
chr21	39695587	39696605	454	Intergenic	21902	NR_110545	102724678	Hs.635675	NR_110545		LINC01423	-	long intergenic non-protein coding RNA 1423	ncRNA
chr2	85999473	85999922	454	intron (NM_032827, intron 2 of 2)	11103	NR_106719	102466516		NR_106719	ENSG00000278783	MIR6071	hsa-mir-6071	microRNA 6071	ncRNA
chr2	55338895	55339281	454	intron (NM_001321904, intron 1 of 9)	25879	NM_001321904	57142	Hs.637850	NM_007008	ENSG00000115310	RTN4	ASY|NI220/250|NOGO|NOGO-A|NOGOC|NSP|NSP-CL|Nbla00271|Nbla10545|Nogo-B|Nogo-C|RTN-X|RTN4-A|RTN4-B1|RTN4-B2|RTN4-C	reticulon 4	protein-coding
chr17	54087471	54088337	454	Intergenic	-142932	NM_153228	162282	Hs.673040	NM_153228	ENSG00000153930	ANKFN1	-	ankyrin repeat and fibronectin type III domain containing 1	protein-coding
chr5	89333480	89333895	454	Intergenic	-21150	NR_037433	100500825		NR_037433	ENSG00000264342	MIR3660	mir-3660	microRNA 3660	ncRNA
chr4	77674126	77674778	454	intron (NM_020859, intron 6 of 10)	144550	NM_001029870	345079	Hs.257292	NM_001029870	ENSG00000186212	SOWAHB	ANKRD56	sosondowah ankyrin repeat domain family member B	protein-coding
chr6	147235154	147235478	453	intron (NR_034115, intron 7 of 10)	-110356	NR_003954	729176	Hs.486708	NR_003954		KATNBL1P6	-	katanin regulatory subunit B1 like 1 pseudogene 6	pseudo
chr15	57802810	57803280	453	intron (NM_001252335, intron 9 of 19)	-81057	NM_152451	100820829	Hs.437256	NM_152451	ENSG00000137878	MYZAP	GCOM1|Gup|MYOZAP	myocardial zonula adherens protein	protein-coding
chr1	238036769	238037193	453	intron (NR_027247, intron 3 of 11)	11506	NR_027247	100130331	Hs.661736	NR_027247	ENSG00000237250	LOC100130331	-	POTE ankyrin domain family, member F pseudogene	pseudo
chr4	17545897	17546199	453	Intergenic	29260	NM_001079827	645104	Hs.631526	NM_001079827	ENSG00000249581	CLRN2	-	clarin 2	protein-coding
chr8	128981628	128982068	453	intron (NR_003367, intron 3 of 8)	8969	NR_031610	100302161		NR_031610	ENSG00000221771	MIR1205	MIRN1205|hsa-mir-1205	microRNA 1205	ncRNA
chr9	15999455	15999957	453	Intergenic	253399	NM_001271829	100129385	Hs.586441	NM_001271829	ENSG00000205549	C9orf92	Em:AL513424.1	chromosome 9 open reading frame 92	protein-coding
chr16	70057157	70057468	453	non-coding (NR_003610, exon 11 of 26)	-6937	NR_036265	100422922		NR_036265	ENSG00000239118	MIR1972-2	-	microRNA 1972-2	ncRNA
chr7	83824157	83824630	453	promoter-TSS (NM_006080)	-176	NM_006080	10371	Hs.252451	NM_006080	ENSG00000075213	SEMA3A	COLL1|HH16|Hsema-I|Hsema-III|SEMA1|SEMAD|SEMAIII|SEMAL|SemD|coll-1	semaphorin 3A	protein-coding
chr14	55118930	55119280	453	intron (NM_015589, intron 1 of 11)	84775	NM_001161576	23034	Hs.98259	NM_015589	ENSG00000020577	SAMD4A	SAMD4|SMAUG|SMAUG1|SMG|SMGA	sterile alpha motif domain containing 4A	protein-coding
chr6	150889103	150889499	453	Intergenic	-31700	NR_138136	57480	Hs.189781	NM_001029884	ENSG00000120278	PLEKHG1	ARHGEF41	pleckstrin homology and RhoGEF domain containing G1	protein-coding
chr19	46954635	46954906	451	Intergenic	20050	NM_018215	55228	Hs.8395	NM_018215	ENSG00000182013	PNMAL1	-	paraneoplastic Ma antigen family like 1	protein-coding
chr2	157257518	157257838	451	Intergenic	-34287	NM_001083112	2820	Hs.512382	NM_000408	ENSG00000115159	GPD2	GDH2|GPDM|mGPDH	glycerol-3-phosphate dehydrogenase 2	protein-coding
chr6	143141005	143141362	451	intron (NM_006734, intron 2 of 9)	125155	NM_006734	3097	Hs.510172	NM_006734	ENSG00000010818	HIVEP2	HIV-EP2|MBP-2|MIBP1|MRD43|SHN2|ZAS2|ZNF40B	human immunodeficiency virus type I enhancer binding protein 2	protein-coding
chr12	6662256	6662674	450	intron (NR_036467, intron 1 of 9)	2784	NM_080730	25900	Hs.15243	NM_015438	ENSG00000010295	IFFO1	HOM-TES-103|IFFO	intermediate filament family orphan 1	protein-coding
chr21	32892847	32893406	450	intron (NM_003253, intron 1 of 28)	38164	NM_003253	7074	Hs.517228	NM_003253	ENSG00000156299	TIAM1	-	T-cell lymphoma invasion and metastasis 1	protein-coding
chr16	19141933	19142542	450	Intergenic	16983	NR_028028	162073	Hs.530899	NM_001034841	ENSG00000205730	ITPRIPL2	-	inositol 1,4,5-trisphosphate receptor interacting protein like 2	protein-coding
chr8	130547979	130548410	450	intron (NR_130917, intron 1 of 3)	39070	NR_130919	137196	Hs.679457	NR_130917	ENSG00000229140	CCDC26	RAM	CCDC26 long non-coding RNA	ncRNA
chr2	41963086	41963794	450	Intergenic	-141255	NR_033996	388942	Hs.631883	NR_033996	ENSG00000214691	LINC01913	-	long intergenic non-protein coding RNA 1913	ncRNA
chr5	1792956	1793332	450	Intergenic	6812	NM_032479	64979	Hs.719465	NM_032479	ENSG00000171421	MRPL36	BRIP1|L36mt|MRP-L36|PRPL36|RPMJ	mitochondrial ribosomal protein L36	protein-coding
chr2	45361141	45361557	450	Intergenic	120731	NR_033831	400952	Hs.468368	NR_033831	ENSG00000205054	LINC01121	UNQ6975	long intergenic non-protein coding RNA 1121	ncRNA
chr8	30253208	30253516	449	intron (NM_001008710, intron 1 of 8)	-10445	NR_046205	100128750	Hs.126813	NR_046205	ENSG00000254109	RBPMS-AS1	-	RBPMS antisense RNA 1	ncRNA
chr1	67628738	67629102	449	Intergenic	-3249	NM_144701	149233	Hs.677426	NM_144701	ENSG00000162594	IL23R	-	interleukin 23 receptor	protein-coding
chr14	23005752	23006282	449	Intergenic	52126	NM_001344	1603	Hs.82890	NM_001344	ENSG00000129562	DAD1	OST2	defender against cell death 1	protein-coding
chr11	10476230	10476871	449	promoter-TSS (NM_001025390)	-116	NM_001025389	272	Hs.501890	NM_000480	ENSG00000133805	AMPD3	-	adenosine monophosphate deaminase 3	protein-coding
chr10	36823458	36823930	449	Intergenic	-591091	NM_052997	91074	Hs.373787	NM_052997	ENSG00000148513	ANKRD30A	NY-BR-1	ankyrin repeat domain 30A	protein-coding
chr6	133870454	133871134	449	intron (NR_109982, intron 5 of 8)	-271491	NR_027030	154089	Hs.126165	NR_027030		LINC01312	-	long intergenic non-protein coding RNA 1312	ncRNA
chr3	189655315	189656059	449	Intergenic	107976	NR_030642	100126340		NR_030642	ENSG00000216058	MIR944	MIRN944|hsa-mir-944|mir-944	microRNA 944	ncRNA
chr1	225887895	225888448	449	Intergenic	-47326	NM_018212	55740	Hs.497893	NM_018212	ENSG00000154380	ENAH	ENA|MENA|NDPP1	enabled homolog (Drosophila)	protein-coding
chr4	167817376	167817834	448	intron (NM_001251967, intron 2 of 7)	337972	NM_001204353	50859	Hs.481133	NM_016950	ENSG00000196104	SPOCK3	HSAJ1454|TES-3|TICN3	SPARC/osteonectin, cwcv and kazal like domains proteoglycan 3	protein-coding
chr17	41534067	41534587	448	Intergenic	12153	NR_031751	100313779		NR_031751	ENSG00000267151	MIR2117	-	microRNA 2117	ncRNA
chr3	115237349	115237663	448	Intergenic	-104645	NM_002045	2596	Hs.134974	NM_002045	ENSG00000172020	GAP43	B-50|PP46	growth associated protein 43	protein-coding
chr1	111770918	111771525	447	intron (NM_001025197, intron 1 of 9)	940	NM_001025197	1117	Hs.514840	NM_004000	ENSG00000064886	CHI3L2	CHIL2|YKL-39|YKL39	chitinase 3 like 2	protein-coding
chr3	111643135	111643587	447	intron (NM_001134437, intron 6 of 17)	-54362	NR_073570	55347	Hs.477115	NM_018394	ENSG00000144827	ABHD10	-	abhydrolase domain containing 10	protein-coding
chr17	53025514	53026077	447	intron (NM_001321176, intron 13 of 16)	-20331	NM_178509	252983	Hs.35199	NM_178509	ENSG00000166263	STXBP4	Synip	syntaxin binding protein 4	protein-coding
chr1	85986777	85987528	447	intron (NM_001134445, intron 1 of 6)	-56263	NM_012137	23576	Hs.713411	NM_012137	ENSG00000153904	DDAH1	DDAH|DDAH-1|DDAHI|HEL-S-16	dimethylarginine dimethylaminohydrolase 1	protein-coding
chr1	59566641	59566979	446	Intergenic	45669	NR_027120	729467	Hs.662291	NR_027120	ENSG00000224609	HSD52	-	uncharacterized LOC729467	ncRNA
chr6	133622901	133623245	446	intron (NM_001301013, intron 2 of 19)	60436	NM_001301012	2070	Hs.596680	NM_004100	ENSG00000112319	EYA4	CMD1J|DFNA10	EYA transcriptional coactivator and phosphatase 4	protein-coding
chr4	109802326	109802632	446	intron (NM_001256074, intron 17 of 31)	-118244	NM_001146627	64850	Hs.106576	NM_031279	ENSG00000164089	ETNPPL	AGXT2L1	ethanolamine-phosphate phospho-lyase	protein-coding
chr18	26164768	26165111	446	Intergenic	-407529	NM_001792	1000	Hs.464829	NM_001792	ENSG00000170558	CDH2	CD325|CDHN|CDw325|NCAD	cadherin 2	protein-coding
chr1	224767182	224767610	446	intron (NR_136297, intron 2 of 6)	-36783	NR_136287	149111	Hs.731723	NM_152495	ENSG00000143786	CNIH3	CNIH-3	cornichon family AMPA receptor auxiliary protein 3	protein-coding
chr5	16894642	16894980	446	intron (NM_012334, intron 1 of 40)	41574	NM_012334	4651	Hs.481720	NM_012334	ENSG00000145555	MYO10	-	myosin X	protein-coding
chr20	11831032	11831362	446	intron (NR_110635, intron 1 of 1)	20166	NR_110635	728450	Hs.560990	NR_110635	ENSG00000228422	LINC00687	C20orf61|dJ1012F16.1	long intergenic non-protein coding RNA 687	ncRNA
chr1	77124736	77125438	446	Intergenic	-208006	NM_001320274	81849	Hs.149201	NM_030965	ENSG00000117069	ST6GALNAC5	SIAT7-E|SIAT7E|ST6GalNAcV	ST6 N-acetylgalactosaminide alpha-2,6-sialyltransferase 5	protein-coding
chr1	143886369	143886776	446	Intergenic	26571	NM_207418	728833	Hs.535577	NM_207418	ENSG00000215784	FAM72D	GCUD2	family with sequence similarity 72 member D	protein-coding
chr1	65363805	65364124	446	intron (NM_001321852, intron 1 of 24)	68288	NM_001321855	3716	Hs.207538	NM_002227	ENSG00000162434	JAK1	JAK1A|JAK1B|JTK3	Janus kinase 1	protein-coding
chr3	114123430	114123822	446	intron (NM_001164343, intron 8 of 11)	-21137	NM_001164342	26137	Hs.202577	NM_015642	ENSG00000181722	ZBTB20	DPZF|HOF|ODA-8S|PRIMS|ZNF288	zinc finger and BTB domain containing 20	protein-coding
chr3	162316284	162316750	446	Intergenic	704572	NR_033945	647107	Hs.408584	NR_033945	ENSG00000241369	LINC01192	CT64	long intergenic non-protein coding RNA 1192	ncRNA
chr12	68334534	68335128	446	intron (NR_120456, intron 2 of 2)	11816	NR_120456	101927922	Hs.450769	NR_120456	ENSG00000255772	LINC01479	HRAT39	long intergenic non-protein coding RNA 1479	ncRNA
chr1	44287791	44288137	446	intron (NM_001270460, intron 4 of 10)	-16330	NR_106727	102464830		NR_106727	ENSG00000283477	MIR6079	hsa-mir-6079	microRNA 6079	ncRNA
chr18	32558891	32559459	446	intron (NM_001143827, intron 1 of 7)	967	NM_001143827	10982	Hs.532824	NM_014268	ENSG00000166974	MAPRE2	CSCSC2|EB1|EB2|RP1	microtubule associated protein RP/EB family member 2	protein-coding
chr3	93562817	93563179	446	Intergenic	129927	NM_001314077	5627	Hs.64016	NM_000313	ENSG00000184500	PROS1	PROS|PS21|PS22|PS23|PS24|PS25|PSA|THPH5|THPH6	protein S (alpha)	protein-coding
chr7	82735316	82735747	446	intron (NM_014510, intron 3 of 19)	56666	NM_033026	27445	Hs.12376	NM_014510	ENSG00000186472	PCLO	ACZ|PCH3	piccolo presynaptic cytomatrix protein	protein-coding
chr7	92397962	92398386	446	intron (NM_001145306, intron 3 of 7)	65057	NM_001259	1021	Hs.119882	NM_001259	ENSG00000105810	CDK6	MCPH12|PLSTIRE	cyclin dependent kinase 6	protein-coding
chr13	38233251	38233586	446	intron (NM_001135955, intron 6 of 11)	-60437	NM_001135935	10631	Hs.136348	NM_006475	ENSG00000133110	POSTN	OSF-2|OSF2|PDLPOSTN|PN	periostin	protein-coding
chrY	19968499	19969220	446	Intergenic	23240	NM_001001722	203611	Hs.532657	NM_001001722	ENSG00000129873	CDY2B	CDY	chromodomain Y-linked 2B	protein-coding
chr6	133228996	133229658	446	Intergenic	90969	NR_002436	594839	Hs.671378	NR_002436	ENSG00000200534	SNORA33	ACA33	small nucleolar RNA, H/ACA box 33	snoRNA
chr12	68833835	68834236	446	intron (NR_120458, intron 2 of 3)	11229	NR_120458	100507195	Hs.450772	NR_120458	ENSG00000251301	LOC100507195	-	uncharacterized LOC100507195	ncRNA
chr10	100082940	100083425	446	Intergenic	-55175	NM_032211	84171	Hs.306814	NM_032211	ENSG00000138131	LOXL4	LOXC	lysyl oxidase like 4	protein-coding
chr9	119356876	119357184	446	intron (NM_198187, intron 4 of 8)	90468	NR_033973	100128505	Hs.675821	NR_033973	ENSG00000229105	ASTN2-AS1	-	ASTN2 antisense RNA 1	ncRNA
chr6	47002332	47003051	446	intron (NM_153840, intron 1 of 14)	7408	NM_153840	266977	Hs.733762	NM_025048	ENSG00000153292	ADGRF1	GPR110|KPG_012|PGR19|hGPCR36	adhesion G protein-coupled receptor F1	protein-coding
chr20	52749396	52750213	446	Intergenic	40712	NM_001128915	1591	Hs.89663	NM_000782	ENSG00000019186	CYP24A1	CP24|CYP24|HCAI|HCINF1|P450-CC24	cytochrome P450 family 24 subfamily A member 1	protein-coding
chr5	158067633	158067990	446	Intergenic	-231030	NR_109888	101927697	Hs.483960	NR_109888	ENSG00000276778	LOC101927697	-	uncharacterized LOC101927697	ncRNA
chr7	46899545	46900085	446	Intergenic	-163095	NR_134575	730338	Hs.640207	NR_134575	ENSG00000233539	LOC730338	-	uncharacterized LOC730338	ncRNA
chr20	36736991	36738819	445	Intergenic	55926	NM_001323318	7052	Hs.517033	NM_004613	ENSG00000198959	TGM2	TG(C)|TGC	transglutaminase 2	protein-coding
chr17	64441202	64441744	445	intron (NM_002737, intron 2 of 16)	-28501	NR_110822	101928001	Hs.650730	NR_110822		PRKCA-AS1	-	PRKCA antisense RNA 1	ncRNA
chr15	25749232	25750010	445	Intergenic	-65446	NM_000462	7337	Hs.598862	NM_000462	ENSG00000114062	UBE3A	ANCR|AS|E6-AP|EPVE6AP|HPVE6A	ubiquitin protein ligase E3A	protein-coding
chr8	129970108	129970645	445	Intergenic	283110	NR_033916	728724	Hs.49902	NR_033916	ENSG00000250400	LINC00977	-	long intergenic non-protein coding RNA 977	ncRNA
chr13	22157669	22157986	444	intron (NM_152726, intron 1 of 11)	20528	NM_152726	221154	Hs.412103	NM_152726	ENSG00000165487	MICU2	1110008L20Rik|EFHA1	mitochondrial calcium uptake 2	protein-coding
chr12	32268499	32268961	444	intron (NM_001003398, intron 1 of 8)	8545	NM_001714	636	Hs.505202	NM_001714	ENSG00000151746	BICD1	BICD	BICD cargo adaptor 1	protein-coding
chr10	33553201	33553530	444	intron (NR_045259, intron 2 of 15)	70468	NM_001024629	8829	Hs.131704	NM_003873	ENSG00000099250	NRP1	BDCA4|CD304|NP1|NRP|VEGF165R	neuropilin 1	protein-coding
chr1	7461832	7462669	444	intron (NM_015215, intron 5 of 22)	-369079	NM_004781	9341	Hs.66708	NM_004781	ENSG00000049245	VAMP3	CEB	vesicle associated membrane protein 3	protein-coding
chr12	10869282	10869602	443	intron (NM_001145426, intron 3 of 8)	6511	NM_001145426	8531	Hs.221889	NM_003651	ENSG00000060138	YBX3	CSDA|CSDA1|DBPA|ZONAB	Y-box binding protein 3	protein-coding
chr6	142693470	142693820	443	intron (NM_001032394, intron 4 of 24)	70589	NM_001032394	57211	Hs.743302	NM_020455	ENSG00000112414	ADGRG6	APG1|DREG|GPR126|LCCS9|PR126|PS1TP2|VIGR	adhesion G protein-coupled receptor G6	protein-coding
chr1	117803514	117804295	443	Intergenic	-34184	NR_126408	104355292	Hs.576446	NR_126408	ENSG00000235202	LINC01525	lnc-MAN1A2-1	long intergenic non-protein coding RNA 1525	ncRNA
chr12	106424130	106424746	443	Intergenic	109373	NM_014840	9891	Hs.524692	NM_014840	ENSG00000074590	NUAK1	ARK5	NUAK family kinase 1	protein-coding
chr16	83765677	83766552	443	intron (NM_001257, intron 10 of 13)	71467	NR_120308	102724163		NR_120308	ENSG00000260228	LOC102724163	-	uncharacterized LOC102724163	ncRNA
chr6	129811613	129811963	442	intron (NM_000426, intron 56 of 64)	219582	NM_033515	93663	Hs.486458	NM_033515	ENSG00000146376	ARHGAP18	MacGAP|SENEX|bA307O14.2	Rho GTPase activating protein 18	protein-coding
chr9	112555595	112555952	442	intron (NM_001037293, intron 2 of 6)	13196	NM_147150	445815	Hs.591908	NM_007203	ENSG00000157654	PALM2-AKAP2	AKAP2	PALM2-AKAP2 readthrough	protein-coding
chr20	11210296	11210922	441	Intergenic	43422	NR_038972	339593	Hs.434320	NR_038972		LOC339593	-	uncharacterized LOC339593	ncRNA
chr10	93109021	93109556	441	intron (NR_024467, intron 4 of 4)	-60754	NM_173497	143279	Hs.596096	NM_173497	ENSG00000165338	HECTD2	-	HECT domain E3 ubiquitin protein ligase 2	protein-coding
chr4	186760289	186760776	441	intron (NM_021069, intron 1 of 20)	-27122	NM_003603	8470	Hs.481342	NM_003603	ENSG00000154556	SORBS2	ARGBP2|PRO0618	sorbin and SH3 domain containing 2	protein-coding
chr7	68156360	68157239	441	Intergenic	671559	NR_120514	102723427	Hs.583491	NR_120514	ENSG00000225209	LOC102723427	-	uncharacterized LOC102723427	ncRNA
chr12	65700483	65700821	441	5' UTR (NM_001193460, exon 2 of 8)	27885	NM_001193461	253827	Hs.339024	NM_198080	ENSG00000174099	MSRB3	DFNB74	methionine sulfoxide reductase B3	protein-coding
chr18	42313213	42314001	441	intron (NM_001130110, intron 2 of 3)	52744	NM_015559	26040	Hs.435458	NM_015559	ENSG00000152217	SETBP1	MRD29|SEB	SET binding protein 1	protein-coding
chr12	70468259	70468646	441	Intergenic	-168322	NM_014515	4848	Hs.133350	NM_014515	ENSG00000111596	CNOT2	CDC36|HSPC131|NOT2|NOT2H	CCR4-NOT transcription complex subunit 2	protein-coding
chr11	12352837	12353186	441	intron (NM_032867, intron 6 of 8)	44564	NM_032867	84953	Hs.128196	NM_032867	ENSG00000133808	MICALCL	Ebitein1	MICAL C-terminal like	protein-coding
chr7	69288081	69288619	441	intron (NM_015570, intron 1 of 18)	224445	NM_001127231	26053	Hs.21631	NM_015570	ENSG00000158321	AUTS2	FBRSL2|MRD26	autism susceptibility candidate 2	protein-coding
chr1	173399085	173399441	441	intron (NR_125960, intron 1 of 1)	31238	NR_125960	101928673	Hs.674889	NR_125960	ENSG00000203739	LOC101928673	-	uncharacterized LOC101928673	ncRNA
chr5	95153099	95153473	441	intron (NM_001118890, intron 1 of 2)	5291	NM_001118890	2745	Hs.28988	NM_002064	ENSG00000173221	GLRX	GRX|GRX1	glutaredoxin	protein-coding
chr16	15738197	15738488	440	intron (NM_001143979, intron 1 of 9)	1191	NR_030159	619553		NR_030159	ENSG00000072864	MIR484	MIRN484|hsa-mir-484|mir-484	microRNA 484	ncRNA
chr11	11484945	11485314	439	intron (NM_198516, intron 1 of 10)	-110225	NM_001256686	283106	Hs.654675	NM_001256686	ENSG00000254598	CSNK2A3	CSNK2A1P	casein kinase 2 alpha 3	protein-coding
chr2	87754665	87755379	439	promoter-TSS (NR_024206)	48	NR_024205	112597	Hs.652166	NM_052871	ENSG00000222041	CYTOR	C2orf59|LINC00152|NCRNA00152	cytoskeleton regulator RNA	ncRNA
chr13	45491767	45492859	438	Intergenic	71300	NM_012345	26747	Hs.525006	NM_012345	ENSG00000083635	NUFIP1	NUFIP|bA540M5.1	NUFIP1, FMR1 interacting protein 1	protein-coding
chr7	47458497	47458973	438	intron (NM_022748, intron 10 of 30)	163007	NM_022748	64759	Hs.520814	NM_022748	ENSG00000136205	TNS3	TEM6|TENS1	tensin 3	protein-coding
chr17	26302190	26302931	438	Intergenic	-67128	NM_016231	51701	Hs.208759	NM_016231	ENSG00000087095	NLK	-	nemo like kinase	protein-coding
chr7	94250037	94250673	438	intron (NM_001346720, intron 5 of 11)	35166	NM_001346715	8910	Hs.371199	NM_003919	ENSG00000127990	SGCE	DYT11|ESG|epsilon-SG	sarcoglycan epsilon	protein-coding
chr8	129162233	129162581	438	promoter-TSS (NR_031613)	45	NR_031613	100302281		NR_031613	ENSG00000221261	MIR1208	MIRN1208|hsa-mir-1208	microRNA 1208	ncRNA
chr4	145955840	145956594	438	intron (NM_001256710, intron 4 of 5)	62317	NM_001318367	10393	Hs.480876	NM_014885	ENSG00000164162	ANAPC10	APC10|DOC1	anaphase promoting complex subunit 10	protein-coding
chr8	135976770	135977485	438	Intergenic	114949	NR_125427	101927845	Hs.559609	NR_125427	ENSG00000251218	LOC101927845	-	uncharacterized LOC101927845	ncRNA
chr16	71020934	71021840	438	intron (NM_001270974, intron 27 of 85)	-186326	NM_018052	55697	Hs.445061	NM_018052	ENSG00000103043	VAC14	ArPIKfyve|SNDC|TAX1BP2|TRX	Vac14, PIKFYVE complex component	protein-coding
chr20	1396511	1397010	437	Intergenic	-22944	NM_001199786	2280	Hs.471933	NM_000801	ENSG00000088832	FKBP1A	FKBP-12|FKBP-1A|FKBP1|FKBP12|PKC12|PKCI2|PPIASE	FK506 binding protein 1A	protein-coding
chr13	45903858	45904302	437	Intergenic	7664	NR_002967	677814	Hs.374596	NR_002967	ENSG00000199477	SNORA31	ACA31|SNORA31A	small nucleolar RNA, H/ACA box 31	snoRNA
chr19	16939672	16940110	437	promoter-TSS (NM_001297595)	-307	NM_001297595	23309	Hs.13999	NM_015260	ENSG00000127511	SIN3B	-	SIN3 transcription regulator family member B	protein-coding
chr5	57133471	57133747	437	Intergenic	61380	NR_109900	101928539	Hs.639385	NR_109900	ENSG00000249584	LOC101928539	-	uncharacterized LOC101928539	ncRNA
chr12	101480343	101480758	437	exon (NM_178826, exon 16 of 27)	123466	NM_145913	160728	Hs.444536	NM_145913	ENSG00000256870	SLC5A8	AIT|SMCT|SMCT1	solute carrier family 5 member 8	protein-coding
chr20	56905761	56906136	437	intron (NM_020673, intron 2 of 6)	21177	NM_020673	57403	Hs.529044	NM_020673	ENSG00000124209	RAB22A	-	RAB22A, member RAS oncogene family	protein-coding
chr11	57742295	57742759	437	Intergenic	-48826	NM_001005212	219956	Hs.689841	NM_001005212	ENSG00000186509	OR9Q1	-	olfactory receptor family 9 subfamily Q member 1	protein-coding
chr1	117396358	117396778	437	Intergenic	-55977	NM_020440	5738	Hs.418093	NM_020440	ENSG00000134247	PTGFRN	CD315|CD9P-1|EWI-F|FPRP|SMAP-6	prostaglandin F2 receptor inhibitor	protein-coding
chr1	201851901	201852320	437	3' UTR (NM_018085, exon 24 of 24)	-5687	NR_030775	149345	Hs.632471	NM_198149	ENSG00000198892	SHISA4	C1orf40|TMEM58	shisa family member 4	protein-coding
chr6	107814346	107814840	436	intron (NM_018013, intron 1 of 6)	3276	NM_018013	55084	Hs.445244	NM_018013	ENSG00000112320	SOBP	JXC1|MRAMS	sine oculis binding protein homolog	protein-coding
chr12	91565269	91565570	436	intron (NM_001920, intron 2 of 7)	7004	NM_133504	1634	Hs.156316	NM_001920	ENSG00000011465	DCN	CSCD|DSPG2|PG40|PGII|PGS2|SLRR1B	decorin	protein-coding
chr3	69714163	69714724	436	Intergenic	-74143	NM_198159	4286	Hs.166017	NM_000248	ENSG00000187098	MITF	CMM8|MI|WS2|WS2A|bHLHe32	melanogenesis associated transcription factor	protein-coding
chr3	112395653	112396187	436	Intergenic	-35930	NM_199511	151887	Hs.477128	NM_199511	ENSG00000091986	CCDC80	DRO1|SSG1|URB|okuribin	coiled-coil domain containing 80	protein-coding
chr3	111793828	111794322	436	intron (NM_001042575, intron 12 of 15)	-11107	NM_001171747	79669	Hs.434247	NM_024616	ENSG00000114529	C3orf52	TTMP	chromosome 3 open reading frame 52	protein-coding
chr1	234908061	234908442	436	Intergenic	48462	NR_038856	100506810	Hs.586634	NR_038856	ENSG00000227630	LINC01132	-	long intergenic non-protein coding RNA 1132	ncRNA
chr6	9116035	9116803	436	Intergenic	463977	NR_004855	728655	Hs.214343	NR_004855	ENSG00000251164	HULC	HCCAT1|LINC00078|NCRNA00078	hepatocellular carcinoma up-regulated long non-coding RNA	ncRNA
chr1	95269069	95269853	436	intron (NR_104131, intron 1 of 4)	16376	NR_104131	101928079	Hs.596857	NR_104131	ENSG00000224081	LINC01057	XLOC_000303	long intergenic non-protein coding RNA 1057	ncRNA
chr10	124607665	124608466	436	TTS (NR_037911)	-2374	NM_022034	50624	Hs.647182	NM_022034	ENSG00000138161	CUZD1	ERG-1|ERG1|ITMAP1|UO-44	CUB and zona pellucida like domains 1	protein-coding
chr20	17539316	17539618	436	5' UTR (NM_001161705, exon 1 of 8)	138	NM_001278606	631	Hs.129702	NM_001195	ENSG00000125864	BFSP1	CP115|CP94|CTRCT33|LIFL-H	beaded filament structural protein 1	protein-coding
chr2	9315030	9315588	435	Intergenic	-31585	NM_003887	8853	Hs.555902	NM_003887	ENSG00000151693	ASAP2	AMAP2|CENTB3|DDEF2|PAG3|PAP|Pap-alpha|SHAG1	ArfGAP with SH3 domain, ankyrin repeat and PH domain 2	protein-coding
chr13	26308258	26308539	435	intron (NM_016529, intron 25 of 36)	265486	NM_001313741	51761	Hs.444957	NM_016529	ENSG00000132932	ATP8A2	ATP|ATPIB|CAMRQ4|IB|ML-1	ATPase phospholipid transporting 8A2	protein-coding
chr15	67175649	67176138	435	Intergenic	72960	NR_135687	102723481	Hs.512978	NR_135687	ENSG00000259289	LOC102723481	-	uncharacterized LOC102723481	ncRNA
chr5	55839729	55840482	434	intron (NM_001287053, intron 2 of 5)	61954	NM_001287053	101928448	Hs.208052	NM_001287053	ENSG00000225940	C5orf67	-	chromosome 5 open reading frame 67	protein-coding
chr16	26129958	26130238	434	intron (NM_006040, intron 1 of 1)	93540	NR_036146	100422923		NR_036146	ENSG00000265005	MIR548W	-	microRNA 548w	ncRNA
chr14	32976777	32977352	434	intron (NM_004274, intron 2 of 13)	178585	NM_004274	9472	Hs.509083	NM_004274	ENSG00000151320	AKAP6	ADAP100|ADAP6|AKAP100|PRKA6|mAKAP	A-kinase anchoring protein 6	protein-coding
chr17	60897136	60897548	434	intron (NR_135634, intron 1 of 1)	11479	NR_135634	101927877	Hs.434615	NR_135634	ENSG00000265000	LOC101927877	-	uncharacterized LOC101927877	ncRNA
chr5	73412133	73412431	433	Intergenic	191868	NR_105009	102503429	Hs.519391	NR_105009	ENSG00000248942	LINC01335	-	long intergenic non-protein coding RNA 1335	ncRNA
chr3	188003796	188004301	433	intron (NM_005578, intron 2 of 10)	60855	NM_001167671	4026	Hs.720220	NM_005578	ENSG00000145012	LPP	-	LIM domain containing preferred translocation partner in lipoma	protein-coding
chr3	55207007	55207400	433	Intergenic	-206088	NM_001304389	57408	Hs.591668	NM_020678	ENSG00000144771	LRTM1	HT017	leucine rich repeats and transmembrane domains 1	protein-coding
chr6	45472666	45473165	433	intron (NM_001015051, intron 6 of 7)	82601	NM_001278478	860	Hs.535845	NM_004348	ENSG00000124813	RUNX2	AML3|CBF-alpha-1|CBFA1|CCD|CCD1|CLCD|OSF-2|OSF2|PEA2aA|PEBP2aA	runt related transcription factor 2	protein-coding
chr8	15274551	15275369	433	Intergenic	-122636	NM_178234	7991	Hs.426324	NM_006765	ENSG00000104723	TUSC3	D8S1992|M33|MRT22|MRT7|N33|OST3A	tumor suppressor candidate 3	protein-coding
chr4	96226055	96226351	433	intron (NM_003728, intron 2 of 15)	213561	NM_001256794	658	Hs.598475	NM_001203	ENSG00000138696	BMPR1B	ALK-6|ALK6|AMDD|BDA1D|BDA2|CDw293	bone morphogenetic protein receptor type 1B	protein-coding
chr10	114491892	114492936	433	intron (NM_001318205, intron 7 of 7)	-90841	NR_120684	103344931	Hs.458447	NR_120684	ENSG00000260917	LOC103344931	-	uncharacterized LOC103344931	ncRNA
chr7	14020747	14021089	433	intron (NM_004956, intron 5 of 13)	5221	NM_001163152	2115	Hs.22634	NM_004956	ENSG00000006468	ETV1	ER81	ETS variant 1	protein-coding
chr9	85999103	85999389	433	intron (NM_001244959, intron 2 of 14)	-52370	NM_001244961	257019	Hs.127535	NM_174938	ENSG00000172159	FRMD3	4.1O|EPB41L4O|EPB41LO|P410	FERM domain containing 3	protein-coding
chr2	37962623	37962999	433	Intergenic	-63133	NM_001270436	10602	Hs.369574	NM_006449	ENSG00000163171	CDC42EP3	BORG2|CEP3|UB1	CDC42 effector protein 3	protein-coding
chr5	5156547	5157182	433	intron (NR_136935, intron 3 of 21)	16421	NR_136935	170690	Hs.661915	NM_139056	ENSG00000145536	ADAMTS16	ADAMTS16s	ADAM metallopeptidase with thrombospondin type 1 motif 16	protein-coding
chr1	232613439	232613797	433	intron (NM_020808, intron 5 of 20)	37736	NM_020808	57568	Hs.745009	NM_020808	ENSG00000116991	SIPA1L2	SPAL2	signal induced proliferation associated 1 like 2	protein-coding
chr2	175863190	175863526	433	intron (NR_038133, intron 1 of 11)	6623	NM_001822	1123	Hs.380138	NM_001822	ENSG00000128656	CHN1	ARHGAP2|CHN|DURS2|NC|RHOGAP2	chimerin 1	protein-coding
chr1	177188615	177189396	433	intron (NM_021165, intron 1 of 7)	48481	NM_021165	57795	Hs.495918	NM_021165	ENSG00000198797	BRINP2	DBCCR1L2|FAM5B	BMP/retinoic acid inducible neural specific 2	protein-coding
chr6	113441926	113442491	433	Intergenic	529069	NR_125844	101927686	Hs.402044	NR_125844	ENSG00000230943	LOC101927686	-	uncharacterized LOC101927686	ncRNA
chr5	162828309	162828646	433	Intergenic	-36100	NM_199246	900	Hs.79101	NM_004060	ENSG00000113328	CCNG1	CCNG	cyclin G1	protein-coding
chr8	72776036	72776329	433	intron (NR_033652, intron 2 of 4)	-19451	NM_005098	9242	Hs.442619	NM_005098	ENSG00000178860	MSC	ABF-1|ABF1|MYOR|bHLHa22	musculin	protein-coding
chr2	192071403	192071958	433	Intergenic	-38322	NM_001130158	4430	Hs.439620	NM_012223	ENSG00000128641	MYO1B	MMI-alpha|MMIa|MYH-1c|myr1	myosin IB	protein-coding
chr1	172320894	172321187	433	intron (NM_015569, intron 17 of 20)	-68788	NM_139240	92346	Hs.517991	NM_139240	ENSG00000180999	C1orf105	-	chromosome 1 open reading frame 105	protein-coding
chr11	96040170	96041036	433	intron (NM_032427, intron 1 of 4)	-33999	NR_036125	100422991		NR_036125	ENSG00000266192	MIR1260B	mir-1260b	microRNA 1260b	ncRNA
chr12	76098532	76098824	433	Intergenic	-193260	NM_007043	11103	Hs.645517	NM_007043	ENSG00000111615	KRR1	HRB2|RIP-1	KRR1, small subunit processome component homolog	protein-coding
chr5	169407413	169408001	433	promoter-TSS (NM_001129891)	54	NM_001346304	100131897	Hs.721917	NM_001129891	ENSG00000204767	FAM196B	C5orf57	family with sequence similarity 196 member B	protein-coding
chr8	77280119	77280390	433	Intergenic	-38635	NR_105006	101926978	Hs.615028	NR_105006	ENSG00000254300	LINC01111	-	long intergenic non-protein coding RNA 1111	ncRNA
chr7	132424202	132424653	433	Intergenic	-19303	NR_134332	100506937	Hs.98247	NR_134332	ENSG00000225881	LOC100506937	-	uncharacterized LOC100506937	ncRNA
chr5	157692869	157693182	433	Intergenic	143756	NR_109888	101927697	Hs.483960	NR_109888	ENSG00000276778	LOC101927697	-	uncharacterized LOC101927697	ncRNA
chr1	23426402	23427071	433	intron (NM_033631, intron 3 of 4)	-42309	NR_039614	100616177		NR_039614	ENSG00000266802	MIR4419A	-	microRNA 4419a	ncRNA
chr2	11970272	11970666	433	Intergenic	6643	NR_036226	100422996		NR_036226	ENSG00000265172	MIR4262	-	microRNA 4262	ncRNA
chr13	75709617	75710301	433	Intergenic	104558	NR_027466	647288	Hs.567920	NR_027466	ENSG00000214249	CTAGE11P	-	CTAGE family member 11, pseudogene	pseudo
chr12	76052687	76053263	433	Intergenic	-147557	NM_007043	11103	Hs.645517	NM_007043	ENSG00000111615	KRR1	HRB2|RIP-1	KRR1, small subunit processome component homolog	protein-coding
chr15	58623965	58624842	432	Intergenic	-99772	NM_000236	3990	Hs.654472	NM_000236	ENSG00000166035	LIPC	HDLCQ12|HL|HTGL|LIPH	lipase C, hepatic type	protein-coding
chr2	40685565	40685894	432	intron (NM_001112802, intron 1 of 7)	-28285	NM_001112800	6546	Hs.31961	NM_021097	ENSG00000183023	SLC8A1	NCX1	solute carrier family 8 member A1	protein-coding
chr12	54052670	54053248	432	Intergenic	16244	NM_001330269	517	Hs.524464	NM_005176	ENSG00000135390	ATP5G2	ATP5A	ATP synthase, H+ transporting, mitochondrial Fo complex subunit C2 (subunit 9)	protein-coding
chr19	14630701	14631280	432	intron (NM_001313964, intron 2 of 3)	-1619	NM_006145	3337	Hs.515210	NM_006145	ENSG00000132002	DNAJB1	HSPF1|Hdj1|Hsp40|RSPH16B|Sis1	DnaJ heat shock protein family (Hsp40) member B1	protein-coding
chr14	71323521	71323895	432	Intergenic	-47820	NM_033141	4293	Hs.445496	NM_033141	ENSG00000006432	MAP3K9	MEKK9|MLK1|PRKE1	mitogen-activated protein kinase kinase kinase 9	protein-coding
chr1	229828714	229829403	431	Intergenic	67095	NM_001314021	9816	Hs.533628	NM_014777	ENSG00000135763	URB2	KIAA0133|NET10|NPA2	URB2 ribosome biogenesis 2 homolog (S. cerevisiae)	protein-coding
chr8	29815749	29816421	431	Intergenic	-1221	NR_036104	100422876		NR_036104	ENSG00000264788	MIR3148	mir-3148	microRNA 3148	ncRNA
chr3	58457057	58457500	431	Intergenic	-20545	NM_001128214	200845	Hs.13982	NM_153331	ENSG00000168301	KCTD6	KCASH3	potassium channel tetramerization domain containing 6	protein-coding
chr2	28836942	28837333	431	intron (NR_138141, intron 22 of 35)	47913	NR_138141	151056	Hs.444933	NM_153021	ENSG00000163803	PLB1	PLB|PLB/LIP	phospholipase B1	protein-coding
chr8	121827372	121827760	431	Intergenic	-3257	NM_021021	6641	Hs.46701	NM_021021	ENSG00000172164	SNTB1	59-DAP|A1B|BSYN2|DAPA1B|SNT2|SNT2B1|TIP-43	syntrophin beta 1	protein-coding
chr4	38576169	38576635	430	Intergenic	-51601	NR_110951	101928776	Hs.586147	NR_110951	ENSG00000249534	LINC01258	-	long intergenic non-protein coding RNA 1258	ncRNA
chr4	124328130	124328478	430	Intergenic	7659	NM_005841	10252	Hs.744854	NM_005841	ENSG00000164056	SPRY1	hSPRY1	sprouty RTK signaling antagonist 1	protein-coding
chr4	38668734	38669100	430	intron (NM_016531, intron 1 of 5)	-2668	NR_026804	79667	Hs.29725	NM_024614	ENSG00000231160	KLF3-AS1	-	KLF3 antisense RNA 1	ncRNA
chr15	93346961	93347547	430	Intergenic	8540	NR_033769	728619	Hs.684129	NR_033769		ASB9P1	-	ankyrin repeat and SOCS box containing 9 pseudogene 1	pseudo
chr3	113775280	113775759	430	promoter-TSS (NM_001256835)	-59	NM_020817	57577	Hs.477159	NM_020817	ENSG00000163617	CCDC191	KIAA1407	coiled-coil domain containing 191	protein-coding
chr16	88340596	88341226	430	Intergenic	113024	NR_110944	101928880	Hs.634835	NR_110944	ENSG00000260420	LOC101928880	LA16c-444G7.2	uncharacterized LOC101928880	ncRNA
chr10	95706642	95707311	430	Intergenic	14696	NR_002319	266971	Hs.149255	NR_002319	ENSG00000180764	PIPSL	PIP5K1L1|PIP5K1P3|PSMD4P2|bA429H9.1	PIP5K1A and PSMD4-like, pseudogene	pseudo
chr5	125458583	125459095	429	Intergenic	-56431	NR_105042	102546228	Hs.582529	NR_105042	ENSG00000248107	LINC02039	-	long intergenic non-protein coding RNA 2039	ncRNA
chr2	111232451	111232934	429	Intergenic	-2040	NM_033514	96626	Hs.535619	NM_033514	ENSG00000256977	LIMS3	PINCH-3	LIM zinc finger domain containing 3	protein-coding
chr1	45196150	45196638	429	Intergenic	-9096	NM_006845	11004	Hs.720061	NM_006845	ENSG00000142945	KIF2C	CT139|KNSL6|MCAK	kinesin family member 2C	protein-coding
chr9	89171982	89172515	429	Intergenic	-202846	NM_024617	79670	Hs.597057	NM_024617	ENSG00000083223	ZCCHC6	PAPD6|TUT7	zinc finger CCHC-type containing 6	protein-coding
chr15	39654767	39655302	429	Intergenic	112164	NM_207445	400360	Hs.376109	NM_207445		C15orf54	-	chromosome 15 open reading frame 54	ncRNA
chr4	77905964	77906380	429	intron (NM_018243, intron 1 of 9)	35305	NM_018243	55752	Hs.128199	NM_018243	ENSG00000138758	2019-09-11	-	septin 11	protein-coding
chr12	15784287	15784602	429	exon (NM_004447, exon 18 of 21)	85166	NM_030670	5800	Hs.160871	NM_002848	ENSG00000151490	PTPRO	GLEPP1|NPHS6|PTP-OC|PTP-U2|PTPROT|PTPU2|R-PTP-O	protein tyrosine phosphatase, receptor type O	protein-coding
chr14	60813448	60813795	429	Intergenic	97655	NM_021003	5494	Hs.130036	NM_021003	ENSG00000100614	PPM1A	PP2C-ALPHA|PP2CA|PP2Calpha	protein phosphatase, Mg2+/Mn2+ dependent 1A	protein-coding
chr9	119051043	119051345	429	intron (NM_002581, intron 9 of 21)	111691	NR_103711	493913	Hs.728832	NR_103711	ENSG00000256040	PAPPA-AS1	DIPAS|NCRNA00156|PAPPA-AS|PAPPAAS|PAPPAS|TAF2C2|TAF4B|TAFII105	PAPPA antisense RNA 1	ncRNA
chr9	98619401	98619717	429	intron (NR_023390, intron 1 of 2)	-18341	NM_001010895	375748	Hs.432364	NM_020207	ENSG00000182150	ERCC6L2	BMFS2|C9orf102|RAD26L|SR278	ERCC excision repair 6 like 2	protein-coding
chr18	48918061	48918602	429	promoter-TSS (NR_040075)	-81	NR_040075	100287225	Hs.448920	NR_040074	ENSG00000227115	LINC01630	-	long intergenic non-protein coding RNA 1630	ncRNA
chr9	114774107	114775150	429	Intergenic	80248	NR_039814	100616114		NR_039814	ENSG00000266315	MIR4668	mir-4668	microRNA 4668	ncRNA
chr5	35136468	35136831	429	intron (NM_000949, intron 1 of 9)	-18425	NM_001204317	5618	Hs.368587	NM_000949	ENSG00000113494	PRLR	HPRL|MFAB|hPRLrI	prolactin receptor	protein-coding
chr11	19317529	19317815	429	Intergenic	-54470	NM_001256372	79733	Hs.523526	NM_024680	ENSG00000129173	E2F8	E2F-8	E2F transcription factor 8	protein-coding
chr10	33298981	33299684	428	Intergenic	-52039	NM_002211	3688	Hs.643813	NM_002211	ENSG00000150093	ITGB1	CD29|FNRB|GPIIA|MDF2|MSK12|VLA-BETA|VLAB	integrin subunit beta 1	protein-coding
chr5	149416058	149416497	428	exon (NM_014983, exon 12 of 20)	-35547	NM_030953	81789	Hs.169333	NM_030953	ENSG00000164296	TIGD6	-	tigger transposable element derived 6	protein-coding
chr11	114162151	114162462	428	Intergenic	-4229	NM_006169	4837	Hs.503911	NM_006169	ENSG00000166741	NNMT	-	nicotinamide N-methyltransferase	protein-coding
chr3	106917292	106918113	428	intron (NR_028303, intron 1 of 3)	41783	NR_028303	100302640	Hs.648607	NR_028303	ENSG00000242759	LINC00882	-	long intergenic non-protein coding RNA 882	ncRNA
chr1	148241489	148242248	427	intron (NM_001037501, intron 6 of 19)	-39332	NM_001164262	728945		NM_001164262	ENSG00000279782	PPIAL4F	-	peptidylprolyl isomerase A like 4F	protein-coding
chr3	197121592	197121982	427	Intergenic	-95644	NM_001290983	1739	Hs.292549	NM_004087	ENSG00000075711	DLG1	DLGH1|SAP-97|SAP97|dJ1061C18.1.1|hdlg	discs large MAGUK scaffold protein 1	protein-coding
chr17	54788412	54788729	427	Intergenic	117510	NM_005450	9241	Hs.248201	NM_005450	ENSG00000183691	NOG	SYM1|SYNS1|SYNS1A	noggin	protein-coding
chr17	15824116	15824615	427	Intergenic	-23866	NM_000676	136	Hs.167046	NM_000676	ENSG00000170425	ADORA2B	ADORA2	adenosine A2b receptor	protein-coding
chr1	177769608	177770302	427	Intergenic	100296	NR_110722	101928778	Hs.573792	NR_110722	ENSG00000236720	LINC01741	-	long intergenic non-protein coding RNA 1741	ncRNA
chr9	89049316	89049694	427	Intergenic	-80103	NM_024617	79670	Hs.597057	NM_024617	ENSG00000083223	ZCCHC6	PAPD6|TUT7	zinc finger CCHC-type containing 6	protein-coding
chr22	19868705	19869086	427	intron (NM_006440, intron 12 of 17)	-26433	NM_053004	54584	Hs.105642	NM_053004	ENSG00000185838	GNB1L	DGCRK3|FKSG1|GY2|WDR14|WDVCF	G protein subunit beta 1 like	protein-coding
chr14	54822993	54823397	427	Intergenic	-40391	NM_001330173	1033	Hs.84113	NM_005192	ENSG00000100526	CDKN3	CDI1|CIP2|KAP|KAP1	cyclin dependent kinase inhibitor 3	protein-coding
chr6	134323912	134324410	427	intron (NM_145176, intron 3 of 4)	49628	NM_145176	154091	Hs.486508	NM_145176	ENSG00000146411	SLC2A12	GLUT12|GLUT8	solute carrier family 2 member 12	protein-coding
chr13	27033414	27034271	427	Intergenic	-97998	NM_001291965	10810	Hs.618732	NM_006646	ENSG00000132970	WASF3	Brush-1|SCAR3|WAVE3	WAS protein family member 3	protein-coding
chr13	37574512	37574966	426	promoter-TSS (NM_181503)	61	NM_181503	11340	Hs.294041	NM_181503	ENSG00000120699	EXOSC8	CIP3|EAP2|OIP2|PCH1C|RRP43|Rrp43p|bA421P11.3|p9	exosome component 8	protein-coding
chr14	59628329	59628819	425	Intergenic	-26807	NM_001270520	23002	Hs.19156	NM_014992	ENSG00000100592	DAAM1	-	dishevelled associated activator of morphogenesis 1	protein-coding
chr1	75117933	75119116	425	intron (NM_001002912, intron 1 of 14)	20898	NM_001002912	127254	Hs.531182	NM_001002912	ENSG00000178965	ERICH3	C1orf173	glutamate rich 3	protein-coding
chr11	19987735	19988540	425	intron (NM_182964, intron 10 of 37)	-55965	NM_001111019	89797	Hs.64341	NM_145117	ENSG00000166833	NAV2	HELAD1|POMFIL2|RAINB1|STEERIN2|UNC53H2	neuron navigator 2	protein-coding
chr5	60609850	60610164	425	Intergenic	-18093	NM_020928	57688	Hs.744939	NM_020928	ENSG00000130449	ZSWIM6	AFND	zinc finger SWIM-type containing 6	protein-coding
chr9	101610622	101611104	425	intron (NM_024642, intron 9 of 9)	40882	NM_024642	79695	Hs.47099	NM_024642	ENSG00000119514	GALNT12	CRCS1|GalNAc-T12	polypeptide N-acetylgalactosaminyltransferase 12	protein-coding
chr13	40131581	40132252	425	intron (NM_005780, intron 2 of 3)	45440	NM_005780	10186	Hs.507798	NM_005780	ENSG00000183722	LHFP	-	lipoma HMGIC fusion partner	protein-coding
chr6	134062500	134063004	425	intron (NR_109982, intron 4 of 8)	-79533	NR_027030	154089	Hs.126165	NR_027030		LINC01312	-	long intergenic non-protein coding RNA 1312	ncRNA
chr10	17105006	17105449	425	intron (NM_001081, intron 22 of 66)	66589	NM_001081	8029	Hs.166206	NM_001081	ENSG00000107611	CUBN	IFCR|MGA1|gp280	cubilin	protein-coding
chr9	16136871	16137483	425	Intergenic	115928	NM_001271829	100129385	Hs.586441	NM_001271829	ENSG00000205549	C9orf92	Em:AL513424.1	chromosome 9 open reading frame 92	protein-coding
chr11	112527754	112528239	425	Intergenic	-101471	NR_104155	387810	Hs.512255	NR_104155	ENSG00000255484	LOC387810	-	uncharacterized LOC387810	ncRNA
chr1	220543451	220544043	425	Intergenic	-97904	NM_012414	25782	Hs.654849	NM_012414	ENSG00000118873	RAB3GAP2	RAB3-GAP150|RAB3GAP150|SPG69|WARBM2|p150	RAB3 GTPase activating non-catalytic protein subunit 2	protein-coding
chr7	73493677	73494183	425	Intergenic	-4177	NM_002314	3984	Hs.647035	NM_002314	ENSG00000106683	LIMK1	LIMK|LIMK-1	LIM domain kinase 1	protein-coding
chrY	20314366	20315109	424	Intergenic	17402	NM_004677	9082	Hs.158346	NM_004677		XKRY	XKRY1	XK related, Y-linked	protein-coding
chr2	158695025	158696546	424	promoter-TSS (NM_001347667)	-995	NM_001347667	90	Hs.470316	NM_001105	ENSG00000115170	ACVR1	ACTRI|ACVR1A|ACVRLK2|ALK2|FOP|SKR1|TSRI	activin A receptor type 1	protein-coding
chr1	206499453	206500030	423	Intergenic	-16459	NM_001300952	23380	Hs.497575	NM_015326	ENSG00000266028	SRGAP2	ARHGAP34|FNBP2|SRGAP2A|SRGAP3	SLIT-ROBO Rho GTPase activating protein 2	protein-coding
chr5	158378834	158379201	423	intron (NM_182708, intron 5 of 14)	147753	NM_001290360	1879	Hs.573143	NM_024007	ENSG00000164330	EBF1	COE1|EBF|O/E-1|OLF1	early B-cell factor 1	protein-coding
chr20	58984107	58985491	423	Intergenic	63235	NR_109903	101928048	Hs.572803	NR_109903		LOC101928048	-	uncharacterized LOC101928048	ncRNA
chr7	69245379	69245716	422	intron (NM_015570, intron 1 of 18)	181642	NM_001127231	26053	Hs.21631	NM_015570	ENSG00000158321	AUTS2	FBRSL2|MRD26	autism susceptibility candidate 2	protein-coding
chr20	23123781	23124077	422	Intergenic	-10656	NR_034149	200261	Hs.352228	NM_182535	ENSG00000233746	LINC00656	-	long intergenic non-protein coding RNA 656	ncRNA
chr2	36877164	36877552	422	Intergenic	-46475	NM_001328661	5212	Hs.137415	NM_053276	ENSG00000205221	VIT	-	vitrin	protein-coding
chr10	100133990	100134642	421	Intergenic	20748	NR_031619	100302133		NR_031619	ENSG00000119943	MIR1287	MIRN1287|hsa-mir-1287|mir-1287	microRNA 1287	ncRNA
chr10	99302832	99303446	420	intron (NM_024954, intron 1 of 2)	-29059	NM_001129981	26287	Hs.73708	NM_020349	ENSG00000165887	ANKRD2	ARPP	ankyrin repeat domain 2	protein-coding
chr20	33906180	33906830	420	intron (NM_001184977, intron 5 of 7)	-26280	NM_178468	128876	Hs.592149	NM_178468	ENSG00000125998	FAM83C	C20orf128|dJ614O4.7	family with sequence similarity 83 member C	protein-coding
chr5	90042888	90043751	420	intron (NR_003149, intron 52 of 89)	188702	NM_032119	84059	Hs.591777	NM_032119	ENSG00000164199	ADGRV1	FEB4|GPR98|MASS1|USH2B|USH2C|VLGR1|VLGR1b	adhesion G protein-coupled receptor V1	protein-coding
chr1	7359350	7359878	420	intron (NM_015215, intron 5 of 22)	-471715	NM_004781	9341	Hs.66708	NM_004781	ENSG00000049245	VAMP3	CEB	vesicle associated membrane protein 3	protein-coding
chr9	85812573	85812881	420	Intergenic	69475	NM_001244962	257019	Hs.127535	NM_174938	ENSG00000172159	FRMD3	4.1O|EPB41L4O|EPB41LO|P410	FERM domain containing 3	protein-coding
chr10	3966293	3966937	420	Intergenic	-66737	NR_106726	102464829		NR_106726	ENSG00000274809	MIR6078	hsa-mir-6078	microRNA 6078	ncRNA
chr5	56612538	56612915	419	Intergenic	102825	NM_001127236	65056	Hs.444279	NM_022913	ENSG00000062194	GPBP1	GPBP|SSH6|VASCULIN	GC-rich promoter binding protein 1	protein-coding
chr6	70623957	70624337	419	intron (NM_001858, intron 4 of 50)	47699	NM_001858	1310	Hs.444842	NM_001858	ENSG00000082293	COL19A1	COL9A1L|D6S228E	collagen type XIX alpha 1 chain	protein-coding
chr10	104536585	104537069	419	intron (NM_017787, intron 1 of 3)	939	NM_017787	54838	Hs.500897	NM_017787	ENSG00000166272	WBP1L	C10orf26|OPA1L|OPAL1	WW domain binding protein 1-like	protein-coding
chr18	48917118	48917465	419	Intergenic	-1121	NR_040075	100287225	Hs.448920	NR_040074	ENSG00000227115	LINC01630	-	long intergenic non-protein coding RNA 1630	ncRNA
chr2	20262345	20262884	419	Intergenic	-10825	NM_014713	9741	Hs.467807	NM_014713	ENSG00000068697	LAPTM4A	HUMORF13|LAPTM4|MBNT|Mtrp	lysosomal protein transmembrane 4 alpha	protein-coding
chr7	116727760	116728107	419	intron (NR_109980, intron 1 of 4)	2902	NR_109980	93654	Hs.628891	NR_002331	ENSG00000226367	ST7-AS2	ST7AS2|ST7OT2	ST7 antisense RNA 2	ncRNA
chr12	116561409	116561776	419	intron (NM_015335, intron 2 of 30)	24867	NR_030351	693205		NR_030351	ENSG00000207967	MIR620	MIRN620|hsa-mir-620	microRNA 620	ncRNA
chr14	59574438	59575026	419	Intergenic	-80649	NM_001270520	23002	Hs.19156	NM_014992	ENSG00000100592	DAAM1	-	dishevelled associated activator of morphogenesis 1	protein-coding
chr7	29409477	29411089	419	intron (NM_001293069, intron 4 of 13)	-109045	NM_001293076	1124	Hs.654611	NM_004067	ENSG00000106069	CHN2	ARHGAP3|BCH|CHN2-3|RHOGAP3	chimerin 2	protein-coding
chr9	119037757	119038363	419	intron (NM_002581, intron 9 of 21)	121989	NM_002581	5069	Hs.643599	NM_002581	ENSG00000182752	PAPPA	ASBABP2|DIPLA1|IGFBP-4ase|PAPA|PAPP-A|PAPPA1	pappalysin 1	protein-coding
chr6	168325686	168326177	419	intron (NM_001291964, intron 22 of 32)	51688	NM_001129895	100128124	Hs.448059	NM_001129895		HGC6.3	-	uncharacterized LOC100128124	protein-coding
chr1	219944417	219944763	419	Intergenic	-102029	NR_002753	26828		NR_002753	ENSG00000199377	RNU5F-1	RNU5F|U5F	RNA, U5F small nuclear 1	snRNA
chr22	36246158	36246703	419	intron (NM_001082578, intron 2 of 13)	-9800	NM_001082577	23543	Hs.282998	NM_014309	ENSG00000100320	RBFOX2	FOX2|Fox-2|HNRBP2|HRNBP2|RBM9|RTA|dJ106I20.3|fxh	RNA binding protein, fox-1 homolog 2	protein-coding
chr2	205889854	205890154	419	intron (NM_205863, intron 3 of 21)	479488	NM_152526	117583	Hs.657382	NM_057177	ENSG00000116117	PARD3B	ALS2CR19|PAR3B|PAR3L|PAR3beta	par-3 family cell polarity regulator beta	protein-coding
chr1	219025975	219026247	419	intron (NR_031644, intron 6 of 6)	321019	NR_038845	643723	Hs.519774	NR_038845		LYPLAL1-AS1	-	LYPLAL1 antisense RNA 1 (head to head)	ncRNA
chr3	37770530	37770914	419	intron (NM_002207, intron 18 of 27)	132549	NR_110531	101928153	Hs.657314	NR_110531	ENSG00000235257	ITGA9-AS1	-	ITGA9 antisense RNA 1	ncRNA
chr1	68355615	68355884	419	intron (NR_040077, intron 1 of 9)	-56594	NM_018841	55970	Hs.431101	NM_018841	ENSG00000172380	GNG12	-	G protein subunit gamma 12	protein-coding
chr8	75148575	75149187	419	3' UTR (NM_001317830, exon 6 of 6)	84715	NM_020647	56704	Hs.657367	NM_020647	ENSG00000104369	JPH1	CMT2K|JP-1|JP1	junctophilin 1	protein-coding
chr18	33196714	33197208	419	Intergenic	25260	NR_039771	100616257		NR_039771	ENSG00000283514	MIR3975	-	microRNA 3975	ncRNA
chr3	67576664	67576966	419	intron (NM_001177599, intron 4 of 10)	128223	NM_003848	8801	Hs.644919	NM_003848	ENSG00000172340	SUCLG2	G-SCS|GBETA|GTPSCS	succinate-CoA ligase GDP-forming beta subunit	protein-coding
chr10	56560943	56561265	419	promoter-TSS (NM_001142773)	-53	NM_001142768	65217	Hs.280209	NM_033056	ENSG00000150275	PCDH15	CDHR15|DFNB23|USH1F	protocadherin related 15	protein-coding
chr2	218030938	218031336	419	Intergenic	-116319	NR_133642	105373877		NR_133642		DIRC3-AS1	-	DIRC3 antisense RNA 1	ncRNA
chr5	63506670	63507459	419	intron (NM_001113561, intron 2 of 7)	45394	NM_001323292	285671	Hs.657843	NM_178532	ENSG00000164197	RNF180	RINES	ring finger protein 180	protein-coding
chr7	46508382	46508716	419	Intergenic	228171	NR_134575	730338	Hs.640207	NR_134575	ENSG00000233539	LOC730338	-	uncharacterized LOC730338	ncRNA
chr3	150187384	150187912	419	Intergenic	61526	NR_130136	9819	Hs.722470	NM_014779	ENSG00000196428	TSC22D2	TILZ4a|TILZ4b|TILZ4c	TSC22 domain family member 2	protein-coding
chr3	99691234	99691661	419	intron (NM_001042459, intron 1 of 4)	-8205	NR_037486	100500859		NR_037486	ENSG00000264897	MIR3921	-	microRNA 3921	ncRNA
chr12	10870879	10871196	418	intron (NM_001145426, intron 2 of 8)	4916	NM_001145426	8531	Hs.221889	NM_003651	ENSG00000060138	YBX3	CSDA|CSDA1|DBPA|ZONAB	Y-box binding protein 3	protein-coding
chr1	222543456	222544053	418	Intergenic	177690	NM_024746	79802	Hs.665660	NM_024746	ENSG00000143512	HHIPL2	KIAA1822L	HHIP like 2	protein-coding
chr14	38875088	38875448	418	Intergenic	-149693	NM_175060	161198	Hs.525307	NM_175060	ENSG00000176435	CLEC14A	C14orf27|CEG1|EGFR-5	C-type lectin domain family 14 member A	protein-coding
chr2	54271072	54271709	418	intron (NM_001320587, intron 2 of 5)	-71020	NM_138448	98	Hs.516173	NM_138448	ENSG00000170634	ACYP2	ACYM|ACYP	acylphosphatase 2	protein-coding
chr1	210619794	210620233	418	intron (NM_001122834, intron 7 of 11)	117373	NM_001170580	55733	Hs.58650	NM_018194	ENSG00000054392	HHAT	MART2|SKI1|Skn	hedgehog acyltransferase	protein-coding
chr22	34367518	34368143	418	Intergenic	-51414	NM_133642	9215	Hs.474667	NM_004737	ENSG00000133424	LARGE1	LARGE|MDC1D|MDDGA6|MDDGB6	LARGE xylosyl- and glucuronyltransferase 1	protein-coding
chr15	89693592	89693845	417	intron (NM_152924, intron 3 of 10)	62337	NM_152924	11057	Hs.122337	NM_007011	ENSG00000140526	ABHD2	HS1-2|LABH2|PHPS1-2	abhydrolase domain containing 2	protein-coding
chr7	46054906	46055382	417	Intergenic	-94273	NM_000598	3486	Hs.450230	NM_000598	ENSG00000146674	IGFBP3	BP-53|IBP3	insulin like growth factor binding protein 3	protein-coding
chr10	75658730	75659511	417	Intergenic	-11739	NM_002658	5328	Hs.77274	NM_002658	ENSG00000122861	PLAU	ATF|BDPLT5|QPD|UPA|URK|u-PA	plasminogen activator, urokinase	protein-coding
chr20	42646721	42647351	417	intron (NM_001098798, intron 3 of 7)	72500	NM_001098798	84969	Hs.26608	NM_032883	ENSG00000124191	TOX2	C20orf100|GCX-1|GCX1|dJ1108D11.2|dJ495O3.1	TOX high mobility group box family member 2	protein-coding
chr7	46184962	46185422	416	Intergenic	-224321	NM_000598	3486	Hs.450230	NM_000598	ENSG00000146674	IGFBP3	BP-53|IBP3	insulin like growth factor binding protein 3	protein-coding
chr8	24080277	24080642	416	Intergenic	-71094	NM_014265	10863	Hs.174030	NM_014265	ENSG00000042980	ADAM28	ADAM 28|MDC-L|MDCL|eMDC II|eMDCII	ADAM metallopeptidase domain 28	protein-coding
chr5	60597548	60597967	416	Intergenic	-30343	NM_020928	57688	Hs.744939	NM_020928	ENSG00000130449	ZSWIM6	AFND	zinc finger SWIM-type containing 6	protein-coding
chr8	129179600	129180960	416	Intergenic	17918	NR_031613	100302281		NR_031613	ENSG00000221261	MIR1208	MIRN1208|hsa-mir-1208	microRNA 1208	ncRNA
chr8	6318193	6318499	416	intron (NM_024596, intron 9 of 13)	53672	NM_001322045	79648	Hs.593807	NM_024596	ENSG00000147316	MCPH1	BRIT1|MCT	microcephalin 1	protein-coding
chr12	95492019	95492446	416	intron (NM_018351, intron 14 of 20)	-24828	NM_003297	7181	Hs.108301	NM_003297	ENSG00000120798	NR2C1	TR2	nuclear receptor subfamily 2 group C member 1	protein-coding
chr7	107886477	107887098	416	intron (NM_005010, intron 3 of 27)	-6173	NM_001037132	4897	Hs.21422	NM_005010	ENSG00000091129	NRCAM	-	neuronal cell adhesion molecule	protein-coding
chr2	38059770	38060183	416	intron (NR_110012, intron 2 of 3)	-3122	NR_110011	101929559	Hs.468200	NR_110011	ENSG00000237803	LINC00211	NCRNA00211	long intergenic non-protein coding RNA 211	ncRNA
chr12	46940406	46941072	416	intron (NR_125380, intron 3 of 3)	162849	NR_125381	100288798	Hs.525922	NR_125377		LOC100288798	-	uncharacterized LOC100288798	ncRNA
chr1	246362958	246363838	416	intron (NM_001167740, intron 5 of 11)	217316	NM_022743	64754	Hs.567571	NM_022743	ENSG00000185420	SMYD3	KMT3E|ZMYND1|ZNFN3A1|bA74P14.1	SET and MYND domain containing 3	protein-coding
chr8	17519078	17519695	416	intron (NM_001001924, intron 8 of 14)	14624	NM_001330470	57509	Hs.7946	NM_020749	ENSG00000129422	MTUS1	ATBP|ATIP|ICIS|MP44|MTSG1	microtubule associated tumor suppressor 1	protein-coding
chr16	20177800	20178190	415	Intergenic	-92895	NM_001318483	124274	Hs.446875	NM_001002911	ENSG00000180269	GPR139	GPRg1|PGR3	G protein-coupled receptor 139	protein-coding
chr8	18985845	18986166	415	Intergenic	-114809	NM_015310	23362	Hs.434255	NM_015310	ENSG00000156011	PSD3	EFA6D|EFA6R|HCA67	pleckstrin and Sec7 domain containing 3	protein-coding
chr7	131830278	131830610	415	intron (NM_020911, intron 28 of 31)	-115176	NR_134565	101928807	Hs.552131	NR_134565		LOC101928807	-	uncharacterized LOC101928807	ncRNA
chr17	64489482	64490723	415	intron (NM_002737, intron 2 of 16)	-77130	NR_110822	101928001	Hs.650730	NR_110822		PRKCA-AS1	-	PRKCA antisense RNA 1	ncRNA
chr12	811041	811668	414	Intergenic	-38447	NM_016533	4815	Hs.655804	NM_016533	ENSG00000171840	NINJ2	-	ninjurin 2	protein-coding
chr5	138309933	138310250	414	intron (NM_001037633, intron 8 of 10)	99002	NM_001323987	1495	Hs.445981	NM_001903	ENSG00000044115	CTNNA1	CAP102|MDPT2	catenin alpha 1	protein-coding
chr1	172792481	172793202	414	Intergenic	164693	NM_001302746	356	Hs.2007	NM_000639	ENSG00000117560	FASLG	ALPS1B|APT1LG1|APTL|CD178|CD95-L|CD95L|FASL|TNFSF6|TNLG1A	Fas ligand	protein-coding
chr13	24024503	24024811	414	Intergenic	-16790	NM_014363	26278	Hs.159492	NM_014363	ENSG00000151835	SACS	ARSACS|DNAJC29|PPP1R138|SPAX6	sacsin molecular chaperone	protein-coding
chr2	174454434	174455417	414	Intergenic	235364	NM_145810	83879	Hs.470654	NM_031942	ENSG00000144354	CDCA7	ICF3|JPO1	cell division cycle associated 7	protein-coding
chr10	11054299	11055434	414	intron (NM_001326339, intron 1 of 11)	-5020	NM_001326341	10659	Hs.309288	NM_006561	ENSG00000048740	CELF2	BRUNOL3|CELF-2|CUG-BP2|CUGBP2|ETR-3|ETR3|NAPOR	CUGBP, Elav-like family member 2	protein-coding
chr2	217639011	217640327	414	Intergenic	-79397	NM_000599	3488	Hs.607212	NM_000599	ENSG00000115461	IGFBP5	IBP5	insulin like growth factor binding protein 5	protein-coding
chr1	161675886	161676518	414	promoter-TSS (NM_001184872)	-560	NM_001184871	84824	Hs.266331	NM_032738	ENSG00000132185	FCRLA	FCRL|FCRL1|FCRLM1|FCRLX|FCRLb|FCRLc1|FCRLc2|FCRLd|FCRLe|FCRX|FREB	Fc receptor like A	protein-coding
chr4	40257475	40257746	414	Intergenic	-51592	NR_121641	101060498	Hs.351492	NR_121640	ENSG00000249241	LOC101060498	-	uncharacterized LOC101060498	ncRNA
chr8	61856712	61857218	414	Intergenic	23342	NR_034003	100130298	Hs.636194	NR_034003		LOC100130298	-	hCG1816373-like	ncRNA
chr19	50316664	50317097	414	promoter-TSS (NR_033269)	-313	NR_033269	80199	Hs.288800	NM_025129	ENSG00000010361	FUZ	FY|NTD	fuzzy planar cell polarity protein	protein-coding
chr5	157566138	157566583	413	Intergenic	270421	NR_109888	101927697	Hs.483960	NR_109888	ENSG00000276778	LOC101927697	-	uncharacterized LOC101927697	ncRNA
chr14	52105017	52105354	413	intron (NM_001042481, intron 2 of 14)	13277	NR_037676	145438	Hs.645410	NR_037676	ENSG00000273888	FRMD6-AS1	C14orf82	FRMD6 antisense RNA 1	ncRNA
chr14	32406996	32407267	413	Intergenic	138774	NR_027263	84837	Hs.496755	NM_032751		ARHGAP5-AS1	C14orf128	ARHGAP5 antisense RNA 1 (head to head)	ncRNA
chr17	49230558	49231008	413	promoter-TSS (NM_198175)	-114	NR_037149	654364	Hs.463456	NM_001018136	ENSG00000011052	NME1-NME2	NM23-LV|NMELV	NME1-NME2 readthrough	protein-coding
chr14	76815144	76815707	413	Intergenic	-22265	NM_004452	2103	Hs.435845	NM_004452	ENSG00000119715	ESRRB	DFNB35|ERR2|ERRb|ESRL2|NR3B2	estrogen related receptor beta	protein-coding
chr1	108558987	108559566	413	Intergenic	-51731	NM_006113	10451	Hs.267659	NM_006113	ENSG00000134215	VAV3	-	vav guanine nucleotide exchange factor 3	protein-coding
chr9	82591737	82592396	412	intron (NR_121212, intron 2 of 4)	2128	NR_121212	101927477	Hs.571630	NR_121212		LINC01507	XLOC_000303	long intergenic non-protein coding RNA 1507	ncRNA
chr15	93374907	93375395	411	Intergenic	36437	NR_033769	728619	Hs.684129	NR_033769		ASB9P1	-	ankyrin repeat and SOCS box containing 9 pseudogene 1	pseudo
chr7	151451264	151451587	411	intron (NM_016203, intron 3 of 15)	-18025	NM_001304527	51422	Hs.647072	NM_016203	ENSG00000106617	PRKAG2	AAKG|AAKG2|CMH6|H91620p|WPWS	protein kinase AMP-activated non-catalytic subunit gamma 2	protein-coding
chr10	51498939	51499312	411	intron (NM_001290117, intron 6 of 6)	-12798	NR_126580	653268	Hs.447454	NM_001077685		AGAP7P	AGAP-7|AGAP7|CTGLF4|bA109G10.1	ArfGAP with GTPase domain, ankyrin repeat and PH domain 7, pseudogene	pseudo
chr5	64920561	64921221	411	promoter-TSS (NM_033228)	333	NR_003545	80006	Hs.591760	NM_024941	ENSG00000113597	TRAPPC13	C5orf44	trafficking protein particle complex 13	protein-coding
chr17	18362356	18362725	411	Intergenic	-17559	NM_001040078	654346	Hs.462402	NM_001040078	ENSG00000171916	LGALS9C	-	galectin 9C	protein-coding
chr1	90372116	90372567	411	intron (NM_018103, intron 2 of 2)	84861	NM_018103	55144	Hs.482087	NM_018103	ENSG00000171492	LRRC8D	LRRC5	leucine rich repeat containing 8 family member D	protein-coding
chr10	95218510	95219015	411	intron (NM_013451, intron 1 of 53)	23312	NM_013451	26509	Hs.602086	NM_013451	ENSG00000138119	MYOF	FER1L3	myoferlin	protein-coding
chr1	30148290	30148795	411	Intergenic	361917	NR_110790	101929406	Hs.639413	NR_110790	ENSG00000233399	LINC01648	-	long intergenic non-protein coding RNA 1648	ncRNA
chr1	22778324	22778663	410	5' UTR (NM_001083621, exon 1 of 19)	149	NM_001330398	9923	Hs.418966	NM_014870	ENSG00000184677	ZBTB40	ZNF923	zinc finger and BTB domain containing 40	protein-coding
chr7	134551374	134551830	410	intron (NM_033157, intron 2 of 14)	-24549	NM_033140	800	Hs.490203	NM_004342	ENSG00000122786	CALD1	CDM|H-CAD|HCAD|L-CAD|LCAD|NAG22	caldesmon 1	protein-coding
chr1	159859631	159859994	410	intron (NM_012337, intron 3 of 11)	10057	NR_130464	100422852		NR_130464	ENSG00000266458	MIR4259	-	microRNA 4259	ncRNA
chr1	199241813	199242137	409	Intergenic	-253882	NR_110525	102800316	Hs.568480	NR_110525		LINC01222	TCONS_00000112	long intergenic non-protein coding RNA 1222	ncRNA
chr13	80622935	80623298	409	Intergenic	37904	NR_104138	101515984	Hs.569290	NR_104138		LINC01080	TCONS_00021856	long intergenic non-protein coding RNA 1080	ncRNA
chr17	54758613	54759181	409	Intergenic	87837	NM_005450	9241	Hs.248201	NM_005450	ENSG00000183691	NOG	SYM1|SYNS1|SYNS1A	noggin	protein-coding
chr12	118981965	118982733	409	Intergenic	167991	NM_022491	64426	Hs.416630	NM_022491	ENSG00000111707	SUDS3	SAP45|SDS3	SDS3 homolog, SIN3A corepressor complex component	protein-coding
chr3	79667511	79668526	409	intron (NM_002941, intron 1 of 30)	110981	NR_037488	100500877		NR_037488	ENSG00000265193	MIR3923	-	microRNA 3923	ncRNA
chr16	64195329	64195706	408	Intergenic	960523	NM_001308392	1009	Hs.116471	NM_001797	ENSG00000140937	CDH11	CAD11|CDHOB|OB|OSF-4	cadherin 11	protein-coding
chr1	41341306	41341895	408	Intergenic	-13582	NM_133467	163732	Hs.355820	NM_133467	ENSG00000179862	CITED4	-	Cbp/p300 interacting transactivator with Glu/Asp rich carboxy-terminal domain 4	protein-coding
chr10	128061748	128062080	408	intron (NM_003474, intron 1 of 22)	15213	NM_021641	8038	Hs.594351	NM_003474	ENSG00000148848	ADAM12	ADAM12-OT1|CAR10|MCMP|MCMPMltna|MLTN|MLTNA	ADAM metallopeptidase domain 12	protein-coding
chr6	155448035	155448791	408	intron (NM_012454, intron 1 of 25)	36990	NM_012454	26230	Hs.586279	NM_012454	ENSG00000146426	TIAM2	STEF|TIAM-2	T-cell lymphoma invasion and metastasis 2	protein-coding
chr14	69273902	69274364	408	Intergenic	-11173	NM_001244701	677	Hs.85155	NM_004926	ENSG00000185650	ZFP36L1	BRF1|Berg36|ERF-1|ERF1|RNF162B|TIS11B|cMG1	ZFP36 ring finger protein like 1	protein-coding
chr11	12087625	12088136	408	Intergenic	35458	NR_135109	105376554	Hs.523483	NR_135109	ENSG00000254486	LOC105376554	-	uncharacterized LOC105376554	ncRNA
chr1	202558320	202558984	408	TTS (NM_001197131)	49410	NM_001197131	4660	Hs.444403	NM_002481	ENSG00000077157	PPP1R12B	MYPT2|PP1bp55	protein phosphatase 1 regulatory subunit 12B	protein-coding
chr1	68190655	68190968	408	intron (NM_018841, intron 2 of 3)	39951	NM_001924	1647	Hs.80409	NM_001924	ENSG00000116717	GADD45A	DDIT1|GADD45	growth arrest and DNA damage inducible alpha	protein-coding
chr20	19680290	19681081	408	intron (NM_020689, intron 15 of 16)	-186480	NM_001242581	54453	Hs.472270	NM_018993	ENSG00000132669	RIN2	MACS|RASSF4	Ras and Rab interactor 2	protein-coding
chr13	34652411	34652868	408	Intergenic	260433	NM_181558	5983	Hs.115474	NM_002915	ENSG00000133119	RFC3	RFC38	replication factor C subunit 3	protein-coding
chr12	89413385	89413649	407	promoter-TSS (NR_038385)	-48	NR_038385	728084	Hs.132563	NR_038385	ENSG00000246363	LOC728084	-	uncharacterized LOC728084	ncRNA
chr15	95802706	95802982	407	Intergenic	67485	NR_034095	400456	Hs.536404	NR_034095	ENSG00000248441	LINC01197	-	long intergenic non-protein coding RNA 1197	ncRNA
chr10	30073199	30073618	407	Intergenic	-47478	NM_001323599	6840	Hs.499209	NM_003174	ENSG00000197321	SVIL	-	supervillin	protein-coding
chr5	142053913	142054340	407	intron (NM_001144935, intron 1 of 3)	11142	NM_001257211	2246	Hs.483635	NM_000800	ENSG00000113578	FGF1	AFGF|ECGF|ECGF-beta|ECGFA|ECGFB|FGF-1|FGF-alpha|FGFA|GLIO703|HBGF-1|HBGF1	fibroblast growth factor 1	protein-coding
chr2	65594629	65595014	407	promoter-TSS (NM_001128210)	-890	NM_001128210	200734	Hs.59332	NM_181784	ENSG00000198369	SPRED2	Spred-2	sprouty related EVH1 domain containing 2	protein-coding
chr3	101292521	101292865	407	promoter-TSS (NM_001320399)	-245	NR_135229	57092	Hs.732633	NM_020357	ENSG00000081154	PCNP	-	PEST proteolytic signal containing nuclear protein	protein-coding
chr12	21706266	21706552	407	intron (NM_021957, intron 11 of 15)	25550	NR_135188	80763	Hs.130692	NM_030572	ENSG00000134548	SPX	C12orf39	spexin hormone	protein-coding
chr6	24919026	24920148	407	intron (NM_001286446, intron 1 of 13)	-8189	NM_001346031	9750	Hs.559459	NM_014722	ENSG00000111913	FAM65B	C6orf32|DFNB104|DIFF40|DIFF48|MYONAP|PL48	family with sequence similarity 65 member B	protein-coding
chr6	152812095	152812581	407	intron (NM_182961, intron 11 of 145)	110673	NR_120501	100505475	Hs.571203	NR_120501		SYNE1-AS1	-	SYNE1 antisense RNA 1	ncRNA
chr5	88332880	88333320	406	intron (NR_136221, intron 3 of 6)	-133178	NM_001193347	4208	Hs.649965	NM_002397	ENSG00000081189	MEF2C	C5DELq14.3|DEL5q14.3	myocyte enhancer factor 2C	protein-coding
chr5	123142862	123143195	406	Intergenic	261917	NM_001270572	1456	Hs.129206	NM_004384	ENSG00000151292	CSNK1G3	CKI-gamma 3|CSNK1G3L	casein kinase 1 gamma 3	protein-coding
chr14	32403924	32404212	406	Intergenic	141837	NR_027263	84837	Hs.496755	NM_032751		ARHGAP5-AS1	C14orf128	ARHGAP5 antisense RNA 1 (head to head)	ncRNA
chr12	103954349	103954622	406	TTS (NR_110103)	12913	NR_110103	101929084	Hs.440981	NR_110103	ENSG00000257762	LOC101929084	-	uncharacterized LOC101929084	ncRNA
chr2	197097816	197098135	406	intron (NM_001304840, intron 19 of 26)	-26773	NR_110226	101927482	Hs.191841	NR_110225		LOC101927482	-	uncharacterized LOC101927482	ncRNA
chr5	45385845	45386110	406	intron (NM_021072, intron 4 of 7)	310243	NM_021072	348980	Hs.353176	NM_021072	ENSG00000164588	HCN1	BCNG-1|BCNG1|EIEE24|HAC-2	hyperpolarization activated cyclic nucleotide gated potassium channel 1	protein-coding
chr8	25771696	25772192	406	intron (NM_022659, intron 6 of 15)	130696	NM_022659	64641	Hs.491292	NM_022659	ENSG00000221818	EBF2	COE2|EBF-2|O/E-3|OE-3	early B-cell factor 2	protein-coding
chr7	93918400	93918653	406	Intergenic	-105347	NM_000089	1278	Hs.489142	NM_000089	ENSG00000164692	COL1A2	OI4	collagen type I alpha 2 chain	protein-coding
chr4	110128253	110128606	406	intron (NM_001256074, intron 2 of 31)	95094	NR_045756	84570	Hs.658842	NM_032518	ENSG00000188517	COL25A1	AMY|CFEOM5|CLAC|CLAC-P|CLACP	collagen type XXV alpha 1 chain	protein-coding
chr12	47164261	47164539	406	intron (NM_001143824, intron 13 of 15)	55380	NM_001143824	55089	Hs.446077	NM_018018	ENSG00000139209	SLC38A4	ATA3|NAT3|PAAT|SNAT4	solute carrier family 38 member 4	protein-coding
chr11	122067762	122068204	406	intron (NR_137179, intron 2 of 4)	5834	NR_137181	399959	Hs.44098	NR_024430		MIR100HG	AGD1|linc-NeD125|lncRNA-N2	mir-100-let-7a-2 cluster host gene	ncRNA
chr14	25590857	25591278	406	Intergenic	-71564	NM_001304476	29091	Hs.508958	NM_014178	ENSG00000168952	STXBP6	HSPC156|amisyn	syntaxin binding protein 6	protein-coding
chr7	133388368	133388678	406	intron (NM_021807, intron 10 of 17)	121118	NR_120513	101928861	Hs.675747	NR_120513		LOC101928861	-	uncharacterized LOC101928861	ncRNA
chr13	26204386	26204734	406	intron (NM_016529, intron 24 of 36)	161648	NM_001313741	51761	Hs.444957	NM_016529	ENSG00000132932	ATP8A2	ATP|ATPIB|CAMRQ4|IB|ML-1	ATPase phospholipid transporting 8A2	protein-coding
chr2	235411069	235411644	406	Intergenic	-5659	NM_001282431	10123	Hs.111554	NM_005737	ENSG00000188042	ARL4C	ARL7|LAK	ADP ribosylation factor like GTPase 4C	protein-coding
chr7	28768853	28769273	406	intron (NM_001011666, intron 3 of 6)	43465	NM_001011666	9586	Hs.437075	NM_004904	ENSG00000146592	CREB5	CRE-BPA|CREB-5	cAMP responsive element binding protein 5	protein-coding
chr15	82415132	82415448	406	Intergenic	34355	NR_120367	101929690	Hs.176109	NR_120367	ENSG00000259518	LINC01583	-	long intergenic non-protein coding RNA 1583	ncRNA
chr1	76734771	76735276	406	intron (NM_152996, intron 1 of 4)	194634	NM_001160011	256435	Hs.337040	NM_152996	ENSG00000184005	ST6GALNAC3	PRO7177|SIAT7C|ST6GALNACIII|STY	ST6 N-acetylgalactosaminide alpha-2,6-sialyltransferase 3	protein-coding
chr9	22147863	22148620	406	Intergenic	-138929	NM_078487	1030	Hs.72901	NM_004936	ENSG00000147883	CDKN2B	CDK4I|INK4B|MTS2|P15|TP15|p15INK4b	cyclin dependent kinase inhibitor 2B	protein-coding
chr5	95237336	95237696	406	intron (NM_012081, intron 5 of 11)	49580	NR_026936	202299	Hs.8373	NM_175616	ENSG00000236882	LINC01554	C5orf27|FIS	long intergenic non-protein coding RNA 1554	ncRNA
chr8	31612515	31612813	406	intron (NM_013962, intron 1 of 4)	115396	NM_013962	3084	Hs.453951	NM_004495	ENSG00000157168	NRG1	ARIA|GGF|GGF2|HGL|HRG|HRG1|HRGA|MST131|MSTP131|NDF|NRG1-IT2|SMDF	neuregulin 1	protein-coding
chr4	146600669	146600978	406	promoter-TSS (NM_001080531)	-533	NM_001080531	646603	Hs.452865	NM_001080531	ENSG00000237136	C4orf51	-	chromosome 4 open reading frame 51	protein-coding
chr22	36232003	36232703	406	intron (NM_001082578, intron 2 of 13)	4277	NM_014309	23543	Hs.282998	NM_014309	ENSG00000100320	RBFOX2	FOX2|Fox-2|HNRBP2|HRNBP2|RBM9|RTA|dJ106I20.3|fxh	RNA binding protein, fox-1 homolog 2	protein-coding
chr13	33700373	33700648	406	intron (NM_178006, intron 6 of 13)	59706	NM_001243466	90627	Hs.156551	NM_052851	ENSG00000133121	STARD13	ARHGAP37|DLC2|GT650|LINC00464	StAR related lipid transfer domain containing 13	protein-coding
chr1	179322687	179323065	406	non-coding (NR_045530, exon 14 of 14)	-11979	NM_144696	126859	Hs.658505	NM_144696	ENSG00000162779	AXDND1	C1orf125	axonemal dynein light chain domain containing 1	protein-coding
chr13	43842909	43843635	406	intron (NM_017993, intron 13 of 16)	155971	NR_047013	100874159	Hs.633241	NR_047013		LINC00400	-	long intergenic non-protein coding RNA 400	ncRNA
chr8	34940468	34941161	406	Intergenic	-152161	NM_080872	137970	Hs.238889	NM_080872	ENSG00000156687	UNC5D	PRO34692|Unc5h4	unc-5 netrin receptor D	protein-coding
chr15	33148178	33148442	406	intron (NM_001103184, intron 13 of 16)	-137244	NR_109767	100131315	Hs.610545	NR_109767	ENSG00000259721	LOC100131315	-	uncharacterized LOC100131315	ncRNA
chr1	67028871	67029420	406	intron (NM_032291, intron 1 of 24)	29506	NM_032291	84251	Hs.132121	NM_032291	ENSG00000118473	SGIP1	-	SH3 domain GRB2 like endophilin interacting protein 1	protein-coding
chr9	128411648	128412044	406	intron (NM_001006617, intron 4 of 11)	57667	NM_001006617	79109	Hs.495138	NM_024117	ENSG00000119487	MAPKAP1	JC310|MIP1|SIN1|SIN1b|SIN1g	mitogen-activated protein kinase associated protein 1	protein-coding
chr8	81960183	81960514	406	intron (NM_018440, intron 2 of 8)	63955	NM_018440	55824	Hs.266175	NM_018440	ENSG00000076641	PAG1	CBP|PAG	phosphoprotein membrane anchor with glycosphingolipid microdomains 1	protein-coding
chr2	183785266	183785568	406	Intergenic	-53919	NM_001463	2487	Hs.128453	NM_001463	ENSG00000162998	FRZB	FRE|FRITZ|FRP-3|FRZB-1|FRZB-PEN|FRZB1|FZRB|OS1|SFRP3|SRFP3|hFIZ	frizzled-related protein	protein-coding
chr8	18953359	18953727	406	Intergenic	-82347	NM_015310	23362	Hs.434255	NM_015310	ENSG00000156011	PSD3	EFA6D|EFA6R|HCA67	pleckstrin and Sec7 domain containing 3	protein-coding
chr18	22515033	22515448	406	Intergenic	209495	NR_134604	105372028	Hs.569901	NR_134604	ENSG00000266573	LOC105372028	-	uncharacterized LOC105372028	ncRNA
chr16	78782313	78782916	406	intron (NM_001291997, intron 7 of 7)	649304	NM_130791	51741	Hs.461453	NM_016373	ENSG00000186153	WWOX	D16S432E|EIEE28|FOR|FRA16D|HHCMA56|PRO0128|SCAR12|SDR41C1|WOX1	WW domain containing oxidoreductase	protein-coding
chr12	92172727	92173059	406	Intergenic	362596	NR_046159	256021	Hs.651357	NM_001256373	ENSG00000257242	LINC01619	C12orf79	long intergenic non-protein coding RNA 1619	ncRNA
chr2	120577954	120578237	406	intron (NM_002830, intron 2 of 26)	60888	NM_002830	5775	Hs.469809	NM_002830	ENSG00000088179	PTPN4	MEG|PTPMEG|PTPMEG1	protein tyrosine phosphatase, non-receptor type 4	protein-coding
chr1	149439827	149440160	406	Intergenic	70699	NR_027484	100132417	Hs.77424	NM_001128589	ENSG00000265531	FCGR1CP	CD64c|FCGR1C|FCRIC|IGFR1|IGFRC	Fc fragment of IgG receptor Ic, pseudogene	pseudo
chr5	97637319	97637777	406	Intergenic	-467451	NM_001012761	285704	Hs.526902	NM_173670	ENSG00000174136	RGMB	DRAGON	repulsive guidance molecule family member b	protein-coding
chr3	139477716	139478256	406	Intergenic	-81094	NM_178177	349565	Hs.208673	NM_178177	ENSG00000163864	NMNAT3	FKSG76|PNAT-3|PNAT3	nicotinamide nucleotide adenylyltransferase 3	protein-coding
chr2	201036443	201036926	406	Intergenic	-133920	NM_001282735	26010	Hs.120323	NM_015535	ENSG00000196141	SPATS2L	DNAPTP6|SGNP	spermatogenesis associated serine rich 2 like	protein-coding
chr8	49448390	49448857	406	Intergenic	-15504	NR_105002	101929268	Hs.683934	NR_105002	ENSG00000253608	LOC101929268	-	uncharacterized LOC101929268	ncRNA
chr9	85538344	85539095	406	Intergenic	139324	NM_152573	158158	Hs.129136	NM_152573	ENSG00000165105	RASEF	RAB45	RAS and EF-hand domain containing	protein-coding
chr18	19863317	19863765	406	Intergenic	114143	NM_005257	2627	Hs.514746	NM_005257	ENSG00000141448	GATA6	-	GATA binding protein 6	protein-coding
chr11	27255694	27256293	405	Intergenic	-14333	NR_125767	103695435	Hs.196133	NR_125766	ENSG00000254560	BBOX1-AS1	-	BBOX1 antisense RNA 1	ncRNA
chr20	39633196	39634250	405	intron (NM_001318197, intron 1 of 3)	-23735	NM_003286	7150	Hs.472737	NM_003286	ENSG00000198900	TOP1	TOPI	topoisomerase (DNA) I	protein-coding
chr15	55845114	55845551	405	intron (NM_015617, intron 1 of 2)	34844	NM_001330326	26108	Hs.87194	NM_015617	ENSG00000171016	PYGO1	-	pygopus family PHD finger 1	protein-coding
chr15	70381562	70381912	405	intron (NM_001105192, intron 4 of 19)	5387	NM_001282982	7090	Hs.287362	NM_005078	ENSG00000140332	TLE3	ESG|ESG3|GRG3|HsT18976	transducin like enhancer of split 3	protein-coding
chr8	17231456	17231770	405	intron (NM_004686, intron 1 of 13)	39427	NM_004686	9108	Hs.625674	NM_004686	ENSG00000003987	MTMR7	-	myotubularin related protein 7	protein-coding
chr14	55921047	55921695	405	Intergenic	-14108	NM_199047	387332	Hs.528278	NM_199047	ENSG00000182521	TBPL2	TBP2|TRF3	TATA-box binding protein like 2	protein-coding
chr2	223601089	223601414	405	Intergenic	64794	NM_058165	116255	Hs.344090	NM_058165	ENSG00000124003	MOGAT1	DGAT2L|DGAT2L1|MGAT1	monoacylglycerol O-acyltransferase 1	protein-coding
chr1	45196923	45197269	404	Intergenic	-8394	NM_006845	11004	Hs.720061	NM_006845	ENSG00000142945	KIF2C	CT139|KNSL6|MCAK	kinesin family member 2C	protein-coding
chr8	80732283	80732613	404	intron (NR_110954, intron 3 of 5)	51524	NR_110954	101927040	Hs.350876	NR_110954	ENSG00000249328	LOC101927040	-	uncharacterized LOC101927040	ncRNA
chr4	108964472	108965009	404	Intergenic	38920	NM_001331027	3033	Hs.438289	NM_005327	ENSG00000138796	HADH	HAD|HADH1|HADHSC|HCDH|HHF4|MSCHAD|SCHAD	hydroxyacyl-CoA dehydrogenase	protein-coding
chr6	73073584	73073870	404	intron (NM_001168407, intron 20 of 24)	-2705	NM_001168411	22999	Hs.485729	NM_014989	ENSG00000079841	RIMS1	CORD7|RAB3IP2|RIM|RIM1	regulating synaptic membrane exocytosis 1	protein-coding
chr1	200772089	200772368	404	intron (NM_203459, intron 2 of 16)	63542	NM_001297707	23271	Hs.23585	NM_203459	ENSG00000118200	CAMSAP2	CAMSAP1L1	calmodulin regulated spectrin associated protein family member 2	protein-coding
chr7	120723059	120723876	404	intron (NM_024913, intron 5 of 22)	94022	NM_001105533	79974	Hs.189652	NM_024913	ENSG00000106034	CPED1	C7orf58	cadherin like and PC-esterase domain containing 1	protein-coding
chr1	171786850	171787218	404	Intergenic	-23584	NM_015569	26052	Hs.654775	NM_015569	ENSG00000197959	DNM3	Dyna III	dynamin 3	protein-coding
chr1	246588396	246588965	404	intron (NM_001167740, intron 1 of 11)	-7966	NM_022743	64754	Hs.567571	NM_022743	ENSG00000185420	SMYD3	KMT3E|ZMYND1|ZNFN3A1|bA74P14.1	SET and MYND domain containing 3	protein-coding
chr9	16119915	16120293	404	Intergenic	133001	NM_001271829	100129385	Hs.586441	NM_001271829	ENSG00000205549	C9orf92	Em:AL513424.1	chromosome 9 open reading frame 92	protein-coding
chr7	79964755	79965381	404	Intergenic	38687	NR_110075	101927269	Hs.583232	NR_110075		LOC101927269	-	uncharacterized LOC101927269	ncRNA
chr7	17029537	17029995	404	Intergenic	-108153	NM_176813	155465	Hs.100686	NM_176813	ENSG00000173467	AGR3	AG-3|AG3|BCMP11|HAG3|PDIA18|hAG-3	anterior gradient 3, protein disulphide isomerase family member	protein-coding
chr20	33932017	33932642	404	intron (NM_001184977, intron 5 of 7)	-52104	NM_178468	128876	Hs.592149	NM_178468	ENSG00000125998	FAM83C	C20orf128|dJ614O4.7	family with sequence similarity 83 member C	protein-coding
chr1	235092686	235093561	404	TTS (NR_125945)	6623	NR_125945	101927851	Hs.520684	NR_125945	ENSG00000238005	LOC101927851	-	uncharacterized LOC101927851	ncRNA
chr20	12134342	12134679	404	Intergenic	235997	NM_001282554	22903	Hs.709366	NM_014962	ENSG00000132640	BTBD3	dJ742J24.1	BTB domain containing 3	protein-coding
chr9	117960274	117960728	404	intron (NM_017418, intron 1 of 7)	56404	NM_017418	50514	Hs.148841	NM_017418	ENSG00000173077	2019-12-01	CTS9	deleted in esophageal cancer 1	protein-coding
chr13	22162516	22162903	404	intron (NM_152726, intron 1 of 11)	15646	NM_152726	221154	Hs.412103	NM_152726	ENSG00000165487	MICU2	1110008L20Rik|EFHA1	mitochondrial calcium uptake 2	protein-coding
chr3	111570372	111570843	404	intron (NM_001134437, intron 2 of 17)	-7420	NM_145753	90102	Hs.603252	NM_145753	ENSG00000144824	PHLDB2	LL5b|LL5beta	pleckstrin homology like domain family B member 2	protein-coding
chr3	186694942	186695479	403	intron (NM_173217, intron 2 of 6)	-44455	NM_003032	6480	Hs.207459	NM_003032	ENSG00000073849	ST6GAL1	SIAT1|ST6GalI|ST6N	ST6 beta-galactoside alpha-2,6-sialyltransferase 1	protein-coding
chr16	79636131	79636506	403	Intergenic	-1696	NM_005360	4094	Hs.134859	NM_005360	ENSG00000178573	MAF	AYGRP|CCA4|CTRCT21|c-MAF	MAF bZIP transcription factor	protein-coding
chr16	2885708	2886123	403	Intergenic	5742	NM_145252	124220	Hs.105887	NM_145252	ENSG00000162078	ZG16B	EECP|HRPE773|JCLN2|PAUF|PRO1567	zymogen granule protein 16B	protein-coding
chr3	152939502	152939911	403	Intergenic	59705	NM_002886	5912	Hs.98643	NM_002886	ENSG00000181467	RAP2B	-	RAP2B, member of RAS oncogene family	protein-coding
chr1	198090215	198090526	403	Intergenic	-35738	NM_133494	140609	Hs.24119	NM_133494	ENSG00000151414	NEK7	-	NIMA related kinase 7	protein-coding
chr10	64010415	64010914	403	intron (NM_001282941, intron 2 of 4)	17958	NM_001282941	219790	Hs.58559	NM_145307	ENSG00000182010	RTKN2	PLEKHK1|bA531F24.1	rhotekin 2	protein-coding
chr7	92324857	92325566	403	intron (NM_001145306, intron 4 of 7)	-105503	NR_109929	257415	Hs.18564	NM_152789	ENSG00000234545	FAM133B	-	family with sequence similarity 133 member B	protein-coding
chr3	181900359	181900759	403	Intergenic	230407	NR_104146	100996490	Hs.606987	NR_104146	ENSG00000242512	LINC01206	-	long intergenic non-protein coding RNA 1206	ncRNA
chr1	246378266	246378541	403	intron (NM_001167740, intron 5 of 11)	202311	NM_022743	64754	Hs.567571	NM_022743	ENSG00000185420	SMYD3	KMT3E|ZMYND1|ZNFN3A1|bA74P14.1	SET and MYND domain containing 3	protein-coding
chr12	76017356	76017947	402	Intergenic	-112233	NM_007043	11103	Hs.645517	NM_007043	ENSG00000111615	KRR1	HRB2|RIP-1	KRR1, small subunit processome component homolog	protein-coding
chr15	92175386	92175745	402	Intergenic	168996	NR_110106	101926928	Hs.638788	NR_110106	ENSG00000258551	CRAT37	-	cervical cancer-associated transcript 37	ncRNA
chr14	23169273	23169630	402	Intergenic	-66280	NM_005015	5018	Hs.151134	NM_005015	ENSG00000155463	OXA1L	OXA1	OXA1L, mitochondrial inner membrane protein	protein-coding
chr10	118706546	118706982	402	intron (NM_018330, intron 7 of 14)	58324	NM_018330	57698	Hs.501140	NM_018330	ENSG00000187164	SHTN1	KIAA1598|shootin-1	shootin 1	protein-coding
chr18	43387114	43387545	402	Intergenic	-18216	NM_213602	284266	Hs.287692	NM_213602	ENSG00000197046	SIGLEC15	CD33L3|HsT1361|SIGLEC-15	sialic acid binding Ig like lectin 15	protein-coding
chr15	98698072	98698571	401	Intergenic	-66339	NR_120325	101927332		NR_120325		LINC01582	-	long intergenic non-protein coding RNA 1582	ncRNA
chr16	75121060	75121475	401	intron (NM_032268, intron 1 of 4)	29403	NM_153486	197257	Hs.380929	NM_153486	ENSG00000166816	LDHD	DLD	lactate dehydrogenase D	protein-coding
chr8	134230154	134230482	401	intron (NM_001204869, intron 2 of 2)	27036	NM_001204869	8840	Hs.492974	NM_003882	ENSG00000104415	WISP1	CCN4|WISP1c|WISP1i|WISP1tc	WNT1 inducible signaling pathway protein 1	protein-coding
chr5	56988839	56989281	401	Intergenic	42573	NR_104668	101928505	Hs.119998	NR_104668		LOC101928505	-	uncharacterized LOC101928505	ncRNA
chr1	176528995	176529369	401	intron (NM_020318, intron 2 of 22)	96875	NM_020318	60676	Hs.187284	NM_020318	ENSG00000116183	PAPPA2	PAPP-A2|PAPP-E|PAPPE|PLAC3	pappalysin 2	protein-coding
chr13	45899864	45900266	401	Intergenic	11679	NR_002967	677814	Hs.374596	NR_002967	ENSG00000199477	SNORA31	ACA31|SNORA31A	small nucleolar RNA, H/ACA box 31	snoRNA
chr5	172882112	172882616	400	Intergenic	107906	NR_107023	102465862		NR_107023	ENSG00000274994	MIR8056	hsa-mir-8056	microRNA 8056	ncRNA
chr1	9989496	9989797	400	3' UTR (NM_001316974, exon 8 of 8)	-13335	NM_001297778	64802	Hs.633762	NM_022787	ENSG00000173614	NMNAT1	LCA9|NMNAT|PNAT1	nicotinamide nucleotide adenylyltransferase 1	protein-coding
chr7	126218401	126218796	400	intron (NM_001127323, intron 8 of 10)	479640	NR_030323	693177		NR_030323	ENSG00000207692	MIR592	MIRN592|hsa-mir-592|mir-592	microRNA 592	ncRNA
chr7	24741208	24741682	399	intron (NM_001127454, intron 8 of 8)	55638	NM_001127453	1687	Hs.520708	NM_004403	ENSG00000105928	DFNA5	ICERE-1	DFNA5, deafness associated tumor suppressor	protein-coding
chr10	29935060	29935886	399	intron (NM_003174, intron 3 of 35)	-11572	NM_021738	6840	Hs.499209	NM_003174	ENSG00000197321	SVIL	-	supervillin	protein-coding
chr4	38754698	38755100	399	Intergenic	29712	NM_001017388	81793	Hs.120551	NM_030956	ENSG00000174123	TLR10	CD290	toll like receptor 10	protein-coding
chr2	74801009	74801312	399	intron (NM_001321739, intron 7 of 10)	19873	NM_001318866	1796	Hs.103854	NM_001381	ENSG00000115325	DOK1	P62DOK|pp62	docking protein 1	protein-coding
chr11	12419298	12420048	399	intron (NM_018222, intron 1 of 12)	20647	NM_018222	55742	Hs.432914	NM_018222	ENSG00000197702	PARVA	CH-ILKBP|MXRA2	parvin alpha	protein-coding
chr1	118876166	118876789	399	Intergenic	-148629	NM_206996	200162	Hs.528821	NM_206996	ENSG00000155761	SPAG17	CT143|PF6	sperm associated antigen 17	protein-coding
chr12	25746021	25746460	398	intron (NM_001145727, intron 1 of 7)	-40023	NM_001145729	160492	Hs.44647	NM_152590	ENSG00000152936	LMNTD1	IFLTD1|LMNARS1|PAS1C1	lamin tail domain containing 1	protein-coding
chr20	10750138	10750739	398	Intergenic	16700	NR_110611	101929395	Hs.244862	NR_110611	ENSG00000224961	LINC01752	-	long intergenic non-protein coding RNA 1752	ncRNA
chr12	76118755	76119124	398	Intergenic	-213521	NM_007043	11103	Hs.645517	NM_007043	ENSG00000111615	KRR1	HRB2|RIP-1	KRR1, small subunit processome component homolog	protein-coding
chr14	70110212	70110467	398	intron (NM_014734, intron 1 of 5)	32029	NM_014734	9766	Hs.440025	NM_014734	ENSG00000100647	SUSD6	DRAGO|KIAA0247	sushi domain containing 6	protein-coding
chr3	43995261	43995791	397	Intergenic	-160178	NR_029700	406929		NR_029700	ENSG00000207954	MIR138-1	MIRN138-1|mir-138-1	microRNA 138-1	ncRNA
chr1	33900516	33901293	397	Intergenic	-37328	NM_145238	7579	Hs.442705	NM_145238	ENSG00000121903	ZSCAN20	KOX29|ZFP-31|ZNF31|ZNF360	zinc finger and SCAN domain containing 20	protein-coding
chr20	15683853	15684139	397	intron (NM_080676, intron 8 of 16)	219963	NR_130925	613266	Hs.309149	NR_130924		LOC613266	-	uncharacterized LOC613266	ncRNA
chr13	47377809	47378112	397	Intergenic	-6593	NM_001984	2098	Hs.432491	NM_001984	ENSG00000139684	ESD	FGH	esterase D	protein-coding
chr2	5768425	5768892	397	Intergenic	62592	NR_110580	102723818	Hs.128107	NR_110580		LINC01248	-	long intergenic non-protein coding RNA 1248	ncRNA
chr13	26420335	26420781	396	intron (NM_016529, intron 30 of 36)	204640	NM_001007538	387914	Hs.433791	NM_001007538	ENSG00000180730	SHISA2	C13orf13|PRO28631|TMEM46|WGAR9166|bA398O19.2|hShisa	shisa family member 2	protein-coding
chr6	13248214	13248596	396	intron (NM_001322314, intron 8 of 12)	35269	NR_134859	100130357	Hs.484678	NM_001242698		LOC100130357	-	uncharacterized LOC100130357	protein-coding
chr9	12784485	12784836	395	intron (NM_203403, intron 1 of 1)	9648	NM_203403	286343	Hs.445356	NM_203403	ENSG00000153714	LURAP1L	C9orf150|HYST0841|LRAP35b|bA3L8.2	leucine rich adaptor protein 1 like	protein-coding
chr20	11872809	11873162	394	promoter-TSS (NM_001282550)	-156	NM_001282550	22903	Hs.709366	NM_014962	ENSG00000132640	BTBD3	dJ742J24.1	BTB domain containing 3	protein-coding
chr15	33446786	33447411	394	exon (NM_001277314, exon 4 of 5)	39836	NM_001277314	342184	Hs.657649	NM_198500	ENSG00000248905	FMN1	FMN|LD	formin 1	protein-coding
chr7	129214254	129214874	394	Intergenic	-36979	NM_005011	4899	Hs.654363	NM_005011	ENSG00000106459	NRF1	ALPHA-PAL	nuclear respiratory factor 1	protein-coding
chr9	42845688	42846202	394	non-coding (NR_046175, exon 4 of 4).2	11257	NR_136299	101929583	Hs.404758	NR_136299		LOC101929583	-	methylenetetrahydrofolate dehydrogenase (NADP+ dependent) 1-like pseudogene	pseudo
chr7	13891341	13891772	394	Intergenic	134583	NM_001163152	2115	Hs.22634	NM_004956	ENSG00000006468	ETV1	ER81	ETS variant 1	protein-coding
chr2	40467317	40467597	394	intron (NM_021097, intron 1 of 9)	189987	NM_001112801	6546	Hs.31961	NM_021097	ENSG00000183023	SLC8A1	NCX1	solute carrier family 8 member A1	protein-coding
chr5	157502283	157502823	394	Intergenic	-216370	NM_001195555	9685	Hs.644000	NM_014666	ENSG00000113282	CLINT1	CLINT|ENTH|EPN4|EPNR	clathrin interactor 1	protein-coding
chr8	49282731	49283050	394	Intergenic	-181237	NR_105002	101929268	Hs.683934	NR_105002	ENSG00000253608	LOC101929268	-	uncharacterized LOC101929268	ncRNA
chr18	40509670	40510248	394	intron (NM_001272077, intron 3 of 5)	185698	NM_002930	6014	Hs.464985	NM_002930	ENSG00000152214	RIT2	RIBA|RIN|ROC2	Ras like without CAAX 2	protein-coding
chr1	100086853	100087359	393	Intergenic	-24325	NM_017734	54873	Hs.483993	NM_017734	ENSG00000099260	PALMD	C1orf11|PALML	palmdelphin	protein-coding
chr1	177279571	177279900	393	Intergenic	-40987	NR_126001	102724661	Hs.146628	NR_126001		LINC01645	-	long intergenic non-protein coding RNA 1645	ncRNA
chr6	26568963	26569236	393	promoter-TSS (NR_134611)	-453	NR_134611	105374988	Hs.551772	NR_134611		LOC105374988	-	uncharacterized LOC105374988	ncRNA
chr3	29426139	29426483	393	intron (NM_001003792, intron 1 of 13)	103508	NM_014483	27303	Hs.221436	NM_014483	ENSG00000144642	RBMS3	-	RNA binding motif single stranded interacting protein 3	protein-coding
chr7	133213610	133213898	393	intron (NM_021807, intron 9 of 17)	238119	NR_106749	102465139		NR_106749	ENSG00000276137	MIR6133	hsa-mir-6133	microRNA 6133	ncRNA
chr20	9282210	9282836	393	intron (NM_001172646, intron 2 of 37)	-5924	NM_000933	5332	Hs.472101	NM_000933	ENSG00000101333	PLCB4	ARCND2|PI-PLC	phospholipase C beta 4	protein-coding
chr5	73622500	73623137	393	intron (NR_105010, intron 2 of 2)	4507	NR_105010	101929082	Hs.434316	NR_105010	ENSG00000249343	LINC01333	-	long intergenic non-protein coding RNA 1333	ncRNA
chr3	69698209	69698485	393	Intergenic	-90239	NM_198159	4286	Hs.166017	NM_000248	ENSG00000187098	MITF	CMM8|MI|WS2|WS2A|bHLHe32	melanogenesis associated transcription factor	protein-coding
chr1	172368507	172368809	393	intron (NM_015569, intron 20 of 20)	-21170	NM_139240	92346	Hs.517991	NM_139240	ENSG00000180999	C1orf105	-	chromosome 1 open reading frame 105	protein-coding
chr18	32537082	32537414	393	Intergenic	-19644	NM_001143826	10982	Hs.532824	NM_014268	ENSG00000166974	MAPRE2	CSCSC2|EB1|EB2|RP1	microtubule associated protein RP/EB family member 2	protein-coding
chr3	56348888	56349196	393	intron (NM_015576, intron 2 of 16)	153349	NM_015576	26059	Hs.476389	NM_015576	ENSG00000187672	ERC2	CAST|CAST1|ELKSL|SPBC110|Spc110	ELKS/RAB6-interacting/CAST family member 2	protein-coding
chr8	118074992	118075514	393	intron (NM_001172815, intron 2 of 10)	-72084	NM_001172814	169026	Hs.532270	NM_173851	ENSG00000164756	SLC30A8	ZNT8|ZnT-8	solute carrier family 30 member 8	protein-coding
chr12	26522611	26523303	393	intron (NM_002223, intron 55 of 56)	174451	NM_005086	8082	Hs.183428	NM_005086	ENSG00000123096	SSPN	DAGA5|KRAG|NSPN|SPN1|SPN2	sarcospan	protein-coding
chr3	55034631	55035347	393	intron (NM_018398, intron 31 of 37)	-33874	NM_001304389	57408	Hs.591668	NM_020678	ENSG00000144771	LRTM1	HT017	leucine rich repeats and transmembrane domains 1	protein-coding
chr13	51117924	51118232	393	Intergenic	-16493	NR_125753	103689915	Hs.722230	NR_125753	ENSG00000229323	DLEU1-AS1	LINC01308	DLEU1 antisense RNA 1	ncRNA
chr2	227474161	227474442	393	Intergenic	49208	NR_049887	100847053		NR_049887	ENSG00000263363	MIR5702	-	microRNA 5702	ncRNA
chr9	84031811	84032453	393	Intergenic	272318	NM_001303104	7088	Hs.197320	NM_005077	ENSG00000196781	TLE1	ESG|ESG1|GRG1	transducin like enhancer of split 1	protein-coding
chr6	145336996	145337369	393	Intergenic	610391	NR_132778	106635530		NR_132778		SNORA98	-	small nucleolar RNA, H/ACA box 98	snoRNA
chr11	90814907	90815161	393	Intergenic	-212664	NR_031663	100302228		NR_031663	ENSG00000221586	MIR1261	MIRN1261|hsa-mir-1261	microRNA 1261	ncRNA
chr1	183925722	183926077	393	intron (NM_001303421, intron 6 of 11)	81005	NM_015101	23127	Hs.387995	NM_015101	ENSG00000198756	COLGALT2	C1orf17|GLT25D2	collagen beta(1-O)galactosyltransferase 2	protein-coding
chr8	29848171	29849196	393	Intergenic	-33819	NR_036104	100422876		NR_036104	ENSG00000264788	MIR3148	mir-3148	microRNA 3148	ncRNA
chr17	69437190	69437643	393	Intergenic	-239096	NR_104152	101928165	Hs.407613	NR_104152	ENSG00000260785	CASC17	LINC00600	cancer susceptibility candidate 17 (non-protein coding)	ncRNA
chr1	120865385	120865777	393	Intergenic	26169	NM_001320149	653820	Hs.339665	NM_001100910	ENSG00000188610	FAM72B	p17	family with sequence similarity 72 member B	protein-coding
chr3	197583929	197584478	393	intron (NM_032773, intron 14 of 18)	66106	NM_032773	84859	Hs.518414	NM_032773	ENSG00000186001	LRCH3	-	leucine rich repeats and calponin homology domain containing 3	protein-coding
chr11	95166271	95166589	393	Intergenic	-200725	NM_001271594	143686	Hs.120633	NM_144665	ENSG00000149212	SESN3	SEST3	sestrin 3	protein-coding
chr6	108019081	108019972	393	Intergenic	34074	NM_001286409	256380	Hs.486109	NM_198081	ENSG00000146285	SCML4	dJ47M23.1	sex comb on midleg-like 4 (Drosophila)	protein-coding
chr5	124708784	124709056	393	Intergenic	-120034	NR_109887	101927460	Hs.407582	NR_109887	ENSG00000260192	LOC101927460	-	uncharacterized LOC101927460	ncRNA
chr6	90708954	90709233	393	intron (NM_021813, intron 6 of 8)	104905	NM_032602	84694	Hs.334499	NM_032602	ENSG00000135355	GJA10	CX62	gap junction protein alpha 10	protein-coding
chr5	57159573	57160051	393	Intergenic	35177	NR_109900	101928539	Hs.639385	NR_109900	ENSG00000249584	LOC101928539	-	uncharacterized LOC101928539	ncRNA
chrY	19987309	19987585	393	Intergenic	4652	NM_001001722	203611	Hs.532657	NM_001001722	ENSG00000129873	CDY2B	CDY	chromodomain Y-linked 2B	protein-coding
chr12	27156472	27157233	393	intron (NM_016551, intron 1 of 11)	10487	NM_016551	51768	Hs.438641	NM_016551	ENSG00000064115	TM7SF3	-	transmembrane 7 superfamily member 3	protein-coding
chr7	105470870	105471605	393	intron (NM_020725, intron 2 of 11)	45794	NM_152749	222255	Hs.745056	NM_020725	ENSG00000146776	ATXN7L1	ATXN7L4	ataxin 7 like 1	protein-coding
chr20	44239609	44240069	393	intron (NM_147198, intron 2 of 4)	-18546	NM_080753	140832	Hs.199380	NM_080753	ENSG00000180305	WFDC10A	C20orf146|WAP10|dJ688G8.3	WAP four-disulfide core domain 10A	protein-coding
chr20	42733467	42734109	393	Intergenic	82430	NM_175913	57158	Hs.441737	NM_020433	ENSG00000149596	JPH2	CMH17|JP-2|JP2	junctophilin 2	protein-coding
chr7	13678988	13679402	393	Intergenic	346944	NM_001163152	2115	Hs.22634	NM_004956	ENSG00000006468	ETV1	ER81	ETS variant 1	protein-coding
chr3	41309285	41310024	393	intron (NR_136342, intron 33 of 34)	68712	NM_001904	1499	Hs.476018	NM_001904	ENSG00000168036	CTNNB1	CTNNB|MRD19|armadillo	catenin beta 1	protein-coding
chr18	67484622	67485163	393	intron (NM_152721, intron 7 of 7)	130197	NM_001303618	10666	Hs.660130	NM_006566	ENSG00000150637	CD226	DNAM-1|DNAM1|PTA1|TLiSA1	CD226 molecule	protein-coding
chr12	47308907	47309240	393	Intergenic	-89293	NM_018018	55089	Hs.446077	NM_018018	ENSG00000139209	SLC38A4	ATA3|NAT3|PAAT|SNAT4	solute carrier family 38 member 4	protein-coding
chr3	32010526	32010975	393	intron (NM_017784, intron 1 of 11)	-12516	NM_001137674	344787	Hs.585139	NM_001137674	ENSG00000197385	ZNF860	-	zinc finger protein 860	protein-coding
chr2	12746639	12747003	393	Intergenic	-110177	NM_021643	28951	Hs.467751	NM_021643	ENSG00000071575	TRIB2	C5FW|GS3955|TRB2	tribbles pseudokinase 2	protein-coding
chr4	91985567	91985998	393	intron (NM_001145065, intron 9 of 10)	829600	NM_207491	401145	Hs.654735	NM_207491	ENSG00000184305	CCSER1	FAM190A	coiled-coil serine rich protein 1	protein-coding
chr2	91786837	91787591	393	Intergenic	60761	NR_027238	654342	Hs.469287	NR_027238		LOC654342	-	lymphocyte-specific protein 1 pseudogene	pseudo
chr5	68026373	68026901	393	Intergenic	299117	NR_130778	101928885	Hs.630474	NR_130778		LOC101928885	-	uncharacterized LOC101928885	ncRNA
chr8	131275972	131276675	393	intron (NM_001247996, intron 4 of 30)	32456	NR_002765	29065	Hs.639318	NR_002765		ASAP1-IT1	ASAP1-IT|ASAP1IT|ASAP1IT1|DDEF1IT1|HSPC054|NCRNA00050	ASAP1 intronic transcript 1	ncRNA
chr4	143326334	143327541	393	intron (NM_003866, intron 6 of 26)	440751	NM_003866	8821	Hs.176376	NM_003866	ENSG00000109452	INPP4B	-	inositol polyphosphate-4-phosphatase type II B	protein-coding
chr2	148200262	148200906	393	Intergenic	-401502	NM_001278579	92	Hs.470174	NM_001616	ENSG00000121989	ACVR2A	ACTRII|ACVR2	activin A receptor type 2A	protein-coding
chr2	134575856	134576213	393	Intergenic	-250003	NM_207481	344148	Hs.537329	NM_207363	ENSG00000176771	NCKAP5	ERIH1|ERIH2|NAP5	NCK associated protein 5	protein-coding
chr1	45187208	45187623	393	intron (NM_001145636, intron 6 of 11)	-18075	NM_006845	11004	Hs.720061	NM_006845	ENSG00000142945	KIF2C	CT139|KNSL6|MCAK	kinesin family member 2C	protein-coding
chr1	246132602	246132972	393	intron (NM_001167740, intron 5 of 11)	447927	NM_022743	64754	Hs.567571	NM_022743	ENSG00000185420	SMYD3	KMT3E|ZMYND1|ZNFN3A1|bA74P14.1	SET and MYND domain containing 3	protein-coding
chr15	57551777	57552140	393	intron (NM_001306220, intron 7 of 11)	40303	NM_207040	6938	Hs.511504	NM_003205	ENSG00000140262	TCF12	CRS3|HEB|HTF4|HsT17266|TCF-12|bHLHb20	transcription factor 12	protein-coding
chr7	51413749	51414228	393	Intergenic	-29430	NM_001346442	23242	Hs.99141	NM_015198	ENSG00000106078	COBL	-	cordon-bleu WH2 repeat protein	protein-coding
chr3	111388541	111389147	393	Intergenic	-4679	NM_001185106	257068	Hs.477114	NM_153268	ENSG00000240891	PLCXD2	-	phosphatidylinositol specific phospholipase C X domain containing 2	protein-coding
chr8	8468242	8468545	393	Intergenic	-91273	NM_194284	137075	Hs.183617	NM_194284	ENSG00000253958	CLDN23	CLDNL|hCG1646163	claudin 23	protein-coding
chr12	65927027	65927590	392	intron (NR_120432, intron 4 of 4)	23783	NR_135033	105369187	Hs.738044	NR_135033	ENSG00000250748	LOC105369187	-	uncharacterized LOC105369187	ncRNA
chr12	95226617	95227031	392	Intergenic	-1350	NR_030171	574449		NR_030171		MIR492	MIRN492|hsa-mir-492	microRNA 492	ncRNA
chr12	76419410	76419728	392	3' UTR (NM_007350, exon 2 of 2)	5987	NM_007350	22822	Hs.602085	NM_007350	ENSG00000139289	PHLDA1	DT1P1B11|PHRIP|TDAG51	pleckstrin homology like domain family A member 1	protein-coding
chr17	55550480	55551294	392	intron (NM_170721, intron 5 of 9)	50071	NR_110808	101927557	Hs.639984	NR_110808	ENSG00000266100	LOC101927557	-	uncharacterized LOC101927557	ncRNA
chr8	19296046	19296602	392	intron (NR_024040, intron 6 of 9)	124837	NM_001174159	63898	Hs.303208	NM_022071	ENSG00000104611	SH2D4A	PPP1R38|SH2A	SH2 domain containing 4A	protein-coding
chr2	86183172	86183708	392	Intergenic	67037	NR_110569	101928113	Hs.625888	NR_110569		ST3GAL5-AS1	-	ST3GAL5 antisense RNA 1 (head to head)	ncRNA
chr10	86051159	86051503	392	non-coding (NR_038220, exon 5 of 6)	11595	NR_038220	170425	Hs.434131	NR_038220	ENSG00000229404	LINC00858	-	long intergenic non-protein coding RNA 858	ncRNA
chr13	80233339	80233698	392	Intergenic	92656	NR_125772	103724388	Hs.434862	NR_125772	ENSG00000227676	LINC01068	-	long intergenic non-protein coding RNA 1068	ncRNA
chr3	110492231	110492671	392	Intergenic	296355	NR_045114	100506555	Hs.535689	NR_045114		PVRL3-AS1	-	PVRL3 antisense RNA 1	ncRNA
chr9	101837405	101838025	392	Intergenic	-29656	NM_001306210	7046	Hs.494622	NM_004612	ENSG00000106799	TGFBR1	AAT5|ACVRLK4|ALK-5|ALK5|ESS1|LDS1|LDS1A|LDS2A|MSSE|SKR4|TGFR-1|tbetaR-I	transforming growth factor beta receptor 1	protein-coding
chr12	1466320	1466639	392	intron (NM_001301248, intron 14 of 18)	-143178	NR_028415	100292680	Hs.391695	NR_028415		LINC00942	-	long intergenic non-protein coding RNA 942	ncRNA
chr15	96828526	96829159	391	intron (NR_102743, intron 3 of 7)	-40315	NM_001145155	7026	Hs.347991	NM_021005	ENSG00000185551	NR2F2	ARP1|CHTD4|COUPTFB|COUPTFII|NF-E3|NR2F1|SVP40|TFCOUP2	nuclear receptor subfamily 2 group F member 2	protein-coding
chr2	37352625	37352943	391	intron (NM_001135652, intron 8 of 13)	22181	NM_001135652	5610	Hs.131431	NM_002759	ENSG00000055332	EIF2AK2	EIF2AK1|PKR|PPP1R83|PRKR	eukaryotic translation initiation factor 2 alpha kinase 2	protein-coding
chr15	99864229	99864739	391	intron (NM_001321676, intron 6 of 10)	66754	NR_073383	7190	Hs.656611	NR_073383	ENSG00000259706	HSP90B2P	GRP94P1|GRP94b|HSP|HSPCP2|TRA1P1|TRAP1	heat shock protein 90 beta family member 2, pseudogene	pseudo
chr20	48334247	48334733	391	Intergenic	-4069	NM_004776	9334	Hs.370487	NM_004776	ENSG00000158470	B4GALT5	B4Gal-T5|BETA4-GALT-IV|beta4Gal-T5|beta4GalT-V|gt-V	beta-1,4-galactosyltransferase 5	protein-coding
chr5	81314367	81314721	391	intron (NM_001131028, intron 3 of 8)	46700	NM_031482	83734	Hs.713698	NM_031482	ENSG00000152348	ATG10	APG10|APG10L|pp12616	autophagy related 10	protein-coding
chr20	10829644	10830018	391	Intergenic	60089	NR_109866	101929413	Hs.385604	NR_109866	ENSG00000232900	LOC101929413	-	uncharacterized LOC101929413	ncRNA
chr10	111581551	111581876	391	Intergenic	101291	NM_001324136	7511	Hs.390623	NM_020383	ENSG00000108039	XPNPEP1	APP1|SAMP|XPNPEP|XPNPEPL|XPNPEPL1	X-prolyl aminopeptidase 1	protein-coding
chr3	99669790	99670168	391	intron (NM_001042459, intron 1 of 4)	13263	NR_037486	100500859		NR_037486	ENSG00000264897	MIR3921	-	microRNA 3921	ncRNA
chr18	49417104	49417594	391	Intergenic	-449193	NM_005215	1630	Hs.162025	NM_005215	ENSG00000187323	DCC	CRC18|CRCR1|IGDCC1|MRMV1|NTN1R1	DCC netrin 1 receptor	protein-coding
chr12	26844444	26844836	391	intron (NM_002223, intron 10 of 56)	141491	NM_002223	3709	Hs.512235	NM_002223	ENSG00000123104	ITPR2	ANHD|CFAP48|INSP3R2|IP3R2	inositol 1,4,5-trisphosphate receptor type 2	protein-coding
chr11	17002877	17003631	391	intron (NM_001329631, intron 3 of 22)	32709	NM_001329631	144100	Hs.12332	NM_175058	ENSG00000166689	PLEKHA7	-	pleckstrin homology domain containing A7	protein-coding
chr2	86162895	86163221	391	Intergenic	46655	NR_110569	101928113	Hs.625888	NR_110569		ST3GAL5-AS1	-	ST3GAL5 antisense RNA 1 (head to head)	ncRNA
chr4	186495074	186495353	391	Intergenic	-38501	NM_001257963	27295	Hs.701364	NM_014476	ENSG00000154553	PDLIM3	ALP	PDZ and LIM domain 3	protein-coding
chr12	65930863	65931210	391	intron (NR_120432, intron 4 of 4)	20055	NR_135033	105369187	Hs.738044	NR_135033	ENSG00000250748	LOC105369187	-	uncharacterized LOC105369187	ncRNA
chr14	46517451	46518077	391	Intergenic	-15598	NR_102702	100506412	Hs.207545	NR_102699	ENSG00000258700	LINC00871	-	long intergenic non-protein coding RNA 871	ncRNA
chr8	81938672	81939113	391	intron (NM_018440, intron 3 of 8)	85411	NM_018440	55824	Hs.266175	NM_018440	ENSG00000076641	PAG1	CBP|PAG	phosphoprotein membrane anchor with glycosphingolipid microdomains 1	protein-coding
chr20	59133578	59133895	391	Intergenic	-5884	NR_039653	100616440		NR_039653	ENSG00000265617	MIR548AG2	-	microRNA 548ag-2	ncRNA
chr8	24075981	24076481	391	Intergenic	-75322	NM_014265	10863	Hs.174030	NM_014265	ENSG00000042980	ADAM28	ADAM 28|MDC-L|MDCL|eMDC II|eMDCII	ADAM metallopeptidase domain 28	protein-coding
chr12	106328949	106329494	391	Intergenic	204590	NM_014840	9891	Hs.524692	NM_014840	ENSG00000074590	NUAK1	ARK5	NUAK family kinase 1	protein-coding
chr20	49951864	49952451	390	Intergenic	117357	NR_036162	100422889		NR_036162	ENSG00000266761	MIR3194	mir-3194	microRNA 3194	ncRNA
chr8	19243084	19243721	390	intron (NM_022071, intron 8 of 9)	71915	NM_001174159	63898	Hs.303208	NM_022071	ENSG00000104611	SH2D4A	PPP1R38|SH2A	SH2 domain containing 4A	protein-coding
chr2	198364610	198364904	390	promoter-TSS (NM_002157)	36	NM_002157	3336	Hs.1197	NM_002157	ENSG00000115541	HSPE1	CPN10|EPF|GROES|HSP10	heat shock protein family E (Hsp10) member 1	protein-coding
chr2	5660743	5661171	389	Intergenic	170293	NR_110580	102723818	Hs.128107	NR_110580		LINC01248	-	long intergenic non-protein coding RNA 1248	ncRNA
chr16	24442250	24442663	389	Intergenic	-108452	NM_018703	5930	Hs.188553	NM_006910	ENSG00000122257	RBBP6	MY038|P2P-R|PACT|RBQ-1|SNAMA	RB binding protein 6, ubiquitin ligase	protein-coding
chr7	131977532	131978012	389	intron (NM_020911, intron 4 of 31)	32152	NR_134565	101928807	Hs.552131	NR_134565		LOC101928807	-	uncharacterized LOC101928807	ncRNA
chr5	73558734	73559067	389	Intergenic	45250	NR_105009	102503429	Hs.519391	NR_105009	ENSG00000248942	LINC01335	-	long intergenic non-protein coding RNA 1335	ncRNA
chr2	98486904	98487292	389	intron (NM_015348, intron 4 of 40)	125256	NM_015348	23505	Hs.469376	NM_015348	ENSG00000075568	TMEM131	CC28|PRO1048|RW1|YR-23	transmembrane protein 131	protein-coding
chr11	9786999	9787562	388	intron (NR_036485, intron 1 of 2)	-6200	NR_033972	440028	Hs.677541	NR_033972	ENSG00000245522	LOC440028	-	uncharacterized LOC440028	ncRNA
chr10	105404975	105405474	388	intron (NM_014631, intron 8 of 13)	-101313	NR_038940	100505839	Hs.655149	NR_038940	ENSG00000280693	SH3PXD2A-AS1	-	SH3PXD2A antisense RNA 1	ncRNA
chr5	159402212	159402912	388	Intergenic	-33545	NM_001282500	7265	Hs.519718	NM_003314	ENSG00000113312	TTC1	TPR1	tetratricopeptide repeat domain 1	protein-coding
chr2	106637367	106637884	387	Intergenic	-44488	NM_032411	84417	Hs.43125	NM_032411	ENSG00000119147	C2orf40	ECRG4	chromosome 2 open reading frame 40	protein-coding
chr5	1327125	1328772	387	intron (NM_030782, intron 9 of 16)	17237	NM_030782	81037	Hs.444673	NM_030782	ENSG00000049656	CLPTM1L	CRR9	CLPTM1 like	protein-coding
chr6	52020855	52021408	387	Intergenic	-5310	NR_131248	101154644	Hs.582788	NR_131248		LINCMD1	LINC-MD1|MIR133BHG	long intergenic non-protein coding RNA, muscle differentiation 1	ncRNA
chr4	99667549	99668250	387	Intergenic	-88087	NM_005723	10098	Hs.118118	NM_005723	ENSG00000168785	TSPAN5	NET-4|NET4|TM4SF9|TSPAN-5	tetraspanin 5	protein-coding
chr3	149057733	149058319	387	Intergenic	-6478	NM_138786	116441	Hs.22026	NM_138786	ENSG00000163762	TM4SF18	L6D	transmembrane 4 L six family member 18	protein-coding
chr15	91379597	91379891	386	Intergenic	-32078	NM_002569	5045	Hs.513153	NM_002569	ENSG00000140564	FURIN	FUR|PACE|PCSK3|SPC1	furin, paired basic amino acid cleaving enzyme	protein-coding
chr15	99343877	99344184	386	intron (NM_000875, intron 2 of 20)	16375	NR_039864	100616432		NR_039864	ENSG00000264480	MIR4714	-	microRNA 4714	ncRNA
chr10	79731066	79731386	386	Intergenic	44656	NR_024585	100128292	Hs.547908	NR_024585		DLG5-AS1	-	DLG5 antisense RNA 1	ncRNA
chr1	63988724	63989337	386	promoter-TSS (NM_032437)	58	NM_032437	84455	Hs.652324	NM_032437	ENSG00000203965	EFCAB7	-	EF-hand calcium binding domain 7	protein-coding
chr12	20417469	20418054	386	Intergenic	-104418	NM_000921	5139	Hs.386791	NM_000921	ENSG00000172572	PDE3A	CGI-PDE|CGI-PDE A|CGI-PDE-A|HTNB	phosphodiesterase 3A	protein-coding
chr3	65857064	65857707	386	intron (NM_015520, intron 1 of 24)	-22106	NR_046575	100873983	Hs.663889	NR_046575	ENSG00000240175	MAGI1-AS1	-	MAGI1 antisense RNA 1	ncRNA
chr1	77980181	77980795	385	intron (NM_174858, intron 10 of 13)	167855	NM_015534	26009	Hs.480506	NM_015534	ENSG00000036549	ZZZ3	ATAC1	zinc finger ZZ-type containing 3	protein-coding
chr16	90189446	90189908	384	intron (NR_126161, intron 3 of 3)	21005	NR_126161	100996541	Hs.652849	NR_126161		FAM157C	-	family with sequence similarity 157 member C	ncRNA
chr2	55386343	55386819	384	Intergenic	-21614	NM_001321904	57142	Hs.637850	NM_007008	ENSG00000115310	RTN4	ASY|NI220/250|NOGO|NOGO-A|NOGOC|NSP|NSP-CL|Nbla00271|Nbla10545|Nogo-B|Nogo-C|RTN-X|RTN4-A|RTN4-B1|RTN4-B2|RTN4-C	reticulon 4	protein-coding
chr20	45443373	45443873	384	Intergenic	-79640	NM_005244	2139	Hs.472877	NM_005244	ENSG00000064655	EYA2	EAB1	EYA transcriptional coactivator and phosphatase 2	protein-coding
chr15	67440567	67441305	384	intron (NM_001145103, intron 1 of 8)	10577	NM_001145103	4088	Hs.727986	NM_005902	ENSG00000166949	SMAD3	HSPC193|HsT17436|JV15-2|LDS1C|LDS3|MADH3	SMAD family member 3	protein-coding
chr13	27617279	27617537	384	Intergenic	-82262	NR_046547	100874070	Hs.524923	NR_046547		USP12-AS1	-	USP12 antisense RNA 1	ncRNA
chr13	52945873	52946159	383	Intergenic	34613	NM_018676	55901	Hs.325667	NM_018676	ENSG00000136114	THSD1	TMTSP|UNQ3010	thrombospondin type 1 domain containing 1	protein-coding
chr8	79522905	79523468	383	Intergenic	-52448	NR_125389	101927003	Hs.614849	NR_125389	ENSG00000254266	PKIA-AS1	-	PKIA antisense RNA 1	ncRNA
chr12	89847856	89848393	383	intron (NR_037659, intron 10 of 11)	70459	NM_003774	8693	Hs.25130	NM_003774	ENSG00000257594	GALNT4	GALNAC-T4|GALNACT4	polypeptide N-acetylgalactosaminyltransferase 4	protein-coding
chr12	95038385	95038725	383	intron (NM_020698, intron 1 of 3)	5783	NM_020698	57458	Hs.370410	NM_020698	ENSG00000057704	TMCC3	-	transmembrane and coiled-coil domain family 3	protein-coding
chr2	111222940	111223271	383	3' UTR (NM_001205288, exon 3 of 3).2	7547	NM_001205288	100288695	Hs.535619	NM_001205288	ENSG00000256671	LIMS4	LIMS3L	LIM zinc finger domain containing 4	protein-coding
chr9	38720288	38720639	383	Intergenic	99378	NR_027294	158228	Hs.632652	NR_027294		FAM201A	C9orf122	family with sequence similarity 201 member A	ncRNA
chr6	29932649	29933056	383	Intergenic	-10040	NR_028032	10255	Hs.656251	NM_005844	ENSG00000204625	HCG9	HCGIX|HCGIX4	HLA complex group 9 (non-protein coding)	ncRNA
chr15	101728020	101728479	383	intron (NM_014918, intron 2 of 2)	63888	NM_014918	22856	Hs.110488	NM_014918	ENSG00000131873	CHSY1	CHSY|CSS1|ChSy-1|TPBS	chondroitin sulfate synthase 1	protein-coding
chr20	12181936	12182514	383	Intergenic	283712	NM_001282554	22903	Hs.709366	NM_014962	ENSG00000132640	BTBD3	dJ742J24.1	BTB domain containing 3	protein-coding
chr20	48113063	48113976	383	Intergenic	-14338	NM_004975	3745	Hs.84244	NM_004975	ENSG00000158445	KCNB1	DRK1|Kv2.1	potassium voltage-gated channel subfamily B member 1	protein-coding
chr1	30042811	30043466	383	Intergenic	-366512	NR_110758	101928460	Hs.434659	NR_110758	ENSG00000230523	LINC01756	-	long intergenic non-protein coding RNA 1756	ncRNA
chr10	2550985	2551546	383	Intergenic	-7611	NR_136146	105376351	Hs.343482	NR_136146		LOC105376351	-	uncharacterized LOC105376351	ncRNA
chr8	118451376	118451720	383	Intergenic	-81404	NM_080651	90390	Hs.492612	NM_080651	ENSG00000164758	MED30	MED30S|THRAP6|TRAP25	mediator complex subunit 30	protein-coding
chr17	53683828	53684446	382	Intergenic	116088	NM_018286	55273	Hs.173233	NM_018286	ENSG00000166292	TMEM100	-	transmembrane protein 100	protein-coding
chr8	135981549	135982002	382	Intergenic	119597	NR_125427	101927845	Hs.559609	NR_125427	ENSG00000251218	LOC101927845	-	uncharacterized LOC101927845	ncRNA
chr11	20035309	20035808	382	intron (NM_182964, intron 11 of 37)	-8544	NM_001111019	89797	Hs.64341	NM_145117	ENSG00000166833	NAV2	HELAD1|POMFIL2|RAINB1|STEERIN2|UNC53H2	neuron navigator 2	protein-coding
chr10	112518590	112519044	382	intron (NM_001134363, intron 1 of 13)	111845	NR_026932	282997	Hs.599931	NR_026932		PDCD4-AS1	-	PDCD4 antisense RNA 1	ncRNA
chr5	56107924	56108221	382	Intergenic	-2828	NM_005921	4214	Hs.653654	NM_005921	ENSG00000095015	MAP3K1	MAPKKK1|MEKK|MEKK 1|MEKK1|SRXY6	mitogen-activated protein kinase kinase kinase 1	protein-coding
chr11	131924727	131925073	382	intron (NM_001144058, intron 1 of 7)	144188	NM_001144058	50863	Hs.504352	NM_016522	ENSG00000182667	NTM	HNT|IGLON2|NTRI	neurotrimin	protein-coding
chr3	171110754	171111163	382	intron (NM_001161560, intron 1 of 31)	67239	NM_001161560	23043	Hs.34024	NM_015028	ENSG00000154310	TNIK	MRT54	TRAF2 and NCK interacting kinase	protein-coding
chr1	121103941	121104868	382	intron (NR_104189, intron 3 of 3)	-2748	NR_120535	100996712	Hs.497575	NM_001271887		SRGAP2D	-	SLIT-ROBO Rho GTPase activating protein 2D (pseudogene)	pseudo
chr6	143200572	143200933	382	intron (NM_006734, intron 1 of 9)	65586	NM_006734	3097	Hs.510172	NM_006734	ENSG00000010818	HIVEP2	HIV-EP2|MBP-2|MIBP1|MRD43|SHN2|ZAS2|ZNF40B	human immunodeficiency virus type I enhancer binding protein 2	protein-coding
chr5	148941572	148941853	382	Intergenic	-10597	NM_001892	1452	Hs.529862	NM_001892	ENSG00000113712	CSNK1A1	CK1|CK1a|CKIa|HEL-S-77p|HLCDGP1|PRO2975	casein kinase 1 alpha 1	protein-coding
chr15	92816934	92817230	382	Intergenic	-120035	NM_001330416	8128	Hs.302341	NM_006011	ENSG00000140557	ST8SIA2	HsT19690|SIAT8-B|SIAT8B|ST8SIA-II|ST8SiaII|STX	ST8 alpha-N-acetyl-neuraminide alpha-2,8-sialyltransferase 2	protein-coding
chr12	104350907	104351517	382	promoter-TSS (NM_001135570)	-219	NM_001135570	728568	Hs.42547	NM_001135570	ENSG00000204954	C12orf73	-	chromosome 12 open reading frame 73	protein-coding
chr6	144511795	144512174	382	3' UTR (NM_003764, exon 2 of 2)	40330	NM_003764	8676	Hs.118958	NM_003764	ENSG00000135604	STX11	FHL4|HLH4|HPLH4	syntaxin 11	protein-coding
chr2	69804389	69805223	382	intron (NM_014911, intron 2 of 21)	-57503	NR_003705	100124535	Hs.693447	NR_003705	ENSG00000207016	SNORA36C	-	small nucleolar RNA, H/ACA box 36C	snoRNA
chr1	118840991	118841357	382	Intergenic	-113326	NM_206996	200162	Hs.528821	NM_206996	ENSG00000155761	SPAG17	CT143|PF6	sperm associated antigen 17	protein-coding
chr4	10613333	10613672	382	intron (NM_052964, intron 2 of 18)	72884	NM_052964	116449	Hs.678910	NM_052964	ENSG00000109684	CLNK	MIST	cytokine dependent hematopoietic cell linker	protein-coding
chr12	11876941	11877373	382	intron (NM_001987, intron 1 of 7)	74369	NM_001987	2120	Hs.504765	NM_001987	ENSG00000139083	ETV6	TEL|TEL/ABL|THC5	ETS variant 6	protein-coding
chr4	184104514	184104766	381	intron (NM_024949, intron 1 of 22)	57147	NR_126473	101928734	Hs.570713	NR_126473	ENSG00000251128	WWC2-AS1	-	WWC2 antisense RNA 1	ncRNA
chr7	35737011	35737418	381	non-coding (NR_136255, exon 1 of 1)	2398	NR_136255	101930085	Hs.599851	NR_136255	ENSG00000271122	LOC101930085	-	uncharacterized LOC101930085	ncRNA
chr11	10427798	10428066	381	intron (NR_103765, intron 2 of 3)	-43936	NM_001172431	272	Hs.501890	NM_000480	ENSG00000133805	AMPD3	-	adenosine monophosphate deaminase 3	protein-coding
chr2	9227322	9227570	381	Intergenic	-83567	NM_001321266	129642	Hs.467634	NM_138799	ENSG00000143797	MBOAT2	LPAAT|LPCAT4|LPEAT|LPLAT 2|OACT2	membrane bound O-acyltransferase domain containing 2	protein-coding
chr2	161080618	161081191	381	Intergenic	-24080	NM_000888	3694	Hs.470399	NM_000888	ENSG00000115221	ITGB6	AI1H	integrin subunit beta 6	protein-coding
chr14	24657981	24658352	381	promoter-TSS (NR_051979)	-42	NR_051979	79711	Hs.411865	NM_024658	ENSG00000196497	IPO4	Imp4	importin 4	protein-coding
chr4	188049400	188049917	381	Intergenic	377109	NR_038931	339975	Hs.639361	NR_038931		LOC339975	-	uncharacterized LOC339975	ncRNA
chr1	86533907	86535082	381	intron (NM_152890, intron 7 of 59)	87627	NM_152890	255631	Hs.659516	NM_152890	ENSG00000171502	COL24A1	-	collagen type XXIV alpha 1 chain	protein-coding
chr14	68606876	68607397	381	intron (NM_001321809, intron 7 of 11)	316827	NM_001321815	5890	Hs.172587	NM_002877	ENSG00000182185	RAD51B	R51H2|RAD51L1|REC2	RAD51 paralog B	protein-coding
chr6	105612327	105612650	380	intron (NM_022361, intron 1 of 3)	11642	NR_024539	64208	Hs.458336	NM_022361	ENSG00000132429	POPDC3	POP3|bA355M14.1	popeye domain containing 3	protein-coding
chr11	107535729	107536094	380	exon (NM_001130037, exon 11 of 11)	46876	NM_003063	6588	Hs.334629	NM_003063	ENSG00000170290	SLN	-	sarcolipin	protein-coding
chr10	53746360	53746620	380	intron (NM_006258, intron 5 of 17)	-287135	NM_015235	23283	Hs.591358	NM_015235	ENSG00000177613	CSTF2T	CstF-64T	cleavage stimulation factor subunit 2 tau variant	protein-coding
chr4	113973768	113974156	380	intron (NM_001148, intron 1 of 45)	3177	NM_001148	287	Hs.620557	NM_001148	ENSG00000145362	ANK2	ANK-2|LQT4|brank-2	ankyrin 2	protein-coding
chr11	131941911	131942167	380	intron (NM_001144058, intron 1 of 7)	161327	NM_001144058	50863	Hs.504352	NM_016522	ENSG00000182667	NTM	HNT|IGLON2|NTRI	neurotrimin	protein-coding
chr6	145407426	145407760	380	Intergenic	-648412	NR_038246	100507557	Hs.124537	NR_038244	ENSG00000235652	LOC100507557	-	uncharacterized LOC100507557	ncRNA
chrY	20142155	20142453	380	Intergenic	4636	NM_001001722	203611	Hs.532657	NM_001001722	ENSG00000129873	CDY2B	CDY	chromodomain Y-linked 2B	protein-coding
chr15	92079816	92080355	380	Intergenic	73516	NR_110106	101926928	Hs.638788	NR_110106	ENSG00000258551	CRAT37	-	cervical cancer-associated transcript 37	ncRNA
chr12	68221683	68222151	380	Intergenic	-98662	NR_110063	101927901	Hs.369609	NR_110063	ENSG00000255970	LOC101927901	-	uncharacterized LOC101927901	ncRNA
chr3	142877393	142877787	380	Intergenic	38972	NM_004267	9435	Hs.8786	NM_004267	ENSG00000175040	CHST2	C6ST|GST-2|GST2|Gn6ST-1|HEL-S-75|glcNAc6ST-1	carbohydrate sulfotransferase 2	protein-coding
chr12	30844125	30844686	380	intron (NM_006390, intron 1 of 24)	4524	NM_006390	10526	Hs.505136	NM_006390	ENSG00000133704	IPO8	RANBP8	importin 8	protein-coding
chr3	113368374	113368693	380	non-coding (NR_111981, exon 7 of 7)	46960	NR_111981	205717	Hs.632570	NM_001009899	ENSG00000176542	USF3	KIAA2018	upstream transcription factor family member 3	protein-coding
chr10	78736745	78737085	380	intron (NM_001322838, intron 19 of 29)	89113	NR_120655	101929328	Hs.664552	NR_120655	ENSG00000236467	KCNMA1-AS1	-	KCNMA1 antisense RNA 1	ncRNA
chr3	111564756	111565194	380	3' UTR (NM_153268, exon 4 of 4)	-13052	NM_145753	90102	Hs.603252	NM_145753	ENSG00000144824	PHLDB2	LL5b|LL5beta	pleckstrin homology like domain family B member 2	protein-coding
chr7	120382497	120382783	380	exon (NM_012281, exon 4 of 6)	115537	NM_012338	23554	Hs.16529	NM_012338	ENSG00000106025	TSPAN12	EVR5|NET-2|NET2|TM4SF12	tetraspanin 12	protein-coding
chr12	26876173	26876809	380	intron (NM_002223, intron 4 of 56)	109640	NM_002223	3709	Hs.512235	NM_002223	ENSG00000123104	ITPR2	ANHD|CFAP48|INSP3R2|IP3R2	inositol 1,4,5-trisphosphate receptor type 2	protein-coding
chr7	116764591	116765087	380	intron (NM_018412, intron 3 of 14)	20807	NR_002331	93654	Hs.628891	NR_002331	ENSG00000226367	ST7-AS2	ST7AS2|ST7OT2	ST7 antisense RNA 2	ncRNA
chr5	142128854	142129231	380	intron (NR_110558, intron 1 of 3)	3877	NR_110558	101926975	Hs.638583	NR_110558	ENSG00000236714	LINC01844	-	long intergenic non-protein coding RNA 1844	ncRNA
chr1	206164799	206165204	380	Intergenic	26546	NR_134239	729533	Hs.339665	NM_001123168	ENSG00000196550	FAM72A	LMPIP|Ugene	family with sequence similarity 72 member A	protein-coding
chr11	95789254	95789520	380	intron (NM_032427, intron 2 of 4)	-132016	NM_016156	8898	Hs.181326	NM_016156	ENSG00000087053	MTMR2	CMT4B|CMT4B1	myotubularin related protein 2	protein-coding
chr1	68316401	68316803	380	intron (NR_040077, intron 1 of 9)	-17447	NM_018841	55970	Hs.431101	NM_018841	ENSG00000172380	GNG12	-	G protein subunit gamma 12	protein-coding
chr7	116346678	116346973	380	intron (NM_001127500, intron 2 of 20)	34381	NM_000245	4233	Hs.132966	NM_000245	ENSG00000105976	MET	AUTS9|DFNB97|HGFR|RCCP2|c-Met	MET proto-oncogene, receptor tyrosine kinase	protein-coding
chr10	10836670	10837128	380	promoter-TSS (NR_027082)	-22	NR_027082	207107	Hs.31562	NR_027082	ENSG00000225383	SFTA1P	SFTPF	surfactant associated 1, pseudogene	pseudo
chr6	94291155	94291699	380	Intergenic	-125374	NR_015362	643432	Hs.509936	NR_015362		TSG1	-	tumor suppressor TSG1	ncRNA
chr16	51465494	51465969	380	Intergenic	-280548	NM_002968	6299	Hs.135787	NM_002968	ENSG00000103449	SALL1	HEL-S-89|HSAL1|Sal-1|TBS|ZNF794	spalt like transcription factor 1	protein-coding
chr8	96281671	96282122	380	promoter-TSS (NM_177965)	-434	NM_177965	157657	Hs.548157	NM_177965	ENSG00000156172	C8orf37	BBS21|CORD16|RP64|smalltalk	chromosome 8 open reading frame 37	protein-coding
chr3	80281963	80282236	380	Intergenic	-465040	NM_002941	6091	Hs.744218	NM_002941	ENSG00000169855	ROBO1	DUTT1|SAX3	roundabout guidance receptor 1	protein-coding
chr11	82700285	82700624	380	intron (NM_014488, intron 4 of 5)	45157	NM_001286059	27314	Hs.40758	NM_014488	ENSG00000137502	RAB30	-	RAB30, member RAS oncogene family	protein-coding
chr9	109655026	109655621	380	intron (NM_021224, intron 1 of 12)	29945	NM_001347997	58499	Hs.370379	NM_021224	ENSG00000148143	ZNF462	Zfp462	zinc finger protein 462	protein-coding
chr15	39420442	39420880	380	Intergenic	-122209	NM_001302797	400360	Hs.376109	NM_207445		C15orf54	-	chromosome 15 open reading frame 54	ncRNA
chr1	187154222	187154562	380	intron (NR_126347, intron 1 of 3)	92418	NR_126347	104169671		NR_126347		LINC01036	-	long intergenic non-protein coding RNA 1036	ncRNA
chr4	119889216	119889724	380	intron (NM_001128933, intron 1 of 3)	79474	NM_001128934	171024	Hs.655519	NM_133477	ENSG00000172403	SYNPO2	-	synaptopodin 2	protein-coding
chr17	53239429	53239708	380	3' UTR (NM_178509, exon 18 of 18)	-102753	NM_002126	3131	Hs.196952	NM_002126	ENSG00000108924	HLF	-	HLF, PAR bZIP transcription factor	protein-coding
chr18	22878829	22879109	380	intron (NM_015461, intron 3 of 7)	53245	NM_015461	25925	Hs.116935	NM_015461	ENSG00000198795	ZNF521	EHZF|Evi3	zinc finger protein 521	protein-coding
chr12	47268478	47268785	380	Intergenic	-48851	NM_018018	55089	Hs.446077	NM_018018	ENSG00000139209	SLC38A4	ATA3|NAT3|PAAT|SNAT4	solute carrier family 38 member 4	protein-coding
chr5	42855942	42856258	380	Intergenic	-44076	NM_005410	6414	Hs.275775	NM_005410	ENSG00000250722	SELENOP	SELP|SEPP|SEPP1|SeP	selenoprotein P	protein-coding
chr6	3694197	3694465	380	Intergenic	57915	NM_183373	221749	Hs.484500	NM_183373	ENSG00000168994	PXDC1	C6orf145	PX domain containing 1	protein-coding
chr22	33584349	33584708	380	Intergenic	80013	NR_134617	105373006	Hs.637171	NR_134617	ENSG00000231253	LINC01640	-	long intergenic non-protein coding RNA 1640	ncRNA
chr8	82425242	82425514	380	Intergenic	18247	NR_144370	646486	Hs.586370	NM_001105281	ENSG00000197416	FABP12	-	fatty acid binding protein 12	protein-coding
chr12	119129727	119130054	380	Intergenic	69594	NR_134998	105370014	Hs.550870	NR_134998	ENSG00000256750	LOC105370014	-	uncharacterized LOC105370014	ncRNA
chr8	122330514	122330814	380	Intergenic	-320922	NR_002835	594842	Hs.668686	NR_002835		HAS2-AS1	HAS2-AS|HAS2AS|HASNT|NCRNA00077	HAS2 antisense RNA 1	ncRNA
chr1	218879484	218879842	380	intron (NR_031644, intron 4 of 6)	263695	NR_125715	103611157	Hs.133379	NR_125715	ENSG00000281453	TGFB2-OT1	-	TGFB2 overlapping transcript 1	ncRNA
chr2	206525078	206525979	379	Intergenic	-21696	NM_003872	8828	Hs.471200	NM_003872	ENSG00000118257	NRP2	NP2|NPN2|PRO2714|VEGF165R2	neuropilin 2	protein-coding
chr21	36604836	36605425	379	Intergenic	-183535	NM_001754	861	Hs.149261	NM_001754	ENSG00000159216	RUNX1	AML1|AML1-EVI-1|AMLCR1|CBF2alpha|CBFA2|EVI-1|PEBP2aB|PEBP2alpha	runt related transcription factor 1	protein-coding
chr9	124049263	124049616	379	intron (NM_001258030, intron 1 of 16)	581	NM_001258030	2934	Hs.522373	NM_000177	ENSG00000148180	GSN	ADF|AGEL	gelsolin	protein-coding
chr4	77129599	77129883	379	intron (NM_005506, intron 1 of 11)	5311	NM_001204255	950	Hs.349656	NM_005506	ENSG00000138760	SCARB2	AMRF|CD36L2|EPM4|HLGP85|LGP85|LIMP-2|LIMPII|SR-BII	scavenger receptor class B member 2	protein-coding
chr8	121820886	121821161	379	intron (NM_021021, intron 1 of 6)	3286	NM_021021	6641	Hs.46701	NM_021021	ENSG00000172164	SNTB1	59-DAP|A1B|BSYN2|DAPA1B|SNT2|SNT2B1|TIP-43	syntrophin beta 1	protein-coding
chr10	34080355	34080780	379	Intergenic	-18959	NR_038932	100505583	Hs.568804	NR_038932	ENSG00000261683	LINC00838	-	long intergenic non-protein coding RNA 838	ncRNA
chr5	38695163	38696264	379	intron (NR_109951, intron 3 of 3)	24662	NR_104631	101926904	Hs.634191	NR_104631	ENSG00000249740	LINC01265	-	long intergenic non-protein coding RNA 1265	ncRNA
chr5	142060372	142060814	378	intron (NM_001144935, intron 1 of 3)	4675	NM_001257211	2246	Hs.483635	NM_000800	ENSG00000113578	FGF1	AFGF|ECGF|ECGF-beta|ECGFA|ECGFB|FGF-1|FGF-alpha|FGFA|GLIO703|HBGF-1|HBGF1	fibroblast growth factor 1	protein-coding
chr2	74810493	74811001	378	intron (NM_001281295, intron 4 of 6)	29460	NM_001318866	1796	Hs.103854	NM_001381	ENSG00000115325	DOK1	P62DOK|pp62	docking protein 1	protein-coding
chr1	239973296	239973758	377	intron (NM_000740, intron 3 of 4)	89645	NR_046582	100873984	Hs.199475	NR_046582	ENSG00000234601	CHRM3-AS1	-	CHRM3 antisense RNA 1	ncRNA
chr15	33430345	33430803	377	intron (NM_001277313, intron 4 of 20)	56360	NM_001277314	342184	Hs.657649	NM_198500	ENSG00000248905	FMN1	FMN|LD	formin 1	protein-coding
chr15	99111180	99111525	377	Intergenic	-53741	NM_182562	283777	Hs.668070	NM_182562	ENSG00000185087	FAM169B	-	family with sequence similarity 169 member B	protein-coding
chr15	63542551	63542966	377	intron (NM_016530, intron 3 of 7)	-26991	NM_001145646	83464	Hs.511703	NM_031301	ENSG00000138613	APH1B	APH-1B|PRO1328|PSFL|TAAV688	aph-1 homolog B, gamma-secretase subunit	protein-coding
chr21	28091951	28092443	377	Intergenic	125531	NM_006988	9510	Hs.643357	NM_006988	ENSG00000154734	ADAMTS1	C3-C5|METH1	ADAM metallopeptidase with thrombospondin type 1 motif 1	protein-coding
chr12	101946117	101946414	376	Intergenic	-42444	NM_001254719	4604	Hs.654589	NM_002465	ENSG00000196091	MYBPC1	LCCS4|MYBPCC|MYBPCS	myosin binding protein C, slow type	protein-coding
chr7	130005412	130006297	376	intron (NR_133928, intron 1 of 1)	1114	NR_133928	105375504	Hs.436058	NR_133928		LOC105375504	-	uncharacterized LOC105375504	ncRNA
chr6	129812617	129812898	376	intron (NM_000426, intron 56 of 64)	218613	NM_033515	93663	Hs.486458	NM_033515	ENSG00000146376	ARHGAP18	MacGAP|SENEX|bA307O14.2	Rho GTPase activating protein 18	protein-coding
chr5	142020215	142020525	376	intron (NM_001144935, intron 1 of 3)	3496	NM_001257210	2246	Hs.483635	NM_000800	ENSG00000113578	FGF1	AFGF|ECGF|ECGF-beta|ECGFA|ECGFB|FGF-1|FGF-alpha|FGFA|GLIO703|HBGF-1|HBGF1	fibroblast growth factor 1	protein-coding
chr6	42283766	42284403	376	intron (NM_033502, intron 3 of 17)	-98451	NM_018141	55173	Hs.380887	NM_018141	ENSG00000048544	MRPS10	MRP-S10|PNAS-122	mitochondrial ribosomal protein S10	protein-coding
chr17	70385230	70385929	375	Intergenic	46627	NR_135222	146795	Hs.651743	NR_135222	ENSG00000264026	LINC02003	-	long intergenic non-protein coding RNA 2003	ncRNA
chr10	75831035	75831309	375	intron (NM_014000, intron 4 of 21)	73300	NM_003373	7414	Hs.643896	NM_003373	ENSG00000035403	VCL	CMD1W|CMH15|HEL114|MV|MVCL	vinculin	protein-coding
chr7	102500835	102501143	375	intron (NM_001111038, intron 16 of 18)	-52355	NM_001031692	10234	Hs.567412	NM_005824	ENSG00000128606	LRRC17	P37NB	leucine rich repeat containing 17	protein-coding
chr17	27375515	27376343	375	intron (NM_016518, intron 2 of 7)	6011	NM_016518	51268	Hs.462585	NM_016518	ENSG00000179761	PIPOX	LPIPOX	pipecolic acid and sarcosine oxidase	protein-coding
chr10	100220532	100220869	375	intron (NM_021828, intron 11 of 11)	-13980	NM_001322477	3257	Hs.404568	NM_000195	ENSG00000107521	HPS1	BLOC3S1|HPS	HPS1, biogenesis of lysosomal organelles complex 3 subunit 1	protein-coding
chr16	21311877	21312205	375	promoter-TSS (NR_026675)	-129	NR_026675	400508	Hs.578949	NM_001101368		CRYM-AS1	NCRNA00169	CRYM antisense RNA 1	ncRNA
chr2	37938494	37938875	375	Intergenic	-39006	NM_001270436	10602	Hs.369574	NM_006449	ENSG00000163171	CDC42EP3	BORG2|CEP3|UB1	CDC42 effector protein 3	protein-coding
chr4	124334240	124334535	375	Intergenic	13742	NM_005841	10252	Hs.744854	NM_005841	ENSG00000164056	SPRY1	hSPRY1	sprouty RTK signaling antagonist 1	protein-coding
chr14	53444562	53444825	374	Intergenic	-26878	NM_001134999	10979	Hs.509343	NM_006832	ENSG00000073712	FERMT2	KIND2|MIG2|PLEKHC1|UNC112|UNC112B|mig-2	fermitin family member 2	protein-coding
chr2	43520882	43521230	374	intron (NR_144316, intron 30 of 36)	66706	NR_027251	100129726	Hs.194480	NM_178529	ENSG00000279873	LINC01126	-	long intergenic non-protein coding RNA 1126	ncRNA
chr1	109261504	109261790	374	exon (NM_001144937, exon 4 of 13)	6091	NM_001144937	163479	Hs.258253	NM_173532	ENSG00000143107	FNDC7	-	fibronectin type III domain containing 7	protein-coding
chr4	124671121	124671680	373	intron (NR_027105, intron 2 of 4)	-24019	NR_027106	285419	Hs.535763	NR_027105	ENSG00000249464	LINC01091	-	long intergenic non-protein coding RNA 1091	ncRNA
chr11	111944623	111945089	373	promoter-TSS (NM_001082619)	39	NM_138789	120379	Hs.420662	NM_138789	ENSG00000150773	PIH1D2	-	PIH1 domain containing 2	protein-coding
chr5	172974635	172975010	373	Intergenic	-31815	NR_027109	285593	Hs.409730	NR_027108	ENSG00000253955	LOC285593	-	uncharacterized LOC285593	ncRNA
chr2	88629637	88629943	373	Intergenic	122263	NM_001135649	344167	Hs.716722	NM_001135649	ENSG00000214336	FOXI3	-	forkhead box I3	protein-coding
chr15	101667897	101668721	373	Intergenic	123828	NM_014918	22856	Hs.110488	NM_014918	ENSG00000131873	CHSY1	CHSY|CSS1|ChSy-1|TPBS	chondroitin sulfate synthase 1	protein-coding
chr2	54350102	54350381	373	promoter-TSS (NM_001320588)	-74	NM_001320588	98	Hs.516173	NM_138448	ENSG00000170634	ACYP2	ACYM|ACYP	acylphosphatase 2	protein-coding
chr13	49887969	49888484	373	intron (NM_001079670, intron 10 of 10)	66179	NM_001193478	81602	Hs.388220	NM_030911	ENSG00000102543	CDADC1	NYD-SP15|bA103J18.1	cytidine and dCMP deaminase domain containing 1	protein-coding
chr1	144091119	144092075	373	Intergenic	-55214	NM_001278267	100288142	Hs.445080	NM_001278267	ENSG00000162825	NBPF20	-	neuroblastoma breakpoint family member 20	protein-coding
chr20	43733220	43733975	373	Intergenic	-3844	NM_001322799	3787	Hs.117780	NM_002251	ENSG00000124134	KCNS1	Kv9.1	potassium voltage-gated channel modifier subfamily S member 1	protein-coding
chr15	26146934	26147488	373	promoter-TSS (NR_040082)	-296	NR_040082	100128714	Hs.587854	NR_040082	ENSG00000206187	LOC100128714	-	uncharacterized LOC100128714	ncRNA
chr12	106517068	106517735	373	intron (NM_014840, intron 1 of 6)	16410	NM_014840	9891	Hs.524692	NM_014840	ENSG00000074590	NUAK1	ARK5	NUAK family kinase 1	protein-coding
chr15	66697008	66697265	373	intron (NM_002755, intron 1 of 10)	17925	NM_002755	5604	Hs.145442	NM_002755	ENSG00000169032	MAP2K1	CFC3|MAPKK1|MEK1|MKK1|PRKMK1	mitogen-activated protein kinase kinase 1	protein-coding
chr17	70389710	70390035	373	Intergenic	50920	NR_135222	146795	Hs.651743	NR_135222	ENSG00000264026	LINC02003	-	long intergenic non-protein coding RNA 2003	ncRNA
chr3	65025185	65025841	373	Intergenic	-352148	NM_001318781	56999	Hs.656071	NM_182920	ENSG00000163638	ADAMTS9	-	ADAM metallopeptidase with thrombospondin type 1 motif 9	protein-coding
chr17	19092926	19093529	372	Intergenic	-25716	NM_001291904	79999	Hs.677375	NM_024934	ENSG00000197665	LOC79999	-	uncharacterized LOC79999	protein-coding
chr12	2042458	2042748	372	intron (NR_036546, intron 1 of 1)	3139	NR_036546	100271702	Hs.737031	NR_036546	ENSG00000235049	LINC00940	-	long intergenic non-protein coding RNA 940	ncRNA
chr1	39607662	39608038	372	intron (NM_012090, intron 1 of 92)	58011	NM_012090	23499	Hs.472475	NM_012090	ENSG00000127603	MACF1	ABP620|ACF7|MACF|OFC4	microtubule-actin crosslinking factor 1	protein-coding
chr22	31639575	31640273	372	intron (NM_005569, intron 2 of 15)	-4424	NM_001031801	3985	Hs.474596	NM_005569	ENSG00000182541	LIMK2	-	LIM domain kinase 2	protein-coding
chr12	5698199	5698602	372	intron (NM_001278596, intron 21 of 25)	95102	NM_002527	4908	Hs.99171	NM_002527	ENSG00000185652	NTF3	HDNF|NGF-2|NGF2|NT-3|NT3	neurotrophin 3	protein-coding
chr15	88320240	88320777	371	Intergenic	200348	NR_026869	145978	Hs.350808	NM_152454	ENSG00000259527	LINC00052	NCRNA00052|TMEM83	long intergenic non-protein coding RNA 52	ncRNA
chr6	33807796	33808294	371	Intergenic	-36252	NM_002418	4295	Hs.2813	NM_002418	ENSG00000096395	MLN	-	motilin	protein-coding
chr2	45427066	45427471	371	intron (NR_033831, intron 1 of 5)	54812	NR_033831	400952	Hs.468368	NR_033831	ENSG00000205054	LINC01121	UNQ6975	long intergenic non-protein coding RNA 1121	ncRNA
chr9	118996159	118996835	371	intron (NM_002581, intron 6 of 21)	80426	NM_002581	5069	Hs.643599	NM_002581	ENSG00000182752	PAPPA	ASBABP2|DIPLA1|IGFBP-4ase|PAPA|PAPP-A|PAPPA1	pappalysin 1	protein-coding
chr10	96059273	96059559	371	intron (NM_016341, intron 24 of 32)	-12589	NR_033969	100128054	Hs.677562	NR_033969	ENSG00000268894	PLCE1-AS1	-	PLCE1 antisense RNA 1	ncRNA
chr14	52822336	52823061	371	Intergenic	41682	NM_000956	5732	Hs.2090	NM_000956	ENSG00000125384	PTGER2	EP2	prostaglandin E receptor 2	protein-coding
chr7	27475069	27475434	371	Intergenic	-180342	NR_122122	790953	Hs.571330	NR_122122		TSL	-	testis-expressed, seven-twelve, leukemia	ncRNA
chr16	48160911	48161484	370	intron (NM_033226, intron 9 of 28)	19484	NM_033226	94160	Hs.410111	NM_033226	ENSG00000140798	ABCC12	MRP9	ATP binding cassette subfamily C member 12	protein-coding
chr9	42853566	42854715	370	intron (NR_046175, intron 2 of 3).2	3062	NR_136299	101929583	Hs.404758	NR_136299		LOC101929583	-	methylenetetrahydrofolate dehydrogenase (NADP+ dependent) 1-like pseudogene	pseudo
chr7	92395165	92395445	370	intron (NM_001145306, intron 3 of 7)	67926	NM_001259	1021	Hs.119882	NM_001259	ENSG00000105810	CDK6	MCPH12|PLSTIRE	cyclin dependent kinase 6	protein-coding
chr2	207998590	207999235	370	promoter-TSS (NM_001270944)	-51	NM_001270944	8609	Hs.59908	NM_003709	ENSG00000118263	KLF7	UKLF	Kruppel like factor 7	protein-coding
chr2	96100234	96100638	370	Intergenic	31988	NM_016044	51011	Hs.531247	NM_016044	ENSG00000115042	FAHD2A	CGI-105	fumarylacetoacetate hydrolase domain containing 2A	protein-coding
chr1	209212745	209213200	370	Intergenic	-285829	NR_135085	105372897	Hs.116154	NR_135085	ENSG00000227940	LINC01696	-	long intergenic non-protein coding RNA 1696	ncRNA
chr7	100765239	100765569	370	Intergenic	-4966	NM_000602	5054	Hs.414795	NM_000602	ENSG00000106366	SERPINE1	PAI|PAI-1|PAI1|PLANH1	serpin family E member 1	protein-coding
chr7	24865630	24866225	370	intron (NR_104112, intron 14 of 20)	66313	NM_145321	26031	Hs.520259	NM_015550	ENSG00000070882	OSBPL3	ORP-3|ORP3|OSBP3	oxysterol binding protein like 3	protein-coding
chr1	164740968	164741293	370	intron (NR_038072, intron 1 of 3)	2748	NR_038072	100505795	Hs.661039	NR_038072	ENSG00000233693	LOC100505795	-	uncharacterized LOC100505795	ncRNA
chr1	39649317	39650043	370	intron (NM_012090, intron 1 of 92)	99841	NM_012090	23499	Hs.472475	NM_012090	ENSG00000127603	MACF1	ABP620|ACF7|MACF|OFC4	microtubule-actin crosslinking factor 1	protein-coding
chr16	15736377	15736650	370	promoter-TSS (NM_001143979)	510	NM_001184998	9665	Hs.173524	NM_014647	ENSG00000166783	KIAA0430	LKAP|MARF1|PPP1R34	KIAA0430	protein-coding
chr19	32864672	32865039	369	intron (NM_001136156, intron 5 of 6)	28341	NM_014910	22847	Hs.205392	NM_014910	ENSG00000168813	ZNF507	-	zinc finger protein 507	protein-coding
chr5	94513732	94514348	369	intron (NM_024717, intron 1 of 22)	-96470	NM_001002796	79772	Hs.591248	NM_024717	ENSG00000175471	MCTP1	-	multiple C2 and transmembrane domain containing 1	protein-coding
chr15	89644983	89645431	369	intron (NM_007011, intron 2 of 14)	13826	NM_152924	11057	Hs.122337	NM_007011	ENSG00000140526	ABHD2	HS1-2|LABH2|PHPS1-2	abhydrolase domain containing 2	protein-coding
chr11	65266352	65266629	368	non-coding (NR_002819, exon 1 of 1)	1281	NR_144567	378938	Hs.621695	NR_002819		MALAT1	HCN|LINC00047|NCRNA00047|NEAT2|PRO2853	metastasis associated lung adenocarcinoma transcript 1 (non-protein coding)	ncRNA
chr10	120949331	120950257	368	Intergenic	-11417	NR_126106	10935	Hs.523302	NM_006793	ENSG00000165672	PRDX3	AOP-1|AOP1|HBC189|MER5|PRO1748|SP-22|prx-III	peroxiredoxin 3	protein-coding
chr8	101801242	101801675	368	Intergenic	-67143	NM_002568	26986	Hs.387804	NM_002568	ENSG00000070756	PABPC1	PAB1|PABP|PABP1|PABPC2|PABPL1	poly(A) binding protein cytoplasmic 1	protein-coding
chr15	99619914	99620246	368	Intergenic	-25206	NM_145728	23336	Hs.207106	NM_015286	ENSG00000182253	SYNM	DMN|SYN	synemin	protein-coding
chr7	102532046	102532348	368	intron (NM_001111038, intron 11 of 18)	-21147	NM_001031692	10234	Hs.567412	NM_005824	ENSG00000128606	LRRC17	P37NB	leucine rich repeat containing 17	protein-coding
chr2	217578286	217578782	368	Intergenic	-18262	NM_000599	3488	Hs.607212	NM_000599	ENSG00000115461	IGFBP5	IBP5	insulin like growth factor binding protein 5	protein-coding
chr15	98667158	98667595	368	Intergenic	-35394	NR_120325	101927332		NR_120325		LINC01582	-	long intergenic non-protein coding RNA 1582	ncRNA
chr2	201165400	201165887	367	Intergenic	-4961	NM_001282735	26010	Hs.120323	NM_015535	ENSG00000196141	SPATS2L	DNAPTP6|SGNP	spermatogenesis associated serine rich 2 like	protein-coding
chr10	63810736	63811093	367	intron (NM_032199, intron 5 of 9)	1944	NM_001244638	84159	Hs.535297	NM_032199	ENSG00000150347	ARID5B	DESRT|MRF-2|MRF2	AT-rich interaction domain 5B	protein-coding
chr3	64337502	64338491	367	Intergenic	-126865	NM_198859	166336	Hs.148105	NM_198859	ENSG00000163637	PRICKLE2	EPM5	prickle planar cell polarity protein 2	protein-coding
chr2	223305780	223306060	367	intron (NM_152386, intron 1 of 4)	16694	NM_152386	130367	Hs.210043	NM_152386	ENSG00000163082	SGPP2	SPP2|SPPase2	sphingosine-1-phosphate phosphatase 2	protein-coding
chr10	105251740	105252221	367	intron (NR_120675, intron 3 of 3)	-1755	NM_004210	9148	Hs.594708	NM_004210	ENSG00000107954	NEURL1	NEUR1|NEURL|RNF67|bA416N2.1|neu|neu-1	neuralized E3 ubiquitin protein ligase 1	protein-coding
chr18	66095357	66095645	367	Intergenic	286852	NM_019022	54495	Hs.440534	NM_019022	ENSG00000166479	TMX3	PDIA13|TXNDC10	thioredoxin related transmembrane protein 3	protein-coding
chrX	13481752	13482056	367	Intergenic	-105790	NM_015507	25975	Hs.12844	NM_015507	ENSG00000198759	EGFL6	MAEG|W80	EGF like domain multiple 6	protein-coding
chr8	82276831	82277096	367	Intergenic	82756	NM_002677	5375	Hs.571512	NM_002677	ENSG00000147588	PMP2	FABP8|M-FABP|MP2|P2	peripheral myelin protein 2	protein-coding
chr1	183958205	183958690	367	intron (NM_001303421, intron 1 of 11)	48457	NM_015101	23127	Hs.387995	NM_015101	ENSG00000198756	COLGALT2	C1orf17|GLT25D2	collagen beta(1-O)galactosyltransferase 2	protein-coding
chr11	78076323	78076758	367	intron (NM_080491, intron 1 of 9)	-23614	NM_012296	9846	Hs.429434	NM_012296	ENSG00000033327	GAB2	-	GRB2 associated binding protein 2	protein-coding
chr8	50538206	50538598	367	Intergenic	-113663	NR_134294	100507464	Hs.245745	NR_134294	ENSG00000253380	LOC100507464	-	uncharacterized LOC100507464	ncRNA
chr3	171041782	171042063	367	intron (NM_001161560, intron 2 of 31)	136275	NM_001161560	23043	Hs.34024	NM_015028	ENSG00000154310	TNIK	MRT54	TRAF2 and NCK interacting kinase	protein-coding
chr11	127002960	127003312	367	Intergenic	66239	NR_120578	101929473	Hs.737523	NR_120578	ENSG00000255087	LOC101929473	-	uncharacterized LOC101929473	ncRNA
chr13	26455780	26456431	367	intron (NM_016529, intron 33 of 36)	169093	NM_001007538	387914	Hs.433791	NM_001007538	ENSG00000180730	SHISA2	C13orf13|PRO28631|TMEM46|WGAR9166|bA398O19.2|hShisa	shisa family member 2	protein-coding
chr6	130991352	130991641	367	Intergenic	-157049	NM_001195597	100507203	Hs.388715	NM_001195597	ENSG00000256162	SMLR1	-	small leucine rich protein 1	protein-coding
chr12	101412386	101412927	367	intron (NM_001286616, intron 7 of 26)	117232	NM_001286616	121601	Hs.58785	NM_178826	ENSG00000151572	ANO4	TMEM16D	anoctamin 4	protein-coding
chr5	106347221	106347481	367	promoter-TSS (NR_104671)	-636	NR_104671	102467213	Hs.570923	NR_104671	ENSG00000251027	LINC01950	-	long intergenic non-protein coding RNA 1950	ncRNA
chr1	100140317	100140646	367	intron (NM_017734, intron 3 of 7)	-14130	NR_037516	100500863		NR_037516	ENSG00000207704	MIR548AA1	-	microRNA 548aa-1	ncRNA
chr3	66743873	66744394	367	Intergenic	44627	NR_135533	105377143	Hs.553944	NR_135533		LOC105377143	-	uncharacterized LOC105377143	ncRNA
chr4	169525776	169526033	367	intron (NM_016081, intron 2 of 20)	-26864	NM_001166109	23022	Hs.151220	NM_016081	ENSG00000129116	PALLD	CGI-151|CGI151|MYN|PNCA1|SIH002	palladin, cytoskeletal associated protein	protein-coding
chr10	56559275	56559561	367	intron (NM_001142765, intron 1 of 31)	1633	NM_001142772	65217	Hs.280209	NM_033056	ENSG00000150275	PCDH15	CDHR15|DFNB23|USH1F	protocadherin related 15	protein-coding
chr14	59349499	59349790	367	intron (NR_110547, intron 1 of 5)	54638	NR_110547	102723742	Hs.232734	NR_110547	ENSG00000258583	LINC01500	-	long intergenic non-protein coding RNA 1500	ncRNA
chr4	74570304	74570637	367	Intergenic	-35753	NM_000584	3576	Hs.624	NM_000584	ENSG00000169429	CXCL8	GCP-1|GCP1|IL8|LECT|LUCT|LYNAP|MDNCF|MONAP|NAF|NAP-1|NAP1	C-X-C motif chemokine ligand 8	protein-coding
chr12	26427387	26428086	367	Intergenic	79230	NM_005086	8082	Hs.183428	NM_005086	ENSG00000123096	SSPN	DAGA5|KRAG|NSPN|SPN1|SPN2	sarcospan	protein-coding
chr9	84177435	84178172	367	Intergenic	126647	NM_001303104	7088	Hs.197320	NM_005077	ENSG00000196781	TLE1	ESG|ESG1|GRG1	transducin like enhancer of split 1	protein-coding
chr10	89610584	89610873	367	Intergenic	12466	NM_001126049	100144748	Hs.559820	NM_001126049	ENSG00000227268	KLLN	CWS4|KILLIN	killin, p53-regulated DNA replication inhibitor	protein-coding
chr13	46631792	46632105	367	intron (NM_001872, intron 9 of 10)	4965	NR_046226	100509894	Hs.626139	NR_046226	ENSG00000235903	CPB2-AS1	-	CPB2 antisense RNA 1	ncRNA
chr7	86591010	86591405	367	intron (NM_001291990, intron 2 of 21)	4084	NM_152748	222223	Hs.208093	NM_152748	ENSG00000164659	KIAA1324L	EIG121L	KIAA1324 like	protein-coding
chr2	223223639	223223964	367	Intergenic	38421	NR_136639	440934	Hs.732732	NR_136638	ENSG00000237732	LOC440934	-	uncharacterized LOC440934	ncRNA
chr16	64899048	64899357	367	Intergenic	256838	NM_001308392	1009	Hs.116471	NM_001797	ENSG00000140937	CDH11	CAD11|CDHOB|OB|OSF-4	cadherin 11	protein-coding
chr4	78620797	78621422	367	Intergenic	119435	NM_144571	246175	Hs.592519	NM_144571	ENSG00000138767	CNOT6L	CCR4b	CCR4-NOT transcription complex subunit 6 like	protein-coding
chr1	114076895	114077223	367	intron (NM_152900, intron 1 of 20)	143584	NM_152900	260425	Hs.486189	NM_020965	ENSG00000081026	MAGI3	MAGI-3|dJ730K3.2	membrane associated guanylate kinase, WW and PDZ domain containing 3	protein-coding
chr3	110533342	110533711	367	Intergenic	255280	NR_045114	100506555	Hs.535689	NR_045114		PVRL3-AS1	-	PVRL3 antisense RNA 1	ncRNA
chr7	31471815	31472098	367	Intergenic	-81729	NM_001257967	223075	Hs.224269	NM_194300	ENSG00000180347	CCDC129	-	coiled-coil domain containing 129	protein-coding
chr7	68147849	68148423	367	Intergenic	662896	NR_120514	102723427	Hs.583491	NR_120514	ENSG00000225209	LOC102723427	-	uncharacterized LOC102723427	ncRNA
chr2	122617981	122618695	367	Intergenic	105217	NR_048557	7247	Hs.75066	NM_004622	ENSG00000211460	TSN	BCLF-1|C3PO|RCHF1|REHF-1|TBRBP|TRSLN	translin	protein-coding
chr5	35884198	35884466	367	Intergenic	27355	NM_002185	3575	Hs.591742	NM_002185	ENSG00000168685	IL7R	CD127|CDW127|IL-7R-alpha|IL7RA|ILRA	interleukin 7 receptor	protein-coding
chr20	12152710	12153145	367	Intergenic	254414	NM_001282554	22903	Hs.709366	NM_014962	ENSG00000132640	BTBD3	dJ742J24.1	BTB domain containing 3	protein-coding
chr14	61570519	61570854	367	Intergenic	122721	NR_033344	145389	Hs.200738	NM_153811	ENSG00000139974	SLC38A6	NAT-1|SNAT6	solute carrier family 38 member 6	protein-coding
chr5	34683020	34683524	367	intron (NM_001145520, intron 1 of 17)	-1340	NM_001145525	26064	Hs.431400	NM_015577	ENSG00000039560	RAI14	NORPEG|RAI13	retinoic acid induced 14	protein-coding
chr5	71723655	71723986	367	Intergenic	79429	NM_152625	167465	Hs.224794	NM_152625	ENSG00000178175	ZNF366	DCSCRIPT	zinc finger protein 366	protein-coding
chr2	206392767	206393317	367	intron (NM_205863, intron 20 of 21)	-154182	NM_003872	8828	Hs.471200	NM_003872	ENSG00000118257	NRP2	NP2|NPN2|PRO2714|VEGF165R2	neuropilin 2	protein-coding
chr5	168588058	168588506	367	intron (NM_003062, intron 4 of 35)	102416	NR_030311	693170		NR_030311	ENSG00000207619	MIR585	MIRN585|hsa-mir-585|mir-585	microRNA 585	ncRNA
chr10	86253830	86254401	367	intron (NM_001284240, intron 9 of 9)	69177	NM_001284242	54462	Hs.461988	NM_018999	ENSG00000107771	CCSER2	FAM190B|Gcap14|KIAA1128|bA486O22.1	coiled-coil serine rich protein 2	protein-coding
chr2	148214374	148214657	367	Intergenic	-387571	NM_001278579	92	Hs.470174	NM_001616	ENSG00000121989	ACVR2A	ACTRII|ACVR2	activin A receptor type 2A	protein-coding
chr6	55559051	55559321	367	Intergenic	-115174	NM_001287741	54511	Hs.147054	NM_019036	ENSG00000146151	HMGCLL1	bA418P12.1|er-cHL	3-hydroxymethyl-3-methylglutaryl-CoA lyase like 1	protein-coding
chr7	54932265	54932752	367	Intergenic	105502	NR_110040	100996654	Hs.127991	NR_110040		LOC100996654	-	uncharacterized LOC100996654	ncRNA
chr6	145408071	145408526	367	Intergenic	-647707	NR_038246	100507557	Hs.124537	NR_038244	ENSG00000235652	LOC100507557	-	uncharacterized LOC100507557	ncRNA
chr7	120560690	120560981	367	Intergenic	-29982	NM_198267	54556	Hs.489811	NM_019071	ENSG00000071243	ING3	Eaf4|ING2|MEAF4|p47ING3	inhibitor of growth family member 3	protein-coding
chr3	154951016	154951380	367	Intergenic	-7536	NR_125399	101928190	Hs.121410	NR_125399	ENSG00000241336	LINC01487	-	long intergenic non-protein coding RNA 1487	ncRNA
chr20	52883956	52884449	367	Intergenic	59700	NM_002623	5203	Hs.91161	NM_002623	ENSG00000101132	PFDN4	C1|PFD4	prefoldin subunit 4	protein-coding
chr3	192548068	192548565	367	intron (NM_178496, intron 1 of 1)	87634	NM_178496	151963	Hs.151443	NM_178496	ENSG00000180611	MB21D2	C3orf59	Mab-21 domain containing 2	protein-coding
chr20	5926704	5927064	366	intron (NM_015939, intron 2 of 10)	4320	NM_001281467	51605	Hs.128791	NM_015939	ENSG00000089195	TRMT6	CGI-09|GCD10|Gcd10p	tRNA methyltransferase 6	protein-coding
chr7	131750402	131750758	366	Intergenic	155601	NR_110836	101928782	Hs.571369	NR_110836	ENSG00000224865	LOC101928782	-	uncharacterized LOC101928782	ncRNA
chr15	94613611	94613983	365	intron (NR_120320, intron 2 of 8)	37370	NR_120320	101927112	Hs.134687	NR_120320	ENSG00000259724	LINC01581	-	long intergenic non-protein coding RNA 1581	ncRNA
chr14	53822315	53822735	365	Intergenic	202453	NR_110062	101927620		NR_110062	ENSG00000258731	LOC101927620	-	uncharacterized LOC101927620	ncRNA
chr19	46636338	46636907	365	Intergenic	-8691	NM_207393	388555	Hs.365496	NM_207393	ENSG00000188624	IGFL3	UNQ483	IGF like family member 3	protein-coding
chr6	37598107	37598611	365	Intergenic	67407	NM_153487	266727	Hs.437993	NM_153487	ENSG00000112139	MDGA1	GPIM|MAMDC3	MAM domain containing glycosylphosphatidylinositol anchor 1	protein-coding
chr10	112506223	112506509	365	intron (NM_001134363, intron 1 of 13)	102211	NM_001134363	282996	Hs.116630	NM_001134363	ENSG00000203867	RBM20	-	RNA binding motif protein 20	protein-coding
chr6	3473420	3473666	365	Intergenic	-16750	NM_001286456	63027	Hs.713588	NM_015482	ENSG00000137266	SLC22A23	C6orf85	solute carrier family 22 member 23	protein-coding
chr16	24759592	24759841	365	intron (NM_001330520, intron 2 of 23)	18667	NM_014494	27327	Hs.655057	NM_014494	ENSG00000090905	TNRC6A	CAGH26|GW1|GW182|TNRC6	trinucleotide repeat containing 6A	protein-coding
chr7	47219364	47220174	365	Intergenic	401973	NM_022748	64759	Hs.520814	NM_022748	ENSG00000136205	TNS3	TEM6|TENS1	tensin 3	protein-coding
chr5	55574210	55574704	365	Intergenic	-45271	NM_024669	79722	Hs.436214	NM_024669	ENSG00000164512	ANKRD55	-	ankyrin repeat domain 55	protein-coding
chr8	140807535	140807914	365	intron (NM_031466, intron 21 of 22)	-92425	NM_001282534	51305	Hs.493037	NM_001282534	ENSG00000169427	KCNK9	K2p9.1|KT3.2|TASK-3|TASK3	potassium two pore domain channel subfamily K member 9	protein-coding
chr4	124752093	124752462	365	intron (NR_027105, intron 3 of 4)	56858	NR_027106	285419	Hs.535763	NR_027105	ENSG00000249464	LINC01091	-	long intergenic non-protein coding RNA 1091	ncRNA
chr1	223894936	223895318	365	intron (NM_001146068, intron 1 of 20)	-4992	NM_001748	824	Hs.350899	NM_001748	ENSG00000162909	CAPN2	CANP2|CANPL2|CANPml|mCANP	calpain 2	protein-coding
chr15	60683191	60683760	364	intron (NM_001136015, intron 1 of 13)	6710	NM_004039	302	Hs.511605	NM_004039	ENSG00000182718	ANXA2	ANX2|ANX2L4|CAL1H|HEL-S-270|LIP2|LPC2|LPC2D|P36|PAP-IV	annexin A2	protein-coding
chr4	48911589	48912108	364	Intergenic	-3003	NM_001286773	132299	Hs.95835	NM_152398	ENSG00000145247	OCIAD2	-	OCIA domain containing 2	protein-coding
chr1	91801226	91801604	364	intron (NM_001017975, intron 20 of 38)	69011	NM_001017975	164045	Hs.454818	NM_001017975	ENSG00000162669	HFM1	MER3|POF9|SEC63D1|Si-11|Si-11-6|helicase	HFM1, ATP dependent DNA helicase homolog	protein-coding
chr8	103343376	103343668	364	intron (NM_015902, intron 9 of 58)	81395	NM_015902	51366	Hs.492445	NM_015902	ENSG00000104517	UBR5	DD5|EDD|EDD1|HYD	ubiquitin protein ligase E3 component n-recognin 5	protein-coding
chr2	2530969	2531499	364	Intergenic	-196149	NM_015025	23040	Hs.434418	NM_015025	ENSG00000186487	MYT1L	MRD39|NZF1|ZC2H2C2|ZC2HC4B|myT1-L	myelin transcription factor 1 like	protein-coding
chr16	11085476	11085966	364	intron (NM_015226, intron 9 of 22)	47376	NM_015226	23274	Hs.35490	NM_015226	ENSG00000038532	CLEC16A	Gop-1|KIAA0350	C-type lectin domain family 16 member A	protein-coding
chr12	128044047	128044812	364	Intergenic	76583	NR_120451	101927637	Hs.170413	NR_120451	ENSG00000256022	LOC101927637	-	uncharacterized LOC101927637	ncRNA
chr3	11641856	11642395	364	intron (NM_001128219, intron 2 of 4)	3930	NM_001284391	9686	Hs.740389	NM_014667	ENSG00000144560	VGLL4	VGL-4	vestigial like family member 4	protein-coding
chr10	3847768	3848563	364	Intergenic	-20692	NM_001160124	1316	Hs.4055	NM_001300	ENSG00000067082	KLF6	BCD1|CBA1|COPEB|CPBP|GBF|PAC1|ST12|ZF9	Kruppel like factor 6	protein-coding
chr7	138660536	138660837	364	intron (NM_020910, intron 1 of 19)	5378	NM_020910	57670	Hs.605380	NM_020910	ENSG00000122778	KIAA1549	-	KIAA1549	protein-coding
chr4	77724674	77725052	364	Intergenic	94139	NM_001029870	345079	Hs.257292	NM_001029870	ENSG00000186212	SOWAHB	ANKRD56	sosondowah ankyrin repeat domain family member B	protein-coding
chr14	65473146	65473437	364	intron (NM_197957, intron 3 of 3)	19784	NM_002028	2342	Hs.325531	NM_002028	ENSG00000257365	FNTB	FPTB	farnesyltransferase, CAAX box, beta	protein-coding
chr12	988757	989159	363	exon (NM_018979, exon 11 of 28)	53284	NM_001297420	5893	Hs.410355	NM_134422	ENSG00000002016	RAD52	-	RAD52 homolog, DNA repair protein	protein-coding
chr12	1583200	1583521	363	intron (NM_178039, intron 17 of 17)	-26297	NR_028415	100292680	Hs.391695	NR_028415		LINC00942	-	long intergenic non-protein coding RNA 942	ncRNA
chr3	123476932	123477517	363	intron (NM_053027, intron 4 of 32)	68733	NR_046629	100873940	Hs.667316	NR_046629	ENSG00000250174	MYLK-AS2	-	MYLK antisense RNA 2	ncRNA
chr13	26266062	26266683	363	intron (NM_016529, intron 24 of 36)	223460	NM_001313741	51761	Hs.444957	NM_016529	ENSG00000132932	ATP8A2	ATP|ATPIB|CAMRQ4|IB|ML-1	ATPase phospholipid transporting 8A2	protein-coding
chr20	31072909	31073234	363	intron (NM_001256798, intron 4 of 10)	-1686	NM_080616	140688	Hs.516978	NM_080616	ENSG00000197183	NOL4L	C20orf112|C20orf113|dJ1184F4.2|dJ1184F4.4	nucleolar protein 4 like	protein-coding
chr1	213131508	213131908	363	intron (NM_024749, intron 2 of 5)	7846	NM_001301056	79805	Hs.96885	NM_024749	ENSG00000143494	VASH2	-	vasohibin 2	protein-coding
chr14	61121868	61122161	363	Intergenic	-5859	NM_005982	6495	Hs.633506	NM_005982	ENSG00000126778	SIX1	BOS3|DFNA23|TIP39	SIX homeobox 1	protein-coding
chr2	133065462	133065861	363	intron (NM_001304449, intron 1 of 3)	944	NM_001304449	646915		NM_001304449		ZNF806	-	zinc finger protein 806	protein-coding
chr13	78447145	78447744	362	intron (NR_103853, intron 6 of 6)	45522	NM_003991	1910	Hs.82002	NM_000115	ENSG00000136160	EDNRB	ABCDS|ET-B|ET-BR|ETB|ETB1|ETBR|ETRB|HSCR|HSCR2|WS4A	endothelin receptor type B	protein-coding
chr1	117635431	117636236	362	intron (NM_003594, intron 18 of 22)	-1432	NR_030640	100126331		NR_030640	ENSG00000215930	MIR942	MIRN942|hsa-mir-942|mir-942	microRNA 942	ncRNA
chr8	72745219	72745578	362	Intergenic	-9960	NR_033652	100132891	Hs.137674	NR_033651	ENSG00000235531	MSC-AS1	-	MSC antisense RNA 1	ncRNA
chr12	13364749	13365357	362	intron (NM_001423, intron 2 of 4)	15451	NM_001423	2012	Hs.719042	NM_001423	ENSG00000134531	EMP1	CL-20|EMP-1|TMP	epithelial membrane protein 1	protein-coding
chr3	35435379	35435923	362	promoter-TSS (NR_110817)	-136	NR_110817	101928135	Hs.550715	NR_110817		LOC101928135	-	uncharacterized LOC101928135	ncRNA
chr20	40518147	40518787	362	Intergenic	-271334	NM_032221	84181	Hs.740645	NM_032221	ENSG00000124177	CHD6	CHD-6|CHD5|RIGB	chromodomain helicase DNA binding protein 6	protein-coding
chr15	32612606	32613165	362	Intergenic	82608	NM_001282493	653125		NM_001282493	ENSG00000249931	GOLGA8K	-	golgin A8 family member K	protein-coding
chr9	67028434	67028819	362	intron (NR_046175, intron 2 of 3)	1565	NR_136299	101929583	Hs.404758	NR_136299		LOC101929583	-	methylenetetrahydrofolate dehydrogenase (NADP+ dependent) 1-like pseudogene	pseudo
chr8	123146990	123147255	361	Intergenic	433761	NR_131202	105375734	Hs.628341	NR_131202		LOC105375734	-	uncharacterized LOC105375734	ncRNA
chr1	177225405	177226061	361	intron (NM_021165, intron 3 of 7)	85209	NM_021165	57795	Hs.495918	NM_021165	ENSG00000198797	BRINP2	DBCCR1L2|FAM5B	BMP/retinoic acid inducible neural specific 2	protein-coding
chr8	70378480	70379458	361	5' UTR (NM_001128204, exon 1 of 22)	110	NM_015170	23213	Hs.409602	NM_015170	ENSG00000137573	SULF1	SULF-1	sulfatase 1	protein-coding
chr2	38008129	38008412	361	Intergenic	48584	NR_110011	101929559	Hs.468200	NR_110011	ENSG00000237803	LINC00211	NCRNA00211	long intergenic non-protein coding RNA 211	ncRNA
chr8	78042877	78043281	361	Intergenic	-129799	NM_001172087	5828	Hs.437966	NM_000318	ENSG00000164751	PEX2	PAF1|PBD5A|PBD5B|PMP3|PMP35|PXMP3|RNF72|ZWS3	peroxisomal biogenesis factor 2	protein-coding
chr4	13919769	13920078	360	intron (NR_121681, intron 3 of 3)	-193669	NR_033931	152742	Hs.135435	NR_033931	ENSG00000248698	LINC01085	-	long intergenic non-protein coding RNA 1085	ncRNA
chr10	94651868	94652590	360	intron (NM_001319200, intron 1 of 17)	44017	NM_019053	54536	Hs.655657	NM_019053	ENSG00000138190	EXOC6	EXOC6A|SEC15|SEC15L|SEC15L1|SEC15L3|Sec15p	exocyst complex component 6	protein-coding
chr9	89598774	89599198	360	intron (NR_049794, intron 3 of 6)	35373	NR_049794	100506834	Hs.553987	NR_049794	ENSG00000226237	GAS1RR	LncRNA-Hh	GAS1 adjacent regulatory RNA	ncRNA
chr6	164166959	164167344	360	Intergenic	-74635	NR_134620	102724152	Hs.738183	NR_134620		LOC102724152	-	uncharacterized LOC102724152	ncRNA
chr6	91113500	91114108	360	Intergenic	91343	NR_039671	100616109		NR_039671	ENSG00000266760	MIR4464	mir-4464	microRNA 4464	ncRNA
chr13	24044016	24044453	360	non-coding (NR_038995, exon 1 of 3)	583	NR_038995	100506697	Hs.50118	NR_038995	ENSG00000232977	LINC00327	NCRNA00327	long intergenic non-protein coding RNA 327	ncRNA
chr15	82044884	82045265	360	Intergenic	293410	NM_032246	84206	Hs.104744	NM_032246	ENSG00000183496	MEX3B	MEX-3B|RKHD3|RNF195	mex-3 RNA binding family member B	protein-coding
chr1	33629276	33629636	360	intron (NM_001330483, intron 2 of 4)	12695	NM_001330483	55223	Hs.656006	NM_018207	ENSG00000116525	TRIM62	DEAR1	tripartite motif containing 62	protein-coding
chr3	112847044	112847767	360	Intergenic	39173	NR_110823	101929717	Hs.638426	NR_110823	ENSG00000243795	LINC02044	-	long intergenic non-protein coding RNA 2044	ncRNA
chr21	43518011	43518443	360	intron (NM_001004416, intron 6 of 22)	10417	NR_027243	150147	Hs.558646	NM_152507	ENSG00000184385	UMODL1-AS1	C21orf128	UMODL1 antisense RNA 1	ncRNA
chr15	62411429	62411820	360	Intergenic	45858	NM_001007595	388125	Hs.144372	NM_001007595	ENSG00000205502	C2CD4B	FAM148B|NLF2	C2 calcium dependent domain containing 4B	protein-coding
chr2	110679521	110679906	360	intron (NR_027145, intron 8 of 17)	23704	NM_001205288	100288695	Hs.535619	NM_001205288	ENSG00000256671	LIMS4	LIMS3L	LIM zinc finger domain containing 4	protein-coding
chr9	134258589	134258975	359	Intergenic	-46695	NM_013318	84726	Hs.743955	NM_013318	ENSG00000130723	PRRC2B	BAT2L|BAT2L1|KIAA0515|LQFBS-1	proline rich coiled-coil 2B	protein-coding
chr2	17994776	17995244	359	Intergenic	-2776	NM_001105569	343930	Hs.705359	NM_001105569	ENSG00000151379	MSGN1	MSOG|pMsgn1	mesogenin 1	protein-coding
chr8	30360453	30360844	359	intron (NM_001008710, intron 4 of 8)	-117731	NR_046205	100128750	Hs.126813	NR_046205	ENSG00000254109	RBPMS-AS1	-	RBPMS antisense RNA 1	ncRNA
chrY	19864687	19865310	359	Intergenic	17442	NM_001002906	353515	Hs.632286	NM_001002906		XKRY2	XKRYP7	XK related, Y-linked 2	protein-coding
chr19	31704817	31705347	359	intron (NR_138036, intron 2 of 4)	135349	NR_138036	57616	Hs.278436	NM_020856	ENSG00000121297	TSHZ3	TSH3|ZNF537	teashirt zinc finger homeobox 3	protein-coding
chr7	107332215	107332623	359	intron (NM_000441, intron 10 of 20)	-30176	NR_028137	286002	Hs.512611	NR_028137		SLC26A4-AS1	-	SLC26A4 antisense RNA 1	ncRNA
chr8	130214730	130215056	359	Intergenic	38593	NR_033916	728724	Hs.49902	NR_033916	ENSG00000250400	LINC00977	-	long intergenic non-protein coding RNA 977	ncRNA
chr22	43011249	43011767	359	promoter-TSS (NM_001278657)	257	NR_029422	267010	Hs.574857	NR_029422	ENSG00000276027	RNU12	RNU12-1|RNU12L|RNU12P|dJ222E13.7	RNA, U12 small nuclear	snRNA
chr8	10222666	10222938	359	intron (NM_001199729, intron 6 of 6)	-109273	NR_120604	101929191	Hs.595262	NR_120604	ENSG00000253641	LINCR-0001	-	uncharacterized LINCR-0001	ncRNA
chr10	102193559	102193903	359	Intergenic	-29081	NM_003393	7479	Hs.421281	NM_003393	ENSG00000075290	WNT8B	-	Wnt family member 8B	protein-coding
chr7	44906913	44907215	359	Intergenic	14335	NR_039801	100616393		NR_039801	ENSG00000146676	MIR4657	mir-4657	microRNA 4657	ncRNA
chr4	41135686	41136113	359	intron (NM_001166050, intron 2 of 17)	80736	NM_001166050	323	Hs.479602	NM_004307	ENSG00000163697	APBB2	FE65L|FE65L1	amyloid beta precursor protein binding family B member 2	protein-coding
chr7	136854074	136854369	359	Intergenic	-5133	NR_046103	349160	Hs.660713	NR_046103	ENSG00000234352	LOC349160	-	uncharacterized LOC349160	ncRNA
chr11	78651522	78652006	359	intron (NM_001098816, intron 6 of 33)	-365855	NM_024678	79731	Hs.503389	NM_024678	ENSG00000137513	NARS2	DFNB94|SLM5|asnRS	asparaginyl-tRNA synthetase 2, mitochondrial (putative)	protein-coding
chr10	101155429	101156173	359	TTS (NM_002079)	34729	NM_002079	2805	Hs.500756	NM_002079	ENSG00000120053	GOT1	AST1|ASTQTL1|GIG18|cAspAT|cCAT	glutamic-oxaloacetic transaminase 1	protein-coding
chr1	245741576	245741959	359	intron (NM_018012, intron 5 of 14)	423480	NM_018012	55083	Hs.143134	NM_018012	ENSG00000162849	KIF26B	-	kinesin family member 26B	protein-coding
chr13	52194427	52195120	359	intron (NM_052950, intron 1 of 11)	36289	NM_052950	115825	Hs.46506	NM_052950	ENSG00000139668	WDFY2	PROF|WDF2|ZFYVE22	WD repeat and FYVE domain containing 2	protein-coding
chr18	23317397	23318459	358	Intergenic	352683	NM_005637	6760	Hs.129261	NM_005637	ENSG00000141380	SS18	SSXT|SYT	SS18, nBAF chromatin remodeling complex subunit	protein-coding
chr19	31714658	31715261	358	intron (NR_138036, intron 2 of 4)	125472	NR_138036	57616	Hs.278436	NM_020856	ENSG00000121297	TSHZ3	TSH3|ZNF537	teashirt zinc finger homeobox 3	protein-coding
chr2	9799062	9799376	358	Intergenic	-28035	NM_006826	10971	Hs.74405	NM_006826	ENSG00000134308	YWHAQ	14-3-3|1C5|HS1	tyrosine 3-monooxygenase/tryptophan 5-monooxygenase activation protein theta	protein-coding
chr21	10132659	10133214	358	Intergenic	-164342	NR_038327	100132288	Hs.487562	NM_174948	ENSG00000188681	TEKT4P2	MAFIPL|TEKT4P	tektin 4 pseudogene 2	pseudo
chr3	190303649	190304054	358	intron (NM_001167931, intron 3 of 11)	72011	NM_002182	3556	Hs.478673	NM_002182	ENSG00000196083	IL1RAP	C3orf13|IL-1RAcP|IL1R3	interleukin 1 receptor accessory protein	protein-coding
chr16	54407262	54408465	358	Intergenic	-3252	NR_134923	100996345	Hs.112680	NR_134922	ENSG00000261803	LINC02140	-	long intergenic non-protein coding RNA 2140	ncRNA
chr12	70291458	70292377	358	intron (NM_182530, intron 10 of 24)	72814	NM_182530	196446	Hs.253773	NM_182530	ENSG00000166268	MYRFL	C12orf15|C12orf28|bcm1377	myelin regulatory factor-like	protein-coding
chr1	117367253	117368416	358	Intergenic	70782	NM_001328609	914	Hs.523500	NM_001767	ENSG00000116824	CD2	LFA-2|SRBC|T11	CD2 molecule	protein-coding
chr2	55087271	55087974	358	intron (NM_001039753, intron 11 of 40)	135473	NM_001039753	400954	Hs.656692	NM_001039753	ENSG00000214595	EML6	-	echinoderm microtubule associated protein like 6	protein-coding
chr12	89740089	89740944	358	Intergenic	6120	NM_001946	1848	Hs.298654	NM_001946	ENSG00000139318	DUSP6	HH19|MKP3|PYST1	dual specificity phosphatase 6	protein-coding
chr9	124040677	124041250	358	intron (NM_001127662, intron 1 of 16)	6845	NR_103560	57000	Hs.522373	NM_020250	ENSG00000235865	GSN-AS1	C9orf31|MOST2	GSN antisense RNA 1	ncRNA
chr12	63108379	63109657	358	intron (NM_020700, intron 6 of 9)	111552	NR_029661	406891		NR_029661	ENSG00000199179	MIRLET7I	LET7I|MIRNLET7I|hsa-let-7i|let-7i	microRNA let-7i	ncRNA
chr8	102550179	102550864	358	intron (NM_001330593, intron 1 of 15)	45853	NM_024915	79977	Hs.661088	NM_024915	ENSG00000083307	GRHL2	BOM|DFNA28|ECTDS|TFCP2L3	grainyhead like transcription factor 2	protein-coding
chr5	150024701	150025037	358	intron (NM_007286, intron 1 of 2)	4662	NM_001109974	11346	Hs.435228	NM_007286	ENSG00000171992	SYNPO	-	synaptopodin	protein-coding
chr10	121169476	121169765	357	intron (NM_005308, intron 4 of 15)	32136	NR_039829	100616398		NR_039829	ENSG00000265719	MIR4681	-	microRNA 4681	ncRNA
chr14	24299349	24299605	357	Intergenic	-123467	NM_001282987	10901	Hs.528385	NM_021004	ENSG00000157326	DHRS4	CR|NRDR|PHCR|PSCD|SCAD-SRL|SDR-SRL|SDR25C1|SDR25C2	dehydrogenase/reductase 4	protein-coding
chr1	40723581	40723916	357	promoter-TSS (NM_005857)	26	NM_005857	10269	Hs.132642	NM_005857	ENSG00000084073	ZMPSTE24	FACE-1|FACE1|HGPS|PRO1|STE24|Ste24p	zinc metallopeptidase STE24	protein-coding
chr12	126822188	126822625	357	Intergenic	-104621	NR_130748	100128554	Hs.408255	NR_015398	ENSG00000214043	LOC100128554	-	uncharacterized LOC100128554	ncRNA
chr15	42783251	42783631	357	promoter-TSS (NM_001284307)	-46	NM_001284307	64397	Hs.511143	NM_022473	ENSG00000103994	ZNF106	SH3BP3|ZFP106|ZNF474	zinc finger protein 106	protein-coding
chr15	99243815	99244129	357	intron (NM_000875, intron 1 of 20)	-49522	NR_126453	104472848	Hs.349049	NR_126453		IRAIN	IGF1R-AS	IGF1R antisense imprinted non-protein coding RNA	ncRNA
chr2	45504092	45504388	357	Intergenic	-22160	NR_033831	400952	Hs.468368	NR_033831	ENSG00000205054	LINC01121	UNQ6975	long intergenic non-protein coding RNA 1121	ncRNA
chr7	79757132	79757413	357	Intergenic	-6868	NM_002069	2770	Hs.134587	NM_002069	ENSG00000127955	GNAI1	Gi	G protein subunit alpha i1	protein-coding
chr11	69312025	69312319	356	Intergenic	11843	NR_120543	101928292	Hs.736219	NR_120542		LINC01488	BRCAT8	long intergenic non-protein coding RNA 1488	ncRNA
chr3	169489582	169490215	356	promoter-TSS (NM_001185118)	-955	NM_001185118	55892	Hs.507025	NM_018657	ENSG00000085274	MYNN	OSZF|SBBIZ1|ZBTB31|ZNF902	myoneurin	protein-coding
chr2	72107976	72108285	356	Intergenic	266861	NM_019885	56603	Hs.91546	NM_019885	ENSG00000003137	CYP26B1	CYP26A2|P450RAI-2|P450RAI2|RHFCA	cytochrome P450 family 26 subfamily B member 1	protein-coding
chr7	72044953	72045667	356	intron (NM_001145440, intron 14 of 14)	-117564	NR_039794	100616331		NR_039794	ENSG00000264494	MIR4650-2	-	microRNA 4650-2	ncRNA
chr11	19681640	19682178	356	intron (NM_001111018, intron 1 of 37)	-52972	NM_145117	89797	Hs.64341	NM_145117	ENSG00000166833	NAV2	HELAD1|POMFIL2|RAINB1|STEERIN2|UNC53H2	neuron navigator 2	protein-coding
chr15	85353214	85353714	356	Intergenic	-6447	NM_020778	57538	Hs.459183	NM_020778	ENSG00000136383	ALPK3	MAK|MIDORI	alpha kinase 3	protein-coding
chr1	39861088	39861501	356	intron (NM_012090, intron 52 of 92)	-13882	NM_015038	643314	Hs.658760	NM_015038	ENSG00000127603	KIAA0754	-	KIAA0754	protein-coding
chr10	123886771	123887156	356	intron (NM_001291879, intron 1 of 16)	14409	NM_001291879	10579	Hs.501252	NM_006997	ENSG00000138162	TACC2	AZU-1|ECTACC	transforming acidic coiled-coil containing protein 2	protein-coding
chr1	224716626	224716976	356	intron (NM_001322304, intron 2 of 6)	-87378	NR_136287	149111	Hs.731723	NM_152495	ENSG00000143786	CNIH3	CNIH-3	cornichon family AMPA receptor auxiliary protein 3	protein-coding
chr12	32370875	32371233	355	intron (NM_001003398, intron 2 of 8)	110869	NM_001714	636	Hs.505202	NM_001714	ENSG00000151746	BICD1	BICD	BICD cargo adaptor 1	protein-coding
chr6	146219541	146219944	355	intron (NM_173082, intron 25 of 29)	65491	NM_173082	257218	Hs.723297	NM_173082	ENSG00000146414	SHPRH	bA545I5.2	SNF2 histone linker PHD RING helicase	protein-coding
chr5	142024380	142024931	355	promoter-TSS (NM_001257210)	-789	NM_001257210	2246	Hs.483635	NM_000800	ENSG00000113578	FGF1	AFGF|ECGF|ECGF-beta|ECGFA|ECGFB|FGF-1|FGF-alpha|FGFA|GLIO703|HBGF-1|HBGF1	fibroblast growth factor 1	protein-coding
chr12	89938411	89938983	355	Intergenic	-18658	NM_001199781	100528030	Hs.25130	NM_001199781	ENSG00000259075	POC1B-GALNT4	-	POC1B-GALNT4 readthrough	protein-coding
chr1	108534303	108534907	355	intron (NR_046653, intron 1 of 2)	-27060	NM_006113	10451	Hs.267659	NM_006113	ENSG00000134215	VAV3	-	vav guanine nucleotide exchange factor 3	protein-coding
chr9	114823513	114823863	355	intron (NM_001282640, intron 13 of 17)	113889	NM_001282640	64420	Hs.494827	NM_022486	ENSG00000106868	SUSD1	-	sushi domain containing 1	protein-coding
chr11	59317959	59318907	355	Intergenic	36047	NM_001004711	390199	Hs.553757	NM_001004711	ENSG00000172742	OR4D9	OR11-253	olfactory receptor family 4 subfamily D member 9	protein-coding
chr9	67291628	67291930	355	intron (NR_136300, intron 2 of 3)	1328	NR_136300	102724580	Hs.494013	NR_136300		LOC102724580	-	methylenetetrahydrofolate dehydrogenase (NADP+ dependent) 1-like pseudogene	pseudo
chr8	29468720	29469009	355	Intergenic	136761	NR_026765	619351	Hs.566911	NR_026765	ENSG00000251191	LINC00589	C8orf75	long intergenic non-protein coding RNA 589	ncRNA
chr7	12700011	12700454	355	Intergenic	-26220	NM_212460	10124	Hs.245540	NM_005738	ENSG00000122644	ARL4A	ARL4	ADP ribosylation factor like GTPase 4A	protein-coding
chr10	123004338	123004585	355	Intergenic	286367	NM_001320654	2263	Hs.533683	NM_000141	ENSG00000066468	FGFR2	BBDS|BEK|BFR-1|CD332|CEK3|CFD1|ECT1|JWS|K-SAM|KGFR|TK14|TK25	fibroblast growth factor receptor 2	protein-coding
chr1	94018262	94018537	354	3' UTR (NM_001164473, exon 17 of 17)	32320	NM_001308251	8412	Hs.36958	NM_003567	ENSG00000137936	BCAR3	NSP2|SH2D3B	breast cancer anti-estrogen resistance 3	protein-coding
chr11	16169840	16170343	354	intron (NM_001145819, intron 6 of 15)	-178924	NR_106721	102464826		NR_106721	ENSG00000110693	MIR6073	hsa-mir-6073	microRNA 6073	ncRNA
chr5	99931265	99931564	354	Intergenic	60405	NM_198507	345757	Hs.356108	NM_198507	ENSG00000174132	FAM174A	HGS_RE408|NS5ATP6|TMEM157|UNQ1912	family with sequence similarity 174 member A	protein-coding
chr6	17430011	17430328	354	intron (NM_006366, intron 3 of 12)	36433	NM_006366	10486	Hs.132902	NM_006366	ENSG00000112186	CAP2	-	CAP, adenylate cyclase-associated protein, 2 (yeast)	protein-coding
chr16	83725777	83726152	354	intron (NM_001257, intron 10 of 13)	111617	NR_120308	102724163		NR_120308	ENSG00000260228	LOC102724163	-	uncharacterized LOC102724163	ncRNA
chr8	129995180	129995584	354	Intergenic	258104	NR_033916	728724	Hs.49902	NR_033916	ENSG00000250400	LINC00977	-	long intergenic non-protein coding RNA 977	ncRNA
chr3	37745174	37745558	354	intron (NM_002207, intron 18 of 27)	157905	NR_110531	101928153	Hs.657314	NR_110531	ENSG00000235257	ITGA9-AS1	-	ITGA9 antisense RNA 1	ncRNA
chr2	45617952	45618315	354	intron (NM_018079, intron 20 of 20)	-136053	NR_033831	400952	Hs.468368	NR_033831	ENSG00000205054	LINC01121	UNQ6975	long intergenic non-protein coding RNA 1121	ncRNA
chr8	116119550	116119895	354	Intergenic	560517	NM_001282902	7227	Hs.657018	NM_014112	ENSG00000104447	TRPS1	GC79|LGCR	transcriptional repressor GATA binding 1	protein-coding
chr11	88027091	88027476	354	exon (NM_001814, exon 7 of 7)	43672	NM_001114173	1075	Hs.128065	NM_001814	ENSG00000109861	CTSC	CPPI|DPP-I|DPP1|DPPI|HMS|JP|JPD|PALS|PDON1|PLS	cathepsin C	protein-coding
chr4	88817434	88817778	354	Intergenic	61751	NM_001291183	56955	Hs.676357	NM_020203	ENSG00000152595	MEPE	OF45	matrix extracellular phosphoglycoprotein	protein-coding
chr4	109388250	109388658	354	Intergenic	-89935	NR_134679	101929621	Hs.679455	NR_134679		LOC101929621	-	uncharacterized LOC101929621	ncRNA
chr18	20274964	20275437	354	Intergenic	91600	NR_110782	101927571	Hs.335020	NR_110782	ENSG00000266850	LOC101927571	-	uncharacterized LOC101927571	ncRNA
chr1	218844874	218845285	354	intron (NR_031644, intron 3 of 6)	229111	NR_125715	103611157	Hs.133379	NR_125715	ENSG00000281453	TGFB2-OT1	-	TGFB2 overlapping transcript 1	ncRNA
chr1	95239274	95239813	354	intron (NR_104131, intron 1 of 4)	-28087	NR_039620	100616321		NR_039620	ENSG00000263526	MIR378G	-	microRNA 378g	ncRNA
chr8	129947944	129948380	354	Intergenic	305324	NR_033916	728724	Hs.49902	NR_033916	ENSG00000250400	LINC00977	-	long intergenic non-protein coding RNA 977	ncRNA
chr3	114618471	114618745	354	intron (NM_001164343, intron 3 of 11)	861	NR_121662	26137	Hs.202577	NM_015642	ENSG00000181722	ZBTB20	DPZF|HOF|ODA-8S|PRIMS|ZNF288	zinc finger and BTB domain containing 20	protein-coding
chr11	129013214	129013597	354	intron (NM_001142685, intron 2 of 21)	48688	NM_001142685	9743	Hs.440379	NM_014715	ENSG00000134909	ARHGAP32	GC-GAP|GRIT|PX-RICS|RICS|p200RhoGAP|p250GAP	Rho GTPase activating protein 32	protein-coding
chr10	54461454	54461742	354	Intergenic	69862	NM_000242	4153	Hs.499674	NM_000242	ENSG00000165471	MBL2	COLEC1|HSMBPC|MBL|MBL2D|MBP|MBP-C|MBP1|MBPD	mannose binding lectin 2	protein-coding
chr17	54425030	54425267	354	intron (NM_153228, intron 3 of 16)	194312	NM_153228	162282	Hs.673040	NM_153228	ENSG00000153930	ANKFN1	-	ankyrin repeat and fibronectin type III domain containing 1	protein-coding
chr3	147987699	147988074	354	Intergenic	191940	NR_134937	100507461	Hs.112623	NR_134937	ENSG00000241131	LINC02032	-	long intergenic non-protein coding RNA 2032	ncRNA
chr7	28520586	28521309	354	intron (NM_004904, intron 1 of 10)	45713	NM_004904	9586	Hs.437075	NM_004904	ENSG00000146592	CREB5	CRE-BPA|CREB-5	cAMP responsive element binding protein 5	protein-coding
chr9	22159062	22159361	354	Intergenic	-149899	NM_078487	1030	Hs.72901	NM_004936	ENSG00000147883	CDKN2B	CDK4I|INK4B|MTS2|P15|TP15|p15INK4b	cyclin dependent kinase inhibitor 2B	protein-coding
chr12	47309695	47310085	354	Intergenic	-90110	NM_018018	55089	Hs.446077	NM_018018	ENSG00000139209	SLC38A4	ATA3|NAT3|PAAT|SNAT4	solute carrier family 38 member 4	protein-coding
chr12	105955768	105956961	354	Intergenic	-141617	NR_110109	101929110	Hs.145944	NR_110108	ENSG00000257859	CASC18	-	cancer susceptibility candidate 18 (non-protein coding)	ncRNA
chr5	125379810	125380100	354	Intergenic	-135315	NR_105042	102546228	Hs.582529	NR_105042	ENSG00000248107	LINC02039	-	long intergenic non-protein coding RNA 2039	ncRNA
chr4	143324097	143324430	354	intron (NM_003866, intron 7 of 26)	443425	NM_003866	8821	Hs.176376	NM_003866	ENSG00000109452	INPP4B	-	inositol polyphosphate-4-phosphatase type II B	protein-coding
chr8	50670406	50671059	354	Intergenic	-151554	NM_001321775	54212	Hs.584914	NM_018967	ENSG00000147481	SNTG1	G1SYN|SYN4	syntrophin gamma 1	protein-coding
chr12	91252177	91252486	354	Intergenic	-59469	NR_038868	439916	Hs.350600	NM_001039384	ENSG00000196243	LINC00615	C12orf37	long intergenic non-protein coding RNA 615	ncRNA
chr3	156478784	156479143	354	intron (NR_038387, intron 1 of 2)	50847	NR_003284	647033	Hs.745109	NR_003284		PA2G4P4	PA2G4L1	proliferation-associated 2G4 pseudogene 4	pseudo
chr17	42685784	42686073	354	Intergenic	41789	NR_110661	101927017	Hs.560554	NR_110661	ENSG00000266979	LINC01180	-	long intergenic non-protein coding RNA 1180	ncRNA
chr7	115967849	115968189	354	Intergenic	-41238	NR_130922	102724434	Hs.667624	NR_130921	ENSG00000237870	LOC102724434	-	uncharacterized LOC102724434	ncRNA
chr3	47952321	47952612	354	intron (NM_001134364, intron 8 of 17)	61421	NR_031595	100302232		NR_031595	ENSG00000221585	MIR1226	MIRN1226|hsa-mir-1226|mir-1226	microRNA 1226	ncRNA
chr2	139500086	139500356	354	intron (NM_007226, intron 1 of 1)	37590	NM_007226	11249	Hs.435019	NM_007226	ENSG00000144227	NXPH2	NPH2	neurexophilin 2	protein-coding
chr1	22827004	22827313	354	intron (NM_001330398, intron 3 of 15)	48814	NM_001330398	9923	Hs.418966	NM_014870	ENSG00000184677	ZBTB40	ZNF923	zinc finger and BTB domain containing 40	protein-coding
chr3	29800893	29801366	354	intron (NM_001003793, intron 5 of 14)	174518	NR_046556	100873977	Hs.581453	NR_046556	ENSG00000235593	RBMS3-AS1	-	RBMS3 antisense RNA 1	ncRNA
chr2	40382913	40383330	354	intron (NM_001112802, intron 6 of 7)	238347	NR_038441	100128590	Hs.744988	NR_038441	ENSG00000227028	SLC8A1-AS1	-	SLC8A1 antisense RNA 1	ncRNA
chr4	97149651	97149914	354	Intergenic	388543	NM_005390	5161	Hs.131361	NM_005390	ENSG00000163114	PDHA2	PDHAL	pyruvate dehydrogenase (lipoamide) alpha 2	protein-coding
chr3	115719169	115719477	354	intron (NM_002338, intron 3 of 6)	-359548	NR_109998	101926903	Hs.26479	NR_109998	ENSG00000240922	LSAMP-AS1	-	LSAMP antisense RNA 1	ncRNA
chr10	101310940	101311542	354	Intergenic	18551	NM_145285	159296	Hs.243272	NM_145285	ENSG00000119919	NKX2-3	CSX3|NK2.3|NKX2.3|NKX2C|NKX4-3	NK2 homeobox 3	protein-coding
chr12	71898294	71898597	354	exon (NM_001277227, exon 2 of 17)	64895	NM_001277227	8549	Hs.658889	NM_003667	ENSG00000139292	LGR5	FEX|GPR49|GPR67|GRP49|HG38	leucine rich repeat containing G protein-coupled receptor 5	protein-coding
chr21	34681036	34681559	354	Intergenic	-15917	NM_000629	3454	Hs.529400	NM_000629	ENSG00000142166	IFNAR1	AVP|IFN-alpha-REC|IFNAR|IFNBR|IFRC	interferon alpha and beta receptor subunit 1	protein-coding
chr14	54086591	54087268	354	Intergenic	328273	NR_049843	100847076		NR_049843	ENSG00000266431	MIR5580	-	microRNA 5580	ncRNA
chr2	123505992	123506324	354	Intergenic	993037	NR_048557	7247	Hs.75066	NM_004622	ENSG00000211460	TSN	BCLF-1|C3PO|RCHF1|REHF-1|TBRBP|TRSLN	translin	protein-coding
chr8	53676923	53677446	354	Intergenic	-50158	NM_014781	9821	Hs.196102	NM_014781	ENSG00000023287	RB1CC1	ATG17|CC1|FIP200|PPP1R131	RB1 inducible coiled-coil 1	protein-coding
chr3	100282691	100282997	354	intron (NM_018004, intron 4 of 5)	-45589	NM_032787	84873	Hs.334511	NM_032787	ENSG00000144820	ADGRG7	GPR128	adhesion G protein-coupled receptor G7	protein-coding
chrY	20210099	20210389	354	Intergenic	72576	NM_001001722	203611	Hs.532657	NM_001001722	ENSG00000129873	CDY2B	CDY	chromodomain Y-linked 2B	protein-coding
chr15	42232529	42232978	354	intron (NM_139265, intron 3 of 5)	19138	NR_120332	101928363	Hs.680195	NR_120332		EHD4-AS1	-	EHD4 antisense RNA 1	ncRNA
chr1	221290918	221291294	354	Intergenic	218532	NR_024236	400804	Hs.722626	NR_024236	ENSG00000234754	C1orf140	-	uncharacterized LOC400804	ncRNA
chr4	175245804	175246274	354	intron (NM_001145314, intron 10 of 10)	-40637	NM_012180	26269	Hs.76917	NM_012180	ENSG00000164117	FBXO8	DC10|FBS|FBX8	F-box protein 8	protein-coding
chr20	52755605	52756331	354	Intergenic	34548	NM_001128915	1591	Hs.89663	NM_000782	ENSG00000019186	CYP24A1	CP24|CYP24|HCAI|HCINF1|P450-CC24	cytochrome P450 family 24 subfamily A member 1	protein-coding
chr8	10145270	10145564	354	intron (NM_001199729, intron 4 of 6)	-186658	NR_120604	101929191	Hs.595262	NR_120604	ENSG00000253641	LINCR-0001	-	uncharacterized LINCR-0001	ncRNA
chr18	42467134	42467419	354	intron (NM_015559, intron 3 of 5)	82855	NR_036203	100422829		NR_036203	ENSG00000265957	MIR4319	-	microRNA 4319	ncRNA
chr13	76957849	76958534	354	Intergenic	502349	NM_138444	115207	Hs.644125	NM_138444	ENSG00000178695	KCTD12	C13orf2|PFET1|PFETIN	potassium channel tetramerization domain containing 12	protein-coding
chr9	83412360	83413102	354	Intergenic	822793	NR_121212	101927477	Hs.571630	NR_121212		LINC01507	XLOC_000303	long intergenic non-protein coding RNA 1507	ncRNA
chr2	162065075	162065354	354	intron (NM_001199135, intron 4 of 7)	-36036	NR_110164	100996579	Hs.660929	NR_110163	ENSG00000227403	LINC01806	-	long intergenic non-protein coding RNA 1806	ncRNA
[truncated: 13,773 more rows]

## Sheet: Ty1 ChIPseq in Ctrl cells
Chr	Start	End	Peak Score	Annotation	Distance to TSS	Nearest PromoterID	Entrez ID	Nearest Unigene	Nearest Refseq	Nearest Ensembl	Gene Name	Gene Alias	Gene Description	Gene Type
chrY	15278742	15278850	1207	Intergenic	261180	NR_136722	8653	Hs.99120	NM_004660	ENSG00000067048	DDX3Y	DBY	DEAD-box helicase 3, Y-linked	protein-coding
chr10	14143700	14143805	964	intron (NR_134578, intron 2 of 3)	27469	NR_120638	101928453	Hs.650212	NR_120638		LOC101928453	-	uncharacterized LOC101928453	ncRNA
chr11	126384684	126384793	920	intron (NM_032531, intron 4 of 16)	108661	NM_001254759	6484	Hs.591947	NM_006278	ENSG00000110080	ST3GAL4	CGS23|NANTA3|SAT3|SIAT4|SIAT4C|ST3GalIV|STZ	ST3 beta-galactoside alpha-2,3-sialyltransferase 4	protein-coding
chr10	129020865	129020965	852	intron (NM_001380, intron 27 of 51)	-26493	NM_001039762	642938	Hs.613882	NM_001039762	ENSG00000188916	FAM196A	C10orf141|INSYN2	family with sequence similarity 196 member A	protein-coding
chr11	70042450	70042548	811	Intergenic	-6770	NM_003824	8772	Hs.86131	NM_003824	ENSG00000168040	FADD	GIG3|MORT1	Fas associated via death domain	protein-coding
chr2	170810664	170810756	710	intron (NM_172070, intron 23 of 38)	126692	NM_172070	130507	Hs.379548	NM_172070	ENSG00000144357	UBR3	ZNF650	ubiquitin protein ligase E3 component n-recognin 3 (putative)	protein-coding
chr6	104517499	104517598	692	Intergenic	789873	NM_001321083	57531	Hs.434340	NM_020771	ENSG00000085382	HACE1	SPPRS	HECT domain and ankyrin repeat containing E3 ubiquitin protein ligase 1	protein-coding
chrX	122888225	122888316	656	Intergenic	-21366	NM_001081550	57187	Hs.149991	NM_020449	ENSG00000125676	THOC2	CXorf3|MRX12|MRX35|THO2|dJ506G2.1|hTREX120	THO complex 2	protein-coding
chr11	71484168	71484256	639	Intergenic	-14345	NM_152563	55199	Hs.567527	NM_018172	ENSG00000158483	FAM86C1	FAM86C	family with sequence similarity 86 member C1	protein-coding
chr6	105368636	105368730	581	Intergenic	19719	NR_046407	100113403	Hs.649249	NR_046407	ENSG00000203809	LIN28B-AS1	C6orf220|LINC00577|dJ439I14.1	LIN28B antisense RNA 1	ncRNA
chr7	113816215	113816307	574	intron (NR_033766, intron 1 of 19)	89896	NR_033766	93986	Hs.282787	NM_014491	ENSG00000128573	FOXP2	CAGH44|SPCH1|TNRC10	forkhead box P2	protein-coding
chr8	110706510	110706603	545	Intergenic	-2536	NM_001099743	55638	Hs.390738	NM_017786	ENSG00000147642	SYBU	GOLSYN|OCSYN|SNPHL	syntabulin	protein-coding
chr14	28201184	28201266	536	Intergenic	-98741	NR_130461	100422830		NR_130461	ENSG00000264657	MIR3171	-	microRNA 3171	ncRNA
chr7	157620032	157620123	512	intron (NM_130843, intron 11 of 21)	-27200	NR_038966	100506585	Hs.661265	NR_038966	ENSG00000233038	LOC100506585	-	uncharacterized LOC100506585	ncRNA
chr12	27357053	27357147	508	Intergenic	-39978	NM_015000	23012	Hs.184523	NM_015000	ENSG00000211455	STK38L	NDR2	serine/threonine kinase 38 like	protein-coding
chr11	67965893	67965973	490	intron (NM_001300909, intron 1 of 8)	14851	NM_016028	51111	Hs.632120	NM_016028	ENSG00000110066	KMT5B	CGI-85|CGI85|SUV420H1	lysine methyltransferase 5B	protein-coding
chr16	2845138	2845213	486	Intergenic	-3311	NM_001135086	360226	Hs.647401	NM_001135086		PRSS41	TESSP1	protease, serine 41	protein-coding
chrY	10029499	10029698	483	Intergenic	281191	NR_003593	100101121	Hs.522846	NR_003593	ENSG00000237069	TTTY23B	TTTY23	testis-specific transcript, Y-linked 23B (non-protein coding)	ncRNA
chr4	184320283	184320370	457	Intergenic	-45418	NM_017632	55602	Hs.592508	NM_017632	ENSG00000168564	CDKN2AIP	CARF	CDKN2A interacting protein	protein-coding
chr2	21284924	21285020	456	Intergenic	-18027	NM_000384	338	Hs.120759	NM_000384	ENSG00000084674	APOB	FLDB|LDLCQ4|apoB-100|apoB-48	apolipoprotein B	protein-coding
chr3	75798990	75799062	440	intron (NM_001324028, intron 2 of 5)	11595	NR_036235	100422955		NR_036235	ENSG00000266396	MIR4273	-	microRNA 4273	ncRNA
chr2	133020061	133020202	420	Intergenic	-4589	NR_027020	554226	Hs.380689	NR_027019	ENSG00000163046	ANKRD30BL	ANKRD30BP3|NCRNA00164	ankyrin repeat domain 30B like	pseudo
chr10	86456897	86456964	413	Intergenic	271992	NM_001284242	54462	Hs.461988	NM_018999	ENSG00000107771	CCSER2	FAM190B|Gcap14|KIAA1128|bA486O22.1	coiled-coil serine rich protein 2	protein-coding
chr1	15358028	15358110	387	intron (NM_001017999, intron 2 of 7)	85654	NM_001017999	23254	Hs.368823	NM_015209	ENSG00000189337	KAZN	KAZ	kazrin, periplakin interacting protein	protein-coding
chr6	6657680	6658043	379	Intergenic	-34802	NR_026970	285780	Hs.655737	NM_173675	ENSG00000216863	LY86-AS1	LY86-AS|LY86AS	LY86 antisense RNA 1	ncRNA
chr17	45219232	45219301	361	exon (NM_001293091, exon 11 of 18)	47412	NM_001293089	996	Hs.463295	NM_001256	ENSG00000004897	CDC27	ANAPC3|APC3|CDC27Hs|D0S1430E|D17S978E|H-NUC|HNUC|NUC2	cell division cycle 27	protein-coding
chr6	160521757	160521827	360	intron (NM_000876, intron 45 of 47)	7678	NR_003288	729603	Hs.674810	NR_003288	ENSG00000213073	LOC729603	-	calcineurin like EF-hand protein 1 pseudogene	pseudo
chr4	49512153	49512410	356	Intergenic	523622	NM_001286791	80157	Hs.479703	NM_025087	ENSG00000109182	CWH43	CWH43-C	cell wall biogenesis 43 C-terminal homolog	protein-coding
chr6	102929800	102929886	354	Intergenic	1082982	NM_021956	2898	Hs.98262	NM_021956	ENSG00000164418	GRIK2	EAA4|GLR6|GLUK6|GLUR6|GluK2|MRT6	glutamate ionotropic receptor kainate type subunit 2	protein-coding
chr10	12793052	12793125	344	intron (NM_020397, intron 3 of 9)	-25736	NR_031752	100313841		NR_031752	ENSG00000221331	MIR548Q	-	microRNA 548q	ncRNA
chr22	20326348	20326411	343	Intergenic	-2141	NR_136572	101927859		NR_136572		LOC101927859	-	uncharacterized LOC101927859	ncRNA
chr22	18721379	18721451	338	promoter-TSS (NR_136561)	-12	NR_136561	642643		NR_136561	ENSG00000182824	LINC01662	-	long intergenic non-protein coding RNA 1662	ncRNA
chr1	162710999	162711108	321	intron (NM_001014796, intron 4 of 18)	-49439	NM_001304512	51478	Hs.492925	NM_016371	ENSG00000132196	HSD17B7	PRAP|SDR37C1	hydroxysteroid 17-beta dehydrogenase 7	protein-coding
chr13	76146100	76146179	320	intron (NM_006002, intron 6 of 8)	22253	NM_006002	7347	Hs.162241	NM_006002	ENSG00000118939	UCHL3	UCH-L3	ubiquitin C-terminal hydrolase L3	protein-coding
chr22	20691619	20691679	313	intron (NR_136572, intron 3 of 5)	-34821	NR_136569	729461	Hs.629498	NM_201401	ENSG00000274044	LINC01660	-	long intergenic non-protein coding RNA 1660	ncRNA
chr1	143282198	143282268	309	Intergenic	-79994	NR_110761	102723769	Hs.652926	NR_110761		LOC102723769	-	uncharacterized LOC102723769	ncRNA
chr3	75801810	75802012	309	intron (NM_001324028, intron 2 of 5)	14480	NR_036235	100422955		NR_036235	ENSG00000266396	MIR4273	-	microRNA 4273	ncRNA
chr1	16840542	16840737	307	Intergenic	-21443	NR_023386	114819	Hs.597881	NR_023386	ENSG00000080947	CROCCP3	CROCCL2|dJ798A10.2	ciliary rootlet coiled-coil, rootletin pseudogene 3	pseudo
chr8	122087340	122087405	305	Intergenic	-263063	NM_021021	6641	Hs.46701	NM_021021	ENSG00000172164	SNTB1	59-DAP|A1B|BSYN2|DAPA1B|SNT2|SNT2B1|TIP-43	syntrophin beta 1	protein-coding
chr3	18789696	18789763	305	Intergenic	-302649	NM_001322872	6304	Hs.517717	NM_002971	ENSG00000182568	SATB1	-	SATB homeobox 1	protein-coding
chrX	19470174	19470466	305	intron (NM_001001671, intron 6 of 28)	63059	NM_001001671	389840	Hs.713701	NM_001001671	ENSG00000180815	MAP3K15	ASK3|bA723P2.3	mitogen-activated protein kinase kinase kinase 15	protein-coding
chr9	66858537	66858610	303	Intergenic	-64394	NR_121570	101928381	Hs.708686	NR_121570		LOC101928381	-	uncharacterized LOC101928381	ncRNA
chr6	155246895	155246978	296	Intergenic	72442	NR_036100	100422821		NR_036100	ENSG00000264814	MIR1273C	-	microRNA 1273c	ncRNA
chr4	49512584	49512666	291	Intergenic	523966	NM_001286791	80157	Hs.479703	NM_025087	ENSG00000109182	CWH43	CWH43-C	cell wall biogenesis 43 C-terminal homolog	protein-coding
chrX	88160674	88160753	289	Intergenic	158487	NM_033048	53336	Hs.458292	NM_033048	ENSG00000147183	CPXCR1	CT77	CPX chromosome region, candidate 1	protein-coding
chr17	19091346	19091594	285	Intergenic	-25533	NM_001291905	388436	Hs.677375	NM_001291905	ENSG00000281856	LOC388436	-	uncharacterized protein ENSP00000382042	protein-coding
chr9	66862482	66862781	275	Intergenic	-60336	NR_121570	101928381	Hs.708686	NR_121570		LOC101928381	-	uncharacterized LOC101928381	ncRNA
chrY	9956715	9956931	273	Intergenic	208416	NR_003593	100101121	Hs.522846	NR_003593	ENSG00000237069	TTTY23B	TTTY23	testis-specific transcript, Y-linked 23B (non-protein coding)	ncRNA
chr6	146588838	146588904	273	intron (NM_001278067, intron 2 of 7)	238537	NM_001278067	2911	Hs.32945	NM_000838	ENSG00000152822	GRM1	GPRC1A|MGLU1|MGLUR1|PPP1R85|SCAR13	glutamate metabotropic receptor 1	protein-coding
chr17	18967015	18967428	273	Intergenic	-16856	NM_001330148	10750	Hs.567416	NM_006613	ENSG00000154016	GRAP	-	GRB2-related adaptor protein	protein-coding
chr1	145969322	145969404	271	intron (NR_104217, intron 2 of 17)	-23886	NR_111936	100034743	Hs.696575	NR_003377		PDZK1P1	OTTHUMT00000038524|PDZK1P2	PDZ domain containing 1 pseudogene 1	pseudo
chr15	77910878	77910940	267	intron (NM_001301195, intron 3 of 3)	13960	NM_032808	84894	Hs.656765	NM_032808	ENSG00000169783	LINGO1	LERN1|LRRN6A|UNQ201	leucine rich repeat and Ig domain containing 1	protein-coding
chr22	21522069	21522127	267	intron (NR_108107, intron 1 of 12)	906	NR_108107	642633		NM_201565	ENSG00000215498	FAM230B	-	family with sequence similarity 230 member B (non-protein coding)	ncRNA
chr22	18686075	18686132	265	intron (NR_136570, intron 1 of 11)	2527	NR_136570	100996415	Hs.645542	NR_136570		LOC100996415	-	uncharacterized LOC100996415	ncRNA
chr1	16891926	16892827	259	intron (NM_017940, intron 26 of 28)	16967	NR_037446	100500876		NR_037446	ENSG00000263811	MIR3675	-	microRNA 3675	ncRNA
chr1	142854913	142855242	259	Intergenic	-141472	NR_046228	100874392	Hs.648245	NR_046228		ANKRD20A12P	-	ankyrin repeat domain 20 family member A12, pseudogene	pseudo
chr1	147511044	147511134	259	Intergenic	-23901	NR_111936	100034743	Hs.696575	NR_003377		PDZK1P1	OTTHUMT00000038524|PDZK1P2	PDZ domain containing 1 pseudogene 1	pseudo
chrX	5068945	5069020	257	Intergenic	-517369	NR_110390	101928201	Hs.586488	NR_110390	ENSG00000236513	LOC101928201	-	uncharacterized LOC101928201	ncRNA
chr7	26838707	26838783	257	intron (NM_001303468, intron 4 of 12)	58597	NM_001303468	8935	Hs.200770	NM_003930	ENSG00000005020	SKAP2	PRAP|RA70|SAPS|SCAP2|SKAP-HOM|SKAP55R	src kinase associated phosphoprotein 2	protein-coding
chr4	3968309	3968374	252	Intergenic	-11186	NR_130741	348926	Hs.591720	NR_024253	ENSG00000251669	FAM86EP	-	family with sequence similarity 86, member A pseudogene	pseudo
chr3	75800589	75800693	251	intron (NM_001324028, intron 2 of 5)	13210	NR_036235	100422955		NR_036235	ENSG00000266396	MIR4273	-	microRNA 4273	ncRNA
chr17	45249309	45249367	251	exon (NM_001293089, exon 3 of 19)	17340	NM_001293089	996	Hs.463295	NM_001256	ENSG00000004897	CDC27	ANAPC3|APC3|CDC27Hs|D0S1430E|D17S978E|H-NUC|HNUC|NUC2	cell division cycle 27	protein-coding
chr4	49514528	49514626	246	Intergenic	525918	NM_001286791	80157	Hs.479703	NM_025087	ENSG00000109182	CWH43	CWH43-C	cell wall biogenesis 43 C-terminal homolog	protein-coding
chr5	140409007	140409071	246	Intergenic	-21922	NM_013340	29930	Hs.278950	NM_013340	ENSG00000171815	PCDHB1	PCDH-BETA1	protocadherin beta 1	protein-coding
chr22	18881993	18882058	244	promoter-TSS (NR_136571)	-81	NR_136571	100996432	Hs.631668	NR_136571		LINC01663	-	long intergenic non-protein coding RNA 1663	ncRNA
chr10	99804236	99804323	244	Intergenic	-13694	NM_001206528	55118	Hs.500736	NM_018058	ENSG00000095713	CRTAC1	ASPIC|ASPIC1|CEP-68	cartilage acidic protein 1	protein-coding
chr7	10037	10146	242	Intergenic	139347	NR_134325	102723672	Hs.605204	NR_134325		LOC102723672	-	uncharacterized LOC102723672	ncRNA
chr6	26240681	26240753	242	promoter-TSS (NM_003540)	63	NM_003540	8361	Hs.247816	NM_003540	ENSG00000274618	HIST1H4F	H4|H4/c|H4FC	histone cluster 1 H4 family member f	protein-coding
chr13	50194988	50195054	240	Intergenic	-7414	NM_138450	115761	Hs.558599	NM_138450	ENSG00000152213	ARL11	ARLTS1	ADP ribosylation factor like GTPase 11	protein-coding
chr16	49711141	49711208	240	intron (NM_001271620, intron 3 of 7)	-13032	NM_001330533	23090	Hs.443715	NM_015069	ENSG00000102935	ZNF423	Ebfaz|JBTS19|NPHP14|OAZ|Roaz|ZFP423|Zfp104|hOAZ	zinc finger protein 423	protein-coding
chr12	66451380	66451441	235	Intergenic	-33904	NR_106722	102464827		NR_106722	ENSG00000276878	MIR6074	hsa-mir-6074	microRNA 6074	ncRNA
chr4	190198719	190198824	233	Intergenic	-381989	NR_121679	101928971	Hs.519164	NR_121679	ENSG00000250739	LINC01262	TCONS_l2_00021807	long intergenic non-protein coding RNA 1262	ncRNA
chr1	145323478	145323725	227	intron (NM_001039703, intron 28 of 85)	30230	NM_001039703	100132406	Hs.714127	NM_001039703	ENSG00000271425	NBPF10	AB6|AG1|NBPF9	neuroblastoma breakpoint family member 10	protein-coding
chr1	49054471	49054539	227	intron (NM_001323573, intron 10 of 12)	-116625	NM_019073	54558	Hs.538103	NM_019073	ENSG00000132122	SPATA6	HASH|SRF-1|SRF1	spermatogenesis associated 6	protein-coding
chr12	132547069	132547141	227	exon (NM_015409, exon 47 of 53)	-21723	NR_003290	347918	Hs.122115	NM_182613	ENSG00000185684	EP400NL	-	EP400 N-terminal like	pseudo
chr17	19015560	19015856	225	Intergenic	-15074	NM_001129778	400581	Hs.647426	NM_001129778	ENSG00000189152	GRAPL	-	GRB2 related adaptor protein like	protein-coding
chr17	18965250	18965606	225	Intergenic	-15063	NM_001330148	10750	Hs.567416	NM_006613	ENSG00000154016	GRAP	-	GRB2-related adaptor protein	protein-coding
chr5	40890065	40890128	225	Intergenic	-19258	NM_000587	730	Hs.78065	NM_000587	ENSG00000112936	C7	-	complement C7	protein-coding
chr2	162136405	162136526	219	Intergenic	-25311	NR_110593	101929512	Hs.666488	NR_110593		LOC101929512	-	uncharacterized LOC101929512	ncRNA
chrY	13340532	13340735	218	Intergenic	1192756	NR_033667	352887	Hs.546221	NR_033667	ENSG00000206159	GYG2P1	GYG2P	glycogenin 2 pseudogene 1	pseudo
chr5	161910246	161910322	212	Intergenic	415636	NM_198904	2566	Hs.7195	NM_000816	ENSG00000113327	GABRG2	CAE2|ECA2|GEFSP3	gamma-aminobutyric acid type A receptor gamma2 subunit	protein-coding
chr1	220765555	220765623	212	intron (NM_018650, intron 3 of 17)	64064	NM_001286124	4139	Hs.497806	NM_018650	ENSG00000116141	MARK1	MARK|Par-1c|Par1c	microtubule affinity regulating kinase 1	protein-coding
chr1	66866506	66866577	212	Intergenic	46480	NM_001297442	5142	Hs.198072	NM_002600	ENSG00000184588	PDE4B	DPDE4|PDEIVB	phosphodiesterase 4B	protein-coding
chr4	1708960	1709019	211	intron (NM_001306075, intron 1 of 6)	5479	NM_001306074	7884	Hs.298345	NM_006527	ENSG00000163950	SLBP	HBP	stem-loop binding protein	protein-coding
chr3	56856010	56856077	208	intron (NM_001128615, intron 4 of 12)	-20048	NM_019555	50650	Hs.476402	NM_019555	ENSG00000163947	ARHGEF3	GEF3|STA3|XPLN	Rho guanine nucleotide exchange factor 3	protein-coding
chr2	61912031	61912107	208	Intergenic	-146651	NM_003400	7514	Hs.370770	NM_003400	ENSG00000082898	XPO1	CRM1|emb|exp1	exportin 1	protein-coding
chr3	75495470	75495535	208	Intergenic	-11236	NR_024241	692099	Hs.591652	NR_024241	ENSG00000244026	FAM86DP	FAM86D	family with sequence similarity 86 member D, pseudogene	pseudo
chr8	70364225	70364371	206	Intergenic	-3819	NR_110433	100505739	Hs.127115	NR_110433		LINC01603	-	long intergenic non-protein coding RNA 1603	ncRNA
chr4	49200585	49200791	202	Intergenic	212029	NM_001286791	80157	Hs.479703	NM_025087	ENSG00000109182	CWH43	CWH43-C	cell wall biogenesis 43 C-terminal homolog	protein-coding
chrX	106846403	106846499	200	exon (NM_032428, exon 16 of 16)	-25203	NM_002764	5631	Hs.56	NM_002764	ENSG00000147224	PRPS1	ARTS|CMTX5|DFN2|DFNX1|PPRibP|PRS-I|PRSI	phosphoribosyl pyrophosphate synthetase 1	protein-coding
chr1	148241528	148241817	198	intron (NM_001037501, intron 6 of 19)	-39136	NM_001164261	645142	Hs.730589	NM_001164261	ENSG00000256374	PPIAL4D	-	peptidylprolyl isomerase A like 4D	protein-coding
chr6	46531864	46531932	197	intron (NM_016593, intron 10 of 11)	-72094	NM_001251973	10231	Hs.440168	NM_005822	ENSG00000172348	RCAN2	CSP2|DSCR1L1|MCIP2|RCN2|ZAKI-4|ZAKI4	regulator of calcineurin 2	protein-coding
chr1	142656015	142656154	193	Intergenic	57521	NR_046228	100874392	Hs.648245	NR_046228		ANKRD20A12P	-	ankyrin repeat domain 20 family member A12, pseudogene	pseudo
chr18	111305	111440	192	TTS (NR_107045)	967	NR_107045	102466878		NR_107045	ENSG00000277521	MIR8078	hsa-mir-8078	microRNA 8078	ncRNA
chr4	49598735	49598804	191	Intergenic	610110	NM_001286791	80157	Hs.479703	NM_025087	ENSG00000109182	CWH43	CWH43-C	cell wall biogenesis 43 C-terminal homolog	protein-coding
chr11	10531060	10531236	190	promoter-TSS (NM_001190702)	-425	NM_001190702	100463486	Hs.717003	NM_001190702	ENSG00000255823	MTRNR2L8	HN8	MT-RNR2-like 8	protein-coding
chr3	197845648	197845720	190	Intergenic	-33553	NM_001145248	728262	Hs.744675	NM_001145248		FAM157A	-	family with sequence similarity 157 member A	protein-coding
chr1	142655167	142655254	189	Intergenic	58395	NR_046228	100874392	Hs.648245	NR_046228		ANKRD20A12P	-	ankyrin repeat domain 20 family member A12, pseudogene	pseudo
chr1	143437564	143437774	188	Intergenic	-235252	NR_106967	102466225		NR_106967	ENSG00000278596	MIR6077	MIR6077-1|MIR6077-2|hsa-mir-6077|hsa-mir-6077-1|hsa-mir-6077-2	microRNA 6077	ncRNA
chr1	143281731	143281865	188	Intergenic	-79559	NR_110761	102723769	Hs.652926	NR_110761		LOC102723769	-	uncharacterized LOC102723769	ncRNA
chr3	75802768	75802842	188	intron (NM_001324028, intron 2 of 5)	15374	NR_036235	100422955		NR_036235	ENSG00000266396	MIR4273	-	microRNA 4273	ncRNA
chr18	14822951	14823009	186	intron (NM_001145029, intron 26 of 35)	-7185	NR_036153	100422907		NR_036153	ENSG00000265499	MIR3156-2	-	microRNA 3156-2	ncRNA
chr1	143282581	143282780	185	Intergenic	-80441	NR_110761	102723769	Hs.652926	NR_110761		LOC102723769	-	uncharacterized LOC102723769	ncRNA
chr1	17222724	17222904	184	Intergenic	-6653	NR_135058	105376805	Hs.465405	NR_135056	ENSG00000238142	LOC105376805	-	uncharacterized LOC105376805	ncRNA
chr3	61856802	61856864	182	intron (NM_002841, intron 2 of 29)	309590	NM_002841	5793	Hs.595541	NM_002841	ENSG00000144724	PTPRG	HPTPG|PTPG|R-PTP-GAMMA|RPTPG	protein tyrosine phosphatase, receptor type G	protein-coding
chr1	18295341	18295406	182	Intergenic	-96778	NR_125946	101927876	Hs.522954	NR_125946	ENSG00000261781	LINC01654	-	long intergenic non-protein coding RNA 1654	ncRNA
chr9	68996905	68997111	182	Intergenic	5313	NR_031629	100302167		NR_031629	ENSG00000275377	MIR1299	MIRN1299|hsa-mir-1299	microRNA 1299	ncRNA
chrX	78455903	78455964	182	Intergenic	29464	NM_032553	84636	Hs.326713	NM_032553	ENSG00000147138	GPR174	FKSG79|GPCR17|LYPSR3	G protein-coupled receptor 174	protein-coding
chr1	240348250	240348397	181	intron (NM_001305424, intron 4 of 18)	93138	NM_001305424	56776	Hs.24889	NM_020066	ENSG00000155816	FMN2	-	formin 2	protein-coding
chr12	16089763	16089826	180	intron (NM_015954, intron 1 of 8)	25688	NM_001300779	51071	Hs.39429	NM_015954	ENSG00000023697	DERA	CGI-26|DEOC	deoxyribose-phosphate aldolase	protein-coding
chr1	148007716	148007782	180	intron (NM_001037501, intron 16 of 19)	13603	NR_104086	101954277		NR_104086	ENSG00000275538	RNVU1-19	RNU1-126|RNU1-147|RNVU1-13|vU1.13|vU1.19	RNA, variant U1 small nuclear 19	snRNA
chr16	22933509	22933790	178	Intergenic	107789	NM_006043	9956	Hs.115830	NM_006043	ENSG00000122254	HS3ST2	30ST2|3OST2	heparan sulfate-glucosamine 3-sulfotransferase 2	protein-coding
chr1	147994302	147994497	178	TTS (NR_104086)	253	NR_104086	101954277		NR_104086	ENSG00000275538	RNVU1-19	RNU1-126|RNU1-147|RNVU1-13|vU1.13|vU1.19	RNA, variant U1 small nuclear 19	snRNA
chr1	16893061	16893298	177	intron (NM_017940, intron 25 of 28)	17770	NR_037446	100500876		NR_037446	ENSG00000263811	MIR3675	-	microRNA 3675	ncRNA
chr4	80273522	80273583	176	Intergenic	-26381	NM_032693	84779	Hs.676048	NM_032693	ENSG00000156269	NAA11	ARD1B|ARD2|hARD2	N(alpha)-acetyltransferase 11, NatA catalytic subunit	protein-coding
chr21	10132798	10133249	175	Intergenic	-164429	NR_038329	100132288	Hs.487562	NM_174948	ENSG00000188681	TEKT4P2	MAFIPL|TEKT4P	tektin 4 pseudogene 2	pseudo
chr21	9937184	9937243	173	intron (NR_038329, intron 2 of 2)	31381	NR_038328	100132288	Hs.487562	NM_174948	ENSG00000188681	TEKT4P2	MAFIPL|TEKT4P	tektin 4 pseudogene 2	pseudo
chr4	49321750	49321870	171	Intergenic	333151	NM_001286791	80157	Hs.479703	NM_025087	ENSG00000109182	CWH43	CWH43-C	cell wall biogenesis 43 C-terminal homolog	protein-coding
chr1	16993108	16993181	171	Intergenic	-6354	NM_001282321	729574		NM_001282321	ENSG00000237847	FAM231A	FAM231C	family with sequence similarity 231 member A	protein-coding
chr14	35025276	35025540	170	Intergenic	-16465	NM_001318916	55837	Hs.433269	NM_018453	ENSG00000129518	EAPP	BM036|C14orf11	E2F associated phosphoprotein	protein-coding
chr7	61675250	61675391	168	Intergenic	1089114	NR_003952	643955	Hs.583308	NR_003952	ENSG00000185037	ZNF733P	ZNF733	zinc finger protein 733, pseudogene	pseudo
chr10	62426921	62426981	168	intron (NM_001204403, intron 1 of 43)	66333	NM_001204403	288	Hs.499725	NM_001149	ENSG00000151150	ANK3	ANKYRIN-G|MRT37	ankyrin 3	protein-coding
chr7	53305536	53305610	168	Intergenic	202224	NM_182595	285877	Hs.381970	NM_182595	ENSG00000221900	POM121L12	-	POM121 transmembrane nucleoporin like 12	protein-coding
chr13	78133623	78133684	168	intron (NM_003843, intron 3 of 31)	23844	NM_144777	8796	Hs.534699	NM_003843	ENSG00000136155	SCEL	-	sciellin	protein-coding
chr10	119713782	119713843	168	Intergenic	92302	NM_014904	22841	Hs.173656	NM_014904	ENSG00000107560	RAB11FIP2	Rab11-FIP2|nRip11	RAB11 family interacting protein 2	protein-coding
chr1	142653543	142653635	167	Intergenic	60016	NR_046228	100874392	Hs.648245	NR_046228		ANKRD20A12P	-	ankyrin repeat domain 20 family member A12, pseudogene	pseudo
chr4	190198222	190198290	167	Intergenic	-382504	NR_121679	101928971	Hs.519164	NR_121679	ENSG00000250739	LINC01262	TCONS_l2_00021807	long intergenic non-protein coding RNA 1262	ncRNA
chr3	75799799	75799877	166	intron (NM_001324028, intron 2 of 5)	12407	NR_036235	100422955		NR_036235	ENSG00000266396	MIR4273	-	microRNA 4273	ncRNA
[truncated: 952 more rows]

## Sheet: Ty1 ChIPseq in Dox+ cells
Chr	Start	End	Peak Score	Annotation	Distance to TSS	Nearest PromoterID	Entrez ID	Nearest Unigene	Nearest Refseq	Nearest Ensembl	Gene Name	Gene Alias	Gene Description	Gene Type
[truncated: 13,019 more rows]
