# Supplementary material for: CASZ1 induces skeletal muscle and rhabdomyosarcoma differentiation through a feed-forward loop with MYOD and MYOG
Source: Nat Commun. 2020 Feb 14;11:911. doi: 10.1038/s41467-020-14684-4 (PMC7021771; doi:10.1038/s41467-020-14684-4)
Supplement: Supplementary file 13 — Supplementary Data 10 [file 41467_2020_14684_MOESM13_ESM.xlsx]

## Sheet: CASZ1b direct-targets list
Gene name	Fold change	P-value	FDR
CNN1	20.87	3.59686e-09	1.13315e-09
CASZ1	19.62	1.5879e-08	7.00075e-09
FBLN2	12.66	3.68681e-07	2.02909e-07
ALK	11.46	2.9583e-09	1.41688e-09
KISS1	11.28	6.76744e-06	2.35861e-06
TGM2	11.26	0.000134595	2.92907e-05
ADAMTS14	9.9	1.11761e-05	5.02417e-06
SERINC2	8.01	1.27634e-07	2.27776e-08
CORO2B	6.2	7.34738e-06	2.78117e-06
TMCC3	5.97	1.1538e-08	4.74884e-09
DUSP2	4.58	3.51633e-06	6.97621e-07
PCDH1	4.58	2.68466e-05	5.83865e-06
MME	4.41	1.03181e-08	4.92854e-09
NEURL1	4.34	0.00027786	5.86214e-05
SLC18A1	4.27	3.92959e-05	1.85688e-05
PTPRU	4.2	1.48566e-09	4.57394e-10
FBXO32	4.19	1.541e-06	1.29825e-06
GALNT15	4.09	1.06004e-09	6.62915e-10
ICOSLG	4.05	1.7016e-05	3.26923e-06
APOBEC2	3.9	1.66945e-08	1.72741e-08
LOXL4	3.5	3.36106e-10	1.35464e-10
SNPH	3.43	1.79311e-06	5.33193e-07
FGF1	3.41	5.9367e-08	5.0987e-08
DRD2	3.33	3.48111e-05	2.90309e-05
TNNC2	3.24	1.21492e-07	1.16171e-07
LMO2	3.09	0.00227315	0.000429911
ADAMTS2	3.04	4.40286e-05	1.74854e-05
IGLL5	3.04	4.37189e-07	4.32932e-07
RASEF	3	0.000194883	5.56453e-05
FRMPD1	2.98	0.00561744	0.00101185
THEMIS2	2.98	0.000154249	5.24976e-05
SPATA13	2.85	7.14839e-09	3.38427e-09
LTBP2	2.84	0.000100906	1.85236e-05
SCUBE1	2.83	7.74932e-06	8.00465e-06
BHLHE41	2.83	4.82537e-05	1.4521e-05
RBM20	2.83	2.44632e-06	1.4798e-06
SPOCK1	2.8	0.000331444	0.000114422
SLC7A7	2.76	0.000169366	4.60015e-05
LDB3	2.73	2.36867e-06	2.42426e-06
KAT2B	2.68	0.00264819	0.000883651
METTL7B	2.65	2.11426e-05	5.10771e-06
SLC31A2	2.55	1.54586e-05	2.46984e-06
MYL10	2.51	1.1795e-05	8.1429e-06
SMOC1	2.44	7.90982e-08	1.49469e-07
BCL6	2.43	1.51329e-09	1.24265e-09
ANGPT2	2.41	0.00112015	0.000251432
ITGB8	2.41	1.97233e-07	1.10598e-07
IL1RAP	2.39	5.37049e-07	5.10495e-07
OLFML3	2.35	1.06921e-06	4.61413e-07
OLFML2B	2.35	4.14994e-07	6.96287e-07
TP53INP2	2.34	0.000100499	4.55948e-05
KCNJ15	2.34	2.13677e-07	3.29942e-07
CYP26B1	2.32	0.000800485	0.000491474
IGFBP3	2.31	5.34633e-08	3.76587e-08
ZNF385A	2.29	0.0191972	0.00501584
ERN1	2.28	0.0136869	0.00326895
PAMR1	2.28	6.836e-06	2.13208e-05
STXBP6	2.27	2.22165e-05	1.52049e-05
THBS1	2.27	2.37272e-06	2.91924e-06
VGF	2.27	1.32485e-05	6.02045e-06
PIPOX	2.25	9.92814e-06	9.6766e-06
OSBP2	2.22	4.40347e-05	2.76481e-05
XIRP1	2.22	5.28357e-06	1.17849e-05
ARL4C	2.21	8.81248e-06	9.80649e-06
SCN5A	2.19	1.36901e-06	5.16122e-07
ADGRG1	2.12	0.0041081	0.00125594
MCC	2.11	2.51955e-05	2.57649e-05
ASB5	2.08	3.27782e-08	2.47848e-08
SERPINE1	2.08	0.000101256	6.0338e-05
PLAU	2.07	5.20388e-09	4.87264e-09
RAB6B	2.06	0.000180539	5.20082e-05
PCDH8	2.03	5.63656e-05	2.20296e-05
TRIM9	2	2.70302e-07	3.07075e-07
TRIM55	1.97	1.42817e-07	3.50134e-08
CNIH3	1.97	2.12675e-05	1.63032e-05
KCTD12	1.95	0.00023001	6.77634e-05
KCNJ12	1.94	0.00588401	0.00291459
TMC7	1.92	1.16788e-05	1.12011e-05
SNCG	1.92	0.000150019	0.000121272
CD9	1.92	0.00103134	0.0743971
ANKRD1	1.91	6.84127e-05	6.27164e-05
AMPD3	1.9	3.95351e-06	4.62797e-06
PRICKLE2	1.9	0.000402073	0.00106575
NEO1	1.9	0.00100823	0.000279766
TNFRSF21	1.89	1.10936e-05	9.71059e-06
FOXO6	1.89	0.00243197	0.000616023
ABCC4	1.89	#N/A	#N/A
SARDH	1.89	0.00219999	0.001911
NRG2	1.88	0.0138594	0.00620836
RIMBP2	1.88	4.53526e-05	0.00028219
DKK3	1.87	0.0762259	0.0198676
C20orf196	1.86	0.000153815	7.97611e-05
PPL	1.85	0.0042126	0.001364
MFGE8	1.84	2.49916e-08	1.12704e-08
SPTB	1.83	0.000310185	0.00020106
TDRKH	1.82	0.0296062	0.0079792
SSPN	1.79	0.001651	0.000908539
PARD6B	1.79	0.00104114	0.000169867
MYEOV	1.77	0.109953	0.0232806
ASTN2	1.76	0.000241176	7.16298e-05
CPEB4	1.75	3.05496e-05	1.26978e-05
REEP1	1.75	0.000116478	0.000174809
VASH2	1.75	6.15677e-06	9.23559e-06
HECTD2	1.75	6.8e-06	3.40201e-06
FRMD3	1.74	2.58665e-05	0.000120832
SMOC2	1.73	0.000280205	0.000171267
CHGB	1.73	0.000179985	0.00014647
TCAF2	1.73	0.000463144	0.000535977
KLHL29	1.72	2.22779e-05	1.38208e-05
ARHGEF3	1.72	0.00176815	0.000522079
PLXNA1	1.71	1.56552e-06	1.25992e-06
COLGALT2	1.71	6.71646e-05	1.40624e-05
N4BP3	1.7	6.28245e-05	1.89527e-05
SUSD6	1.7	6.83816e-05	4.29376e-05
PDGFRB	1.7	5.52264e-05	2.54219e-05
CDK18	1.7	3.45569e-06	6.76112e-07
CARD19	1.69	0.000936924	0.000207567
PNPLA3	1.69	4.43607e-05	2.55143e-05
TLR6	1.68	0.000230479	0.000202097
AK4	1.67	0.00451462	0.00140588
PHYHIPL	1.67	0.00329228	0.0116051
NRN1	1.67	6.26239e-05	9.79706e-06
KIF5C	1.66	3.72433e-07	2.7563e-06
ABLIM2	1.66	#N/A	#N/A
PRR5L	1.66	2.14894e-06	7.02057e-07
MFSD9	1.65	0.00780751	0.00132478
STK17A	1.65	0.000165355	4.56736e-05
SEL1L3	1.65	0.0874628	0.0377974
ANGPTL2	1.64	3.23754e-05	1.49721e-05
MYBPH	1.64	9.99421e-06	0.000149041
ZMAT3	1.63	0.00631446	0.00164755
VWA5A	1.63	0.00139347	0.000296654
RASL11B	1.63	3.69117e-05	5.24355e-05
HIF3A	1.62	0.000371236	6.64851e-05
BDH1	1.62	0.000332694	0.000778306
SNX25	1.62	0.000209337	5.33903e-05
NKX3-1	1.62	0.000417813	0.00104573
HSPG2	1.62	0.000531471	0.000316211
APLN	1.61	3.62482e-05	6.7161e-05
LYN	1.61	0.0101022	0.653538
FMN1	1.61	0.000959626	0.00020114
TMEM132C	1.6	2.53939e-06	0.000144337
TSPAN7	1.6	0.0195655	0.00745239
NPHP1	1.6	0.00228876	0.0040059
LMX1B	1.59	0.000768824	0.00197387
SH3PXD2A	1.59	2.3154e-05	1.91584e-05
F13A1	1.59	1.24235e-05	0.000169426
ARRDC2	1.58	0.0182274	0.00570815
COL9A2	1.58	2.12589e-05	1.70583e-05
HIVEP2	1.58	1.90388e-05	8.09776e-06
PDLIM4	1.57	0.000711984	0.000306763
MRAP2	1.57	0.00196825	0.00139735
BEAN1	1.56	0.00799849	0.00287771
PPP2R3A	1.56	0.000281473	6.66559e-05
NTM	1.56	4.04006e-06	3.28787e-05
CYB561D1	1.55	0.000863846	0.00016549
FGFBP3	1.55	0.00805212	0.0136451
TIAM1	1.54	2.30706e-07	7.60616e-08
CDC14A	1.53	0.000137615	3.40814e-05
AMOTL1	1.53	0.000705673	0.000130507
SLC2A8	1.53	0.0531216	0.0173787
TNRC6C	1.53	0.00173403	0.000634229
RUBCN	1.53	6.78259e-06	2.39688e-06
TRIM62	1.52	0.000485894	0.000207733
SEMA6A	1.52	0.00177545	0.000870737
KLHL24	1.52	0.000310346	8.20062e-05
SLC9A1	1.51	0.054582	0.01356
TTC33	1.51	0.000268849	5.72593e-05
RBM24	1.51	0.00017481	0.000306193
HIP1	1.51	3.19907e-05	1.2537e-05
TRNP1	1.5	0.00409175	0.0015349
MTUS1	1.5	0.000612637	0.00192184
SH2B3	1.5	3.69329e-06	1.98554e-06
CGNL1	1.5	0.000124856	0.000392614
BRINP2	1.5	0.000256799	0.00122339
PLXNC1	1.49	0.0317266	0.00887246
TARSL2	1.49	1.96481e-05	8.53156e-06
TACC2	1.49	0.00149817	0.000998578
SIX1	1.48	6.85923e-06	8.19204e-06
GALNT1	1.48	3.56103e-06	2.08847e-06
SPECC1	1.48	1.93896e-06	1.68687e-05
CPA5	1.47	0.000942654	0.00891894
MSX2	1.47	0.00461426	0.0157255
PAX7	1.47	0.00518979	0.125577
TYRO3	1.47	2.9808e-05	4.21743e-05
ITGB3	1.47	0.00420065	0.00328908
BAIAP2L1	1.46	1.20529e-06	1.36093e-05
LOC440028	1.46	0.00263203	0.00108467
PREX1	1.46	1.38454e-07	4.77445e-08
VASH1	1.46	1.84925e-05	3.71102e-06
CREB5	1.46	0.00489518	0.0011135
KHDRBS3	1.46	1.76892e-06	7.87245e-06
PDE3A	1.45	4.61703e-07	1.98958e-06
ELOVL3	1.45	0.00106542	0.00197256
ABTB2	1.45	#N/A	#N/A
SCN7A	1.45	1.06507e-06	5.79088e-06
LOC101929470	1.45	0.000982447	0.00616312
WDR81	1.44	0.00124227	0.000398931
NUDT12	1.44	0.0381989	0.00934457
TEAD4	1.44	4.94944e-06	1.29359e-06
PEX2	1.44	5.0145e-05	1.7344e-05
KLF3	1.44	0.000758805	0.000475194
FJX1	1.44	0.000607541	0.000125822
FRMD4A	1.44	5.42845e-06	5.71416e-06
TSPAN9	1.44	4.46259e-05	1.23435e-05
C16orf45	1.44	1.2151e-06	5.11867e-07
GALNT18	1.44	1.78671e-05	0.000135461
PGM1	1.43	0.000434986	0.000932435
STK33	1.43	0.00091087	0.00336502
PLEKHA8P1	1.42	0.00908429	0.00933245
PRKCA	1.42	5.32393e-05	2.52964e-05
PRTG	1.42	0.000931204	0.000390479
LIMK2	1.42	7.08464e-05	0.000397624
B4GALT5	1.41	2.18656e-08	1.5915e-08
PPFIA4	1.41	0.0108822	0.00837495
MYLK	1.41	1.96362e-05	7.82753e-05
RRAS2	1.41	4.19417e-06	6.82559e-07
SLC25A37	1.4	5.70799e-05	0.000185935
FAM110A	1.39	0.00167953	0.000723314
TOM1	1.39	0.000535625	0.000224731
IGFBP5	1.39	4.98718e-07	5.46749e-05
ISOC1	1.39	0.0101435	0.00254041
NT5DC3	1.39	0.000174708	0.000199925
NETO2	1.39	0.000286233	8.53928e-05
TNNT2	1.39	0.0355966	0.00843602
PDLIM3	1.39	5.81012e-07	1.33199e-06
LZTS1	1.39	1.0143e-06	4.47181e-06
CDC42EP4	1.38	0.000244934	4.94585e-05
LOC103344931	1.38	0.0293936	0.00652173
AVPI1	1.38	0.00470763	0.00121064
PTGFRN	1.37	3.16831e-06	5.58087e-06
HSPB8	1.37	0.000601431	0.000161978
SLC7A2	1.37	3.20203e-06	8.38532e-06
CYB5R1	1.36	0.00113966	0.0013022
SLCO5A1	1.36	0.0159417	0.00388882
MEF2D	1.36	0.0185028	0.007638
KIF26B	1.36	2.55229e-06	0.00034194
LIMS4	1.36	1.9499e-05	3.44332e-05
LIMS3	1.36	1.9499e-05	3.44332e-05
ZBTB18	1.35	3.21204e-05	3.38488e-05
MCHR1	1.35	0.00066142	0.0038549
MYOD1	1.35	9.72634e-05	0.000162188
RMND5A	1.35	0.0001312	3.31025e-05
ITGA9	1.35	0.0115939	0.00778482
JUN	1.35	3.64228e-06	2.14665e-05
SMA4	1.34	0.0543021	0.0451496
EFHD2	1.34	5.61537e-06	1.84456e-06
OLFML2A	1.34	0.000505453	0.00780881
ADAMTS17	1.33	0.00118917	0.00272807
SP4	1.33	0.000741575	0.000129725
TSPAN5	1.33	0.000845514	0.00260883
UXS1	1.33	0.0111208	0.0019351
TEX19	1.33	1.79451e-06	3.46592e-05
RASSF4	1.33	1.29323e-05	0.000120505
VSTM4	1.32	0.00322007	0.00733697
COLEC12	1.32	0.0277988	0.0293804
SIM2	1.32	3.69423e-05	1.85887e-05
COBL	1.32	0.00759565	0.0102293
ZNF521	1.32	0.000540323	0.000763261
GABPB1	1.31	2.79574e-05	2.26891e-05
POLD4	1.31	0.0132889	0.00658511
CDK8	1.31	8.09056e-05	3.47713e-05
SSH1	1.31	0.00722565	0.00422192
RGS3	1.31	1.83695e-05	3.19977e-05
SIX2	1.3	6.45952e-05	0.000238384
SLC38A6	1.3	0.00601721	0.0024056
CALD1	-1.3	0.00391093	0.000941198
BIRC2	-1.3	3.65508e-05	0.000100902
TRAM2	-1.3	0.000815967	0.00358641
CDK14	-1.3	0.000119022	3.02937e-05
PDE4DIP	-1.31	0.0208068	0.0157487
ARHGAP42	-1.31	9.29569e-06	6.66942e-05
FAM122A	-1.32	0.00442918	0.0020411
DLX1	-1.32	0.0139023	0.00248845
MEGF10	-1.32	0.00436767	0.00208636
CUBN	-1.32	0.0292184	0.0118091
GTDC1	-1.32	0.00674867	0.0011087
NR2F1	-1.32	6.8695e-05	0.031381
PHLPP1	-1.32	0.046849	0.0327081
FBXL5	-1.32	4.95096e-05	1.6436e-05
SLC1A4	-1.32	0.000342273	0.000180449
NUDT3	-1.32	0.000503588	0.000121597
RAPGEF2	-1.33	5.64459e-06	5.07139e-05
SCD5	-1.33	0.0126948	0.00216843
AKAP2	-1.33	0.0128462	0.00221502
ZNF658	-1.33	0.0588939	0.0123759
ARHGAP22	-1.33	0.108018	0.0543934
POMZP3	-1.33	0.0310054	0.00615346
MAN2A1	-1.33	4.20991e-05	0.000313774
CUEDC1	-1.34	0.000130914	5.92859e-05
TBC1D19	-1.34	0.00115442	0.0028053
BASP1	-1.34	0.0108908	0.00362724
ITPRIPL2	-1.34	0.00802316	0.00156856
BCAR1	-1.34	0.00164258	0.000397665
MYOF	-1.34	0.000294037	0.000157808
PLEKHA2	-1.35	0.0066063	0.00572745
KLF12	-1.35	0.000120238	0.000278608
SPARC	-1.35	3.24803e-06	6.36326e-07
KLHL13	-1.35	0.00110931	0.000811206
PI4K2B	-1.35	0.0356152	0.0063842
SAMD4A	-1.35	4.82201e-06	8.23521e-06
LAMB1	-1.36	6.70163e-07	2.46227e-07
ARHGAP6	-1.36	0.00066465	0.000523777
HEY1	-1.36	2.04028e-05	4.16994e-06
MARCKS	-1.36	0.000619406	0.000102125
VIM	-1.37	0.00431509	0.000735288
PTPRK	-1.37	0.000136859	4.24923e-05
NDFIP1	-1.37	0.00138126	0.00305132
C9orf72	-1.37	0.00313575	0.0144019
SHTN1	-1.38	0.0125369	0.00335163
CFL2	-1.38	1.06707e-05	2.47529e-05
LIFR	-1.38	5.19168e-06	0.000194889
TLE1	-1.38	0.000116903	5.31991e-05
FERMT2	-1.39	5.53073e-06	1.00674e-06
TMEM133	-1.39	4.71278e-05	0.00100811
PCDHB14	-1.39	4.24716e-05	1.8252e-05
L3MBTL3	-1.39	1.74909e-06	3.95181e-06
SDK1	-1.39	0.00107722	0.00101664
ZHX2	-1.39	0.000566738	0.000617867
GEM	-1.39	5.37175e-06	3.11974e-05
TTLL7	-1.39	0.000436816	7.22735e-05
LOC100129940	-1.39	0.0878895	0.0217075
HEG1	-1.39	0.176984	0.0580119
PALMD	-1.4	0.000730084	0.000167678
MPP7	-1.4	3.37603e-05	0.0043998
TYW3	-1.4	0.00568021	0.0058468
CRIM1	-1.4	7.9915e-06	0.000766399
PDP1	-1.41	4.2282e-05	0.000181982
THY1	-1.41	7.48473e-06	5.46039e-06
MUSK	-1.41	0.00410729	0.000792008
ANXA6	-1.41	6.2529e-05	1.19768e-05
C1GALT1	-1.41	0.00960045	0.00706634
DCBLD2	-1.42	8.99122e-05	1.39544e-05
HIST2H2BF	-1.42	4.32001e-05	4.3567e-05
OLFM1	-1.42	0.0202282	0.00508277
EBF1	-1.42	0.000152556	0.000138958
CPQ	-1.43	0.00545232	0.00340956
RAB30	-1.43	0.000508431	0.000149001
PTPRD	-1.43	5.0029e-06	1.51305e-05
DLG5-AS1	-1.43	0.0223276	0.0237206
RBMS3	-1.43	0.000788413	0.000170412
EGFR	-1.43	4.91936e-05	7.56468e-06
MAPRE2	-1.43	0.0132753	0.00299384
FGF2	-1.43	2.76942e-06	0.00538882
RAI14	-1.43	2.01459e-05	3.19747e-06
RNF217	-1.43	0.00175693	0.000676862
TAOK3	-1.44	0.0677006	0.0527382
NR3C1	-1.44	2.79948e-05	4.31076e-06
TNIK	-1.45	7.42824e-05	2.90293e-05
FBXL14	-1.45	0.00200006	0.000397766
C3orf67	-1.45	0.000145248	0.0147973
ROBO1	-1.45	0.000299435	0.000109943
RELL1	-1.46	0.000144324	0.000192806
DNMBP	-1.46	0.00012715	6.58318e-05
UPP1	-1.46	0.000834172	0.00568624
MICAL2	-1.47	0.000679253	0.00133112
CD55	-1.47	0.0136055	0.106127
PAPPA	-1.47	0.00100232	0.00171876
F3	-1.47	0.000532234	9.74736e-05
SGK1	-1.48	1.64362e-05	3.38275e-05
SLC25A24	-1.48	2.02524e-05	9.38232e-06
FZD7	-1.48	4.569e-05	0.000860618
ATP1B1	-1.49	0.00186899	0.000336089
PIM1	-1.49	0.00105457	0.00320804
FOXP1	-1.5	2.73063e-05	7.19571e-06
NCOA7	-1.51	1.14282e-05	7.54367e-06
ADGRG6	-1.51	#N/A	#N/A
ARID5B	-1.51	2.5261e-06	9.6729e-07
SGIP1	-1.51	0.00299052	0.00123302
CDH11	-1.51	0.00328067	0.00085068
DOK1	-1.51	0.000730172	0.00027329
PRPF40B	-1.51	0.137399	0.0385439
PKIA	-1.52	0.00348645	0.000871287
FAT1	-1.52	0.000382128	9.81925e-05
HS3ST3A1	-1.53	0.00338224	0.10041
PDGFRA	-1.53	4.10224e-06	0.017646
ATOH8	-1.53	0.0105035	0.0151978
SIPA1L2	-1.53	7.48552e-05	4.98453e-05
CHN1	-1.53	0.000119118	0.000188139
ITGA11	-1.54	0.0152401	0.00809995
GLRX	-1.54	0.001786	0.000679968
RCAN1	-1.54	0.00181805	0.00103776
PAM	-1.54	1.83576e-06	2.86857e-07
SHROOM3	-1.54	1.4266e-05	2.87967e-05
PCBP4	-1.54	0.00096663	0.000159102
ARSA	-1.55	0.00108123	0.0089018
BMP4	-1.55	0.0215132	0.010448
NID2	-1.55	0.000167311	0.00015353
BFSP1	-1.56	3.42648e-05	1.00134e-05
SOX4	-1.56	2.44526e-06	3.15361e-06
SLFN12	-1.56	0.00206232	0.00217236
IFIT1	-1.57	2.39689e-05	0.0006635
MAP4K4	-1.57	1.2087e-05	7.91638e-06
KLF4	-1.57	1.80896e-05	1.37217e-05
SYNE3	-1.57	0.00204062	0.000320217
TBC1D32	-1.57	4.69562e-05	0.000807318
IRF2	-1.57	0.00415458	0.00101671
DDX60	-1.57	0.00184784	0.000656779
ARHGAP24	-1.58	0.00261281	0.0014083
FAM200B	-1.58	0.000409764	9.86092e-05
TGFBR2	-1.58	0.000483474	0.000308461
TRAPPC9	-1.58	0.000226953	0.00611829
NEDD9	-1.58	0.0140425	0.00285951
SPATA6	-1.59	0.000172777	0.000314324
SAMD9	-1.59	0.00918423	0.00633829
SIPA1L1	-1.6	0.00255787	0.00149244
ADAMTS1	-1.6	#N/A	#N/A
LDLR	-1.6	0.000607327	0.000305738
GHR	-1.61	0.000724476	0.0222098
PLAT	-1.61	2.82014e-05	1.29298e-05
LINC01126	-1.61	0.00362033	0.00184147
ZNF618	-1.61	0.00103602	0.32072
BDNF	-1.61	0.00403285	0.001656
ANGPTL4	-1.61	0.00110439	0.00195391
ALPL	-1.62	0.000143941	2.21802e-05
IQGAP2	-1.62	0.00321572	0.00248282
SVIP	-1.62	0.00353408	0.00590963
CSRP2	-1.63	0.000118369	1.85471e-05
SOX5	-1.66	0.00562108	0.000917016
ITGA1	-1.66	0.00310962	0.0222046
FAT3	-1.66	5.8386e-05	3.63814e-05
SOX2	-1.67	0.000245847	0.00112982
ALCAM	-1.67	0.0407606	0.00987481
PRSS23	-1.67	6.68254e-06	2.25555e-06
LAMC2	-1.67	0.00408656	0.00291417
HAAO	-1.67	0.000239262	6.94739e-05
MBNL1-AS1	-1.68	0.0100324	0.00223901
GPX8	-1.68	0.000384679	6.79437e-05
CASP7	-1.69	0.000169901	0.000741157
EPB41L4B	-1.69	0.00100673	0.000357192
ZNF608	-1.7	0.00316225	0.00145899
TTC23	-1.7	0.000129655	5.02568e-05
SMPDL3A	-1.71	0.000305904	0.000332521
DOCK10	-1.71	2.5442e-05	2.16451e-05
SEMA3C	-1.71	0.0030266	0.00123615
PHF19	-1.72	3.74707e-06	6.3537e-06
DLC1	-1.72	0.00625962	0.00560018
DAB2	-1.72	0.000483275	0.00262614
CTGF	-1.73	0.0402026	0.0180986
SPRY1	-1.73	4.28032e-05	2.54796e-05
EDIL3	-1.74	0.0029194	0.00343316
ARSJ	-1.76	0.000198975	3.13412e-05
LPAR1	-1.76	0.00329526	0.0011903
NPTX2	-1.77	8.40295e-05	1.34685e-05
FRMD6	-1.77	3.84442e-07	7.4544e-08
FLT1	-1.77	0.00422357	0.205406
GCNT1	-1.78	0.000128293	0.012265
LMO7	-1.78	0.0111931	0.0153515
MAF	-1.79	9.98256e-07	1.85546e-07
ERC2	-1.8	0.0308125	0.00690234
UACA	-1.8	2.26677e-05	5.25473e-06
STAMBPL1	-1.8	5.49765e-05	0.00046881
LIMCH1	-1.8	0.000122068	0.000160994
TEK	-1.8	0.00792134	0.00331552
SAMD5	-1.8	0.000188192	0.000123797
AIM1	-1.8	0.000774382	0.000503423
GOLGA8A	-1.81	0.0313282	0.00942846
HUNK	-1.81	0.000215343	9.53152e-05
RARB	-1.81	0.0220129	0.00853433
SERPINE2	-1.82	1.30587e-05	1.10619e-05
VCAN	-1.82	2.94408e-05	5.60393e-06
NALCN	-1.82	0.00244813	0.00232644
GNAI1	-1.83	1.49852e-07	8.02997e-08
ANGPTL1	-1.83	0.000240317	8.0863e-05
NCKAP5	-1.83	0.0195086	0.00399214
LOX	-1.83	2.77359e-05	4.46324e-06
IFITM2	-1.84	1.93898e-07	1.95692e-06
LOC100288798	-1.84	0.00701766	0.00227875
PID1	-1.84	4.21742e-06	6.13036e-07
LOC100288911	-1.84	9.04119e-05	0.00220848
EGLN3	-1.85	0.00044793	0.000102734
LGALS3BP	-1.85	1.48643e-06	3.32671e-07
DPYD	-1.85	7.7253e-06	5.34095e-06
TMEM108	-1.86	0.000569378	0.000143449
SCG2	-1.86	0.00504797	0.00270533
FAM196B	-1.87	8.18715e-07	1.68537e-05
MITF	-1.87	0.00375475	0.0135029
DAAM1	-1.87	0.00166056	0.000445804
PKIG	-1.88	8.32662e-06	1.55375e-05
LINC00342	-1.88	0.00362127	0.000786407
RIMS1	-1.89	0.00481273	0.142809
CCDC80	-1.9	0.000369865	0.000811275
PCDH7	-1.91	2.28628e-05	1.8095e-05
NPAS3	-1.92	2.20343e-05	0.000355985
ARHGAP18	-1.92	2.64064e-08	4.41757e-09
LRIG3	-1.93	4.32433e-05	7.86661e-06
BICC1	-1.93	1.1339e-06	1.11041e-05
SYNPO2	-1.94	0.000149515	0.000736388
GPRC5A	-1.94	0.000741887	0.00864837
FAR2	-1.94	1.18914e-05	4.4065e-05
CHRM3	-1.95	2.19307e-05	4.92013e-05
GRIN2A	-1.96	0.0663473	0.0193759
SFTA1P	-1.96	0.0018055	0.000290772
RND3	-1.97	4.43403e-05	7.6504e-06
ELL2	-1.98	0.0262999	0.0282488
APOLD1	-1.99	0.000412247	0.000328853
DACT1	-2.02	8.3535e-06	6.34946e-06
TNFRSF19	-2.02	1.54162e-05	1.65639e-05
EMP1	-2.02	1.3673e-07	4.61491e-08
GREM2	-2.03	0.00737184	0.00313791
SERTAD4	-2.04	0.000178488	5.70181e-05
NGF	-2.05	0.0608481	0.0394607
PDGFC	-2.06	2.04747e-05	6.4362e-06
EVA1A	-2.07	0.00377355	0.00980175
SEMA3A	-2.07	1.38126e-06	2.37368e-07
CYFIP2	-2.08	0.00333945	0.000794927
DTNA	-2.08	9.01509e-05	1.39325e-05
OTUD1	-2.08	0.000746691	0.000347867
PRRX1	-2.09	1.44668e-06	4.14797e-07
MYOZ2	-2.09	0.00194785	0.000852626
HIST2H2AB	-2.09	1.9295e-05	5.20391e-05
LRRC4	-2.1	0.00248148	0.00185065
CNTN3	-2.1	7.30192e-05	2.23462e-05
LGR5	-2.1	3.4382e-07	0.0014758
DDR2	-2.16	2.40473e-06	3.84333e-07
KITLG	-2.17	0.0008486	0.000498438
LOC100419583	-2.18	0.00167051	0.000387037
ST7-AS1	-2.19	0.00664074	0.00132836
ERRFI1	-2.19	0.000105616	2.84596e-05
FLRT3	-2.19	1.44951e-05	6.30833e-06
LURAP1L	-2.19	0.00245841	0.000419575
TANC2	-2.19	0.00237454	0.000977257
DMD	-2.2	0.00259477	0.000862933
PRKD1	-2.21	7.42644e-05	3.02461e-05
DNM3OS	-2.22	0.00454653	0.00134429
CPA4	-2.23	2.51852e-05	5.0952e-06
PCDH15	-2.25	0.014602	0.263273
ANK3	-2.25	0.00476522	0.00443271
GFRA1	-2.28	0.000369199	0.0298553
PCSK2	-2.29	0.000282384	0.000166717
NRP1	-2.29	1.36176e-05	3.76143e-06
AK5	-2.29	#N/A	#N/A
TRIL	-2.29	7.68797e-06	7.576e-06
IFIT3	-2.29	0.00498571	0.00794407
RHOJ	-2.3	0.0120408	0.0021938
SHISA9	-2.32	0.00141383	0.000400914
LINC01091	-2.32	0.0013635	0.000264498
FBN1	-2.32	3.57882e-06	1.37905e-06
COL12A1	-2.34	1.47944e-06	3.72596e-07
NEFL	-2.34	0.00103712	0.00105804
FSBP	-2.35	0.00426054	0.000717995
RASSF5	-2.36	6.70839e-06	0.000984307
EDNRA	-2.37	3.23845e-06	6.99324e-07
LMO3	-2.39	0.000124815	4.80611e-05
SYT16	-2.39	0.038689	0.101943
SLC2A3	-2.39	1.30818e-07	2.50733e-08
GUCY1A2	-2.4	8.3699e-06	1.1023e-05
CITED1	-2.4	0.0188029	0.00821155
ARHGEF28	-2.41	4.72389e-05	0.000247206
LINC00327	-2.41	4.06183e-05	7.05846e-06
GNG2	-2.42	2.07158e-05	5.41312e-06
POSTN	-2.45	0.000202045	7.60488e-05
ZNF831	-2.56	0.011686	0.0144135
CAV2	-2.57	0.000255456	0.00129074
FILIP1L	-2.58	4.03977e-06	8.53777e-07
EDN1	-2.64	0.00865154	0.00536615
SLC2A14	-2.68	0.000618363	0.000176927
LRRC17	-2.75	9.13193e-05	1.38445e-05
LOC728084	-2.75	0.000697347	0.00756572
GAS1RR	-2.76	4.43975e-06	7.00837e-07
POU3F2	-2.81	0.00337739	0.00309918
LINC00626	-2.89	0.000471017	0.000139714
PDGFRL	-2.91	0.000384064	7.17621e-05
DOCK2	-2.95	0.000721543	0.00230021
THBD	-3.07	1.65524e-05	5.46739e-06
CDK15	-3.07	0.00109907	0.000273274
CAV1	-3.13	3.25363e-06	1.77422e-06
PIK3CG	-3.16	7.41449e-05	1.28581e-05
RGS4	-3.21	0.0190631	0.00450636
COL1A2	-3.24	4.76294e-08	3.09478e-07
IL20RA	-3.29	0.00157115	0.000623734
ANXA1	-3.31	4.48864e-05	3.75447e-05
ITIH6	-3.46	0.000663646	0.000885544
NAV3	-3.47	0.000368405	0.000166855
CCDC85A	-3.49	1.15809e-05	6.36355e-05
B3GALT2	-3.51	1.23216e-05	1.81517e-06
EDN3	-3.57	0.0013936	0.00877474
SEMA3D	-3.64	1.1079e-08	6.40627e-09
CD36	-3.66	0.000164463	3.6419e-05
SEMA3E	-3.73	0.000426572	0.000433012
RGS1	-3.8	4.07834e-06	3.10822e-06
NXPH1	-4.25	6.92147e-05	0.000215453
SDPR	-4.52	0.00016328	5.86931e-05
COL8A1	-5	0.000322012	6.8974e-05
IL7R	-5.05	0.00933837	0.0246698
PRKCE	-5.12	3.63581e-05	5.4266e-06
