# Supplementary material for: CASZ1 induces skeletal muscle and rhabdomyosarcoma differentiation through a feed-forward loop with MYOD and MYOG
Source: Nat Commun. 2020 Feb 14;11:911. doi: 10.1038/s41467-020-14684-4 (PMC7021771; doi:10.1038/s41467-020-14684-4)
Supplement: Supplementary file 14 — Supplementary Data 11 [file 41467_2020_14684_MOESM14_ESM.xlsx]

## Sheet: 98 CASZ1 regulated muscle genes
Gene symbol
APOBEC2
CRABP2
PADI2
TNNC2
CDK18
FBXO32
NPAS1
KISS1
LDB3
CADM4
ADAMTS14
SRL
VASH2
ARL4C
CKM
TSPAN33
MAL
COL16A1
MYH7
CDKN1A
LRP4
SLC7A7
DBNDD1
IGFBP5
UNC45B
PLEKHG5
RASSF4
TNNI1
MYBPH
HSPB8
F13A1
REEP1
EEF1A2
MYL6B
FAM171A2
TNNT1
NECAB3
AQP1
ISYNA1
FABP3
FNDC5
GADD45G
RASSF2
SSPN
MYL4
SMPX
CDKN1C
HES1
CASQ2
GPC2
HSPB3
BCAM
ASAP3
LAD1
GPRC5C
GMPR
VSTM4
TSPAN7
TNNT3
OLFML2A
SEMA6B
TNNT2
TMEM132A
FOLR1
HRC
MYOM3
COBL
FBXL22
AFAP1L1
VDR
EFHD1
KLHL40
BCL6
TMCC3
PDLIM3
AGPAT5
KIF5C
HIP1
ANXA11
PBXIP1
VKORC1
MYOD1
HDAC11
PRND
CELF1
HS2ST1
MEF2A
MYLPF
CHRNA1
GYS1
CD82
TFRC
KLHDC10
RUNX1
ATP1A1
PPFIA4
CCND3
ANKS1B

## Sheet: Directly regulated muscle genes
	CASZ1 bound loci identified based on CASZ1 ChIP-seq of CTRtetCASZ1b cells														Gene expression changes based on RNA-seq of CTRtetCASZ1b (Dox vs. Ctrl)
Gene.Name	Chr	Start	End	Peak.Score	Annotation	Detailed.Annotation	Distance.to.TSS	Nearest.PromoterID	Entrez.ID	Nearest.Unigene	Nearest.Refseq	Nearest.Ensembl	Gene.Alias	Gene.Description	Total.counts	P.value..CASZ1b_Dox.vs..CASZ1b_Con.	FDR.step.up..CASZ1b_Dox.vs..CASZ1b_Con.	Fold.change..CASZ1b_Dox.vs..CASZ1b_Con.
ADAMTS14	chr10	72475610	72475881	126	intron (NM_080722, intron 4 of 21)	intron (NM_080722, intron 4 of 21)	43483	NM_080722	140766	Hs.352156	NM_080722	ENSG00000138316	-	ADAM metallopeptidase with thrombospondin type 1 motif 14	25.4	3.83e-09	2.34e-07	9.9
ADAMTS14	chr10	72476203	72476584	274	intron (NM_080722, intron 4 of 21)	intron (NM_080722, intron 4 of 21)	44131	NM_080722	140766	Hs.352156	NM_080722	ENSG00000138316	-	ADAM metallopeptidase with thrombospondin type 1 motif 14	25.4	3.83e-09	2.34e-07	9.9
ADAMTS14	chr10	72424350	72424932	502	Intergenic	Intergenic	-7621	NM_139155	140766	Hs.352156	NM_080722	ENSG00000138316	-	ADAM metallopeptidase with thrombospondin type 1 motif 14	25.4	3.83e-09	2.34e-07	9.9
ADAMTS14	chr10	72416193	72416632	341	Intergenic	MIR3|SINE|MIR	-15850	NM_139155	140766	Hs.352156	NM_080722	ENSG00000138316	-	ADAM metallopeptidase with thrombospondin type 1 motif 14	25.4	3.83e-09	2.34e-07	9.9
ANXA11	chr10	81956087	81956314	155	intron (NM_001278408, intron 1 of 16)	intron (NM_001278408, intron 1 of 16)	8047	NM_001278408	311	Hs.530291	NM_001157	ENSG00000122359	ANX11|CAP50	annexin A11	1300	2.06e-07	5.88e-06	1.29
APOBEC2	chr6	41022926	41023280	210	intron (NM_006789, intron 1 of 2)	intron (NM_006789, intron 1 of 2)	2163	NM_006789	10930	Hs.555915	NM_006789	ENSG00000124701	ARCD1|ARP1	apolipoprotein B mRNA editing enzyme catalytic subunit 2	39.9	5.68e-08	2.1e-06	3.9
ARL4C	chr2	235304491	235304716	148	Intergenic	Intergenic	101090	NM_005737	10123	Hs.111554	NM_005737	ENSG00000188042	ARL7|LAK	ADP ribosylation factor like GTPase 4C	102	7.47e-07	1.62e-05	2.21
ARL4C	chr2	235376023	235376275	148	Intergenic	MLT1A|LTR|ERVL-MaLR	29544	NM_005737	10123	Hs.111554	NM_005737	ENSG00000188042	ARL7|LAK	ADP ribosylation factor like GTPase 4C	102	7.47e-07	1.62e-05	2.21
ARL4C	chr2	235286773	235287033	155	Intergenic	Intergenic	118790	NM_005737	10123	Hs.111554	NM_005737	ENSG00000188042	ARL7|LAK	ADP ribosylation factor like GTPase 4C	102	7.47e-07	1.62e-05	2.21
ARL4C	chr2	235200515	235201074	189	Intergenic	Intergenic	204899	NM_005737	10123	Hs.111554	NM_005737	ENSG00000188042	ARL7|LAK	ADP ribosylation factor like GTPase 4C	102	7.47e-07	1.62e-05	2.21
ARL4C	chr2	235411069	235411644	406	Intergenic	Intergenic	-5659	NM_001282431	10123	Hs.111554	NM_005737	ENSG00000188042	ARL7|LAK	ADP ribosylation factor like GTPase 4C	102	7.47e-07	1.62e-05	2.21
ATP1A1	chr1	116920247	116920483	145	intron (NM_001160233, intron 1 of 22)	intron (NM_001160233, intron 1 of 22)	3876	NM_001160233	476	Hs.371889	NM_000701	ENSG00000163399	-	ATPase Na+/K+ transporting subunit alpha 1	1790	0.00029	0.00201	1.38
BCL6	chr3	187468341	187468570	131	Intergenic	Intergenic	-4942	NM_001706	604	Hs.478588	NM_001706	ENSG00000113916	BCL5|BCL6A|LAZ3|ZBTB27|ZNF51	B-cell CLL/lymphoma 6	69.2	1.31e-09	1.05e-07	2.43
BCL6	chr3	187463091	187463523	165	5' UTR (NM_001706, exon 1 of 10)	5' UTR (NM_001706, exon 1 of 10)	206	NM_001706	604	Hs.478588	NM_001706	ENSG00000113916	BCL5|BCL6A|LAZ3|ZBTB27|ZNF51	B-cell CLL/lymphoma 6	69.2	1.31e-09	1.05e-07	2.43
BCL6	chr3	187467811	187468184	170	Intergenic	Intergenic	-4484	NM_001706	604	Hs.478588	NM_001706	ENSG00000113916	BCL5|BCL6A|LAZ3|ZBTB27|ZNF51	B-cell CLL/lymphoma 6	69.2	1.31e-09	1.05e-07	2.43
BCL6	chr3	187456731	187456975	228	intron (NM_001706, intron 1 of 9)	intron (NM_001706, intron 1 of 9)	-2568	NM_001130845	604	Hs.478588	NM_001706	ENSG00000113916	BCL5|BCL6A|LAZ3|ZBTB27|ZNF51	B-cell CLL/lymphoma 6	69.2	1.31e-09	1.05e-07	2.43
BCL6	chr3	187465857	187466177	218	Intergenic	Intergenic	-2504	NM_001706	604	Hs.478588	NM_001706	ENSG00000113916	BCL5|BCL6A|LAZ3|ZBTB27|ZNF51	B-cell CLL/lymphoma 6	69.2	1.31e-09	1.05e-07	2.43
CCND3	chr6	41996399	41996739	111	intron (NM_001136017, intron 1 of 4)	MIRb|SINE|MIR	20063	NM_001287434	896	Hs.534307	NM_001760	ENSG00000112576	-	cyclin D3	1030	0.00133	0.0068	1.15
CCND3	chr6	41977932	41978365	130	intron (NM_001136017, intron 1 of 4)	intron (NM_001136017, intron 1 of 4)	38484	NM_001287434	896	Hs.534307	NM_001760	ENSG00000112576	-	cyclin D3	1030	0.00133	0.0068	1.15
CCND3	chr6	41975470	41975671	132	intron (NM_001136017, intron 1 of 4)	intron (NM_001136017, intron 1 of 4)	41062	NM_001287434	896	Hs.534307	NM_001760	ENSG00000112576	-	cyclin D3	1030	0.00133	0.0068	1.15
CD82	chr11	44590659	44591059	177	intron (NM_002231, intron 1 of 9)	intron (NM_002231, intron 1 of 9)	3718	NM_002231	3732	Hs.527778	NM_002231	ENSG00000085117	4F9|C33|GR15|IA4|KAI1|R2|SAR2|ST6|TSPAN27	CD82 molecule	352	0.000518	0.00323	1.19
CDK18	chr1	205488559	205488772	129	intron (NM_002596, intron 1 of 15)	L3b|LINE|CR1	14981	NM_212502	5129	Hs.445402	NM_002596	ENSG00000117266	PCTAIRE|PCTAIRE3|PCTK3	cyclin dependent kinase 18	132	2.21e-08	1.02e-06	1.7
CHRNA1	chr2	175627929	175628409	247	intron (NM_001039523, intron 1 of 9)	intron (NM_001039523, intron 1 of 9)	1031	NM_001039523	1134	Hs.434479	NM_000079	ENSG00000138435	ACHRA|ACHRD|CHRNA|CMS1A|CMS1B|CMS2A|FCCMS|SCCMS	cholinergic receptor nicotinic alpha 1 subunit	1920	0.000349	0.00234	1.11
CHRNA1	chr2	175629137	175629787	228	promoter-TSS (NM_000079)	promoter-TSS (NM_000079)	-262	NM_000079	1134	Hs.434479	NM_000079	ENSG00000138435	ACHRA|ACHRD|CHRNA|CMS1A|CMS1B|CMS2A|FCCMS|SCCMS	cholinergic receptor nicotinic alpha 1 subunit	1920	0.000349	0.00234	1.11
CHRNA1	chr2	175625659	175626319	173	intron (NM_001039523, intron 1 of 9)	intron (NM_001039523, intron 1 of 9)	3211	NM_001039523	1134	Hs.434479	NM_000079	ENSG00000138435	ACHRA|ACHRD|CHRNA|CMS1A|CMS1B|CMS2A|FCCMS|SCCMS	cholinergic receptor nicotinic alpha 1 subunit	1920	0.000349	0.00234	1.11
COBL	chr7	51230428	51230917	182	intron (NM_001287438, intron 5 of 7)	Kanga1|DNA|TcMar-Tc2	153886	NM_015198	23242	Hs.99141	NM_015198	ENSG00000106078	-	cordon-bleu WH2 repeat protein	488	0.000163	0.00127	1.32
COBL	chr7	51417792	51418328	707	Intergenic	Intergenic	-33502	NM_001346442	23242	Hs.99141	NM_015198	ENSG00000106078	-	cordon-bleu WH2 repeat protein	488	0.000163	0.00127	1.32
COBL	chr7	51228715	51228961	119	intron (NM_001287438, intron 5 of 7)	intron (NM_001287438, intron 5 of 7)	155720	NM_015198	23242	Hs.99141	NM_015198	ENSG00000106078	-	cordon-bleu WH2 repeat protein	488	0.000163	0.00127	1.32
COBL	chr7	51383091	51383392	142	intron (NM_001287438, intron 1 of 7)	intron (NM_001287438, intron 1 of 7)	1317	NM_015198	23242	Hs.99141	NM_015198	ENSG00000106078	-	cordon-bleu WH2 repeat protein	488	0.000163	0.00127	1.32
COBL	chr7	51402770	51403180	265	Intergenic	ERVL-B4-int|LTR|ERVL	-18417	NM_001346442	23242	Hs.99141	NM_015198	ENSG00000106078	-	cordon-bleu WH2 repeat protein	488	0.000163	0.00127	1.32
COBL	chr7	51322912	51323486	100	intron (NM_001287438, intron 1 of 7)	intron (NM_001287438, intron 1 of 7)	61359	NM_015198	23242	Hs.99141	NM_015198	ENSG00000106078	-	cordon-bleu WH2 repeat protein	488	0.000163	0.00127	1.32
COBL	chr7	51345657	51346113	197	intron (NM_001287438, intron 1 of 7)	intron (NM_001287438, intron 1 of 7)	38673	NM_015198	23242	Hs.99141	NM_015198	ENSG00000106078	-	cordon-bleu WH2 repeat protein	488	0.000163	0.00127	1.32
COBL	chr7	51346491	51346842	683	intron (NM_001287438, intron 1 of 7)	intron (NM_001287438, intron 1 of 7)	37892	NM_015198	23242	Hs.99141	NM_015198	ENSG00000106078	-	cordon-bleu WH2 repeat protein	488	0.000163	0.00127	1.32
COBL	chr7	51412188	51412396	213	Intergenic	Plat_L3|LINE|CR1	-27734	NM_001346442	23242	Hs.99141	NM_015198	ENSG00000106078	-	cordon-bleu WH2 repeat protein	488	0.000163	0.00127	1.32
COBL	chr7	51254273	51254673	225	intron (NM_001287438, intron 4 of 7)	intron (NM_001287438, intron 4 of 7)	130085	NM_015198	23242	Hs.99141	NM_015198	ENSG00000106078	-	cordon-bleu WH2 repeat protein	488	0.000163	0.00127	1.32
COBL	chr7	51413749	51414228	393	Intergenic	Intergenic	-29430	NM_001346442	23242	Hs.99141	NM_015198	ENSG00000106078	-	cordon-bleu WH2 repeat protein	488	0.000163	0.00127	1.32
COBL	chr7	51419391	51419664	316	Intergenic	Intergenic	-34969	NM_001346442	23242	Hs.99141	NM_015198	ENSG00000106078	-	cordon-bleu WH2 repeat protein	488	0.000163	0.00127	1.32
F13A1	chr6	6321149	6321435	177	promoter-TSS (NM_000129)	promoter-TSS (NM_000129)	-368	NM_000129	2162	Hs.335513	NM_000129	ENSG00000124491	F13A	coagulation factor XIII A chain	33.8	0.000298	0.00205	1.59
F13A1	chr6	6420430	6420702	251	intron (NR_026970, intron 4 of 7)	ERVL-int|LTR|ERVL	-99642	NM_000129	2162	Hs.335513	NM_000129	ENSG00000124491	F13A	coagulation factor XIII A chain	33.8	0.000298	0.00205	1.59
FBXO32	chr8	124550706	124551059	234	intron (NM_001242463, intron 1 of 6)	intron (NM_001242463, intron 1 of 6)	2611	NM_001242463	114907	Hs.403933	NM_058229	ENSG00000156804	Fbx32|MAFbx	F-box protein 32	30.4	2.12e-06	3.79e-05	4.19
FBXO32	chr8	124529250	124529447	138	intron (NM_148177, intron 1 of 5)	intron (NM_148177, intron 1 of 5)	15035	NM_148177	114907	Hs.403933	NM_058229	ENSG00000156804	Fbx32|MAFbx	F-box protein 32	30.4	2.12e-06	3.79e-05	4.19
FBXO32	chr8	124532547	124532781	160	intron (NM_148177, intron 1 of 5)	intron (NM_148177, intron 1 of 5)	11719	NM_148177	114907	Hs.403933	NM_058229	ENSG00000156804	Fbx32|MAFbx	F-box protein 32	30.4	2.12e-06	3.79e-05	4.19
GMPR	chr6	16205607	16205909	217	Intergenic	Intergenic	-33053	NM_006877	2766	Hs.484741	NM_006877	ENSG00000137198	GMPR 1|GMPR1	guanosine monophosphate reductase	NA	NA	NA	NA
GMPR	chr6	16320286	16320626	147	intron (NM_001128164, intron 7 of 7)	intron (NM_001128164, intron 7 of 7)	81645	NM_006877	2766	Hs.484741	NM_006877	ENSG00000137198	GMPR 1|GMPR1	guanosine monophosphate reductase	NA	NA	NA	NA
HIP1	chr7	75317893	75318178	119	intron (NM_005338, intron 1 of 30)	intron (NM_005338, intron 1 of 30)	50255	NM_005338	3092	Hs.329266	NM_005338	ENSG00000127946	HIP-I|ILWEQ|SHON|SHONbeta|SHONgamma	huntingtin interacting protein 1	532	2.38e-08	1.08e-06	1.51
HSPB3	chr5	53753060	53753288	134	TTS (NM_006308)	TTS (NM_006308)	1743	NM_006308	8988	Hs.41707	NM_006308	ENSG00000169271	DHMN2C|HMN2C|HSPL27	heat shock protein family B (small) member 3	NA	NA	NA	NA
HSPB8	chr12	119667754	119668078	292	Intergenic	MLT1J2|LTR|ERVL-MaLR	51321	NM_014365	26353	Hs.400095	NM_014365	ENSG00000152137	CMT2L|DHMN2|E2IG1|H11|HMN2|HMN2A|HSP22	heat shock protein family B (small) member 8	373	2.88e-06	4.84e-05	1.37
IGFBP5	chr2	217578286	217578782	368	Intergenic	Intergenic	-18262	NM_000599	3488	Hs.607212	NM_000599	ENSG00000115461	IBP5	insulin like growth factor binding protein 5	5150	0.000248	0.00177	1.39
IGFBP5	chr2	217640728	217640959	98	Intergenic	Intergenic	-80571	NM_000599	3488	Hs.607212	NM_000599	ENSG00000115461	IBP5	insulin like growth factor binding protein 5	5150	0.000248	0.00177	1.39
IGFBP5	chr2	217560024	217560381	174	promoter-TSS (NM_000599)	promoter-TSS (NM_000599)	70	NM_000599	3488	Hs.607212	NM_000599	ENSG00000115461	IBP5	insulin like growth factor binding protein 5	5150	0.000248	0.00177	1.39
IGFBP5	chr2	217639011	217640327	414	Intergenic	Plat_L3|LINE|CR1	-79397	NM_000599	3488	Hs.607212	NM_000599	ENSG00000115461	IBP5	insulin like growth factor binding protein 5	5150	0.000248	0.00177	1.39
IGFBP5	chr2	217601076	217601272	126	Intergenic	Intergenic	-40902	NM_000599	3488	Hs.607212	NM_000599	ENSG00000115461	IBP5	insulin like growth factor binding protein 5	5150	0.000248	0.00177	1.39
IGFBP5	chr2	217561307	217561585	177	Intergenic	Intergenic	-1174	NM_000599	3488	Hs.607212	NM_000599	ENSG00000115461	IBP5	insulin like growth factor binding protein 5	5150	0.000248	0.00177	1.39
IGFBP5	chr2	217564717	217565043	236	Intergenic	Intergenic	-4608	NM_000599	3488	Hs.607212	NM_000599	ENSG00000115461	IBP5	insulin like growth factor binding protein 5	5150	0.000248	0.00177	1.39
IGFBP5	chr2	217546816	217547482	218	intron (NM_000599, intron 1 of 3)	L3b|LINE|CR1	13123	NM_000599	3488	Hs.607212	NM_000599	ENSG00000115461	IBP5	insulin like growth factor binding protein 5	5150	0.000248	0.00177	1.39
KIF5C	chr2	149632419	149632650	122	promoter-TSS (NM_004522)	promoter-TSS (NM_004522)	-258	NM_004522	3800	Hs.435557	NM_004522	ENSG00000168280	CDCBM2|KINN|NKHC|NKHC-2|NKHC2	kinesin family member 5C	142	3.09e-06	5.15e-05	1.66
KIF5C	chr2	149688052	149688298	170	intron (NM_004522, intron 3 of 25)	intron (NM_004522, intron 3 of 25)	55383	NM_004522	3800	Hs.435557	NM_004522	ENSG00000168280	CDCBM2|KINN|NKHC|NKHC-2|NKHC2	kinesin family member 5C	142	3.09e-06	5.15e-05	1.66
KISS1	chr1	204167722	204168142	350	intron (NM_198447, intron 4 of 4)	intron (NM_198447, intron 4 of 4)	-2313	NM_002256	3814	Hs.95008	NM_002256	ENSG00000170498	HH13|KiSS-1	KiSS-1 metastasis-suppressor	89.5	4.37e-11	9.13e-09	11.3
KLHDC10	chr7	129709948	129710330	176	promoter-TSS (NM_014997)	promoter-TSS (NM_014997)	-210	NM_014997	23008	Hs.520710	NM_014997	ENSG00000128607	slim	kelch domain containing 10	680	0.00783	0.0283	1.09
LDB3	chr10	88428036	88428307	94	promoter-TSS (NM_001171610)	promoter-TSS (NM_001171610)	-35	NM_001171610	11155	Hs.657271	NM_007078	ENSG00000122367	CMD1C|CMH24|CMPD3|CYPHER|LDB3Z1|LDB3Z4|LVNC3|MFM4|ORACLE|PDLIM6|ZASP	LIM domain binding 3	25.3	4.44e-06	6.85e-05	2.73
MEF2A	chr15	100077078	100077274	179	Intergenic	AmnSINE1|SINE|Deu	-28957	NM_001130926	4205	Hs.268675	NM_005587	ENSG00000068305	ADCAD1|RSRFC4|RSRFC9|mef2	myocyte enhancer factor 2A	838	9.49e-06	0.000126	1.28
MEF2A	chr15	100118636	100118848	177	intron (NM_001130926, intron 1 of 9)	L1MC4a|LINE|L1	12609	NM_001319206	4205	Hs.268675	NM_005587	ENSG00000068305	ADCAD1|RSRFC4|RSRFC9|mef2	myocyte enhancer factor 2A	838	9.49e-06	0.000126	1.28
MEF2A	chr15	100052186	100052608	200	Intergenic	Intergenic	-53736	NM_001130926	4205	Hs.268675	NM_005587	ENSG00000068305	ADCAD1|RSRFC4|RSRFC9|mef2	myocyte enhancer factor 2A	838	9.49e-06	0.000126	1.28
MEF2A	chr15	100142301	100142573	151	intron (NM_001319206, intron 2 of 11)	MER50|LTR|ERV1	-30746	NM_001130928	4205	Hs.268675	NM_005587	ENSG00000068305	ADCAD1|RSRFC4|RSRFC9|mef2	myocyte enhancer factor 2A	838	9.49e-06	0.000126	1.28
MEF2A	chr15	100105901	100106149	148	promoter-TSS (NM_005587)	promoter-TSS (NM_005587)	-108	NM_001130926	4205	Hs.268675	NM_005587	ENSG00000068305	ADCAD1|RSRFC4|RSRFC9|mef2	myocyte enhancer factor 2A	838	9.49e-06	0.000126	1.28
MEF2A	chr15	99995249	99995503	155	Intergenic	Intergenic	-110757	NM_001130926	4205	Hs.268675	NM_005587	ENSG00000068305	ADCAD1|RSRFC4|RSRFC9|mef2	myocyte enhancer factor 2A	838	9.49e-06	0.000126	1.28
MEF2A	chr15	100191611	100191882	103	intron (NM_005587, intron 4 of 10)	intron (NM_005587, intron 4 of 10)	18563	NM_001130928	4205	Hs.268675	NM_005587	ENSG00000068305	ADCAD1|RSRFC4|RSRFC9|mef2	myocyte enhancer factor 2A	838	9.49e-06	0.000126	1.28
MEF2A	chr15	100132749	100133075	128	intron (NM_001130926, intron 1 of 9)	MSTB|LTR|ERVL-MaLR	26779	NM_001319206	4205	Hs.268675	NM_005587	ENSG00000068305	ADCAD1|RSRFC4|RSRFC9|mef2	myocyte enhancer factor 2A	838	9.49e-06	0.000126	1.28
MEF2A	chr15	100015185	100015549	229	Intergenic	Intergenic	-90766	NM_001130926	4205	Hs.268675	NM_005587	ENSG00000068305	ADCAD1|RSRFC4|RSRFC9|mef2	myocyte enhancer factor 2A	838	9.49e-06	0.000126	1.28
MYBPH	chr1	203142804	203143143	231	intron (NM_004997, intron 3 of 10)	intron (NM_004997, intron 3 of 10)	1969	NM_004997	4608	Hs.927	NM_004997	ENSG00000133055	-	myosin binding protein H	74.6	0.000441	0.00283	1.64
MYL4	chr17	45283063	45283321	128	Intergenic	Intergenic	-3236	NM_001002841	4635	Hs.463300	NM_002476	ENSG00000198336	ALC1|AMLC|GT1|PRO1957	myosin light chain 4	24.5	0.0168	0.0511	1.52
MYL4	chr17	45307076	45307508	129	Intergenic	Intergenic	20578	NM_002476	4635	Hs.463300	NM_002476	ENSG00000198336	ALC1|AMLC|GT1|PRO1957	myosin light chain 4	24.5	0.0168	0.0511	1.52
MYOD1	chr11	17735946	17736168	231	Intergenic	Intergenic	-5053	NM_002478	4654	Hs.181768	NM_002478	ENSG00000129152	MYF3|MYOD|PUM|bHLHc1	myogenic differentiation 1	1160	9.38e-07	1.94e-05	1.35
OLFML2A	chr9	127574811	127575054	278	3' UTR (NM_182487, exon 8 of 8)	3' UTR (NM_182487, exon 8 of 8)	11779	NM_001282715	169611	Hs.357004	NM_182487	ENSG00000185585	PRO34319	olfactomedin like 2A	250	0.00646	0.0243	1.34
OLFML2A	chr9	127541488	127542052	314	intron (NM_182487, intron 1 of 7)	intron (NM_182487, intron 1 of 7)	2333	NM_182487	169611	Hs.357004	NM_182487	ENSG00000185585	PRO34319	olfactomedin like 2A	250	0.00646	0.0243	1.34
PADI2	chr1	17436543	17436741	79	intron (NM_007365, intron 1 of 15)	intron (NM_007365, intron 1 of 15)	9306	NM_007365	11240	Hs.33455	NM_007365	ENSG00000117115	PAD-H19|PAD2|PDI2	peptidyl arginine deiminase 2	NA	NA	NA	NA
PDLIM3	chr4	186434367	186435188	188	intron (NM_014476, intron 4 of 7)	intron (NM_014476, intron 4 of 7)	21935	NM_014476	27295	Hs.701364	NM_014476	ENSG00000154553	ALP	PDZ and LIM domain 3	1160	1.46e-08	7.02e-07	1.39
PDLIM3	chr4	186464109	186464342	98	Intergenic	Intergenic	-7513	NM_001257963	27295	Hs.701364	NM_014476	ENSG00000154553	ALP	PDZ and LIM domain 3	1160	1.46e-08	7.02e-07	1.39
PDLIM3	chr4	186498162	186498411	201	Intergenic	Intergenic	-41574	NM_001257963	27295	Hs.701364	NM_014476	ENSG00000154553	ALP	PDZ and LIM domain 3	1160	1.46e-08	7.02e-07	1.39
PDLIM3	chr4	186510130	186510399	91	intron (NM_021069, intron 20 of 20)	intron (NM_021069, intron 20 of 20)	-53552	NM_001257963	27295	Hs.701364	NM_014476	ENSG00000154553	ALP	PDZ and LIM domain 3	1160	1.46e-08	7.02e-07	1.39
PDLIM3	chr4	186446080	186446453	473	exon (NM_001114107, exon 2 of 7)	exon (NM_001114107, exon 2 of 7)	10446	NM_014476	27295	Hs.701364	NM_014476	ENSG00000154553	ALP	PDZ and LIM domain 3	1160	1.46e-08	7.02e-07	1.39
PDLIM3	chr4	186495074	186495353	391	Intergenic	Intergenic	-38501	NM_001257963	27295	Hs.701364	NM_014476	ENSG00000154553	ALP	PDZ and LIM domain 3	1160	1.46e-08	7.02e-07	1.39
PPFIA4	chr1	203021051	203021297	205	intron (NM_001304331, intron 14 of 29)	intron (NM_001304331, intron 14 of 29)	25525	NM_001304332	8497	Hs.153648	NM_015053	ENSG00000143847	-	PTPRF interacting protein alpha 4	145	0.000391	0.00257	1.41
RASSF2	chr20	4879058	4879254	118	intron (NM_203327, intron 6 of 16)	intron (NM_203327, intron 6 of 16)	-74865	NM_014737	9770	Hs.631504	NM_014737	ENSG00000101265	CENP-34|RASFADIN	Ras association domain family member 2	133	4.1e-05	0.000414	1.34
RASSF4	chr10	45458800	45459075	167	intron (NM_032023, intron 1 of 10)	intron (NM_032023, intron 1 of 10)	3718	NM_032023	83937	Hs.522895	NM_032023	ENSG00000107551	AD037	Ras association domain family member 4	257	4.39e-06	6.78e-05	1.33
REEP1	chr2	86528912	86529468	488	intron (NM_001164730, intron 1 of 6)	intron (NM_001164730, intron 1 of 6)	35587	NM_001164731	65055	Hs.368884	NM_022912	ENSG00000068615	C2orf23|HMN5B|SPG31|Yip2a	receptor accessory protein 1	56	4.89e-05	0.00048	1.75
REEP1	chr2	86528245	86528461	140	intron (NM_001164730, intron 1 of 6)	intron (NM_001164730, intron 1 of 6)	36424	NM_001164731	65055	Hs.368884	NM_022912	ENSG00000068615	C2orf23|HMN5B|SPG31|Yip2a	receptor accessory protein 1	56	4.89e-05	0.00048	1.75
RUNX1	chr21	36563479	36563803	317	Intergenic	Intergenic	-142046	NM_001754	861	Hs.149261	NM_001754	ENSG00000159216	AML1|AML1-EVI-1|AMLCR1|CBF2alpha|CBFA2|EVI-1|PEBP2aB|PEBP2alpha	runt related transcription factor 1	362	0.000982	0.00535	1.27
RUNX1	chr21	36604836	36605425	379	Intergenic	Intergenic	-183535	NM_001754	861	Hs.149261	NM_001754	ENSG00000159216	AML1|AML1-EVI-1|AMLCR1|CBF2alpha|CBFA2|EVI-1|PEBP2aB|PEBP2alpha	runt related transcription factor 1	362	0.000982	0.00535	1.27
RUNX1	chr21	36423259	36424083	123	Intergenic	Intergenic	-2076	NM_001754	861	Hs.149261	NM_001754	ENSG00000159216	AML1|AML1-EVI-1|AMLCR1|CBF2alpha|CBFA2|EVI-1|PEBP2aB|PEBP2alpha	runt related transcription factor 1	362	0.000982	0.00535	1.27
RUNX1	chr21	36567638	36567859	135	Intergenic	Intergenic	-146153	NM_001754	861	Hs.149261	NM_001754	ENSG00000159216	AML1|AML1-EVI-1|AMLCR1|CBF2alpha|CBFA2|EVI-1|PEBP2aB|PEBP2alpha	runt related transcription factor 1	362	0.000982	0.00535	1.27
RUNX1	chr21	36628754	36629317	1058	Intergenic	Intergenic	-207440	NM_001754	861	Hs.149261	NM_001754	ENSG00000159216	AML1|AML1-EVI-1|AMLCR1|CBF2alpha|CBFA2|EVI-1|PEBP2aB|PEBP2alpha	runt related transcription factor 1	362	0.000982	0.00535	1.27
RUNX1	chr21	36551227	36551687	317	Intergenic	Intergenic	-129862	NM_001754	861	Hs.149261	NM_001754	ENSG00000159216	AML1|AML1-EVI-1|AMLCR1|CBF2alpha|CBFA2|EVI-1|PEBP2aB|PEBP2alpha	runt related transcription factor 1	362	0.000982	0.00535	1.27
RUNX1	chr21	36612056	36612634	191	Intergenic	Intergenic	-190750	NM_001754	861	Hs.149261	NM_001754	ENSG00000159216	AML1|AML1-EVI-1|AMLCR1|CBF2alpha|CBFA2|EVI-1|PEBP2aB|PEBP2alpha	runt related transcription factor 1	362	0.000982	0.00535	1.27
RUNX1	chr21	36562444	36562813	233	Intergenic	Intergenic	-141033	NM_001754	861	Hs.149261	NM_001754	ENSG00000159216	AML1|AML1-EVI-1|AMLCR1|CBF2alpha|CBFA2|EVI-1|PEBP2aB|PEBP2alpha	runt related transcription factor 1	362	0.000982	0.00535	1.27
RUNX1	chr21	36218002	36218398	160	intron (NM_001001890, intron 3 of 5)	intron (NM_001001890, intron 3 of 5)	42787	NM_001122607	861	Hs.149261	NM_001754	ENSG00000159216	AML1|AML1-EVI-1|AMLCR1|CBF2alpha|CBFA2|EVI-1|PEBP2aB|PEBP2alpha	runt related transcription factor 1	362	0.000982	0.00535	1.27
RUNX1	chr21	36549397	36549841	100	Intergenic	Intergenic	-128024	NM_001754	861	Hs.149261	NM_001754	ENSG00000159216	AML1|AML1-EVI-1|AMLCR1|CBF2alpha|CBFA2|EVI-1|PEBP2aB|PEBP2alpha	runt related transcription factor 1	362	0.000982	0.00535	1.27
RUNX1	chr21	36600081	36600290	164	Intergenic	Intergenic	-178590	NM_001754	861	Hs.149261	NM_001754	ENSG00000159216	AML1|AML1-EVI-1|AMLCR1|CBF2alpha|CBFA2|EVI-1|PEBP2aB|PEBP2alpha	runt related transcription factor 1	362	0.000982	0.00535	1.27
RUNX1	chr21	36666478	36667243	188	Intergenic	Intergenic	-245265	NM_001754	861	Hs.149261	NM_001754	ENSG00000159216	AML1|AML1-EVI-1|AMLCR1|CBF2alpha|CBFA2|EVI-1|PEBP2aB|PEBP2alpha	runt related transcription factor 1	362	0.000982	0.00535	1.27
RUNX1	chr21	36675444	36675640	88	Intergenic	Intergenic	-253947	NM_001754	861	Hs.149261	NM_001754	ENSG00000159216	AML1|AML1-EVI-1|AMLCR1|CBF2alpha|CBFA2|EVI-1|PEBP2aB|PEBP2alpha	runt related transcription factor 1	362	0.000982	0.00535	1.27
RUNX1	chr21	36421325	36421871	182	promoter-TSS (NM_001754)	promoter-TSS (NM_001754)	-3	NM_001754	861	Hs.149261	NM_001754	ENSG00000159216	AML1|AML1-EVI-1|AMLCR1|CBF2alpha|CBFA2|EVI-1|PEBP2aB|PEBP2alpha	runt related transcription factor 1	362	0.000982	0.00535	1.27
RUNX1	chr21	36510767	36511667	336	Intergenic	Intergenic	-89622	NM_001754	861	Hs.149261	NM_001754	ENSG00000159216	AML1|AML1-EVI-1|AMLCR1|CBF2alpha|CBFA2|EVI-1|PEBP2aB|PEBP2alpha	runt related transcription factor 1	362	0.000982	0.00535	1.27
RUNX1	chr21	36627807	36628003	106	Intergenic	L2c|LINE|L2	-206310	NM_001754	861	Hs.149261	NM_001754	ENSG00000159216	AML1|AML1-EVI-1|AMLCR1|CBF2alpha|CBFA2|EVI-1|PEBP2aB|PEBP2alpha	runt related transcription factor 1	362	0.000982	0.00535	1.27
SLC7A7	chr14	23260602	23260821	145	intron (NM_001126106, intron 3 of 10)	L3|LINE|CR1	24390	NR_040448	9056	Hs.513147	NM_003982	ENSG00000155465	LAT3|LPI|MOP-2|Y+LAT1|y+LAT-1	solute carrier family 7 member 7	22	4.03e-06	6.35e-05	2.76
SSPN	chr12	26522611	26523303	393	intron (NM_002223, intron 55 of 56)	MER21C|LTR|ERVL	174451	NM_005086	8082	Hs.183428	NM_005086	ENSG00000123096	DAGA5|KRAG|NSPN|SPN1|SPN2	sarcospan	16.7	0.000812	0.0046	1.79
SSPN	chr12	26427387	26428086	367	Intergenic	Intergenic	79230	NM_005086	8082	Hs.183428	NM_005086	ENSG00000123096	DAGA5|KRAG|NSPN|SPN1|SPN2	sarcospan	16.7	0.000812	0.0046	1.79
SSPN	chr12	26392503	26392772	209	Intergenic	Intergenic	44131	NM_005086	8082	Hs.183428	NM_005086	ENSG00000123096	DAGA5|KRAG|NSPN|SPN1|SPN2	sarcospan	16.7	0.000812	0.0046	1.79
SSPN	chr12	26492030	26492470	235	3' UTR (NM_002223, exon 57 of 57)	3' UTR (NM_002223, exon 57 of 57)	143744	NM_005086	8082	Hs.183428	NM_005086	ENSG00000123096	DAGA5|KRAG|NSPN|SPN1|SPN2	sarcospan	16.7	0.000812	0.0046	1.79
SSPN	chr12	26424502	26424744	113	Intergenic	Intergenic	76117	NM_005086	8082	Hs.183428	NM_005086	ENSG00000123096	DAGA5|KRAG|NSPN|SPN1|SPN2	sarcospan	16.7	0.000812	0.0046	1.79
SSPN	chr12	26422473	26422704	206	Intergenic	Intergenic	74082	NM_005086	8082	Hs.183428	NM_005086	ENSG00000123096	DAGA5|KRAG|NSPN|SPN1|SPN2	sarcospan	16.7	0.000812	0.0046	1.79
TMCC3	chr12	95106967	95107235	136	Intergenic	Intergenic	-62763	NM_020698	57458	Hs.370410	NM_020698	ENSG00000057704	-	transmembrane and coiled-coil domain family 3	177	1.04e-11	3e-09	5.97
TMCC3	chr12	95008049	95008567	348	intron (NM_020698, intron 1 of 3)	intron (NM_020698, intron 1 of 3)	1619	NM_001301036	57458	Hs.370410	NM_020698	ENSG00000057704	-	transmembrane and coiled-coil domain family 3	177	1.04e-11	3e-09	5.97
TMCC3	chr12	95108005	95108443	961	Intergenic	Intergenic	-63886	NM_020698	57458	Hs.370410	NM_020698	ENSG00000057704	-	transmembrane and coiled-coil domain family 3	177	1.04e-11	3e-09	5.97
TMCC3	chr12	95038385	95038725	383	intron (NM_020698, intron 1 of 3)	intron (NM_020698, intron 1 of 3)	5783	NM_020698	57458	Hs.370410	NM_020698	ENSG00000057704	-	transmembrane and coiled-coil domain family 3	177	1.04e-11	3e-09	5.97
TMCC3	chr12	94990149	94990722	612	intron (NM_020698, intron 1 of 3)	L2c|LINE|L2	19492	NM_001301036	57458	Hs.370410	NM_020698	ENSG00000057704	-	transmembrane and coiled-coil domain family 3	177	1.04e-11	3e-09	5.97
TMCC3	chr12	95030515	95030730	121	intron (NM_020698, intron 1 of 3)	MLT1E|LTR|ERVL-MaLR	13716	NM_020698	57458	Hs.370410	NM_020698	ENSG00000057704	-	transmembrane and coiled-coil domain family 3	177	1.04e-11	3e-09	5.97
TNNC2	chr20	44457369	44457657	218	Intergenic	Intergenic	-1560	NM_003279	7125	Hs.182421	NM_003279	ENSG00000101470	-	troponin C2, fast skeletal type	131	6.29e-08	2.28e-06	3.24
TNNT1	chr19	55659343	55659874	292	intron (NM_001291774, intron 1 of 13)	intron (NM_001291774, intron 1 of 13)	1114	NM_001126132	7138	Hs.631558	NM_003283	ENSG00000105048	ANM|NEM5|STNT|TNT|TNTS	troponin T1, slow skeletal type	4290	3.39e-06	5.58e-05	1.2
TNNT2	chr1	201352995	201353430	182	intron (NM_005558, intron 5 of 9)	L2c|LINE|L2	-6384	NM_001276345	7139	Hs.533613	NM_000364	ENSG00000118194	CMD1D|CMH2|CMPD2|LVNC6|RCM3|TnTC|cTnT	troponin T2, cardiac type	413	0.000105	0.000884	1.39
TSPAN7	chrX	38372406	38372614	146	Intergenic	Intergenic	-48221	NM_004615	7102	Hs.441664	NM_004615	ENSG00000156298	A15|CCG-B7|CD231|DXS1692E|MRX58|MXS1|TALLA-1|TM4SF2|TM4SF2b	tetraspanin 7	142	4.68e-05	0.000463	1.6
VASH2	chr1	213141689	213142242	246	intron (NM_001136475, intron 4 of 6)	intron (NM_001136475, intron 4 of 6)	18103	NM_001301056	79805	Hs.96885	NM_024749	ENSG00000143494	-	vasohibin 2	465	9.91e-09	5.27e-07	1.75
VASH2	chr1	213154553	213154810	115	intron (NM_001136475, intron 6 of 6)	intron (NM_001136475, intron 6 of 6)	30819	NM_001301056	79805	Hs.96885	NM_024749	ENSG00000143494	-	vasohibin 2	465	9.91e-09	5.27e-07	1.75
VASH2	chr1	213141190	213141568	197	intron (NM_001136475, intron 4 of 6)	L2|LINE|L2	17517	NM_001301056	79805	Hs.96885	NM_024749	ENSG00000143494	-	vasohibin 2	465	9.91e-09	5.27e-07	1.75
VASH2	chr1	213143401	213143717	149	intron (NM_001136475, intron 4 of 6)	intron (NM_001136475, intron 4 of 6)	19697	NM_001301056	79805	Hs.96885	NM_024749	ENSG00000143494	-	vasohibin 2	465	9.91e-09	5.27e-07	1.75
VASH2	chr1	213131508	213131908	363	intron (NM_024749, intron 2 of 5)	intron (NM_024749, intron 2 of 5)	7846	NM_001301056	79805	Hs.96885	NM_024749	ENSG00000143494	-	vasohibin 2	465	9.91e-09	5.27e-07	1.75
VSTM4	chr10	50291360	50291614	139	intron (NM_001031746, intron 3 of 7)	intron (NM_001031746, intron 3 of 7)	32090	NM_144984	196740	Hs.522928	NM_144984	ENSG00000165633	C10orf72	V-set and transmembrane domain containing 4	499	0.000202	0.0015	1.32
