# Supplementary material for: CASZ1 induces skeletal muscle and rhabdomyosarcoma differentiation through a feed-forward loop with MYOD and MYOG
Source: Nat Commun. 2020 Feb 14;11:911. doi: 10.1038/s41467-020-14684-4 (PMC7021771; doi:10.1038/s41467-020-14684-4)
Supplement: Supplementary file 15 — Supplementary Data 12 [file 41467_2020_14684_MOESM15_ESM.xlsx]

## Sheet: SEs in Ctrl cells
CHROM	START	STOP	NUM_LOCI	CONSTITUENT_SIZE	H3K27Ac_sorted.bam	Input_sorted.bam	OVERLAP_GENES	PROXIMAL_GENES	CLOSEST_GENE	enhancerRank
chr2	33141468	33141778	1	311	936471	281750	LOC285045	LTBP1,LOC100271832	LOC100271832	1
chr14	61530700	61731915	25	147072	332025	39076	SLC38A6	TMEM30B	TMEM30B	2
chr2	37785836	38070441	32	173131	294879	37169.4	CDC42EP3		CDC42EP3	3
chr14	68972641	69198521	24	123786	316119	62862.4	RAD51L1		ZFP36L1	4
chr4	124183513	124417091	33	135560	301502	50476.2	SPATA5,SPRY1		SPRY1	5
chr9	89048987	89383295	48	174760	239665	39715.8			ZCCHC6	6
chr4	124466872	124598303	14	102275	207109	20371.8	LOC285419		LOC285419	7
chr7	92241084	92481682	40	152692	189014	23482.4	CDK6	LOC728066,FAM133B	CDK6	8
chr14	61928764	62129608	33	94565	194779	34846.4	PRKCH	HIF1A	HIF1A	9
chr12	76016366	76248868	30	157008	173098	17577.2			KRR1	10
chr2	69236991	69488828	31	132685	173818	24982.2	ANTXR1,MIR3126	GKN1	MIR3126	11
chr2	43251567	43341913	9	46624	180602	40854.5			ZFP36L2	12
chr1	94187057	94313939	18	71758	157131	25224.1	MIR760	BCAR3,DNTTIP2	MIR760	13
chr11	1967998	2015244	5	34280	167926	37697.6	MRPL23,LOC100133545	MIR675,TNNT3,H19	LOC100133545	14
chr17	70362426	70429994	4	58932	140900	17736.6	LOC100499467		LOC100499467	15
chr13	80204786	80423814	30	106970	134680	13820.7			NDFIP2	16
chr8	29576628	29686565	15	83304	134332	19997.5	C8orf75		C8orf75	17
chr1	8073816	8283419	27	89313	163931	49906.5	ERRFI1		ERRFI1	18
chr15	98567800	98701948	20	61870	139903	27527.2			ARRDC4	19
chr1	23871408	23928794	6	44295	122066	16814.1	ID3	E2F2,MDS2	ID3	20
chr10	127990614	128122333	14	74035	121827	19389	ADAM12,C10orf90		ADAM12	21
chr22	30571667	30653159	5	55081	126435	24732.8	HORMAD2,LIF	OSM,GATSL3	LIF	22
chr1	42306232	42431747	15	80504	114055	15651.7	HIVEP3	HIVEP3	HIVEP3	23
chr6	143102583	143269300	27	76872	116435	18205.5	HIVEP2		HIVEP2	24
chr12	76267043	76432151	23	76894	118003	20721.1	PHLDA1	NAP1L1	PHLDA1	25
chr8	129929947	130045117	10	78152	103135	6357.38			LOC728724	26
chr10	102632461	102690466	8	30735	112042	15510.5	FAM178A	SEMA4G,MIR608	FAM178A	27
chr17	55432109	55564491	22	83788	123645	28065	MSI2		MSI2	28
chr12	65949427	66090702	17	95950	105660	10807.5			HMGA2	29
chr11	19973145	20079441	12	83667	109974	15147.2	NAV2		NAV2	30
chr1	33802943	33936235	12	68464	109606	19620.6	PHC2	MIR3605,ZSCAN20	PHC2	31
chr2	45455105	45526503	10	46435	104370	14615.2	UNQ6975		UNQ6975	32
chr17	62649508	62744965	20	45206	123292	36111.4	SMURF2	LOC146880	SMURF2	33
chr11	125924697	126036812	15	58888	103415	20730.1	CDON	FAM118B,RPUSD4	CDON	34
chr9	16024025	16145862	16	78235	94143.4	11598.9			C9orf93	35
chr5	172876638	172943066	7	41787	91478	10655.1			LOC285593	36
chr11	95770652	95998511	33	113094	92898.1	12463.9	MAML2		MIR1260B	37
chr15	93158988	93194247	6	24151	100181	19822.6	FAM174B	LOC100144604	FAM174B	38
chr7	102455528	102537097	15	46199	90525.3	10383.7	FBXL13	LRRC17	LRRC17	39
chr14	70434448	70494566	7	45820	91625.8	13075.7	SMOC1		SLC8A3	40
chr2	40545095	40686895	28	75691	86994.3	9316.26	SLC8A1		SLC8A1	41
chr3	149232606	149396291	28	88299	94528.1	17612.5	WWTR1	TM4SF4	WWTR1	42
chr20	22737474	22850670	17	53997	95763.8	18881.1			SSTR4	43
chr16	15644434	15706707	8	32963	110821	35968.9	C16orf45,KIAA0430	NDE1,MIR484,KIAA0430	KIAA0430	44
chr10	127738091	127865500	17	58240	99684.8	24870.2	ADAM12		FANK1	45
chr10	104020638	104113728	12	49753	95771	21038.3	GBF1	NFKB2,GBF1,ELOVL3,PITX3	GBF1	46
chr5	57071207	57160716	10	57914	79913.6	5746.48			ACTBL2	47
chr5	141840359	141931784	14	59014	88636.5	14783.4			FGF1	48
chr14	61080513	61132772	6	26179	86760.4	13655.3	SIX1		SIX1	49
chr9	114764770	114839628	8	50209	85615.1	13032.8	MIR3134,SUSD1		SUSD1	50
chr2	12839590	12967181	20	60231	84529	12261.5	MIR3125,TRIB2		MIR3125	51
chr19	13260065	13293088	4	17551	96849.9	24674.8	STX10,IER2	TRMT1,NACC1,LYL1	IER2	52
chr1	192476317	192588091	18	82992	76799.9	6371.12	RGS1	RGS13	RGS1	53
chr21	36485024	36676067	25	92551	80696.6	10965.9			RUNX1	54
chr6	107976050	108037984	7	50168	77652.8	8342.51	SCML4,SOBP		SCML4	55
chr7	130565461	130647489	9	50156	85563.4	16979.8	FLJ43663,LOC646329	MIR29A,MIR29B1	LOC646329	56
chr20	19714665	19814493	16	43085	86630.7	18288.5			RIN2	57
chr1	30111858	30186269	8	41109	84672.3	17389.9			PTPRU	58
chr12	13346577	13387767	4	30913	73087.5	6355.62	EMP1		EMP1	59
chr20	52480226	52558847	12	42359	82363.4	16384.6	SUMO1P1		SUMO1P1	60
chr9	116326913	116421700	15	42304	94369.9	28711	RGS3		RGS3	61
chr8	127822209	127899218	11	43934	71371.9	6576.57			FAM84B	62
chr12	66163067	66366196	34	64359	80926.6	16453.4	HMGA2,RPSAP52		RPSAP52	63
chr12	89703355	89785935	12	39762	74016.5	9612.31	DUSP6	DUSP6	DUSP6	64
chr20	33889569	33933178	4	36403	75046.7	11015.6	UQCC	EIF6,FAM83C	FAM83C	65
chr10	59706491	59826473	17	73503	71377.3	7354.9			IPMK	66
chr2	151409094	151568199	24	79262	73124.7	9275.82			RND3	67
chr14	68696458	68886267	33	81939	82661.8	19018.9	RAD51L1		ZFP36L1	68
chr6	129913881	130018552	18	48964	76284.2	13167.6	ARHGAP18		ARHGAP18	69
chrX	114959864	115005302	15	26045	91898.4	28925.8			PLS3	70
chr17	55583738	55637927	6	44177	76666.6	13986.2	MSI2		MSI2	71
chr13	26390483	26515864	15	50446	93045.2	30580.4	ATP8A2		SHISA2	72
chr12	89410795	89496157	11	60977	67009.2	4686.37			DUSP6	73
chr8	80700623	80746312	3	40266	70438.7	8484.45		HEY1	HEY1	74
chr7	24329725	24442062	15	54002	73086.5	11480.8	NPY		NPY	75
chr12	4216789	4250145	5	23403	71978.9	10774			CCND2	76
chr1	39594899	39681301	7	57916	76483.1	15500.5	MACF1		MACF1	77
chr4	77609060	77734751	13	64929	72548.8	11664.1	SHROOM3		ANKRD56	78
chr14	69223126	69283919	8	24329	81195.1	20317	C14orf181,ZFP36L1		ZFP36L1	79
chr1	221435676	221527105	13	58765	66487.2	5906.31	LOC400804		LOC400804	80
chr20	23086871	23142848	4	33349	79610.5	19244.9	LOC200261	CD93	LOC200261	81
chr13	80448939	80518074	8	44935	65139	4853.28			NDFIP2	82
chr2	74775614	74814935	3	36405	68961.2	8925.87	DOK1,LOXL3,C2orf65	DQX1,TLX2,HTRA2,PCGF1,LBX2,AUP1,LOC151534	DOK1	83
chr1	144504954	144573210	12	27404	74562.9	14634.1	LOC728875	NBPF9,C1orf152	C1orf152	84
chr19	18472371	18494181	1	21811	75224.9	15768.6	PGPEP1	LSM4,GDF15,MIR3189,SSBP4,LRRC25	GDF15	85
chr17	75359818	75437966	15	39888	94207.4	34861.8	SEPT9,MIR4316	43352	MIR4316	86
chr22	23197752	23291576	13	39420	84169.5	25191.7	IGLL5	MIR650	IGLL5	87
chr12	47265460	47378405	17	64561	68049.4	9193.72		SLC38A4	SLC38A4	88
chr7	5632508	5718091	12	34964	86746.9	28430.7	RNF216,FSCN1		FSCN1	89
chr17	54751338	54795451	4	36431	66601.8	8663.79			NOG	90
chr19	39138332	39225692	12	46894	86958.1	29772.3	ACTN4,CAPN12	EIF3K,LGALS7,MAP4K1	ACTN4	91
chr14	50465261	50530822	9	21923	73900.4	17386.8	C14orf182	C14orf183	C14orf182	92
chr15	33356681	33447698	12	57768	64804.1	8491.89	FMN1		FMN1	93
chr16	82659741	82709586	6	35567	60417.1	4580.76	CDH13		CDH13	94
chr11	17692718	17745032	5	35601	66956.7	11132.4	MYOD1	KCNC1	MYOD1	95
chr3	184352818	184445357	10	36364	73772.1	18072.9	MAGEF1		MAGEF1	96
chr14	68540652	68679295	21	52104	67879.6	12311.5	RAD51L1		RAD51L1	97
chr14	32937629	32985458	6	35791	60451.1	4902.47	AKAP6		AKAP6	98
chr12	92826586	92990489	22	51173	66167.6	10653.7		CLLU1OS,CLLU1	CLLU1OS	99
chr13	52161390	52240796	14	41941	66399.3	10894.5	WDFY2		WDFY2	100
chr5	157801049	157932680	21	70483	64709.8	9503.76			CLINT1	101
chr15	98817533	98840485	3	21150	63611.5	8418.79			FAM169B	102
chr20	22896728	22966367	9	36644	63023.3	8092.05		SSTR4	SSTR4	103
chr4	74528253	74608840	13	63255	58522.3	3658.65	IL8	RASSF6	IL8	104
chr6	144605111	144682700	17	29899	77666.6	23672.4	UTRN		UTRN	105
chr5	140885358	140905872	1	20515	59410.6	6092.66	PCDHGB3,PCDHGC3,PCDHGA2,PCDHGA3,PCDHGA8,PCDHGA11,PCDHGA10,PCDHGA12,PCDHGA4,PCDHGA9,PCDHGB6,PCDHGC5,DIAPH1,PCDHGA5,PCDHGB4,PCDHGB5,PCDHGB7,PCDHGA7,PCDHGB1,PCDHGC4,PCDHGA1,PCDHGA6,PCDHGB2	PCDHGC3,PCDHGC4,PCDHGC5	PCDHGC5	106
chr12	75918159	76000417	13	59409	58460.8	5461.93		GLIPR1,KRR1	KRR1	107
chr6	142612441	142743090	29	46699	62711.5	9955.45	GPR126	GPR126	GPR126	108
chr4	148208249	148292537	9	58627	56194.8	3514.81			EDNRA	109
chr10	75645764	75679970	5	24098	63298.2	10884.3	C10orf55,PLAU	CAMK2G	PLAU	110
chr7	129984199	130000289	1	16091	60276.4	8098.1	CPA5	CPA5,CPA1	CPA5	111
chr2	134517625	134605810	14	49053	61235.7	9744.44			NCKAP5	112
chr15	93344455	93389435	6	18964	75287.5	23798.9		LOC100507217,ASB9P1	ASB9P1	113
chr8	20120589	20189118	9	38049	70564.3	19380		LZTS1	LZTS1	114
chr20	57886797	57912383	3	23675	58650.8	7650.21	EDN3		EDN3	115
chr20	30249229	30311781	10	33173	69976.9	19597.5	BCL2L1	COX4I2,TPX2	BCL2L1	116
chr7	131285436	131319522	4	20503	66706.3	16521.5		PODXL	PODXL	117
chr7	130002684	130015728	1	13045	57432.7	7307.25	CPA5	CPA5,CPA1	CPA1	118
chr13	26282675	26358660	16	42853	64176.9	14072.4	ATP8A2		SHISA2	119
chr7	93909290	94048984	25	52817	58797.2	8702.94	COL1A2		COL1A2	120
chr13	53490171	53510762	2	17480	53791.9	3702.26			PCDH8	121
chr20	16784519	16847027	7	37350	55332.1	5269.42			OTOR	122
chr1	156629236	156664504	3	22415	64579.2	14629.2	NES,BCAN	MRPL24,C1orf66,ISG20L2,BCAN,HAPLN2,CRABP2	NES	123
chr7	116151595	116231938	11	40010	57477.4	7528.14	CAV1	CAV2	CAV1	124
chr1	155930593	155954928	2	20583	58876.1	9040.45	ARHGEF2	ARHGEF2,SCARNA4,SSR2,RIT1,RXFP4,SNORA42,KIAA0907	ARHGEF2	125
chr22	46448548	46478850	3	23341	59243.4	9517.86	C22orf26,LOC150381	LOC400931,MIRLET7A3,MIR3619,LOC100271722,MIRLET7B,LOC730668	C22orf26	126
chr1	66987284	67074885	12	56834	53068.7	3915.76	SGIP1	MIR3117	SGIP1	127
chr9	114662325	114738977	13	46546	63881.8	15146.4	UGCG		UGCG	128
chr5	97620892	97685906	11	39543	52453.3	3894.34			RGMB	129
chr7	46778591	46859482	17	32324	55442.7	7150.76			TNS3	130
chr1	210545037	210641295	11	43757	58832.9	10867.5	HHAT	HHAT	HHAT	131
chr21	30462670	30606267	20	64141	59851.2	11961.6	C21orf7,NCRNA00189	CCT8	NCRNA00189	132
chr12	90370159	90495338	24	73910	53351.3	5495.36			LOC338758	133
chr8	131244001	131380313	25	68249	56446.8	8655.81	ASAP1,ASAP1-IT		ASAP1-IT	134
chr1	203052829	203123442	10	23971	65726.6	17935.7	ADORA1,MYOG	CHI3L1,MYBPH,ADORA1,PPFIA4	ADORA1	135
chr19	46945377	46991250	7	31438	61919.4	14294	PNMAL1	PNMAL1,PNMAL2,CCDC8	PNMAL1	136
chr12	6640762	6665173	2	13398	61010.4	13389.4	GAPDH,NCAPD2,IFFO1	IFFO1,MRPL51,NOP2,SCARNA11,SCARNA10	GAPDH	137
chr15	60642427	60717254	11	41288	58410	10924.7	ANXA2,NARG2	ANXA2	ANXA2	138
chr1	33591956	33654987	7	33235	64354.7	16967.9	TRIM62	ADC	TRIM62	139
chr2	36581812	36725501	23	71298	59257.3	12213.6	CRIM1		CRIM1	140
chr14	77370833	77429191	7	28225	62553.9	15651.6			C14orf4	141
chr5	157533987	157606094	9	44361	55623.3	8854.74			CLINT1	142
chr2	28805838	28889449	17	36459	67674.7	21103.4	PLB1		PPP1CB	143
chr13	24000693	24089623	14	46234	59885.5	13357.3	SACS		SACS	144
chr16	86374138	86442849	8	41356	58699.8	12354.2	LOC732275		LOC732275	145
chr3	127432793	127510752	9	35585	67208.5	21197.1	MGLL	ABTB1	MGLL	146
chr12	54722218	54773466	7	17364	57638.6	11766.5	ZNF385A,MIR148B,GPR84,COPZ1	CBX5,HNRNPA1P10,HNRNPA1,NFE2,ITGA5,ZNF385A	GPR84	147
chr9	81569247	81669229	17	39031	49751	3889.3			TLE4	148
chr15	101630013	101680705	6	15590	74289.1	28848.8			CHSY1	149
chr1	224683380	224753886	11	36253	55798.4	10512.4			CNIH3	150
chr1	94117359	94169331	7	29633	58484.1	13232.1	BCAR3		BCAR3	151
chr15	67358102	67471595	15	41212	70059.2	24968.5	SMAD3		SMAD3	152
chr12	794339	841103	5	20344	59334.2	14445.4		WNK1,NINJ2	WNK1	153
chr2	12981132	13123353	25	53823	53674.2	8860.37			MIR3125	154
chr7	55111823	55179629	10	37093	56685.8	12327.1	EGFR		EGFR	155
chr9	117859272	117934717	14	53561	48556.4	4473.89	TNC,DEC1		43435	156
chr12	109214842	109252005	5	23436	53994.1	10004.3	SSH1	DAO	SSH1	157
chr1	27845955	27904543	6	35213	65167.4	21607.3	AHDC1	WASF2,FGR	AHDC1	158
chr3	197190963	197248474	8	33748	56912.9	13515.1	BDH1		BDH1	159
chr17	79358697	79403480	6	26377	63067.9	19735.9	BAHCC1	MIR3186	BAHCC1	160
chr7	128467127	128477205	1	10079	53813.5	10527.5	FLNC	ATP6V1F,CCDC136,LOC100130705	FLNC	161
chr5	71658160	71767485	20	44645	52508.8	9281.69	ZNF366	MRPS27,PTCD2	ZNF366	162
chr5	139015613	139077759	7	27877	66427.9	23385.5	CXXC5		CXXC5	163
chr15	40337276	40401755	7	33757	61113.2	18131.5	BMF	SRP14,BMF	BMF	164
chr2	227590027	227665865	13	42981	51274.1	8425.6	IRS1	RHBDD1	IRS1	165
chr15	96872702	96886533	1	13832	47510.9	4716.37	NR2F2,MIR1469		NR2F2	166
chr1	181057295	181083173	2	21217	48099.4	5439.56	IER5		IER5	167
chr6	70558353	70714369	24	53769	48365	5881.8	COL19A1		COL19A1	168
chr5	141674699	141708945	3	17317	51293.7	8856.02	SPRY4	SPRY4	SPRY4	169
chr19	13951910	13977291	4	13305	59323	16987.5		MIR181C,ZSWIM4,MIR27A,MIR24-2,MIR23A,MIR181D,CC2D1A,NANOS3,C19orf57,LOC284454	MIR23A	170
chr1	157962017	158009574	6	29364	50795.6	8569.77	KIRREL		KIRREL	171
chr9	89540523	89604474	7	32119	48449.3	6375.91	GAS1		GAS1	172
chr12	63091946	63166345	9	35622	51454.3	9820.67	PPM1H		MIRLET7I	173
chr22	17737016	17750295	2	12171	48601.1	7000.69		CECR1	CECR1	174
chr21	39649064	39728387	12	46514	48585.3	6988.36	KCNJ15		KCNJ15	175
chr1	156050390	156100664	5	24309	60434.4	19013.6	MEX3A,LMNA	ROBLD3,RAB25,SEMA4A,UBQLN4	LMNA	176
chr2	42323293	42370508	8	23411	53636.2	12375.1		PKDCC,EML4	EML4	177
chr1	19239944	19278821	3	21682	55912.9	14680	IFFO2	ALDH4A1	IFFO2	178
chr1	68140027	68238016	16	43645	51620.6	10465.2	GADD45A,GNG12		GADD45A	179
chr3	159543335	159629967	13	50599	45698.4	4556.84	IQCJ-SCHIP1,SCHIP1		SCHIP1	180
chr20	42758448	42813626	7	28415	56502.3	15400.2	JPH2	C20orf111	JPH2	181
chr22	36723110	36767998	5	34909	55611.7	14525.8	MYH9		MYH9	182
chr2	43539367	43586512	7	30232	48257.6	7208.47	THADA		LOC100129726	183
chr12	65880596	65933572	7	35504	45781.9	4995.64			MSRB3	184
chr8	80815844	80883840	17	38274	45496.1	4841.32	MRPS28		MRPS28	185
chr5	151051847	151097939	7	21589	53162.5	12693.7	SPARC	ATOX1	SPARC	186
chr2	85464261	85507591	6	25701	51783.7	11374.1	TCF7L1	TGOLN2	TGOLN2	187
chr1	59832941	59921632	15	43943	45782.3	5481.1	FGGY		FGGY	188
chr12	13245929	13282222	4	16513	47021.2	6735.98	GSG1	KIAA1467	GSG1	189
chr11	9769977	9826200	7	26435	51500.3	11272.7	LOC283104,LOC440028,SWAP70,SBF2		LOC440028	190
chr20	22318312	22378422	8	30303	46350.8	6125.21		LOC284788	LOC284788	191
chr18	26342137	26389310	10	29291	41828.3	1603.88			CDH2	192
chr15	99231585	99283919	8	19775	57211.5	17008.5	IGF1R		IGF1R	193
chr11	65239269	65273121	5	25982	47934.4	7755.49	MALAT1	NEAT1,MIR612,SCYL1	MALAT1	194
chr7	5458608	5469860	1	11253	45881.2	5758.77	TNRC18		TNRC18	195
chr3	99561752	99691862	25	63527	47880.5	7780.58	MIR548G,C3orf26,FILIP1L,MIR3921		FILIP1L	196
chr5	123963507	124013645	7	35468	44542.6	4692.92	ZNF608		ZNF608	197
chr6	11575583	11658326	12	41802	47842	8001.25	TMEM170B		TMEM170B	198
chr4	7805109	7879209	11	30995	55864	16035.2	AFAP1	AFAP1-AS1	AFAP1-AS1	199
chr9	124022412	124052651	5	19027	46776.7	6979.16	GSN	GSN	GSN	200
chr7	47797773	47859442	10	25692	53812.4	14165.4	C7orf69,PKD1L1		C7orf69	201
chr1	182565428	182623384	8	25808	50398.5	10866.8	RGS16,RGS8,LOC284648	RNASEL,RGS8	LOC284648	202
chr17	46547209	46584099	5	30485	45566.5	6197.52		HOXB1,HOXB2,SKAP1	HOXB1	203
chr9	72580315	72670642	13	46916	56364	17017.6	MAMDC2		MAMDC2	204
chr7	129910779	129942832	4	14062	47425.6	8086.97	CPA4,CPA2	CPA4,CPA5	CPA4	205
chr15	66659844	66710707	5	26222	49947.5	10620.2	MAP2K1	SCARNA14,TIPIN	MAP2K1	206
chr14	72113791	72220301	14	51109	53979.3	14687.7	SIPA1L1		SIPA1L1	207
chr8	29458955	29555844	19	47937	52436.3	13331.9		C8orf75	C8orf75	208
chr6	148153747	148298414	23	52540	46438.1	7479.28			SAMD5	209
chr2	43444901	43482802	4	15931	51863.7	13003.8	THADA,LOC100129726,ZFP36L2		LOC100129726	210
chr6	30709192	30797156	12	33250	54537.7	15701.6	FLOT1,IER3	TUBB,MDC1	IER3	211
chr12	6432105	6462258	3	13793	51462.1	12688.4	PLEKHG6,SCNN1A,TNFRSF1A	LTBR	TNFRSF1A	212
chr17	79288207	79325216	4	16159	55010.2	16295.1	TMEM105	SLC38A10,C17orf55,BAHCC1	TMEM105	213
chr13	80540854	80662583	17	52152	45538.8	6853.34			SPRY2	214
chr14	32456503	32483749	4	20541	42326.7	3754.5			C14orf128	215
chr11	8827144	8863987	8	21720	47004.3	8602.84	ST5		ST5	216
chr3	106902939	106956098	9	34331	41751.1	3481.91	LOC100302640	LOC344595	LOC100302640	217
chr10	114708791	114760121	6	21404	47644.5	9531.98	TCF7L2	TCF7L2	TCF7L2	218
chr13	31366385	31455489	12	31269	56590	18542.5		C13orf33	C13orf33	219
chr11	86580444	86658918	12	44569	43929.7	6026.8	FZD4		FZD4	220
chr10	100055430	100118341	8	31981	53625.3	16268.8		MIR1287,LOXL4	LOXL4	221
chr9	118415077	118530064	17	44363	42372.7	5346.9			C9orf27	222
chr2	45572968	45640513	15	30749	42499.3	5484.65	SRBD1		UNQ6975	223
chr12	124981417	125037328	6	25041	59153.8	22224.6	NCOR2	NCOR2	NCOR2	224
chr8	29197633	29212076	2	11758	43115.2	6237.93	DUSP4		DUSP4	225
chr10	93311944	93377505	8	28114	43768.5	6936.35	LOC100188947	PPP1R3C	LOC100188947	226
chr20	57796644	57836205	7	26163	41365	4533.69	ZNF831	EDN3	ZNF831	227
chr10	30072159	30149058	8	28744	47608.2	10796.6		SVIL	SVIL	228
chr1	204247729	204314895	11	28558	53611.9	16905.7	PLEKHA6	LOC127841	PLEKHA6	229
chr10	127884917	127958706	12	32162	51689.2	14986.5	ADAM12		ADAM12	230
chr11	122026789	122120129	15	51233	41377.6	4695	LOC399959	MIR100,MIRLET7A2,BLID	LOC399959	231
chr2	218063224	218158071	15	40687	45052.3	8507.78	DIRC3		TNP1	232
chr1	7342049	7376035	5	20162	41323.6	4989.14	CAMTA1		VAMP3	233
chr15	93207279	93234200	3	19309	43978.1	7650.95		FAM174B	FAM174B	234
chr10	99293142	99315619	4	14212	47514.1	11335.2	UBTD1	C10orf62,MMS19,DHDPSL,ANKRD2	ANKRD2	235
chr2	101347784	101404400	7	28060	46391.2	10270.1		NPAS2	NPAS2	236
chr12	106409987	106485565	15	38713	44727.1	8676.35	NUAK1		NUAK1	237
chr1	120555892	120633287	14	34773	46251.3	10703.7	NOTCH2		NOTCH2	238
chr17	42611049	42647011	6	19078	43089.7	7656.31	FZD2	GPATCH8	FZD2	239
chr6	70802055	70891937	19	48956	38469.5	3073.96	COL19A1		COL9A1	240
chr7	47514600	47547028	3	26429	48713.3	13331.2	TNS3		TNS3	241
chr8	29348038	29416611	9	22380	47363.4	12034.6			DUSP4	242
chr8	29701284	29764614	8	32012	44400.7	9087.85		LOC286135	LOC286135	243
chr9	117951049	118027219	10	42524	39181.8	3945.61	43435		43435	244
chr12	46756855	46809658	7	32231	40552.7	5470.39	SLC38A2		SLC38A2	245
chr8	13209400	13242384	7	23405	38931	3931.69	DLC1		DLC1	246
chr15	57819456	57853862	3	15089	42336.6	7438.58	CGNL1	GCOM1	GCOM1	247
chr7	107606686	107655469	8	22900	44143.7	9576.1	LAMB1		LAMB1	248
chr7	107324656	107342517	3	15593	36532.9	2030.8	SLC26A4	CBLL1,LOC286002	LOC286002	249
chr2	43149920	43159820	1	9901	40160.3	5940.99			HAAO	250
chr11	1885094	1904680	2	10265	47588.1	13461.5	LSP1	TNNI2,SYT8,MIR4298,TNNT3	LSP1	251
chr9	131888947	131909580	2	10621	41224.7	7196.79	PPP2R4	DOLPP1,IER5L,CRAT	PPP2R4	252
chr19	31866235	31952767	11	27431	47082.1	13092.3		TSHZ3	TSHZ3	253
chr20	19945061	19992159	6	15586	43664.6	9711.61	RIN2	NAA20,C20orf26,CRNKL1	NAA20	254
chr20	45977287	45990287	1	13001	37082.5	3144.7	ZMYND8	LOC100131496,ZMYND8	ZMYND8	255
chr1	149800577	149817354	1	16778	38137.5	4313.37	HIST2H4B,HIST2H2AA4,HIST2H3A	HIST2H2BF,HIST2H3D,HIST2H2BE,HIST2H2BC,FCGR1A,HIST2H2AB,HIST2H2AC,HIST2H3C,HIST2H2AA3	HIST2H3A	256
chr2	70334994	70370843	7	19379	44875.8	11109.6	LOC100133985	PCBP1,LOC400960,C2orf42	LOC100133985	257
chr16	7351997	7457874	17	48072	40498	6776.13	RBFOX1	RBFOX1	RBFOX1	258
chr20	56676633	56708590	5	18351	40403.2	6698.19		C20orf85	C20orf85	259
chr18	3592007	3607807	2	14159	36125.1	2464.8	FLJ35776,DLGAP1		FLJ35776	260
chr5	14397922	14465786	10	39295	44491.6	10905.7	TRIO		FAM105A	261
chr14	52314847	52445756	24	46183	45621.8	12056.7	GNG2	C14orf166	GNG2	262
chr16	15575831	15624583	7	25975	48342.5	14786.5	C16orf45		C16orf45	263
chr4	124696885	124764178	14	34710	38626.2	5121	LOC285419		LOC285419	264
chr1	26020816	26071253	7	25344	47067.8	13729	MAN1C1		SEPN1	265
chr6	130036329	130090801	9	30476	39884.4	6558.43		ARHGAP18	ARHGAP18	266
chr15	82170327	82209132	5	23527	37609.8	4284.07			MEX3B	267
chr20	57925551	57988178	9	26243	51354.1	18168.1			EDN3	268
chr10	45585983	45643440	13	34177	39771.7	6590.32	LOC100133308	LOC338579,MIR3156-1	LOC100133308	269
chr16	51850807	51918973	8	43285	35896.2	2733.46			TOX3	270
chr12	120665854	120676962	1	11109	38251.5	5341.84	PXN	GCN1L1,RPLP0	PXN	271
chr6	158383818	158463923	11	36009	48920.1	16021	SYNJ2		SYNJ2	272
chr2	9372419	9432156	7	29307	46164.8	13512.5	ASAP2	ASAP2	ASAP2	273
chr2	216370781	216423167	7	33632	36455.4	3845.13			FN1	274
chr6	45388203	45452813	15	40049	36543.4	3934.75	RUNX2	SUPT3H	RUNX2	275
chr3	101643173	101698083	10	29670	38925.7	6325.63	LOC152225		LOC152225	276
chr1	182990913	183075840	13	39571	41036.7	8458.73	LAMC1		LAMC1	277
chr15	90930816	90969433	7	24726	43865.1	11365	IQGAP1	ZNF774,GABARAPL3	IQGAP1	278
chr6	133480143	133582390	22	28618	39947.9	7525.38	EYA4		EYA4	279
chr8	130266120	130376882	18	31681	37492.9	5117.2		LOC728724	LOC728724	280
chr5	86396608	86451738	8	29347	38265.7	5943.01	MIR4280		MIR4280	281
chr14	22979147	23041957	8	27791	40845.3	8529.6	DAD1	ABHD4	DAD1	282
chr6	129796913	129832674	6	20010	35485.6	3307.89	LAMA2		ARHGAP18	283
chr1	221604081	221661921	8	32850	35438.6	3308.45			LOC400804	284
chr14	52785286	52838069	11	24961	37048.4	4919.38	PTGER2		PTGER2	285
chr3	171842758	171939440	19	45666	39552.6	7454.18	FNDC3B		FNDC3B	286
chr12	52557501	52610150	6	18409	54233.7	22149.4	KRT80,LOC283404	KRT7	KRT80	287
chr3	71027268	71120586	12	45539	35330.2	3256.8	FOXP1		MIR1284	288
chr2	145104872	145237105	27	47772	38863.3	6823.22	ZEB2	ZEB2,GTDC1	GTDC1	289
chr7	98180650	98201798	3	16519	39809	7822.65		NPTX2	NPTX2	290
chr17	76311194	76372088	8	18736	55370.9	23389.4	SOCS3	PGS1	SOCS3	291
chr7	134445707	134571533	23	42812	43007.3	11047.5	CALD1	CALD1	CALD1	292
chr12	68041423	68184673	23	48339	42774.4	10844	DYRK2	DYRK2	DYRK2	293
chr5	59109681	59171722	9	34036	34023.3	2221.07	PDE4D	PDE4D	PDE4D	294
chr3	111625244	111660202	1	34959	34563	2796.64	PHLDB2	PHLDB2,ABHD10	ABHD10	295
chr19	31742085	31778864	4	17952	41361.7	9617.71	TSHZ3		TSHZ3	296
chr19	12888366	12905206	4	10913	43900.2	12279.7	JUNB	ASNA1,HOOK2,RNASEH2A,PRDX2,RTBDN,C19orf43,MAST1,BEST2	JUNB	297
chr14	59715812	59847265	27	51973	40619	9201.71	DAAM1		DAAM1	298
chr2	159906346	160011078	16	50978	43442.8	12054.7	TANC1		TANC1	299
chr17	70329032	70348192	2	12901	35068.5	3705.54			SOX9	300
chr5	141721893	141745681	2	13587	37183	5839.95		SPRY4	SPRY4	301
chr10	80872636	80919702	9	25171	48562.7	17245	ZMIZ1	LOC283050	ZMIZ1	302
chr1	235089395	235134646	8	25026	39567.5	8262.83			SNORA14B	303
chr10	95194718	95248982	7	21660	42494.1	11210.9	MYOF	CEP55,MYOF	MYOF	304
chr2	17969374	18004324	5	20395	35453.3	4305.84	MSGN1	GEN1,SMC6	MSGN1	305
chr7	100742251	100784596	5	15734	51682.1	20651.7	SERPINE1	VGF,TRIM56,AP1S1,C7orf52	SERPINE1	306
chr9	67289241	67309708	2	16866	35381.3	4353.33	AQP7P1		AQP7P1	307
chr12	638319	655844	4	10014	40186.6	9177.84	B4GALNT3		B4GALNT3	308
chr6	133353934	133454668	20	36452	37321.9	6436.9	LOC285735		LOC285735	309
chr2	100457122	100528566	9	30448	40665.9	9787.83	AFF3		AFF3	310
chr1	60125220	60205718	11	40323	37616.7	6818.18	FGGY		HOOK1	311
chr1	208358121	208415031	8	30416	40998	10204	PLXNA2		PLXNA2	312
chr5	392741	416816	4	14755	39714.1	9011.27	LOC100310782,AHRR	EXOC3,C5orf55	LOC100310782	313
chr20	36126516	36157304	4	16287	39568.7	8950.07	NNAT,BLCAP	NNAT,BLCAP	NNAT	314
chr2	45233868	45257247	4	12796	40120.7	9594.74	SIX2		SIX2	315
chr9	119596048	119667985	12	44243	37241.8	6726.11	ASTN2		TRIM32	316
chr1	39852714	39888580	6	24755	35808.6	5437.29	KIAA0754,MACF1		KIAA0754	317
chr1	118829795	118884940	7	33466	33401.3	3082.61			SPAG17	318
chr11	12695075	12729890	6	25031	34536.5	4219.58	TEAD1		TEAD1	319
chr17	17803753	17848410	6	20606	42602.8	12289.6	TOM1L2	LRRC48	TOM1L2	320
chr19	18389855	18416582	3	8379	47934.9	17631.8	MIR3188,JUND	LSM4,PDE4C,LOC729966,KIAA1683,PGPEP1	MIR3188	321
chr15	74213759	74252093	4	16127	43639.4	13531.9	LOXL1	PML,TBC1D21,STOML1	LOXL1	322
chr19	50990558	51015556	3	15044	39564.3	9521.74	JOSD2,ASPDH	C19orf63,FAM71E1	JOSD2	323
chr1	234718194	234769493	6	29044	36432.5	6438.02	IRF2BP2,NCRNA00184		IRF2BP2	324
chr10	102105671	102135038	4	12702	38435.5	8443.01	NCRNA00263,SCD	PKD2L1	NCRNA00263	325
chr2	161058431	161112255	9	33452	36008.3	6028.29		ITGB6	ITGB6	326
chr20	30180566	30198761	3	11882	39523.2	9683.38	ID1,MIR3193	PSIMCT-1,COX4I2	ID1	327
chr8	72740559	72781299	5	31288	33553.5	3796.97	LOC100132891,MSC		MSC	328
chr22	36806411	36875956	13	25597	55462.1	25773.4	TXN2	FOXRED2,EIF3D,MYH9	TXN2	329
chr8	61839111	61877926	7	19893	35360.5	5744.62		LOC100130298	LOC100130298	330
chr9	89869992	89906652	5	21894	34548.4	5022.42			C9orf170	331
chr15	98769700	98803805	5	18486	33931.1	4433.65			FAM169B	332
chr2	91844034	91848360	1	4327	36845.4	7399.62	LOC654342		LOC654342	333
chr1	172852146	172962936	17	44539	34588.6	5151.73			TNFSF18	334
chr14	61389821	61455605	11	29379	35477.3	6104.76	MNAT1,SLC38A6,TRMT5		TRMT5	335
chr15	68625932	68677616	5	23738	44458.6	15096.9	ITGA11		ITGA11	336
chr7	131573413	131590094	2	15750	32020.8	2794.07			PODXL	337
chr10	102801491	102827750	4	9771	40667.3	11540.8	KAZALD1	LZTS2,PDZD7,SFXN3	KAZALD1	338
chr1	228744288	228780870	13	23091	92640.3	63641.7	DUSP5P		DUSP5P	339
chr3	112950314	113007085	7	25623	38354.5	9446.69	WDR52,BOC		BOC	340
chr20	36897935	36917529	3	14579	35455.3	6548.31		KIAA1755,BPI	KIAA1755	341
chr16	15734230	15739246	1	5017	31711.7	2834.04	KIAA0430,NDE1,MIR484	NDE1,KIAA0430	KIAA0430	342
chr10	16933440	17012288	14	35284	33770.6	5022.62	CUBN		RSU1	343
chr2	189940516	190036975	20	48899	31464.9	2758.73	COL5A2,MIR3129		MIR3129	344
chr4	77868070	77974046	17	40612	35385.4	6687.09	CCNI,SEPT11	ANKRD56	43354	345
chr1	172238079	172331566	12	31807	33804.9	5141.78	DNM3		C1orf105	346
chr10	93087992	93149906	9	22467	33699.8	5058.37	LOC100188947	HECTD2	HECTD2	347
chr14	33446816	33551580	18	35152	37096.9	8464.93	NPAS3		NPAS3	348
chr1	148927898	148932231	1	4334	36522.9	7906.43	LOC645166	LOC645166	LOC645166	349
chr7	47484666	47499640	3	9392	35304.2	6709.85	TNS3		TNS3	350
chr1	145214156	145265484	12	28390	35529.2	6949.81	NOTCH2NL	NBPF10	NOTCH2NL	351
chr1	90331684	90447384	22	39422	43445.3	14867.5	LRRC8D	ZNF326,GEMIN8P4	GEMIN8P4	352
chr6	111843478	111927255	12	35232	38286.1	9726.51	TRAF3IP2,LOC643749	LOC643749,REV3L,TRAF3IP2	TRAF3IP2	353
chr8	80660767	80684105	3	13126	32094.4	3762.09	HEY1		HEY1	354
chr1	153534083	153541599	1	7517	32849.4	4520.87	S100A2	S100A5,S100A3,S100A14,S100A16,S100A4,S100A6	S100A2	355
chr5	95144133	95161367	2	16080	33180.6	4937.54	GLRX	GLRX,C5orf27	GLRX	356
chr3	15670186	15693227	3	20602	30983.2	2785.66	BTD	HACL1	BTD	357
chr6	41974380	42014200	7	19647	37391	9194.44	CCND3	TAF8	CCND3	358
chr9	5493969	5559048	6	37300	32949.5	4757.27	PDCD1LG2	CD274	PDCD1LG2	359
chr7	8483669	8557545	12	42305	30407.4	2290.16	NXPH1		NXPH1	360
chr11	131916930	131959271	4	30133	30904.7	2819.91	NTM		NTM	361
chr8	127378065	127408314	6	21022	30733	2655.86			FAM84B	362
chr1	118638057	118703943	12	35959	31302.4	3300.89	SPAG17		SPAG17	363
chr12	3214084	3296319	11	21931	59472.4	31512.5	TSPAN9		TSPAN9	364
chr17	46055980	46101805	7	24154	37681.9	9765.31	CDK5RAP3	COPZ2,NFE2L1,PRR15L,PNPO,MIR152	CDK5RAP3	365
chr10	17025940	17074479	8	29681	31526.1	3650.13	CUBN		CUBN	366
chr22	37892686	37960642	10	22423	52869.8	25082.6	CDC42EP1,CARD10	GGA1,LGALS2,MFNG	CARD10	367
chr19	31806446	31846997	6	23710	35526.7	7753.35	TSHZ3		TSHZ3	368
chr19	11241439	11256325	3	7807	40178.8	12434.3	LDLR	SPC24,LDLR,KANK2	SPC24	369
chr10	102756187	102774851	3	10031	38524.4	10812.1	PDZD7,LZTS2	SFXN3,MIR608,KAZALD1,MRPL43,C10orf2,SEMA4G	LZTS2	370
chr6	138547749	138580379	2	30152	30326.3	2675.66	KIAA1244	PBOV1	PBOV1	371
chr11	57528692	57568521	6	18205	35459.8	7866.23	CTNND1	C11orf31,MED19,CTNND1,TMX2,BTBD18	CTNND1	372
chr1	9932179	9967748	6	15313	39467.4	11876.5	CTNNBIP1	CTNNBIP1,CLSTN1,NMNAT1,LZIC	CTNNBIP1	373
chr7	104650787	104658384	2	6311	29919.3	2367.98	MLL5,LOC100216545		LOC100216545	374
chr10	11052905	11085160	3	26859	29255.3	1748.22	CELF2		CELF2	375
chr4	7631699	7660767	3	16541	37814.6	10365.6	SORCS2		AFAP1-AS1	376
chr4	77454565	77548491	15	36401	34611.7	7241.69	SHROOM3		SHROOM3	377
chr14	75425781	75456272	5	19929	34869.5	7503.84		RPS6KL1,EIF2B2,PGF	PGF	378
chr17	53233880	53256128	4	18234	28461.9	1112.4	STXBP4		HLF	379
chr2	224937054	224993670	9	28476	32271.1	4936.92		SERPINE2	SERPINE2	380
chr3	55161338	55238896	9	35154	31411	4102.82			LRTM1	381
chr1	164556279	164618950	11	25593	33322.2	6016.42	PBX1		PBX1	382
chr19	47609807	47617976	1	8170	30298	3114.84	ZC3H4	SAE1	ZC3H4	383
chr2	74728049	74735900	1	7852	31508.4	4397.35	LBX2,PCGF1,LOC151534	DQX1,DOK1,TLX2,HTRA2,INO80B,CCDC142,LOXL3,TTC31,WBP1,MOGS,MRPL53,AUP1	LBX2	384
chr1	82608309	82633945	4	18045	28730.3	1725.3			LPHN2	385
chr15	35580200	35622594	8	26332	29654.6	2653.86		MIR3942	MIR3942	386
chr20	52195146	52240774	6	20815	36812.7	9855.65	ZNF217		ZNF217	387
chr7	46873467	46911551	6	23726	31107	4215.9			TNS3	388
chr10	85736421	85776466	7	18259	32328.3	5450.12			GHITM	389
chr19	31694257	31724708	4	23469	30795.1	3970.81			DKFZp566F0947	390
chr5	158015760	158078366	12	33994	30820.9	4031.83			EBF1	391
chr7	24061718	24115194	7	18772	31112.3	4326.21			NPY	392
chr1	182685880	182759153	13	23867	34189.2	7473.85		NPL,DHX9,RGS8	NPL	393
chr15	101696153	101742327	7	18580	46977.4	20284.2	CHSY1		CHSY1	394
chr9	89400729	89479800	15	34988	35542.4	8903.39			GAS1	395
chr15	62736801	62816181	12	24097	39634.4	13002.4			MGC15885	396
chr17	57902116	57931141	4	18393	33146.6	6643.82	MIR21,TMEM49	RPS6KB1,TUBD1	MIR21	397
chr16	31061855	31099342	5	15204	36793.5	10395.1	ZNF668,PRSS53,ZNF646	VKORC1,STX1B,STX4,MYST1,BCKDK,PRSS8	ZNF668	398
chr1	87614524	87697312	15	39666	32337	5944.18	LOC339524	LOC339524	LOC339524	399
chr5	14138822	14287837	24	35067	44078.6	17747.7	TRIO		TRIO	400
chr5	34569284	34611884	7	18520	31553.8	5388.9		RAI14	RAI14	401
chr2	40382534	40532500	23	49024	35811.9	9732.79	SLC8A1		SLC8A1	402
chr2	39921979	39983895	7	25210	31379	5355.73	TMEM178,THUMPD2		THUMPD2	403
chr7	29059480	29086916	3	16009	29872.3	3871.22	CPVL		TRIL	404
chr17	47512397	47550690	3	20276	39303.9	13310.6		NGFR,PHB	PHB	405
chr13	80999439	81052186	10	30553	29253.5	3265.04			SPRY2	406
chr13	43833550	43900802	11	36668	31218.4	5238.93	ENOX1		DNAJC15	407
chr2	45335638	45364229	4	16381	30337.9	4388.72			SIX2	408
chr7	28714016	28831144	21	27493	37738.6	11806.5	CREB5		CREB5	409
chr14	77488861	77511982	3	19228	30642.3	4790.67	C14orf4		C14orf4	410
chr1	154809353	154842685	6	17110	37578.5	11852.9	KCNN3		KCNN3	411
chr16	29268628	29312214	6	18424	38673.9	12971.2	RUNDC2C		RUNDC2C	412
chr1	59193335	59251662	9	19818	32628.1	6946.75	LOC100131060,JUN	LOC100131060,MYSM1	JUN	413
chr12	12868442	12880146	2	10451	28756.7	3156.57	APOLD1,CDKN1B	MIR613,GPR19	CDKN1B	414
chr15	85987914	86098796	17	33975	36790.6	11199.1	AKAP13		AKAP13	415
chr8	23150939	23224315	12	19300	50563.4	24977.2	R3HCC1,LOXL2	CHMP7	R3HCC1	416
chr2	197089218	197141450	8	32808	29176.8	3593.56	HECW2		STK17B	417
chr1	145448178	145474413	2	13946	31390.2	5839.91	ANKRD34A,POLR3GL	PEX11B,RBM8A,HFE2,LIX1L,GNRHR2,TXNIP	POLR3GL	418
chr14	65099007	65136212	6	15963	35605.2	10108.6		PLEKHG3	PLEKHG3	419
chr13	22132505	22192633	10	32252	32312.8	6884.66	EFHA1		EFHA1	420
chr5	106700649	106819118	20	49001	29605.4	4324.12	EFNA5		EFNA5	421
chr2	96547916	96595420	5	34268	25633.2	370.531			LOC729234	422
chr12	18899723	18909682	1	9960	26140.4	896.31		CAPZA3,PLCZ1	CAPZA3	423
chr3	99741686	99829714	11	34150	30184.8	4964.78	FILIP1L,C3orf26	C3orf26,MIR548G	FILIP1L	424
chr14	30139986	30239712	17	33006	32012	6841.2	PRKD1		PRKD1	425
chr11	117686617	117757204	12	25293	38392.3	13319.8	FXYD2,FXYD6	FXYD6,TMPRSS13,FXYD2,DSCAML1	FXYD2	426
chr22	33118996	33199840	12	27809	38279.6	13387.8	SYN3,TIMP3		TIMP3	427
chr1	170460609	170533778	12	29369	28916.4	4060.88	GORAB		GORAB	428
chr14	73100158	73135876	5	30735	28499.4	3671.81			DPF3	429
chr12	46822852	46893105	16	33827	28923.2	4187.08			SLC38A2	430
chr14	51971430	52022312	8	22095	30259.5	5566.49	FRMD6		FRMD6	431
chr11	12743379	12868711	20	42065	40256.6	15566.2	TEAD1		TEAD1	432
chr1	213123448	213156135	4	18617	33549.9	8903.94	VASH2	ANGEL2,VASH2	VASH2	433
chr8	69663195	69708469	7	34869	27422.5	2784.35	C8orf34		C8orf34	434
chr12	47051708	47098509	5	37253	26788.9	2279.21			SLC38A4	435
chr12	5663655	5709319	9	13937	31992.2	7539.13	ANO2		NTF3	436
chr7	135527916	135565147	6	17611	30205.5	5793.14			FAM180A	437
chr4	15661488	15699149	7	20851	28238.2	3837.66	FAM200B	BST1,FBXL5	FAM200B	438
chr7	27202911	27210182	1	7272	27600.7	3213.78	MIR196B,HOXA9	HOXA6,HOXA11-AS1,HOXA11,HOXA10,HOXA3,HOXA5,HOXA7,HOXA4,HOXA13	HOXA9	439
chr1	156446215	156475995	3	11477	34008.8	9636.81	MEF2D	C1orf61	MEF2D	440
chr8	103800144	103821653	3	11854	31637.6	7278.65			AZIN1	441
chr4	30747169	30867611	19	43164	29267.4	4974.25	PCDH7		PCDH7	442
chr14	35134681	35192645	8	17066	43461.4	19197.7	CFL2	SNX6,CFL2	CFL2	443
chr20	47953197	47979248	3	13577	32991	8753.14			SNORD12	444
chr2	201202227	201287920	14	29659	28390.1	4190.39	SPATS2L		SPATS2L	445
chr10	5576856	5640402	8	28607	36538.9	12391.5		CALML5,CALML3	CALML3	446
chr2	54692279	54730106	5	18946	29913.6	5791.31	SPTBN1	RPL23AP32	SPTBN1	447
chr17	46616298	46627104	1	10807	25909.5	1789.47	HOXB3,HOXB2	HOXB1,LOC404266,HOXB4,MIR10A,HOXB5	HOXB2	448
chr10	131747806	131762988	1	15183	28123.1	4006.53	EBF3		EBF3	449
chr3	177050857	177088639	3	27202	28687.9	4571.62			TBL1XR1	450
chr8	121686293	121798766	19	42974	31346.2	7232.01	SNTB1		SNTB1	451
chr9	86716735	86811680	15	29708	33696	9589.44			RMI1	452
chr1	154941070	154949582	1	8513	27897.2	3794.65	SHC1,CKS1B,MIR4258	PYGO2,PBXIP1,FLAD1,ZBTB7B,PMVK,SHC1,LENEP	SHC1	453
chr3	98671937	98713102	6	26926	26670.8	2634.56			DCBLD2	454
chr7	43672740	43692184	3	13260	27933.3	3999.63	C7orf44		STK17A	455
chr5	42834428	42889569	7	26753	28474.8	4571.19		SEPP1	SEPP1	456
chr4	143271923	143339060	11	30141	25894.7	2014.11	INPP4B		INPP4B	457
chr12	46912380	46980285	10	24752	29131.2	5289.8			SLC38A2	458
chr8	121573989	121618348	8	23081	29339	5504.95	SNTB1		MTBP	459
chr17	48124008	48143293	2	18091	32167.4	8350.41	ITGA3	PDK2	ITGA3	460
chr1	19129809	19145440	1	15632	29267.5	5486.48		TAS1R2	TAS1R2	461
chr9	118993613	119049367	9	29273	26617	2871.33	PAPPA		PAPPA	462
chr6	51966923	52022842	8	32640	26919.4	3181.79	MIR206,MIR133B	IL17A,PKHD1	MIR206	463
chr2	70312132	70322201	2	6886	26435.2	2729.71	LOC400960,PCBP1	LOC100133985	PCBP1	464
chr20	25202800	25222567	4	11625	31860.5	8191.44	ENTPD6	PYGB	PYGB	465
chr1	95192639	95270257	12	23550	34276.1	10641.4		SLC44A3	SLC44A3	466
chr15	93445966	93474879	5	14417	31223.1	7615.68	CHD2,MIR3175	LOC100507217	MIR3175	467
chr2	85751534	85782685	4	15515	29559.2	6043.29	GGCX,MAT2A	GGCX,RNF181,VAMP8,VAMP5,TMEM150A	MAT2A	468
chr8	81936514	81995435	11	24132	28382.2	4872.77	PAG1		PAG1	469
chr10	32026269	32050314	2	20507	28955	5479.86			ARHGAP12	470
chr1	17207733	17241307	4	9122	38626.9	15175.4		CROCC	CROCC	471
chr7	23502779	23518393	6	9122	26161.3	2727.77	IGF2BP3	RPS2P32	IGF2BP3	472
chr12	15777203	15881441	17	33291	30833.6	7400.9	EPS8		EPS8	473
chr11	8703134	8711681	1	8548	26640.1	3233.33	SNORA3,RPL27A,SNORA45	TRIM66	SNORA45	474
chr5	141764767	141826835	9	28807	35049.8	11644			SPRY4	475
chr3	111575588	111585778	1	10191	25105.1	1794.46	PHLDB2	PHLDB2	PHLDB2	476
chr13	26615394	26637479	4	11806	29490.1	6201.47	SHISA2		SHISA2	477
chr22	36356346	36420022	11	27378	28794.3	5622.59	RBFOX2		RBFOX2	478
chr7	44906696	44938182	4	16609	32436.9	9272.63	PURB	H2AFV	PURB	479
chr7	46165805	46196874	6	22745	27406	4250.24			IGFBP3	480
chr9	132243607	132271860	4	11952	33349.8	10267.1			C9orf50	481
chr7	30201914	30229697	5	16213	28660.9	5659.4	C7orf41		C7orf41	482
chr2	23019962	23078219	12	26962	25901.1	2907.02			KLHL29	483
chr5	156932064	156945014	1	12951	25936.3	2952.6	ADAM19	NIPAL4	NIPAL4	484
chr5	8824501	8851424	4	16359	26416.8	3475.76			SEMA5A	485
chr1	77970751	77982606	1	11856	24993.9	2065.14	AK5		ZZZ3	486
chr6	43996321	44042754	7	20678	33473.5	10582.1		C6orf223	C6orf223	487
chr1	205407793	205419656	2	10732	28395.3	5509.18	MIR135B	LEMD1	MIR135B	488
chr8	17460947	17555305	19	24955	39451.1	16701.4	MTUS1,PDGFRL		MTUS1	489
chr19	11199173	11207635	2	7318	27735.1	4987.5	LDLR	LDLR	LDLR	490
chr9	22101598	22171865	12	34852	25809.1	3070.67	CDKN2B-AS1		CDKN2B	491
chr16	79662027	79733098	13	30248	27795.9	5131.33		MAF	MAF	492
chr5	75980496	76035508	8	25302	30168.6	7531.14	NCRUPAR,IQGAP2,F2R		NCRUPAR	493
chr8	135902807	135957892	8	25399	28578.1	5943.67			MIR30D	494
chr17	27043498	27050423	1	6926	25627.3	3004.76	SNORD42B,RPL23A,SNORD4A,RAB34	RAB34,SNORD42A,PROCA1,SNORD4B,NEK8,TLCD1,TRAF4	RPL23A	495
chr1	205252866	205287240	4	16864	33335.9	10755.6	NUAK2	KLHDC8A	NUAK2	496
chr1	193289377	193326476	6	26802	24845.2	2285.3			B3GALT2	497
chr10	109292025	109321099	8	17892	24954.2	2395.7			SORCS1	498
chr2	109250365	109298100	5	23700	27977.5	5437.02	LIMS1	RANBP2	LIMS1	499

## Sheet: SEs in Dox+ cells
CHROM	START	STOP	NUM_LOCI	CONSTITUENT_SIZE	H3K27Ac_sorted.bam	Input_sorted.bam	OVERLAP_GENES	PROXIMAL_GENES	CLOSEST_GENE	enhancerRank
chr14	61530754	61731630	25	153241	339963	39753.4	SLC38A6	TMEM30B	TMEM30B	1
chr14	68972722	69283949	40	157259	375060	90753.8	RAD51L1,C14orf181,ZFP36L1		ZFP36L1	2
chr2	37751116	38060273	50	171037	270049	37964.5	CDC42EP3		CDC42EP3	3
chr5	141659050	141931831	35	129219	243539	56847.6	SPRY4	SPRY4	SPRY4	4
chr11	1942167	2015275	8	41983	220655	50196	MRPL23,LOC100133545,TNNT3	MIR675,TNNT3,H19	MRPL23	5
chr2	45331916	45584390	41	109922	210740	50040.3	UNQ6975		UNQ6975	6
chr9	89095772	89484353	72	175982	203189	42588.5			GAS1	7
chr17	70329058	70462539	14	79232	192533	31982	LOC100499467		LOC100499467	8
chr1	94117342	94313936	34	97878	183265	42916.5	BCAR3,MIR760	DNTTIP2	BCAR3	9
chr2	43238191	43341528	12	54527	180633	43339.5			ZFP36L2	10
chr14	61928716	62120410	34	87109	168557	31457	PRKCH	HIF1A	HIF1A	11
chr14	70336917	70499949	30	108309	170743	35051.9	SMOC1	SLC8A3	SMOC1	12
chr2	69338897	69537334	26	116578	160575	26312.7	ANTXR1	MIR3126	MIR3126	13
chr8	29576866	29768182	31	109622	158926	31567.1	C8orf75	LOC286135,MIR3148	C8orf75	14
chr10	127737117	127959327	36	99801	160636	43953.1	ADAM12		ADAM12	15
chr7	92236403	92472999	54	123997	137770	22334.7	CDK6	LOC728066,FAM133B	CDK6	16
chr7	129984252	130017545	1	33294	130462	16786.3	CPA5	CPA5,CPA1	CPA5	17
chr12	75918109	76184383	47	149104	132178	18745.7		GLIPR1,KRR1	KRR1	18
chr15	93142295	93259887	17	52834	159102	46025.5	FAM174B	LOC100144604	FAM174B	19
chr20	33889725	33957921	7	47863	127915	16244.3	UQCC	EIF6,FAM83C,UQCC	FAM83C	20
chr22	30574371	30652738	9	51584	136194	25046.1	LIF	OSM,GATSL3	LIF	21
chr1	30094731	30187482	12	60706	133793	23317.6			PTPRU	22
chr15	98502922	98748166	44	85316	156343	48067.8	ARRDC4		ARRDC4	23
chr6	143116926	143269213	32	80458	125500	17543.5	HIVEP2		HIVEP2	24
chr4	124467249	124598266	18	82447	121859	17228.7	LOC285419		LOC285419	25
chr1	23871411	23929167	5	48306	120797	16252.5	ID3	E2F2,MDS2	ID3	26
chr17	55578486	55756139	25	91717	145622	43649.3	MSI2		MRPS23	27
chr11	19972699	20088432	14	92062	116601	16283.6	NAV2		NAV2	28
chr5	172869613	173011242	19	70314	114436	21471	LOC285593	BOD1	LOC285593	29
chr17	55441575	55564753	20	77817	118510	27739.7	MSI2		MSI2	30
chr10	127986426	128122280	23	62351	110015	20052.1	ADAM12,C10orf90		ADAM12	31
chr11	125923565	126038056	18	68388	109934	22428.8	CDON	FAM118B,RPUSD4	CDON	32
chr10	102638078	102690481	9	29141	100871	13692.9	FAM178A	SEMA4G,MIR608	FAM178A	33
chr19	13260349	13293147	4	17445	110070	23680.2	STX10,IER2	TRMT1,NACC1,LYL1	IER2	34
chr1	27830157	27934328	13	58439	122380	36699.4	AHDC1	WASF2,FGR	AHDC1	35
chr12	124861046	125042456	33	66824	150371	64872.2	NCOR2	NCOR2	NCOR2	36
chr9	116326590	116417850	14	52209	113035	28482.2	RGS3		RGS3	37
chr17	75346338	75441283	14	59557	124463	40608	SEPT9,MIR4316	43352	MIR4316	38
chr8	129929913	130052860	15	80779	88644.8	6012.11			LOC728724	39
chrX	114959890	115005268	15	26704	109883	28302.3			PLS3	40
chr22	23219934	23296972	10	47385	103254	24521.2	IGLL5		IGLL5	41
chr14	61091798	61132696	7	22366	89934.7	11553.7	SIX1		SIX1	42
chr1	33802221	33922249	12	65436	93957.9	16503.8	PHC2	MIR3605,ZSCAN20	PHC2	43
chr19	39125571	39225850	12	64048	108241	35569	ACTN4,CAPN12,EIF3K	LGALS7,MAP4K1	ACTN4	44
chr1	39568095	39680552	15	63095	90606.6	18026.9	MACF1		MACF1	45
chr19	31698851	31783307	12	54825	89971	17634.4	TSHZ3		TSHZ3	46
chr17	62652947	62738975	13	41425	106528	34531.6	SMURF2	LOC146880	SMURF2	47
chr21	39589068	39728012	24	73229	82685.6	10795.9	KCNJ15	DSCR10	KCNJ15	48
chr12	76270583	76432044	24	60325	90062.9	18390.4	PHLDA1	NAP1L1	PHLDA1	49
chr21	36484060	36676116	34	88452	81009.2	11849.9			RUNX1	50
chr4	124322391	124452697	20	51742	95423.1	26387	SPRY1		SPRY1	51
chr16	15680362	15695106	1	14745	81075.8	13094.1	C16orf45,KIAA0430	MIR484,NDE1,KIAA0430	KIAA0430	52
chr1	41863543	41988057	19	56205	108726	41749.5	HIVEP3,EDN2		EDN2	53
chr10	104343847	104439423	13	38627	106969	40036.8	SUFU,ARL3,TRIM8	SFXN2	TRIM8	54
chr7	47445757	47553952	13	46036	105869	38950.2	TNS3		TNS3	55
chr10	75645760	75680071	4	28579	77982	11254	C10orf55,PLAU	CAMK2G	PLAU	56
chr1	33592035	33649648	6	42908	84212.9	17750.6	TRIM62	ADC	TRIM62	57
chr11	17692850	17752514	7	37263	78553.6	12559.3	MYOD1	KCNC1	MYOD1	58
chr6	107976468	108037931	7	50347	74026	8500.33	SCML4,SOBP		SCML4	59
chr1	42306392	42430060	20	68785	81361.2	16126.3	HIVEP3	HIVEP3	HIVEP3	60
chr17	54728249	54795532	9	42795	77153.4	11936			NOG	61
chr5	139015592	139077798	7	37976	88637.3	24677.1	CXXC5		CXXC5	62
chr12	89701066	89785317	13	28808	72607.5	10228.1	DUSP6	DUSP6	DUSP6	63
chr8	80698818	80793020	14	48619	77452.9	15185.4		HEY1	HEY1	64
chr7	5632472	5717642	12	39467	90731.6	28608.6	RNF216,FSCN1		FSCN1	65
chr13	26383613	26515872	19	55986	93956.8	31848	ATP8A2		SHISA2	66
chr1	156629211	156664564	2	24292	76047.8	14897.8	NES,BCAN	MRPL24,C1orf66,ISG20L2,BCAN,HAPLN2,CRABP2	NES	67
chr22	46448531	46478839	3	24027	70196.4	9068.15	C22orf26,LOC150381	LOC400931,MIRLET7A3,MIR3619,LOC100271722,MIRLET7B,LOC730668	C22orf26	68
chr8	20120101	20188197	7	39907	80135.4	19421		LZTS1	LZTS1	69
chr9	117859171	118026784	34	82963	69810.8	9352.81	TNC,DEC1		43435	70
chr13	80277533	80386492	12	54014	66312.4	6777.25			NDFIP2	71
chr10	100055488	100148683	14	46492	84751.5	25470.2	PYROXD2	MIR1287,LOXL4	MIR1287	72
chr14	50464668	50530661	10	21662	77456	18821.2	C14orf182	C14orf183	C14orf182	73
chr13	31366100	31455003	18	41851	77425.6	19567.6		C13orf33	C13orf33	74
chr12	6640512	6665190	3	16314	70788.8	13175.6	GAPDH,NCAPD2,IFFO1	IFFO1,MRPL51,NOP2,SCARNA11,SCARNA10	GAPDH	75
chr12	66216362	66363232	26	53977	67721.8	10692.1	HMGA2,RPSAP52		RPSAP52	76
chr1	68140190	68232730	16	52623	67804.1	11169.6	GADD45A,GNG12		GADD45A	77
chr2	40423547	40694325	44	91223	73814.1	17302.7	SLC8A1		SLC8A1	78
chr12	13306058	13390500	15	36703	68659.8	12159.6	EMP1	GSG1	EMP1	79
chr20	30249248	30311797	12	32583	75534.2	19177.5	BCL2L1	COX4I2,TPX2	BCL2L1	80
chr17	79279511	79325688	7	24142	75919.6	20788.9	TMEM105,C17orf55	SLC38A10,BAHCC1	TMEM105	81
chr5	57071166	57160700	10	54530	59790.8	4673.67			ACTBL2	82
chr2	12841681	12969939	18	45956	67810	12825.8	MIR3125,TRIB2		MIR3125	83
chr3	149250495	149379044	28	66999	68041	13176.3	WWTR1		WWTR1	84
chr3	197191812	197249161	6	45531	68623.8	14096.4	BDH1		BDH1	85
chr12	109214361	109251852	8	29043	65459.3	11127.3	SSH1	DAO	SSH1	86
chr7	46779178	46859130	19	37339	61083.3	6771.93			TNS3	87
chr8	127833699	127899450	12	42769	59491.5	5654.59			FAM84B	88
chr11	12693375	12893766	38	76492	80697.5	27734.1	TEAD1		TEAD1	89
chr10	99292678	99336174	6	23876	71376.9	18864.2	ANKRD2,UBTD1	C10orf62,MMS19,DHDPSL	ANKRD2	90
chr20	23063462	23145934	9	38718	80830.8	28469.3	CD93,LOC200261	SSTR4,THBD	LOC200261	91
chr16	82659365	82718461	7	41148	57553.6	5194.54	CDH13		CDH13	92
chr10	80872344	80964245	15	43824	86074.5	33746	ZMIZ1	LOC283050	ZMIZ1	93
chr1	224683403	224781607	15	47952	65305.7	14072.6		CNIH3	CNIH3	94
chr15	33375618	33448115	11	50086	57192.9	5981		FMN1	FMN1	95
chr13	53471122	53517156	10	24719	59080	7885.62		PCDH8	PCDH8	96
chr11	9758098	9826231	12	33358	65251	14205.7	LOC283104,LOC440028,SWAP70,SBF2		LOC440028	97
chr11	125033176	125157838	13	45429	70371.7	19746.5	PKNOX2		PKNOX2	98
chr15	67357514	67471420	21	45558	76055	25435.2	SMAD3		SMAD3	99
chr20	57186418	57240608	8	22770	68707.5	18213.3	STX16,LOC149773	NPEPL1	STX16	100
chr7	128467081	128477705	1	10625	61048.7	10642.1	FLNC	ATP6V1F,CCDC136,LOC100130705	FLNC	101
chr10	93300368	93395966	13	41929	60064.2	9865.71	PPP1R3C,LOC100188947		LOC100188947	102
chr10	104020745	104111859	12	43068	68645.3	19197.7	GBF1	NFKB2,GBF1,ELOVL3,PITX3	GBF1	103
chr1	144519218	144573470	8	21242	63930.6	14517.8	LOC728875	NBPF9,C1orf152	C1orf152	104
chr7	102455843	102537080	15	33867	57694.5	8578.63	FBXL13	LRRC17	LRRC17	105
chr1	155914849	155955278	5	22377	63756.5	14667.6	ARHGEF2	ARHGEF2,SCARNA4,SSR2,RIT1,RXFP4,SNORA42,KIAA0907	ARHGEF2	106
chr1	228744159	228782434	3	36550	120409	71524.5	DUSP5P		DUSP5P	107
chr6	144605164	144679160	15	26068	70333.2	21658.6	UTRN		UTRN	108
chr1	156048894	156100578	5	27583	67085.8	18725.1	MEX3A,LMNA	ROBLD3,RAB25,SEMA4A,UBQLN4	LMNA	109
chr19	18472807	18494223	3	19324	63588.4	15490.2	PGPEP1	LSM4,GDF15,MIR3189,SSBP4,LRRC25	GDF15	110
chr15	96872677	96886281	1	13605	52397.2	4719.23	NR2F2,MIR1469		NR2F2	111
chr12	52557561	52617387	8	31622	72006.6	24385.1	KRT80,LOC283404	KRT7	KRT80	112
chr17	79358772	79403432	7	25304	66588.1	18971.6	BAHCC1	MIR3186	BAHCC1	113
chr22	36723411	36784847	11	35387	67782.3	20255.4	MYH9		MYH9	114
chr12	4217689	4250649	5	20113	57841.5	10398.9			CCND2	115
chr20	45944140	45990266	7	19740	61744.3	14419	ZMYND8,LOC100131496	ZMYND8	ZMYND8	116
chr14	75400380	75456000	8	36321	61871.7	14583.6	PGF	RPS6KL1,EIF2B2	PGF	117
chr12	63087981	63139866	7	36526	54110.9	7419.56	PPM1H		MIRLET7I	118
chr22	17737143	17754009	3	12701	55590.3	8913.68		CECR1	CECR1	119
chr1	210545184	210650976	17	39600	57296.9	10695.6	HHAT	HHAT	HHAT	120
chr1	19233671	19278580	4	23466	63007.3	16472.6	IFFO2	ALDH4A1,TAS1R2	IFFO2	121
chr2	43444749	43504743	6	18652	66281.4	19864	THADA,LOC100129726,ZFP36L2		LOC100129726	122
chr11	1885042	1904739	2	10871	60645.1	14278.4	LSP1	TNNI2,SYT8,MIR4298,TNNT3	LSP1	123
chr1	235089601	235161488	10	38259	58918.6	12652.1			SNORA14B	124
chr7	131287597	131318920	4	18656	62251.3	16034.2		PODXL	PODXL	125
chr12	89412119	89495620	13	54214	50718.5	4509.05			DUSP6	126
chr2	161058308	161174517	15	46984	56500.8	10342.6	RBMS1	ITGB6	ITGB6	127
chr7	130565447	130628636	12	34660	59391.3	13263.4	LOC646329	MIR29A,MIR29B1	LOC646329	128
chr7	5458321	5470104	1	11784	51443.4	5342.41	TNRC18		TNRC18	129
chr13	52162236	52270449	23	44147	59441.4	13569.9	WDFY2		WDFY2	130
chr15	93344503	93388563	7	18576	68447.2	22717.3		LOC100507217,ASB9P1	ASB9P1	131
chr2	220267505	220319500	5	28797	62841.2	17381.9	SPEG,DES	GMPPA,DNPEP,SPEG	SPEG	132
chr2	28805258	28889419	20	37947	67758	22344.7	PLB1		PPP1CB	133
chr1	117347428	117434428	16	36592	57272.1	11884.2		PTGFRN	PTGFRN	134
chr4	7804957	7931458	20	45165	70397.8	25287.5	AFAP1	AFAP1-AS1,AFAP1	AFAP1	135
chr15	40337187	40401735	8	34789	64554.5	19816.2	BMF	SRP14,BMF	BMF	136
chr1	181057293	181087370	5	22885	52033.2	7591.43	IER5		IER5	137
chr17	64408668	64546426	22	42636	62872.8	18693.8	PRKCA		PRKCA	138
chr13	80457583	80576272	21	46944	51700.9	7572.36			SPRY2	139
chr9	130251872	130336916	13	32073	72585.1	28481.2	LRSAM1,FAM129B	LRSAM1,RPL12,SNORA65,STXBP1	FAM129B	140
chr16	86374670	86464677	11	43937	59098.6	15103.2	LOC732275		LOC732275	141
chr12	120658674	120703543	5	19777	59648.8	15668.3	PXN	GCN1L1,SIRT4,RPLP0	PXN	142
chr9	114790935	114839519	7	39532	51261	7579.1	MIR3134,SUSD1		SUSD1	143
chr20	42733581	42813513	11	32054	64960.7	21781.5	JPH2	C20orf111	JPH2	144
chr5	140885653	140905747	1	20095	48697.8	5537.91	PCDHGB3,PCDHGC3,PCDHGA2,PCDHGA3,PCDHGA8,PCDHGA11,PCDHGA10,PCDHGA12,PCDHGA4,PCDHGA9,PCDHGB6,PCDHGC5,DIAPH1,PCDHGA5,PCDHGB4,PCDHGB5,PCDHGB7,PCDHGA7,PCDHGB1,PCDHGC4,PCDHGA1,PCDHGA6,PCDHGB2	PCDHGC3,PCDHGC4,PCDHGC5	PCDHGC5	145
chr9	131888888	131910979	2	12031	51374.8	8262.03	PPP2R4	DOLPP1,IER5L,CRAT	PPP2R4	146
chr7	55126825	55205512	12	39941	58307.1	15517.1	EGFR		EGFR	147
chr9	37922881	38063617	25	50536	69157.7	26458.4	SHB	MCART1	SHB	148
chr17	27365295	27440960	12	37276	66623	24061.5	PIPOX,TIAF1,MYO18A	SEZ6	TIAF1	149
chr15	98814119	98840115	5	17474	50583	8544.89			FAM169B	150
chr3	184353363	184411579	8	27256	56644.2	14658.8		MAGEF1	MAGEF1	151
chr12	65949898	66070212	24	61333	48883.6	6930.09			HMGA2	152
chr14	77370846	77429230	9	25736	56941.9	15214.9			C14orf4	153
chr8	61815514	61878187	12	35758	52695.5	11174.6		LOC100130298	LOC100130298	154
chr9	124022414	124052626	2	25821	49167	7776.57	GSN	GSN	GSN	155
chr8	29196672	29212016	2	13582	47436	6251.15	DUSP4		DUSP4	156
chr12	6432067	6453219	4	14960	50502.5	9531.09	PLEKHG6,TNFRSF1A	SCNN1A,LTBR	TNFRSF1A	157
chr1	182565393	182613665	7	25949	50627.7	9712.33	RGS16,LOC284648	RNASEL,RGS8	LOC284648	158
chr2	85463976	85512687	9	27867	54814.5	13902.1	TCF7L1	TGOLN2	TGOLN2	159
chr1	148907432	148933095	4	7057	53014.6	12125.8	LOC645166	LOC645166	LOC645166	160
chr21	44865670	44937847	12	34606	60462.7	19762.1	C21orf125,C21orf84	SIK1	C21orf84	161
chr17	27043493	27056442	1	12950	46339.3	5868.49	SNORD42B,TLCD1,RPL23A,SNORD4A,NEK8,SNORD4B,RAB34,SNORD42A	RAB34,PROCA1,TRAF4	SNORD4A	162
chr7	100728171	100784470	7	20775	66849.4	26438	TRIM56,SERPINE1	VGF,AP1S1,C7orf52	SERPINE1	163
chr5	149515085	149544558	5	20547	55173.5	14771.9	PDGFRB	CDX1,SLC6A7,CSF1R	PDGFRB	164
chr2	74777418	74815441	7	31582	47832.9	7847.95	DOK1,LOXL3,C2orf65	DQX1,TLX2,HTRA2,PCGF1,LBX2,AUP1,LOC151534	DOK1	165
chr17	47512776	47575859	6	27101	60370.4	20760.6	NGFR	PHB	NGFR	166
chr9	16026196	16073964	6	37883	44921	5412.11			C9orf93	167
chr2	91843299	91856287	2	7080	48334.8	8922.76	LOC654342		LOC654342	168
chr2	36582148	36730482	31	54304	51916.9	12549.1	CRIM1		CRIM1	169
chr1	19120868	19147174	3	21002	47713.8	8817.77		TAS1R2	TAS1R2	170
chr17	17579211	17627136	6	15211	60768.9	21935.3	RAI1		RAI1	171
chr2	218112160	218205208	12	48104	46486.8	7685.76	DIRC3		TNP1	172
chr11	65239064	65270763	6	20721	46876.5	8146.64	MALAT1	NEAT1,MIR612,SCYL1	MALAT1	173
chr1	204256214	204332960	13	32152	59984.7	21719.1	PLEKHA6	PPP1R15B,LOC127841	PLEKHA6	174
chr10	102756054	102778662	4	10908	50732.4	12802.9	PDZD7,LZTS2	SFXN3,MIR608,KAZALD1,MRPL43,C10orf2,SEMA4G	LZTS2	175
chr7	24358029	24422132	8	43119	43775.9	6128.25		NPY	NPY	176
chr9	119549246	119639537	18	50765	46129.7	8514.44	ASTN2		TRIM32	177
chr9	67288377	67309758	2	18578	42178.3	4750.86	AQP7P1		AQP7P1	178
chr1	9931774	9971705	8	23040	50013.6	12793.9	CTNNBIP1	CTNNBIP1,CLSTN1,NMNAT1,LZIC	CTNNBIP1	179
chr4	124656566	124793558	30	46509	47152.6	9986.72	LOC285419		LOC285419	180
chr9	89540637	89623532	11	26786	43495	6407.78	GAS1,LOC440173		GAS1	181
chr5	151038881	151098437	11	27028	51944.7	14877.1	SPARC	ATOX1	SPARC	182
chr9	16091547	16146285	6	35852	42109.9	5550.43			C9orf93	183
chr11	131891702	131959141	9	37961	40915.2	4471.21	NTM		NTM	184
chr1	203050853	203062774	1	11922	41053.5	4644.42	MYOG	PPFIA4,ADORA1	MYOG	185
chr15	57770419	57863689	17	28391	50673.6	14298.3	CGNL1	GCOM1	GCOM1	186
chr9	114662381	114739103	15	45004	50053.4	13833	UGCG		UGCG	187
chr7	129910745	129964653	8	16645	49007.8	12835.5	CPA4,CPA2	CPA4,CPA5	CPA4	188
chr4	7597872	7660811	10	24129	55424.1	19309.7	SORCS2		AFAP1-AS1	189
chr16	15732836	15739123	1	6288	39124	3179.34	KIAA0430,NDE1,MIR484	NDE1,KIAA0430	KIAA0430	190
chr17	29875877	29937833	8	24696	48870.9	12961.2	MIR365-2,MIR193A		MIR365-2	191
chr10	114708920	114728045	2	17998	38798.9	3153.71	TCF7L2	TCF7L2	TCF7L2	192
chr7	45996387	46083461	16	25986	51112.4	15812.6		IGFBP3	IGFBP3	193
chr20	36139739	36157412	1	17674	41328.3	6037.1	NNAT,BLCAP	NNAT,BLCAP	NNAT	194
chr12	54745367	54754833	1	9467	38102.5	2866.3	COPZ1	ZNF385A,GPR84,MIR148B	GPR84	195
chr4	124198625	124303009	16	43159	51576.1	16357	SPATA5	SPRY1	SPRY1	196
chr19	46945423	46991507	8	28717	49540.3	14359.8	PNMAL1	PNMAL1,PNMAL2,CCDC8	PNMAL1	197
chr17	48104499	48144827	4	22421	49744.6	14578.6	ITGA3	DLX3,PDK2	ITGA3	198
chr5	157791499	157926322	24	56443	43682.7	8520.81			CLINT1	199
chr1	157962131	158016178	10	30793	44151	9198.8	KIRREL		KIRREL	200
chr13	26247739	26358576	21	40157	53190.7	18265.9	ATP8A2		SHISA2	201
chr3	159542296	159610592	15	37784	39099.5	4207.03	IQCJ-SCHIP1,SCHIP1		SCHIP1	202
chr11	117686617	117756975	12	36515	50052.7	15232.5	FXYD2,FXYD6	FXYD6,TMPRSS13,FXYD2,DSCAML1	FXYD2	203
chr20	52474363	52535135	9	29134	47724.3	12962.7	SUMO1P1		SUMO1P1	204
chr6	39769642	39860810	15	36875	45884.9	11140.7	DAAM2	MOCS1	DAAM2	205
chr22	19860873	19893221	4	19462	53480.9	18778	TXNRD2	C22orf29,COMT,GNB1L	GNB1L	206
chr12	3213904	3296240	11	27135	67029.7	32358	TSPAN9		TSPAN9	207
chr15	60642090	60718213	13	37938	45019.1	10459.3	ANXA2,NARG2	ANXA2	ANXA2	208
chr20	19945001	19976700	5	13948	41874.4	7344.66	RIN2	NAA20	NAA20	209
chr14	68642663	68800318	27	46249	47690.6	13290.3	RAD51L1		RAD51L1	210
chr1	66987397	67100145	22	41948	38774	4600.12	SGIP1,MIR3117		SGIP1	211
chr2	45233889	45242909	1	9021	39995.6	5891.86	SIX2		SIX2	212
chr1	213123423	213163340	6	23355	44315.9	10314.6	VASH2	ANGEL2,VASH2	VASH2	213
chr22	36806394	36878575	14	26598	61050.7	27154.5	TXN2	FOXRED2,EIF3D,MYH9	TXN2	214
chr14	32926536	32984571	9	29107	39672.7	5786.09	AKAP6		AKAP6	215
chr1	201351166	201432477	11	26756	59869.3	25987	TNNI1,LAD1	CSRP1,TNNT2,PHLDA3	TNNI1	216
chr7	43658730	43705989	8	21443	41030.3	7240.08	STK17A,C7orf44		STK17A	217
chr5	157537675	157605737	12	40944	40864.4	7173.73			CLINT1	218
chr8	23385449	23418948	5	19173	45572	11895.5	SLC25A37		SLC25A37	219
chr15	63290305	63389926	18	37674	51195.2	17563.2	TPM1	LACTB	TPM1	220
chr8	22446419	22488069	5	15539	52479	18855	KIAA1967,PDLIM2,C8orf58,BIN3	SORBS3,C8orf58,FLJ14107	KIAA1967	221
chr9	132221306	132269599	10	16088	51359.6	17738			C9orf50	222
chr15	99241776	99297904	11	18510	50823.9	17298.6	IGF1R		IGF1R	223
chr4	74528201	74598448	16	45057	36416	2950.37		RASSF6,IL8	IL8	224
chr15	74213770	74251588	5	19119	46361.1	13145.5	LOXL1	PML,TBC1D21,STOML1	LOXL1	225
chr12	635114	656128	4	14527	44347.9	11234.1	B4GALNT3		B4GALNT3	226
chr10	74003559	74037652	7	15007	45538	12498.5	DDIT4	ANAPC16,ASCC1	DDIT4	227
chr10	102800908	102827768	4	10657	44794.4	11813	SFXN3,KAZALD1	LZTS2,PDZD7	KAZALD1	228
chr10	112369572	112466793	21	33483	51566	18783.1	RBM20	SMC3	RBM20	229
chr1	39847258	39880599	7	24961	38512.2	5757.99	KIAA0754,MACF1		KIAA0754	230
chr1	234718227	234760888	7	24210	38220	5507.54	IRF2BP2	NCRNA00184	IRF2BP2	231
chr5	123961777	124013291	11	30053	37023.1	4352.93	ZNF608		ZNF608	232
chr19	13956694	13964668	1	7975	39158.7	6580.14		MIR181C,MIR23A,MIR27A,MIR24-2,MIR181D,NANOS3,LOC284454	MIR23A	233
chr8	80808842	80883471	19	27870	38225	5709.12	MRPS28		MRPS28	234
chr12	106400734	106543002	22	45589	50220.6	17783.5	NUAK1		NUAK1	235
chr20	30181199	30198738	3	11743	41953.3	9567.52	ID1,MIR3193	PSIMCT-1,COX4I2	ID1	236
chr20	30124269	30161925	5	16311	47333.6	14960.7	HM13,PSIMCT-1	HM13,ID1,MIR3193	PSIMCT-1	237
chr2	85956387	86025195	7	24771	57695.5	25403.9	ATOH8	GNLY	ATOH8	238
chr1	153534592	153541812	1	7221	36144	3885.08	S100A2	S100A5,S100A3,S100A14,S100A16,S100A4,S100A6	S100A2	239
chr14	22984188	23039861	9	26033	40045.6	7894.43	DAD1	ABHD4	DAD1	240
chr19	12888306	12905157	4	11533	44520.3	12429.3	JUNB	ASNA1,HOOK2,RNASEH2A,PRDX2,RTBDN,C19orf43,MAST1,BEST2	JUNB	241
chr1	30028076	30072168	8	27543	41860.9	9845.74			PTPRU	242
chr12	47265994	47378980	16	50045	39533.8	7683.05		SLC38A4	SLC38A4	243
chr1	156445831	156478174	6	15925	42967.7	11129.2	MEF2D	C1orf61	MEF2D	244
chr20	19786889	19844124	9	22412	41026	9249.18		RIN2	RIN2	245
chr6	129915772	130018618	26	35230	42948.5	11199.9	ARHGAP18		ARHGAP18	246
chr8	135898457	135952888	7	41164	38330.3	6602.48			MIR30D	247
chr10	85734312	85769067	6	22522	37215.7	5501.72			GHITM	248
chr19	11241508	11263829	4	8752	48325	16783.2	SPC24,LDLR	LDLR,KANK2	SPC24	249
chr20	22737513	22828090	18	35686	45216	13785.8			FOXA2	250
chr17	46547884	46584449	6	27131	37274.4	5846.74		HOXB1,HOXB2,SKAP1	HOXB1	251
chr19	31587467	31668986	17	37324	44566.4	13312.1	DKFZp566F0947		DKFZp566F0947	252
chr12	794374	841145	7	19891	45049.8	13848.9		WNK1,NINJ2	WNK1	253
chr17	42663030	42689272	5	15618	38486.5	7326.77		FZD2,C17orf104	FZD2	254
chr1	59205898	59251729	8	20281	37003.9	5994.69	LOC100131060,JUN	LOC100131060,MYSM1	JUN	255
chr12	13246299	13289101	4	13927	38329.2	7391.91	GSG1	KIAA1467	GSG1	256
chr2	97532892	97558299	5	14704	44917	13986.6	FAM178B,SEMA4C	ANKRD39,ANKRD23	SEMA4C	257
chr7	104651151	104658436	2	5991	33510.3	2581.8	MLL5,LOC100216545		MLL5	258
chr1	60132882	60202128	12	40432	35987.1	5110.35	FGGY		HOOK1	259
chr8	23154286	23224218	10	18991	55910.6	25035.7	LOXL2	R3HCC1	R3HCC1	260
chr17	38689515	38716918	4	23105	37818.9	7196.03	CCR7	TNS4	CCR7	261
chr1	59856839	59921261	10	34029	34343.4	3730.03	FGGY		FGGY	262
chr17	79448057	79484473	4	14242	44922.8	14489.9	ACTG1	FSCN2,C17orf70,MIR3186	ACTG1	263
chr1	110057447	110078612	5	13456	36770	6364.32		ATXN7L2,AMIGO1,CYB561D1,GNAI3,SYPL2,GPR61	GPR61	264
chr16	70714216	70795554	10	35653	52324.7	22050.7	LOC100130894,VAC14,MTSS1L		LOC100130894	265
chr21	30463861	30569779	19	41612	39359.1	9140.72	C21orf7,NCRNA00189	CCT8	NCRNA00189	266
chr7	101916928	101959803	7	10407	51831.6	21690.5	CUX1,SH2B2,MIR4285	SPDYE6	MIR4285	267
chr1	205408116	205420108	1	11993	35017.8	5191.34	MIR135B	LEMD1	MIR135B	268
chr3	111521031	111603331	15	24554	37323.1	7538.68	PLCXD2,PHLDB2	PHLDB2	PHLDB2	269
chr2	70311039	70322515	3	9015	32620.5	2918.35	LOC400960,PCBP1	LOC100133985	PCBP1	270
chr6	70557833	70633364	15	28815	33120.3	3534.85	COL19A1		COL19A1	271
chr1	10707746	10747213	9	18611	44692.4	15123.8	CASZ1		CASZ1	272
chr2	70335222	70370919	6	18807	40323.3	10776.9	LOC100133985	PCBP1,LOC400960,C2orf42	LOC100133985	273
chr8	81903909	82030801	27	39506	39818.7	10290.9	PAG1		PAG1	274
chr2	74726160	74735917	1	9758	34441.2	4945.82	LBX2,PCGF1,LOC151534	DQX1,DOK1,TLX2,HTRA2,INO80B,CCDC142,LOXL3,TTC31,WBP1,MOGS,MRPL53,AUP1	LBX2	275
chr17	76311197	76388504	12	24612	57957.1	28549.5	SOCS3,PGS1		SOCS3	276
chr10	102105546	102134897	4	11843	37390.2	8024.56	NCRNA00263,SCD	PKD2L1	NCRNA00263	277
chr6	30709416	30761639	9	21646	39209	9990.26	FLOT1,IER3	TUBB,MDC1	IER3	278
chr17	42611138	42647339	6	18422	37040.9	7949.74	FZD2	GPATCH8	FZD2	279
chr19	31805859	31847162	8	26609	37585.7	8545.59	TSHZ3		TSHZ3	280
chr15	99311085	99471243	28	36515	68083.2	39046.5	IGF1R		PGPEP1L	281
chr2	85645228	85674721	5	17133	40821.3	11806	SH2D6	CAPG	SH2D6	282
chr12	111834345	111858754	3	15741	38217.2	9219.28	SH2B3	FAM109A	SH2B3	283
chr2	25472640	25546488	14	29124	52624.1	23638.7	DNMT3A	MIR1301	DNMT3A	284
chr19	47609760	47617837	2	7173	31550.4	2700.14	ZC3H4	SAE1	ZC3H4	285
chr5	14397870	14473341	15	38610	40339.2	11509.3	TRIO		FAM105A	286
chr7	23502543	23516536	5	8231	31913.8	3107.85	IGF2BP3	RPS2P32	IGF2BP3	287
chr11	9573515	9599392	3	14246	35604.2	6847.05	WEE1		WEE1	288
chr1	201499761	201532812	8	21547	38491.2	9743.43		RPS10P7,CSRP1	RPS10P7	289
chr13	26997850	27042697	8	16079	37568.3	8834.86			WASF3	290
chr6	41974977	42014061	8	20745	37704.3	9075.3	CCND3	TAF8	CCND3	291
chr2	42319131	42381656	10	24574	42166.9	13592.9		PKDCC,EML4	EML4	292
chr15	101696355	101742288	10	23090	48372	19852.2	CHSY1		CHSY1	293
chr10	93088102	93149871	11	23200	32978.5	4478.25	LOC100188947	HECTD2	HECTD2	294
chr1	8121222	8255391	19	37519	56270.5	27786.4		ERRFI1	ERRFI1	295
chr7	46874581	46911578	7	22960	33212.2	4743.02			TNS3	296
chr11	2157422	2177775	2	14890	38233.1	9765.37	IGF2AS,INS-IGF2,IGF2	INS,TH,IGF2AS,MIR483	IGF2	297
chr1	192478194	192579063	23	48694	32651.3	4246.58	RGS1	RGS13	RGS1	298
chr20	62310474	62333194	4	16041	41361.8	12977.7	RTEL1,TNFRSF6B,ARFRP1	ZGPAT,LIME1,SLC2A4RG,ARFRP1,STMN3	TNFRSF6B	299
chr3	55177328	55238761	8	37355	31779.3	3415.67			LRTM1	300
chr8	29347547	29441022	15	21455	43157.4	14974.7			DUSP4	301
chr1	230439325	230478195	8	21450	38881.7	10802	PGBD5		PGBD5	302
chr5	14138780	14278277	23	42321	45782.9	17716.1	TRIO		TRIO	303
chr17	47071420	47101204	5	10889	34272.4	6209.96	IGF2BP1	SNF8,GIP	IGF2BP1	304
chr10	11051494	11085611	5	26066	29821.7	1961.73	CELF2		CELF2	305
chr15	89164058	89194379	4	12418	43489.4	15660.8	ISG20,AEN	MIR1179,MIR7-2	ISG20	306
chr16	1017502	1053696	5	21591	39241.5	11419.2	LMF1,SOX8		SOX8	307
chr2	134518160	134602335	13	38360	36094.2	8274.4			NCKAP5	308
chr12	68041477	68169245	23	32021	37755.4	9978.68	DYRK2	DYRK2	DYRK2	309
chr17	54814628	54868556	8	27193	36428.4	8687.8		C17orf67,DGKE	C17orf67	310
chr4	7297033	7346908	6	23518	45939.9	18289.2	SORCS2		PSAPL1	311
chr1	143930320	144092376	29	43183	49070.6	21456.2	SRGAP2P2	FAM72D	SRGAP2P2	312
chr2	9372377	9432298	8	29647	41369.5	13769.8	ASAP2	ASAP2	ASAP2	313
chr13	26615488	26637442	6	10813	33449.1	5925.38	SHISA2		SHISA2	314
chr10	105393708	105422030	4	15094	39922.7	12430.5	SH3PXD2A		NEURL	315
chr14	61357216	61466616	21	29971	39471.5	12001.2	MNAT1,SLC38A6,TRMT5		TRMT5	316
chr10	123871717	123950958	8	22267	54803.1	27425.3	TACC2	TACC2	TACC2	317
chr12	119114037	119134442	3	18093	29348.5	2003.77			SRRM4	318
chr18	3585652	3607841	4	12653	31271	3938.55	FLJ35776,DLGAP1		FLJ35776	319
chr19	50990484	51015714	3	16064	36616.3	9302.3	JOSD2,ASPDH	C19orf63,FAM71E1	JOSD2	320
chr9	69650575	69667490	1	16916	30973.1	3695.93	LOC100133920		ANKRD20A4	321
chr6	45388412	45452787	16	32115	30809.9	3572.81	RUNX2	SUPT3H	RUNX2	322
chr5	97622163	97657389	9	23227	28032.9	891.218			RGMB	323
chr11	57045210	57079927	6	16136	37695.7	10595.6	TNKS1BP1	P2RX3,APLNR,SSRP1	TNKS1BP1	324
chr2	101348353	101404410	9	21068	37244.3	10168.7		NPAS2	NPAS2	325
chr1	7341991	7376049	5	19435	32440.2	5408.41	CAMTA1		VAMP3	326
chr14	74216844	74276547	9	23891	39069.6	12048.1	C14orf43	PNMA1,PTGR2	C14orf43	327
chr7	27202934	27210219	1	7286	30017.8	2998.51	MIR196B,HOXA10,HOXA9	HOXA6,HOXA11-AS1,HOXA11,HOXA3,HOXA5,HOXA7,HOXA4,HOXA13	HOXA9	328
chr2	71678587	71733684	9	33721	41339.3	14358.3	DYSF	DYSF	DYSF	329
chr2	28565181	28638013	11	22732	50057.4	23102.3	FOSL2		FOSL2	330
chr15	78495595	78513924	3	12849	33650.2	6712.08	ACSBG1	DNAJA4	ACSBG1	331
chr14	23443500	23477187	5	11398	37833.9	11002.2	JUB,C14orf93	PSMB5,PRMT5,HAUS4,CDH24,PSMB11	JUB	332
chr11	8703342	8712145	1	8804	29674.9	2884.74	SNORA3,RPL27A,SNORA45	TRIM66	SNORA45	333
chr12	92826556	92902135	14	22343	30753.1	4013.24		CLLU1OS,CLLU1	CLLU1OS	334
chr1	149818919	149828551	1	9633	29346.8	2625.68	HIST2H2BC,HIST2H3A,HIST2H2AA4	HIST2H2BF,BOLA1,HIST2H4B,HIST2H3D,HIST2H2BE,HIST2H2AB,HIST2H2AC,HIST2H3C,HIST2H2AA3	HIST2H2BC	335
chr2	227589209	227665377	17	25965	33986.2	7441.61	IRS1	RHBDD1	IRS1	336
chr7	44920059	44937606	2	16367	32795.3	6266.03	PURB	H2AFV	PURB	337
chr6	158405675	158465200	8	32593	38988.9	12536	SYNJ2		SYNJ2	338
chr7	46165866	46202135	7	22288	31633.8	5219.11			IGFBP3	339
chr20	56659422	56708236	8	18662	36478.7	10114.3		C20orf85	C20orf85	340
chr9	67010619	67031684	2	17173	30354.7	4012.88	LOC100133920		LOC100133920	341
chr12	53427814	53460348	5	14337	37615.8	11318.6	SPRYD3,LOC283335,TENC1,EIF4B	SOAT2,IGFBP6	TENC1	342
chr1	17207775	17241385	5	8687	41437.8	15248.9		CROCC	CROCC	343
chr7	107308801	107344551	7	15933	29643.9	3510.65	SLC26A4	CBLL1,LOC286002	LOC286002	344
chr1	208362375	208417663	9	29374	37689.8	11560.7	PLXNA2		PLXNA2	345
chr1	182991041	183075997	19	34033	33982.4	7943.39	LAMC1		LAMC1	346
chr8	72740509	72781231	8	27543	29718.9	3754.57	LOC100132891,MSC		MSC	347
chr3	127451126	127518537	10	25346	44147.5	18187.5	MGLL		MGLL	348
chr10	131747839	131763640	1	15802	29996.6	4154.08	EBF3		EBF3	349
chr19	18525518	18540985	3	8678	37261.5	11676	SSBP4	ISYNA1,GDF15,MIR3189,SSBP4,LRRC25	SSBP4	350
chr6	2764426	2819853	11	23088	35074.2	9566.7	WRNIP1	MYLK4,SERPINB1	WRNIP1	351
chr5	392808	416706	4	13163	32840.6	7358.19	LOC100310782,AHRR	EXOC3,C5orf55	LOC100310782	352
chr8	131268076	131377617	23	45287	33190.9	7722.64	ASAP1,ASAP1-IT		ASAP1-IT	353
chr9	42841824	42858613	1	16790	28838.5	3386.34	AQP7P3		AQP7P3	354
chr20	16788598	16846997	10	26613	29561.6	4128.81			OTOR	355
chr20	25202995	25238945	5	13377	37485.1	12244.6	PYGB,ENTPD6		PYGB	356
chr4	38552220	38623372	13	31206	32936.3	7798.26	FLJ13197	KLF3	KLF3	357
chr14	70647274	70657443	2	8824	27714.6	2583.94	SLC8A3	SLC8A3	SLC8A3	358
chr1	156715224	156722488	1	7265	27903.2	2845.31	HDGF	C1orf66,PRCC,ISG20L2,MRPL24,CRABP2	HDGF	359
chr22	27851308	27908677	9	18428	39074	14072.6			MN1	360
chr12	46726835	46798609	13	21322	32147.6	7177.4	SLC38A2		SLC38A2	361
chr8	80672007	80683702	2	10906	27484.4	2527.29	HEY1		HEY1	362
chr11	122026975	122120436	16	41687	29935.6	4981.47	LOC399959	MIR100,MIRLET7A2,BLID	LOC399959	363
chr17	54655047	54680029	5	10598	29066.6	4152.01	NOG		NOG	364
chr20	36897912	36917080	3	14175	31163.3	6271.77		KIAA1755,BPI	KIAA1755	365
chr17	46616714	46627599	1	10886	26651.9	1816.71	HOXB3,HOXB2	HOXB1,LOC404266,HOXB4,MIR10A,HOXB5	HOXB2	366
chr2	85751482	85782486	4	14040	30994.7	6241.11	GGCX,MAT2A	GGCX,RNF181,VAMP8,VAMP5,TMEM150A	MAT2A	367
chr8	49490832	49505368	1	14537	28746.4	3993.04			EFCAB1	368
chr15	101630040	101680315	7	13355	51205.1	26459.7			CHSY1	369
chr11	12397266	12452712	7	25995	33317.5	8616.31	PARVA		PARVA	370
chr15	82170156	82234308	10	21501	30767.3	6068.78			MEX3B	371
chr15	63177301	63233965	9	15729	33958.7	9309.9			MIR190	372
chr4	15651023	15699167	8	20604	28915.3	4304.07	FBXL5,FAM200B	BST1,FBXL5	FAM200B	373
chr10	32023774	32064004	5	21759	33523.7	9015.54			ARHGAP12	374
chr1	153570581	153586190	2	8925	30757.5	6249.84	S100A16	S100A13,S100A2,S100A3,S100A14,SNAPIN,C1orf77,S100A1	S100A16	375
chr8	135967632	135999165	4	22072	28568.9	4263.26			MIR30D	376
chr3	126604564	126657303	12	23986	37951	13648.9	CHCHD6		PLXNA1	377
chr12	125396326	125425579	6	12893	32953.5	8664.74	UBC	SCARB1,DHX37	UBC	378
chr1	149808507	149815981	1	7475	27082.8	2876.74	HIST2H2AA4,HIST2H3A	HIST2H2BF,HIST2H4B,HIST2H3D,HIST2H2BE,HIST2H2BC,HIST2H2AB,HIST2H2AC,HIST2H3C,HIST2H2AA3	HIST2H3A	379
chr8	129778543	129812759	7	20890	25730.4	1567.09			LOC728724	380
chr11	126175824	126226780	8	22300	34685.7	10522.4	DCPS,ST3GAL4,FLJ39051	FOXRED1,TIRAP,SRPR	FLJ39051	381
chr10	95194983	95236190	10	17657	32710.1	8583.42	MYOF	CEP55,MYOF	MYOF	382
chr1	26021651	26071402	7	24889	37208.8	13154.2	MAN1C1		SEPN1	383
chr12	568674	620277	10	17011	43723.2	19681.4	B4GALNT3		B4GALNT3	384
chr5	176896568	176928356	5	11411	37274.6	13363.7	PDLIM7,DBN1	DOK3,PRR7,GRK6,PDLIM7,DDX41	DBN1	385
chr2	47260285	47321938	8	16582	50851.4	26997.8	TTC7A,C2orf61		C2orf61	386
chr16	116038	137313	2	18356	31840.2	8014.29	MPG,NPRL3,RHBDF1	SNRNP25,MPG,POLR3K	MPG	387
chr12	106307173	106354728	9	24652	27287.1	3481.03			NUAK1	388
chr3	106903014	106956052	12	23601	27144.8	3378.52	LOC100302640	LOC344595	LOC100302640	389
chr4	1293910	1355366	6	24247	43369.5	19616.8	MAEA,KIAA1530	CRIPAK	KIAA1530	390
chr15	99190193	99227261	6	11053	35173.8	11476.3	IGF1R		IGF1R	391
chr2	72098969	72128947	5	16339	31255.1	7578.44			CYP26B1	392
chr4	1185172	1200348	3	13066	30535.6	6914.19	LOC100130872,LOC100130872-SPON2,SPON2	SPON2,C4orf42,CTBP1	LOC100130872-SPON2	393
chr1	40097909	40119670	5	14709	29867	6278.05	HEYL	HPCAL4,NT5C1A	HEYL	394
chr6	44001876	44042749	6	18584	34202.5	10667.9		C6orf223	C6orf223	395
chr8	67031412	67085823	9	27931	28707.2	5179.93	TRIM55	TRIM55,CRH	TRIM55	396
chr11	118779498	118800773	4	18004	30529.6	7048.41	BCL9L	CXCR5,UPK2,FOXR1	BCL9L	397
chr12	48205952	48229952	4	13838	30878.4	7413.6	HDAC7	SLC48A1,HDAC7	HDAC7	398
chr4	148224349	148284902	13	34766	25202.2	1756.04			EDNRA	399
chr3	171843244	171927656	17	36355	29653.9	6221.16	FNDC3B		FNDC3B	400
chr11	2035648	2061624	4	11365	40114.7	16905.2		MIR675,LOC100133545,H19	H19	401
chr1	154940699	154949109	1	8411	27037.3	3830.76	SHC1,CKS1B,MIR4258	PYGO2,PBXIP1,FLAD1,ZBTB7B,PMVK,SHC1,LENEP	SHC1	402
chr1	27424862	27473229	5	16605	37731.1	14602	SLC9A1		SLC9A1	403
chr1	206483959	206589976	18	26769	35399.1	12351	SRGAP2	SRGAP2	SRGAP2	404
chr1	245730572	245769489	6	17827	33254.6	10207.9	KIF26B		KIF26B	405
chr14	68816324	68886699	13	33195	30247.2	7227.51	RAD51L1		ZFP36L1	406
chr6	111860607	111927368	8	27427	31324.3	8318.42	TRAF3IP2,LOC643749	TRAF3IP2	TRAF3IP2	407
chr6	11575649	11658337	11	31925	29883.4	6937.52	TMEM170B		TMEM170B	408
chr5	135328666	135395794	12	35179	30972.9	8115.78	TGFBI	VTRNA2,LECT2	TGFBI	409
chr17	80163283	80225523	7	14012	43449.7	20607.7	SLC16A3,CCDC57,CSNK1D	CSNK1D,CD7	SLC16A3	410
chr2	109250365	109297295	6	22355	28406.7	5579.98	LIMS1	RANBP2	LIMS1	411
chr4	187572514	187661852	18	31152	30321.3	7620.53	FAT1		FAT1	412
chr10	121065486	121080693	3	7563	30917.4	8252.84	GRK5		GRK5	413
chr2	110645777	110682389	6	20197	26408.2	3803.99	LIMS3,LIMS3-LOC440895	LOC100288570	LIMS3	414
chr1	229824889	229854211	5	16350	27498.2	4926.1			URB2	415
chr3	177051347	177088591	5	22138	27203	4722.54			TBL1XR1	416
chr18	3446180	3456558	2	9398	24603.1	2131.64	TGIF1		TGIF1	417
chr2	206507829	206600006	13	27807	29893	7457.12	NRP2	NRP2	NRP2	418
chr15	79280381	79301843	5	14930	30892.4	8548.31	RASGRF1	CTSH	RASGRF1	419
chr1	154809282	154842691	7	18389	33926.8	11599.6	KCNN3		KCNN3	420
chr5	176513917	176537793	5	15910	32409.3	10178.3	FGFR4	NSD1	FGFR4	421
chr11	46373237	46392112	2	12395	30303.8	8125.69	DGKZ	MDK,CHRM4	DGKZ	422
chr3	111615904	111658494	10	25612	26069.3	3901.24	PHLDB2	PHLDB2,ABHD10	PHLDB2	423
chr19	4361049	4395003	7	19863	35509.1	13381.3	SH3GL1	MPND,CHAF1A,STAP2	SH3GL1	424
chr6	44153828	44206061	6	20387	34108.1	12003.1	SLC29A1	HSP90AB1,SLC35B2,CAPN11,NFKBIE,TMEM151B	SLC29A1	425
chr12	18895417	18910566	3	10449	23543.1	1457.33		CAPZA3,PLCZ1	CAPZA3	426
chr2	111204603	111241018	5	20133	26222.4	4169.52	LIMS3,LIMS3-LOC440895		LOC151009	427
chr1	118829962	118884910	10	26919	24649.7	2599.04			SPAG17	428
chr2	217628645	217668365	6	15701	28884.4	6835.81			TNP1	429
chr15	68623032	68677443	11	23917	37260.7	15213.3	ITGA11		ITGA11	430
chr11	57528754	57550085	3	10818	25703.9	3683.86	CTNND1	C11orf31,MED19,CTNND1,TMX2,BTBD18	CTNND1	431
chr20	47953438	47979256	5	15091	30738.9	8819.43			SNORD12	432
chr2	151426084	151541206	17	43848	28089.8	6170.54			RND3	433
chr2	43539491	43588731	8	26051	28839.9	6937.92	THADA		LOC100129726	434
chr11	64618551	64647091	5	17342	30906	9007.22	EHD1	ATG2A,MEN1,MAP4K2,CDC42BPG,PPP2R5B,MIR194-2,MIR192	EHD1	435
chr2	201213082	201290187	14	28694	25891.9	3994.04	SPATS2L		SPATS2L	436
chr14	77489106	77519562	5	17821	27440.9	5634.36	C14orf4	KIAA1737	C14orf4	437
chr19	31867492	31944384	9	21979	33109.7	11310.8		TSHZ3	TSHZ3	438
chr8	127380089	127409649	7	18639	24366.3	2583.54			FAM84B	439
chr1	205252986	205294635	7	16764	35205.9	13440.1	NUAK2	KLHDC8A	NUAK2	440
chr17	25855498	25919591	13	20093	39590.2	17920.4	KSR1	LGALS9	LGALS9	441
chr17	71336594	71346455	2	7091	26583.3	4921.63	SDK2	CDC42EP4	CDC42EP4	442
chr5	156932555	156951793	3	14267	26075.2	4449.75	ADAM19	NIPAL4	NIPAL4	443
chr3	16089855	16128702	5	26473	24496.9	2882.45			GALNTL2	444
chr13	80594185	80661835	10	31084	25544.6	3937.23			SPRY2	445
chr1	164556032	164621029	11	23531	27786.2	6181.21	PBX1		PBX1	446
chr7	150941854	150950267	1	8414	24623.2	3067.38	SMARCD3	CHPF2,MIR671,ABCF2	SMARCD3	447
chr1	221879472	221917507	5	29757	24342.4	2826	DUSP10	DUSP10	DUSP10	448
chrX	39942984	40036689	15	29339	30585.3	9080.01	BCOR		BCOR	449
chr3	184279614	184321501	8	16377	32600.7	11137.8	EPHB3		EPHB3	450
chr12	3139429	3146081	2	5678	26267.4	4820.04	TEAD4	TSPAN9	TSPAN9	451
chr19	18395476	18417346	3	6212	35551.9	14152.1		JUND,LSM4,PDE4C,LOC729966,MIR3188,KIAA1683,PGPEP1	MIR3188	452
chr1	150120887	150137175	2	15495	25945.2	4668.14	PLEKHO1		PLEKHO1	453
chr2	45606687	45640442	7	17061	22983.8	1765.39	SRBD1		UNQ6975	454
chr20	17945553	17952741	1	7189	23187.8	2021.27	C20orf72,SNX5	SNORD17	SNX5	455
chr15	72493508	72531409	5	11001	29839.5	8724.81	PKM2	GRAMD2,PKM2,PARP6	PKM2	456
chr11	8827697	8838525	1	10829	24107.5	3025.34	ST5		ST5	457
chr15	98766088	98785041	4	13483	23949	2873.27			ARRDC4	458
chr6	130040958	130091926	10	23660	26426.9	5366.93		ARHGAP18	ARHGAP18	459
chr9	118955526	119048826	16	30186	25928.1	4879.59	PAPPA		PAPPA	460
chr14	73100504	73134255	6	28125	24071.2	3044.34			DPF3	461
chr7	2645533	2685116	5	16327	37960.1	16949.4	TTYH3,IQCE	AMZ1,IQCE	TTYH3	462
chr11	95921031	96001041	18	42656	25467.2	4504.56	MAML2		MIR1260B	463
chr7	134539212	134630754	20	23539	30291.2	9346.44	CALD1	AGBL3	CALD1	464
chr17	41598608	41624606	5	15469	26853.3	5924.94	ETV4,DHX8		ETV4	465
chr2	17969600	18004364	6	16816	25141.3	4213.4	MSGN1	GEN1,SMC6	MSGN1	466
chr1	94017647	94102094	12	30781	40906.1	19988.6	FNBP1L,BCAR3,LOC100129046		LOC100129046	467
chr22	27808326	27835220	5	15403	28687.8	7785.81			MN1	468
chr20	57886853	57910690	4	17082	27326.7	6502.73	EDN3		EDN3	469
chr17	46055967	46103200	9	22650	30866.8	10070.1	CDK5RAP3	COPZ2,NFE2L1,PRR15L,PNPO,MIR152	CDK5RAP3	470
chr8	17460116	17555299	14	29796	37283.2	16504.7	MTUS1,PDGFRL		MTUS1	471
chr20	49244382	49272344	7	12737	35095.1	14355.7	FAM65C	MIR645	FAM65C	472
chr7	30202189	30229706	7	15010	26278.7	5555.68	C7orf41		C7orf41	473
chr2	29964485	30065451	13	26215	29199.4	8491.24	ALK		ALK	474
chr6	51954033	52023183	10	34121	25516.3	4868.16	MIR206,MIR133B	IL17A,PKHD1	MIR206	475
chr12	4377696	4390126	2	10836	25552.4	4957.08	CCND2	C12orf5	CCND2	476
chr10	100002529	100030544	3	16348	30760.5	10169.4	LOXL4,C10orf28		LOXL4	477
chr1	223892758	223936023	7	17264	30770.1	10210.5	CAPN2	CAPN8	CAPN2	478
chr1	150533495	150552962	3	7838	25758.7	5199.64	MCL1	MIR4257,MCL1,ADAMTSL4,ENSA	MCL1	479
chr6	32935071	32948373	2	8156	23090.9	2556.64	BRD2	HLA-DMA,HLA-DOA,HLA-DMB	BRD2	480
chr6	3796776	3842588	10	15855	30254.2	9721.31		C6orf145,FAM50B	FAM50B	481
chr16	7352148	7455227	16	32110	26903.6	6421.82	RBFOX1	RBFOX1	RBFOX1	482
chr1	221604796	221668205	11	22740	23860.8	3430.43			LOC400804	483
chr17	48273867	48299230	4	12994	28665.3	8235.37	COL1A1	HILS1,TMEM92,SGCA,PPP1R9B	COL1A1	484
chr19	49216984	49230477	2	9704	26500.3	6098.84	RASIP1,MAMSTR	IZUMO1,FUT1,NTN5,FUT2,FGF21	MAMSTR	485
chr3	112947535	113007071	9	24461	30649.1	10270	WDR52,BOC		BOC	486
chr8	28557827	28572294	4	10966	23283.2	3040.96	EXTL3		EXTL3	487
chr12	65887680	65932520	7	24805	24276.4	4035.6			MSRB3	488
chr1	159835458	159861753	6	14945	24851.4	4625.29	CCDC19	TAGLN2,SLAMF8,C1orf204,VSIG8	VSIG8	489
chr13	24001026	24064562	12	22686	29385.4	9193.66	SACS		SACS	490
chr1	7513282	7534109	2	9153	28039.4	7885.1	CAMTA1		VAMP3	491
chr19	45922232	45959705	5	13188	34325.3	14202.3	ERCC1	PPM1N,FOSB,ERCC2,ERCC1,PPP1R13L,RTN2,CD3EAP	ERCC1	492
chr3	73159834	73160215	1	382	22284.8	2162.82		EBLN2	EBLN2	493
chr19	41802694	41833571	4	12958	29327	9210.61	HNRNPUL1,CCDC97	TMEM91,TGFB1,B9D2	CCDC97	494
chr2	5806738	5838581	5	9090	24579.6	4524.89	SOX11		SOX11	495
chr5	155860325	155928828	12	16979	25284.5	5240.48	SGCD		SGCD	496
chr5	98098527	98132596	4	15845	24717.1	4687.89	RGMB,FLJ35946		FLJ35946	497
chr12	90370394	90465104	27	34579	23885.9	3892.58			LOC338758	498
chr14	23291562	23322782	6	11531	29833.8	9849.91	MRPL52,MMP14	SLC7A7,LRP10,REM2	MMP14	499
chr7	93918549	94007560	13	23634	24558.1	4575.17		COL1A2	COL1A2	500
chr11	46293674	46321225	4	12876	29421.7	9441.73	CREB3L1	DGKZ	CREB3L1	501
chr9	82169970	82253928	17	23719	25061.5	5104.65	TLE4		TLE4	502
chr1	26600669	26613879	3	10786	24784.6	4837.5	UBXN11,SH3BGRL3,CCDC21	CD52,UBXN11	SH3BGRL3	503
chr12	122237220	122244887	1	7668	22736.5	2798.45	LOC338799,SETD1B	RHOF	LOC338799	504
chr1	120748306	120840262	16	24015	32000.7	12064.6	FAM72B		FAM72B	505
chr19	44235186	44289633	7	16154	34285.3	14374	C19orf61,KCNN4	ZNF283,LYPD5,IRGC	C19orf61	506
chr12	5663643	5709096	7	12186	28412.7	8567.89	ANO2		NTF3	507
chr19	42781148	42790261	1	9114	24248.8	4415.25	CIC	MEGF8,PAFAH1B3,TMEM145,PRR19,ERF,GSK3A	CIC	508
chr11	57404893	57408565	1	3673	22278.8	2449.22		ZDHHC5,SERPING1,YPEL4,MIR130A,CLP1	MIR130A	509
chr12	14402423	14437696	4	9509	27689.3	7890.57			ATF7IP	510
chr2	232570642	232583100	2	8921	23554.3	3784.74	MIR1244-1,PTMA	PTMA,MIR1244-2	MIR1244-1	511
chr12	50038220	50078427	7	13091	28659.5	8893.79	FMNL3,PRPF40B	FAM186B	PRPF40B	512
chr1	82265422	82277644	3	6150	21438.6	1713.52	LPHN2		LPHN2	513
chr7	47802763	47859346	8	18701	31601.6	11910.7	C7orf69,PKD1L1		C7orf69	514
chr10	74057205	74096928	6	12578	35655.4	15996.5	DNAJB12	DDIT4,DNAJB12	DNAJB12	515
chr1	36814626	36841322	4	11269	28498	8855.06	STK40	C1orf113,LSM10,FAM176B	STK40	516
chr7	150059267	150086788	4	13805	25338.6	5699.6	REPIN1,ZNF775	ACTR3C,LOC728743,C7orf29,LRRC61,RARRES2,LOC285972	ZNF775	517
chr8	18923229	18955116	4	14929	26778.7	7142.69			PSD3	518
chr16	28886247	28894920	2	7518	24665.1	5103.19	ATP2A1	ATP2A1,SH2B1,RABEP2,TUFM,CD19	ATP2A1	519
chr20	36736364	36800134	12	19840	43019.2	23461	TGM2		TGM2	520
chr6	151335790	151392751	10	28521	26629.3	7091.64	MTHFD1L		MTHFD1L	521
chr1	206076693	206139741	10	21237	28075.3	8580.83	FAM72A		FAM72A	522
chr2	159907790	160005454	19	32117	30344.2	10870	TANC1		TANC1	523
chr7	102243993	102253207	3	6446	29720.7	10248.7	RASA4	POLR2J3,RASA4,UPK3BL	RASA4	524
chr5	73293682	73373062	18	24179	25234.9	5778.86			RGNEF	525
chr20	47274627	47319759	7	10615	35008.9	15561.5	PREX1		PREX1	526
chr15	39416211	39466930	8	16594	22564.9	3124.29			C15orf54	527
chr8	29812360	29858446	6	23262	27573.3	8148	MIR3148	LOC286135	MIR3148	528
chr2	12290059	12325591	9	18356	23707	4310.03			MIR4262	529
chr17	27459629	27497463	7	14145	31659.5	12269.6	MYO18A	MYO18A	MYO18A	530
chr2	66659956	66669053	1	9098	21088.7	1736.62	MEIS1		MEIS1	531
chr4	24025880	24078857	14	21548	22578.8	3231.6			PPARGC1A	532
chr1	177174390	177248341	12	18986	25453.9	6115.75	FAM5B	ASTN1	FAM5B	533
chr5	77779691	77843991	13	20381	31352.7	12037	LHFPL2		LHFPL2	534
chr12	58220634	58241212	6	10788	25366.5	6051.99	CTDSP2	AVIL,TSFM,MIR26A2	CTDSP2	535
chr3	39187502	39221595	3	17405	24516.3	5216.23	CSRNP1	GORASP1,XIRP1,TTC21A	CSRNP1	536
chr2	220112735	220139458	3	7177	27030.3	7760.36	STK16,TUBA4B,TUBA4A	ZFAND2B,GLB1L,ANKZF1,DNAJB2,ABCB6,ATG9A,MIR153-1,PTPRN	TUBA4A	537
chr5	8824611	8851376	4	13968	22319.3	3069.95			SEMA5A	538
chr1	149855228	149860884	1	5657	20741.1	1514.68	HIST2H2BE,HIST2H2AB,HIST2H2AC	BOLA1,HIST2H2BC,SF3B4,MTMR11,SV2A,HIST2H3C,HIST2H2AA3	HIST2H2BE	539
chr2	65576140	65624497	12	25451	25987.1	6779.65	SPRED2		SPRED2	540
chr7	73505821	73519051	3	6780	26133.2	6932.52	LIMK1		LIMK1	541
chr6	133658097	133798320	22	28613	26277.8	7095.28	EYA4		EYA4	542
chr1	16465626	16482573	3	9954	27033.9	7858.32	EPHA2		EPHA2	543
chr1	22221420	22266696	8	22149	34663.3	15547.8	HSPG2	CELA3B	HSPG2	544
chr15	90933508	90969399	7	17946	27456.6	8348.25	IQGAP1	ZNF774,GABARAPL3	IQGAP1	545
chr21	36242377	36270647	4	12234	22110	3010.76	RUNX1		RUNX1	546
chr13	43832978	43894540	10	28008	23947.6	4875.71	ENOX1		DNAJC15	547
chr14	91074820	91167865	18	34267	24433.6	5396.61	TTC7B		TTC7B	548
chr5	58394736	58430949	8	15638	21307.7	2285.04	PDE4D		PDE4D	549
chr2	232224563	232277457	9	13621	36734.9	17788.3	B3GNT7	SNORD82,SNORD20,SNORA75	B3GNT7	550
chr1	110033013	110044886	2	11063	23182	4242.22	CYB561D1,ATXN7L2	AMIGO1,GNAI3,SYPL2,CYB561D1,GPR61	CYB561D1	551
chr17	2074802	2099429	3	16939	22590.3	3652.18	SMG6		SMG6	552
chr14	32456584	32503809	8	19674	24094.2	5175.86		C14orf128,ARHGAP5	C14orf128	553
chr13	26589882	26600531	1	10650	22877.2	3959.3	ATP8A2	SHISA2	SHISA2	554
chr4	77644262	77705741	11	27363	23780.1	4862.99	SHROOM3		ANKRD56	555
chr6	142613343	142663385	11	13891	22518.9	3643.06	GPR126	GPR126	GPR126	556
chr5	180668537	180676307	1	7771	21979	3104.89	GNB2L1,SNORD96A,SNORD95	TRIM41,TRIM7,TRIM52	GNB2L1	557
chr6	37567001	37603581	5	19583	25847.4	7001.41	MDGA1		MDGA1	558
chr5	55624573	55655374	5	18363	21348.2	2510.28			ANKRD55	559
chr10	91085953	91135022	9	27387	23612	4789.13	IFIT3	IFIT1B,IFIT1,IFIT5,IFIT2	IFIT3	560
chr5	124788983	124838145	10	20185	20525.1	1725.59			ZNF608	561
chr1	87216405	87259648	9	19714	22828	4030.25		SH3GLB1	SH3GLB1	562
chr8	128897438	128957269	10	17929	32003.6	13222.7	PVT1	MIR1205	MIR1205	563
chr2	207980039	208032254	9	19805	21314.2	2610.75	KLF7	MIR2355	KLF7	564
chr8	145022039	145031680	2	7326	23396.8	4748.19	PLEC	GRINA,PLEC,MIR661,PARP10	PLEC	565
chr8	13206438	13230771	6	15830	21442.2	2800.73	DLC1		DLC1	566
chr1	204162928	204176666	2	11317	24468.8	5838.65	GOLT1A,KISS1	REN,ETNK2	KISS1	567
chr7	46563244	46676107	17	26016	29818.4	11196			IGFBP3	568
chr1	21618929	21661198	8	16420	32817.7	14219.3	ECE1	ECE1	ECE1	569
chr11	96036822	96076970	9	25230	20720.4	2135.87	MIR1260B,MAML2	JRKL,CCDC82	MIR1260B	570
chr13	26540321	26563167	6	13007	25523.6	6940.61	ATP8A2		SHISA2	571
chr19	41767528	41778226	2	6578	22110.6	3533.55	HNRNPUL1,AXL	CCDC97	HNRNPUL1	572
chr22	46391989	46410953	3	11248	27573.7	8998.42	LOC730668	WNT7B,LOC100271722,LOC150381,C22orf26	LOC730668	573
chr9	89848139	89905478	10	21356	25183.3	6611.19			C9orf170	574
chr12	859323	864453	1	5131	21183.3	2627.07	WNK1	WNK1	WNK1	575
chr7	102145352	102158152	4	6547	32962.6	14414.1		LRWD1,SPDYE2L,ALKBH4,POLR2J	POLR2J	576
chr6	142676947	142749940	18	22244	24204.5	5656.96	GPR126		GPR126	577
chr8	121654282	121775330	25	35764	26219	7686.55	SNTB1		SNTB1	578
chr8	121574034	121618359	10	24475	23829.1	5296.84	SNTB1		MTBP	579
chr12	3309539	3361172	10	16279	40722.9	22222.8	TSPAN9		TSPAN9	580
chr17	4847816	4855421	1	7606	20480.3	1986.43	ENO3,RNF167,PFN1	CAMTA2,C17orf107,SLC25A11,CHRNE,GP1BA,INCA1,KIF1C,SPAG7,ENO3	PFN1	581
chr10	16946718	17012168	12	23025	22501.7	4012.09	CUBN		RSU1	582
chr5	73921559	73957055	6	13650	23466.4	5001.39	ENC1	HEXB	ENC1	583
chr14	68575896	68625025	10	17706	22825.3	4397.05	RAD51L1		RAD51L1	584
chr10	105641361	105679668	10	18439	25087.3	6669.25	OBFC1	SH3PXD2A,SLK	OBFC1	585
chr15	62718533	62815048	17	21219	33220.5	14805.4			MGC15885	586
chr20	48379486	48394010	3	9499	23450.5	5060.16		SLC9A8,B4GALT5	SLC9A8	587
chr13	80204723	80259229	9	28393	20810.4	2425.52			NDFIP2	588
chr16	2516869	2553206	5	17302	28273.8	9894.57	TBC1D24,NTN3	PDPK1,C16orf59,ATP6V0C,MIR3178,CEMP1,CCNF,AMDHD2	TBC1D24	589
chrX	106916476	106961937	6	29685	21780.4	3436.85	TSC22D3	PRPS1	TSC22D3	590
chr1	161959423	162005547	5	18750	26927.2	8597.51	OLFML2B	NOS1AP	OLFML2B	591
chr1	28831894	28837784	1	5891	20268.7	1944.29	RCC1,SNHG3	RCC1,TRNAU1AP,SNHG3	RCC1	592
chr2	87921809	87957170	7	16665	25495.3	7174.75			NCRNA00152	593
chr5	172751286	172770100	2	11439	23564.5	5258.51	STC2		STC2	594
chr14	61180282	61191463	2	5642	22079.1	3775.82	SIX4	MNAT1	SIX4	595
chr8	103800086	103821706	4	10528	25712.7	7439.44			AZIN1	596
chr19	11199170	11207416	3	6046	22360.7	4089.19	LDLR	LDLR	LDLR	597
chr2	145255880	145283134	5	16990	20568.6	2330.22	ZEB2		ZEB2	598
chr1	145448313	145457813	1	9501	19686.8	1462.05	POLR3GL	RBM8A,HFE2,ANKRD34A,LIX1L,TXNIP	TXNIP	599
chr12	7026451	7047577	3	7518	25951.2	7730	ENO2,ATN1	RPL13P5,PTPN6,C12orf57,PHB2,TPI1,DSTNP2,SPSB2,EMG1,LRRC23,MIR141,MIR200C,SCARNA12	ATN1	600
chr14	54058171	54114012	11	23801	21543.5	3333.71			BMP4	601
chr15	91412170	91417851	1	5682	22612.7	4405.05	FURIN	FES,MAN2A2	FURIN	602
chr22	47148511	47171642	4	10881	25478.8	7288.58	TBC1D22A	CERK	TBC1D22A	603
chr2	16378048	16406312	5	17012	24400.3	6215.25			MYCNOS	604
chr7	98180645	98201691	3	16539	25627.7	7471.33		NPTX2	NPTX2	605
chr13	46913517	46970961	12	18633	26355.3	8203	C13orf18		C13orf18	606
chr11	64007372	64015820	1	8449	21225.6	3124.92	FKBP2,PPP1R14B	BAD,DNAJC4,PLCB3,NUDT22,FERMT3,KCNK4,VEGFB,GPR137,TRPT1	FKBP2	607
chr10	17241264	17280082	7	14685	21815.7	3734.29	VIM,TRDMT1		VIM	608
chr22	31738311	31744049	1	5739	21567.4	3493.87	PATZ1	PIK3IP1,PATZ1	PATZ1	609
chr19	4896741	4915954	3	7121	27249.8	9204.95	UHRF1,ARRDC5	PLIN3	UHRF1	610
chr6	70803169	70876683	17	31065	20216.3	2205.42	COL19A1		COL9A1	611
chr10	5587613	5639648	7	24277	29030.3	11036.6		CALML5,CALML3	CALML3	612
chr10	59727986	59825004	16	30735	22983.6	5006.13			IPMK	613
chr17	17794600	17848415	9	19152	32601.1	14632.3	TOM1L2	LRRC48	TOM1L2	614
chr20	52195184	52211823	3	12772	20098.2	2146.43	ZNF217		ZNF217	615
chr10	45469426	45479233	1	9808	22490.4	4566.14	RASSF4,C10orf10	ZNF22,LOC220980,C10orf25	C10orf10	616
chr8	49529094	49573388	6	12867	25929.7	8034.93			EFCAB1	617
chr17	74667469	74697928	5	12309	29085.3	11202.8	MXRA7	JMJD6,MFSD11,C17orf95,ST6GALNAC1,MIR636,SRSF2	MXRA7	618
chr1	45271284	45277394	1	6111	21033.7	3185.14	BTBD19,PLK3,TCTEX1D4	SNORD55,BEST4,SNORD46,SNORD38A,PTCH2,SNORD38B,RPS8	BTBD19	619
chr22	37955562	37960708	1	5147	20118.3	2298.2	CDC42EP1	GGA1,CARD10,LGALS2	CDC42EP1	620
chr2	60742123	60781586	7	12211	24313.2	6495.61	BCL11A		BCL11A	621
chr16	86504705	86551234	5	18091	26256.3	8472.93	LOC400550,FOXF1	MTHFSD,FOXC2,FLJ30679	LOC400550	622
chr11	75022708	75069051	5	23518	28463.9	10682.1	ARRB1,MIR326	SNORD15B,SNORD15A,RPS3	MIR326	623
chr15	37383052	37397035	3	11690	20696.2	2916.85	MEIS2		MEIS2	624
chr7	51300933	51328268	5	10458	23609.2	5879.76	COBL		COBL	625
chr1	27018549	27033251	3	9002	20329.9	2612.55	ARID1A		ARID1A	626
chr1	182690584	182759077	16	20794	24116.4	6404.1		NPL,DHX9,RGS8	NPL	627
chr11	47413954	47438595	3	10699	27849.3	10144.7	SLC39A13	PSMC3,SLC39A13,RAPSN,MYBPC3,SPI1	SLC39A13	628
chr16	1086319	1108660	3	16604	23916	6230.9		SSTR5,C1QTNF8,LOC146336	SSTR5	629
chr16	15697651	15706767	1	9117	22975.1	5290.01	KIAA0430	MIR484,NDE1,KIAA0430	KIAA0430	630
chr9	81621364	81642281	3	18717	18346.3	711.178			TLE4	631
chr19	39888587	39905907	3	9663	24376.2	6768.66	ZFP36,PLEKHG2,MED29	SUPT5H,RPS16,PAF1	ZFP36	632
chr21	46712134	46751695	7	18119	27550.3	9945.64	LOC642852	POFUT2	LOC642852	633
chr19	39331036	39354386	3	8713	25762.1	8184.18	HNRNPL	ECH1,SIRT2,NFKBIB,RINL,LGALS4	HNRNPL	634
chr12	56109300	56115928	1	6629	20301.6	2724.11	BLOC1S1,RDH5	METTL7B,ITGA7,GDF11,CD63	RDH5	635
chr15	51390124	51456592	7	20787	24819.2	7245.01	TNFAIP8L3		TNFAIP8L3	636
chr3	79657653	79673102	3	10520	18824.6	1259.09	ROBO1		ROBO1	637
chr22	41840051	41845155	1	5105	20209.3	2670.41	TOB2	ACO2,PHF5A	TOB2	638
chr14	64968294	64978549	2	7249	20337.7	2836.53	ZBTB1,ZBTB25	AKAP5,HSPA2,C14orf50	ZBTB1	639
chr2	86162376	86186984	3	10968	21564	4065.24		ST3GAL5	ST3GAL5	640
chr19	14616399	14631783	2	5577	26471.2	8976.56	DNAJB1	GIPC1,MIR639,LOC100130932,PTGER1,TECR	DNAJB1	641
chr8	130272644	130334800	13	16234	19218.6	1802.52		LOC728724	LOC728724	642
chr10	88713231	88722430	1	9200	22750	5339.1	SNCG,MMRN2	AGAP11,C10orf116	MMRN2	643
chr10	124605348	124635935	4	16462	21995.1	4606.4	CUZD1,FAM24B	LOC399815,FAM24A	CUZD1	644
chr5	81111880	81153098	8	8565	21573.5	4200.11			SSBP2	645
chr11	65182888	65192996	1	10109	20536.4	3173.91	NEAT1	FRMD8,SLC25A45,MIR612	NEAT1	646
chr7	31447114	31498581	11	24014	20900.7	3551.22			CCDC129	647
chr3	11618190	11656095	7	23719	21230.6	3881.47	VGLL4	VGLL4	VGLL4	648
chr22	38019851	38033001	4	8244	23211.1	5989.82	GGA1	PDXP,SH3BP1,NOL12,LGALS2,LGALS1	SH3BP1	649
chr9	72584709	72670594	14	34040	31794.6	14600.5	MAMDC2		MAMDC2	650
chr2	122561124	122596227	6	19125	21897.3	4710.82		TSN	TSN	651
chr1	90331766	90455517	24	31982	31234.8	14058.1	LRRC8D	ZNF326,GEMIN8P4	GEMIN8P4	652
chr2	113383932	113405458	3	11910	20944.8	3782.12	FLJ42351,SLC20A1	CHCHD5	FLJ42351	653
chr22	50731309	50748446	2	9707	23350.9	6203.59	PLXNB2	FAM116B,TUBGCP6,MAPK12,HDAC10,MAPK11,PPP6R2	PLXNB2	654
chr15	69109090	69114470	1	5381	19017.8	1884.08	ANP32A	MIR4312,C15orf28,MIR548H4	ANP32A	655
chr6	10403188	10413472	3	7311	19096.4	1968.36	LOC100130275,TFAP2A	C6orf218	LOC100130275	656
chr6	129796814	129824704	5	13799	19609.5	2485	LAMA2		ARHGAP18	657
chr10	17025955	17074385	8	26474	20403.6	3346.51	CUBN		CUBN	658
chr10	88725513	88731878	1	6366	20581.9	3535.76	AGAP11,C10orf116	MMRN2,FAM25A,SNCG	C10orf116	659
chr2	110052384	110107481	9	21541	27206.9	10176.4	SH3RF3		MIR4266	660
chr22	31600707	31641703	6	13802	23257	6264.19	LIMK2,RNF185	PIK3IP1,MIR3928,LIMK2	LIMK2	661
chr2	240167896	240250926	14	32825	31302.3	14322.7	HDAC4,MIR4269		MIR4269	662
chr22	28063230	28083388	3	9448	23042.6	6077.64			MN1	663
chr14	73066630	73086870	3	13046	21205.4	4242.3			DPF3	664
chr12	57910772	57919013	2	7296	19911.9	2970.88	MBD6,DDIT3	ARHGAP9,KIF5A,MARS,DDIT3,DCTN2	DDIT3	665
chr7	44661598	44680498	4	8274	22912.5	5976.18	OGDH	DDX56,TMED4	OGDH	666
chr12	50200816	50205551	1	4736	19344.8	2426.69	NCKAP5L	BCDIN3D,LOC100286844	NCKAP5L	667
chr1	1356150	1370015	2	10318	22428	5519.66	LOC441869,TMEM88B	AURKAIP1,MRPL20,VWA1,ATAD3B,ATAD3C,LOC148413,CCNL2	TMEM88B	668
chr20	57925807	57988035	8	20922	33372.9	16465.5			EDN3	669
chr12	11933605	11987290	9	19665	23959.6	7086.42	ETV6		ETV6	670
chr14	65100150	65149225	8	16391	30063.3	13191.4		PLEKHG3	PLEKHG3	671
chr9	22101776	22171820	13	27235	19864.5	3046.91	CDKN2B-AS1		CDKN2B	672
chr20	39619599	39639433	3	9491	22587	5773.68		TOP1	TOP1	673
chr9	131928906	131940880	2	7637	21379.6	4574.07	IER5L		IER5L	674
chr11	95831567	95907976	12	22345	21119.4	4317.11	MAML2		MIR1260B	675
chr16	79661994	79732795	11	18811	21296.9	4524.18		MAF	MAF	676
chr17	80816490	80844333	4	11084	27492.2	10725.1	TBCD	ZNF750	ZNF750	677
chr17	27069646	27089023	3	7295	23938.3	7183.05	C17orf63,TRAF4,NEK8	RAB34,SNORD42A,RPL23A,PROCA1,SNORD4A,SNORD4B,TLCD1,SNORD42B	TRAF4	678
chr2	197089563	197141443	6	25739	20248.8	3496.71	HECW2		STK17B	679
chr3	106836038	106873039	8	24388	19573.5	2830.58	LOC100302640		LOC100302640	680
chr1	32797261	32819810	3	10417	24774.6	8038.72	MARCKSL1,HDAC1	LOC100128071,TSSK3,BSDC1	MARCKSL1	681
chr17	43246832	43253662	2	4786	19265.4	2531.88	HEXIM2	FMNL1,PLCD3,ACBD4,HEXIM1	HEXIM2	682
chr2	8655754	8688426	4	10882	27281.1	10569.4			ID2	683
chr1	16160822	16177153	2	5731	22417.6	5732.18	SPEN,FLJ37453	UQCRHL	SPEN	684
chr16	66239906	66288063	9	23632	23361	6693.82			CDH5	685
chr2	54694112	54715724	5	14429	20671.9	4019.83	SPTBN1	RPL23AP32	SPTBN1	686
chr8	62621225	62679731	12	18470	20933.4	4288.49	ASPH	ASPH	ASPH	687
chr2	224937188	224986567	8	17670	21287.3	4651.5		SERPINE2	SERPINE2	688
chr10	103876549	103881983	1	5435	19928.1	3304.42	LDB1	NOLC1,PPRC1,LDB1	LDB1	689
chr1	7438496	7471449	5	12422	24961.9	8379.95	CAMTA1		VAMP3	690
chr11	8735703	8744083	1	8381	19864	3294.18	ST5	SNORA3,RPL27A,SNORA45	SNORA45	691
chr1	15250686	15277306	4	13092	24399.9	7839.59	KAZ		KAZ	692
chr2	218458938	218520692	9	24118	23238	6681.78	DIRC3		DIRC3	693
chr17	46794879	46803084	1	8206	18770.6	2249.81	PRAC,NCRNA00253,HOXB13,MIR3185		PRAC	694
chr19	6736247	6745771	2	7432	21638.5	5128.67	TRIP10,GPR108	VAV1,SH2D3A,C3	TRIP10	695
chr2	112050811	112079874	6	17052	22276.8	5780.63			BCL2L11	696
chr10	30071556	30102274	5	14998	19911.4	3428.13		SVIL	SVIL	697
chr7	116177592	116229016	9	20165	19967.9	3501.97	CAV1	CAV2	CAV1	698
chr18	33152642	33230681	12	19389	21273.4	4815.01		GALNT1	GALNT1	699
chr9	139481481	139520612	6	18163	30033	13578.5		EGFL7,NOTCH1,MIR126	EGFL7	700
chr3	111717382	111733124	2	14362	19044.7	2594.28	TAGLN3	TMPRSS7,ABHD10	TAGLN3	701
chr16	31081477	31087107	1	5631	18123.5	1682.24	ZNF646,ZNF668	PRSS53,VKORC1,STX4,ZNF668,MYST1,BCKDK	ZNF668	702
chr15	69366326	69426967	8	16477	25966.5	9538.83	NCRNA00277,MIR548H4	GLCE	NCRNA00277	703
chr5	58317972	58338907	2	9075	18596.6	2170.96	PDE4D	PDE4D	PDE4D	704
chr1	59335533	59377869	8	16790	21883.5	5461.34	LOC100131060		LOC100131060	705
chr6	30647085	30659730	2	10903	19876.7	3467.26	KIAA1949,NRM	MDC1,TUBB,DHX16,C6orf136	KIAA1949	706
chr12	46650828	46663397	3	9378	18047.8	1639	SLC38A1	SLC38A1	SLC38A1	707
chr10	127661523	127719944	9	14938	27621.4	11251.9	FANK1,ADAM12		FANK1	708
chr10	75404166	75427042	3	12828	22757	6389.27	SYNPO2L	AGAP5,MYOZ1	SYNPO2L	709
chr2	12453661	12501913	11	23985	19653	3339.04			TRIB2	710
chr1	151993881	152021230	4	7522	19994.9	3692.11	S100A11	TCHHL1,S100A10	S100A11	711
chr11	2912303	2934990	3	10302	28458.6	12160.2	SLC22A18,SLC22A18AS	CDKN1C,PHLDA2,KCNQ1DN	SLC22A18	712
chr6	132405500	132469255	9	13101	20057.3	3761.55			CTGF	713
chr9	134483543	134557271	11	19387	31231.2	14959.4	RAPGEF1		RAPGEF1	714
chr8	29458782	29507739	12	29035	23171.3	6917.62			C8orf75	715
chr1	244292054	244331342	7	14029	19981.9	3732.36			ZNF238	716
chr12	54067895	54072736	1	4842	17848.8	1672.08	ATP5G2	ATF7,CALCOCO1	ATP5G2	717
chr11	75258866	75277063	4	9457	21164.9	5011.45	SERPINH1	GDPD5	SERPINH1	718
chr16	51852245	51916721	8	28761	19007.5	2869.18			TOX3	719
chr11	204206	211344	2	5669	20301.9	4197.86	BET1L,RIC8A	SCGB1C1,ODF3,SIRT3,PSMD13,BET1L	BET1L	720
chr2	100457166	100533204	12	22963	26141.9	10044.6	AFF3		AFF3	721
chr1	183905806	183997753	18	24262	25450.9	9369.4	GLT25D2	TSEN15	GLT25D2	722
chr14	52321769	52417491	20	23790	24026.2	7944.93	GNG2	C14orf166	GNG2	723
chr1	31251068	31297319	8	14790	31496.9	15424.7		LAPTM5	LAPTM5	724
chr20	10471476	10521534	11	15915	22165.7	6102.07	C20orf94		C20orf94	725
chr3	55510290	55525935	2	10862	18882	2823.92	WNT5A		WNT5A	726
