# Supplementary material for: CASZ1 induces skeletal muscle and rhabdomyosarcoma differentiation through a feed-forward loop with MYOD and MYOG
Source: Nat Commun. 2020 Feb 14;11:911. doi: 10.1038/s41467-020-14684-4 (PMC7021771; doi:10.1038/s41467-020-14684-4)
Supplement: Supplementary file 17 — Source Data [file 41467_2020_14684_MOESM17_ESM.xlsx]

## Sheet: Fig. 1a left
Figure 1a, left panel
Anti-CASZ1
Anti-alpha tubulin

## Sheet: Fig. 1a right
Figure 1a, right panel
Relative Casz1 mRNA levels, in GM and DM
Medium		Casz1
GM	1.17186	0.86088	0.991246
DM	52.1083	38.2802	44.077

## Sheet: Fig. 1c
Figure 1c
Relative MyoD and Casz1 mRNA levels, siMyoD vs. siCtrl
siRNA	Myod			Casz1
siCtrl	0.913029	1.02033	1.07343	0.841786	1.1498	1.03318
siMyod_4	0.0625	0.0698451	0.0734802	0.178006	0.243141	0.218478
siCtrl	1.02938	0.923733	1.05167	0.963536	1.05842	0.98056
siMyod_6	0.072293	0.0648736	0.0738584	0.103665	0.113873	0.105497
Relative Myog and Casz1 mRNA levels, siMyog vs. siCtrl
siRNA	Myog			Casz1
siCtrl	0.691586	1.24535	1.16108	1.19207	0.983521	0.852932
siMyog_2	0.00541058	0.00974292	0.00908364	0.102949	0.0849384	0.0736605
siCtrl	0.783133	1.08339	1.17864	0.640851	1.19581	1.30491
siMyog_5	0.075363	0.104257	0.113424	0.153893	0.28716	0.313359
Relative Myf5 and Casz1 mRNA levels, siMyf5 vs. siCtrl
siRNA	Myf5			Casz1
siCtrl	1.05087	0.944457	1.00756	0.944222	1.16223	0.911238
siMyf5_4	0.678302	0.609617	0.650345	1.13288	1.39446	1.09331
siCtrl	0.985756	0.97803	1.03724	0.954641	0.999468	1.04807
siMyf5_6	0.143587	0.142462	0.151086	0.858565	0.898881	0.942593

## Sheet: Fig. 1d
Figure 1d, left panel
	Anti-MyoD
	Anti-Casz1
	Anti-alpha Tubulin
Figure 1d, right panel
	Anti-Myog
	Anti-Casz1
	Anti-alpha Tubulin

## Sheet: Fig. 1e left
Figure 1e, left panel
	Anti-MHC
	Anti-Casz1
	Anti-alpha Tubulin

## Sheet: Fig. 1e right
Figure 1e, right panel
Relative Casz1, Acta1 and Ckm mRNA levels, siCasz1 vs. siCtrl
siRNA	Casz1			Acta1			Ckm
siCtrl	0.997573	0.917611	1.09244	0.954159	1.08149	0.969075	1.06963	0.958445	0.97544
siCasz1	0.098073	0.0902118	0.107399	0.524858	0.594899	0.533063	0.45376	0.406594	0.413803

## Sheet: Fig. 1f left
Figure 1f, left panel
Anti-Casz1
Anti-MHC
Anti-Gapdh

## Sheet: Fig. 1f right
Figure 1f, right panel
Relative Casz1, Acta1 and Ckm mRNA levels, shCasz1 vs. shCtrl
siRNA	Casz1			Acta1			Ckm
shCtrl	0.966555	1.27817	0.809443	0.965052	1.02987	1.00616	1.18253	0.890803	0.94931
shCasz1	0.015625	0.0206624	0.0130852	0.0996721	0.106367	0.103918	0.0900373	0.0678256	0.0722803

## Sheet: Fig. 1h left
Figure 1h, left panel
	Anti-FLAG (to detect FLAG-tagged CASZ1)
	Anti-MHC
	Anti-Gapdh

## Sheet: Fig. 1h right
Figure 1h, right panel
Relative Acta1 and Ckm mRNA levels, CASZ1a or CASZ1b vs. EV
Plasmid	Acta1			Ckm
EV	0.982056	0.90747	1.1221	1.03559	0.9826	0.982734
CASZ1a	2.83846	2.62288	3.24323	2.46802	2.34174	2.34206
EV	0.978298	0.962307	1.06222	1.05747	0.995441	0.949986
CASZ1b	2.48023	2.43969	2.693	2.39954	2.25879	2.15565

[truncated: 47 more sheets: Fig. 1j, Fig. 2a left, Fig. 2a right, Fig. 2b left, Fig. 2b right, Fig. 2c left, Fig. 2c right, Fig. 3f, Fig. 3g, Fig. 4a, Fig. 4b, Fig. 4c, Fig 5a, Fig. 5b left, Fig. 5b right, Fig. 6c, Fig. 6f left, Fig. 6f right, Fig. 7b, Fig. 7c …]
